# Supplementary material for: The Cowpea Kinome: Genomic and Transcriptomic Analysis Under Biotic and Abiotic Stresses
Source: Front Plant Sci. 2021 Jun 14;12:667013. doi: 10.3389/fpls.2021.667013 (PMC8238008; doi:10.3389/fpls.2021.667013)
Supplement: Supplementary Table 1 — Reference genes and target VuPKs used in the relative expression analysis, presenting the primer pair sequences, melting temperature of the amplicon, and primer pair efficiency values. [file Table_1.XLSX]

## Sheet: Plan2
	CpGC Transcript ID	Trancript annotation	Primer Left	Primer Right	Tm	Eficiency (%)
	Vu2805c5_g1_i1	CAMK_CAMKL-CHK1	TTGGGTTTGGAATGGAAGAG	GCCGCAACTAACTTCTCCAC	76.0	108.0
	Vu4603c0_g2_i1	CMGC_CDK-CRK7-CDK9	AGGTGAAGGTGTTGGGAGTG	ACTTCCACCATTGGAACTCG	79.4	109.8
	Vu14294c0_g1_i1	CMGC_CDK-Pl	CGGAAGCTCTGAACAAGACC	CAAGACCATCAGCATCAAGC	75.6	108.2
	Vu23437c2_g1_i21	TKL-Pl-4	TGCTGAAGTTGTTGGAATGC	TTGCAGTTGCAGGATCAGTC	75.1	94.2
	Vu64579c0_g1_i1	RLK-Pelle_LRR-III	TGAGGGTGAGGTGGATCTTC	TGTTCTTGTACCGCAACAGC	77.6	105.4
	Vu76468c0_g3_i1	STE_STE11	GGTGCACTGTGGTTGAAATG	AGGCACTTCACCGGAATATG	75.1	90.4
	Vu116133c3_g1_i4	RLK-Pelle_DLSV	GGCCTGGCAACTGTATGAAG	CATTCAGCCTCGTGTTCCTC	75.5	102.0
	Vu118286c0_g1_i1	STE_STE11	TCCACTGCGACATAAAGCTG	CCCTGCATTCACTCTTCCTC	75.7	103.0
	Vu158944c1_g2_i10	CAMK_CDPK	GTGGGCCTGGTTAGTTTGAC	TACAAGGCCTTCTCCTTTGC	75.2	104.4
	Vu162906c4_g1_i13	CAMK_CAMKL-CHK1	CTCCCAGCAAGTTAGGGATG	CCACATGACCACAAATCTGC	75.0	107.9
	VuUE21D	Ubiquitin-conjugating enzyme E2 variant 1D	AGAAAAGCCCCCAAGTGTTC	CTGCCATCTCCTTCTTCAGC	77.7	95.7
	VuACT	Actin	TCAGGTGTCCAGAGGTGTTGTA	ATGGTTGTGCCTCCTGAAAGTA	75.9	98.0
	VuFBOX	F-box protein	CACCAGGATGCAAAAGTGG	ATCCGCTTGTCCCTTGAAC	78.0	102.3
	VuUBQ10	Polyubiquitin 10	GTCTAAGGGGAGGAATGCAGAT	CAAAGATCAACCTCTGCTGGTC	75.3	102.1
