# Supplementary material for: The Cowpea Kinome: Genomic and Transcriptomic Analysis Under Biotic and Abiotic Stresses
Source: Front Plant Sci. 2021 Jun 14;12:667013. doi: 10.3389/fpls.2021.667013 (PMC8238008; doi:10.3389/fpls.2021.667013)
Supplement: Supplementary Table 2 — iTAK software output, indicating the VuPKs searched in the cowpea genome as well as the types of domain and their quantity per analyzed sequence, in addition to alignment values for the implemented Hidden Markov Model. [file Table_2.XLSX]

## Sheet: Plan2
Protein ID	Famíly	Gene ID	Pfam ID	Pfam description	Query Start	Query End	Hit Start	Hit End	Query alignment	Alignment string	Hit alignment	Score	E-value
Vigun04g033200.3.p	AGC_MAST	Vigun04g033200	AGC_MAST	AGC_MAST	887	1176	1	292	FEIIKPISRGAFGRVFLAKKRTTGDLFAIKVLKKADMIRKNAVESILAERDILITVRNPFVVRFFYSFTCRENLYLVMEYLNGGDLYSLLRNLGCLDEEVARVYIAEVVLALEYLHSLRVVHRDLKPDNLLIAHDGHIKLTDFGLSKVGLINSTDDLSGPAVNGTSLLEEDETDVFTSE--DQWERRKKRSAVGTPDYLAPEILLGTGHAYTADWWSVGVILFELLVGIPPFNAEHPQTIFDNILNRKIPWPSVPAEMSPEAQDLIDRLLTEDPNQRLGSKGASEVKQHVFF	feiikpisrgafgrvfla+kr+tgdlfaikvlkkad+irknaves++aer+ili+vrnpfvvrffysftcrenlylvmeylnggdlysllr+lgcldeevarvyiae+vlaleylhsl++vhrdlkpdnllia+dghikltdfglskvglinstddlsgpav+g+sllee+++++ ++e +q e+rkkrsavgtpdylapeillgt+h ++adwwsvgvilfellvgippfnae+pq+ifdnilnrkipwp+vp e+s eaqdlid+lltedp++rlg+kga+evk+h ff	feiikpisrgafgrvflarkrvtgdlfaikvlkkadlirknavesvkaernilisvrnpfvvrffysftcrenlylvmeylnggdlysllrklgcldeevarvyiaelvlaleylhslgivhrdlkpdnlliakdghikltdfglskvglinstddlsgpavsgaslleeekeklaseekkeqreerkkrsavgtpdylapeillgtshgaaadwwsvgvilfellvgippfnaekpqkifdnilnrkipwpevpeelsleaqdlidklltedpekrlgakgaaevkahkff	574.9	2.1e-175
Vigun04g033200.3.p	AGC_MAST	Vigun04g033200	PF00069.22	Protein kinase domain	888	1176	2	264	EIIKPISRGAFGRVFLAKKRTTGDLFAIKVLKKADMIRKNAvESILAERDILITVRNPFVVRFFYSFTCRENLYLVMEYLNGGDLYSLLRNLGCLDEEVARVYIAEVVLALEYLHSLRVVHRDLKPDNLLIAHDGHIKLTDFGLSKVGLINSTddlsgpavngtslleedetdvftsedqwerrkKRSAVGTPDYLAPEILLGTGHAYTADWWSVGVILFELLVGIPPFNAEHPQTIFDNILNR----------KIPWPSVPAEMSPEAQDLIDRLLTEDPNQRLGskgASEVKQHVFF	e ++ + +G+fG+V+ a++++tg+ +A+K++kk ++ k+ +++l+E il +++ p++vr++++f+ ++lylv+ey++gg+l +ll++ g+l+ee a+ ++++++ +leylHs +++HrDlKp+N+Li ++g++K+tDFGl+k +s+ ++s vgt++YlAPE+l ++++ ++D+Ws+Gvil+ell g ppf++e+ ++ + ++l++ + ++ e+s+ea+dl+++ll++dp++Rl+ a+e++qh ++	ekleklGeGsfGkVykaveketgkivAvKkikkekakkkke.kkvlrEikilkklkhpnivrlyevfeekdelylvleyveggeladllsrkgslseeeakkiakqilegleylHskgiiHrDlKpeNiLidekgelKitDFGlakelesssk................................ltsfvgtreYlAPEvlkeneyskkvDvWslGvilyelltgkppfsgekgkekvekeldqlekilkilgetkeklpeaselseeakdllkkllkkdpkkRlt...aeellqhpyl	219.3	3.9e-67
Vigun04g033200.3.p	AGC_MAST	Vigun04g033200	PF07714.14	Protein tyrosine kinase	888	1034	2	153	EIIKPISRGAFGRVFLAKKR----TTGDLFAIKVLKKADmiRKNAVESILAERDILITVRNPFVVRFFYSFTCRENLYLVMEYLNGGDLYSLLRNL---GCLDEEVARVYIAEVVLALEYLHSLRVVHRDLKPDNLLIAHDGHIKLTDFGLSKV	e+ k + +GafG+V+ ++ + ++ a+K+lk+ ++++ e++l e +i+ ++++p +v++ t +e+l++v+ey++gGdL + Lr+ l+ + +++++ ++eyL+s ++vHrdl N L++++ ++k++DfGL++	elgkklGeGafGeVvegtlkgekekkevkvavKtlkeea..teeekeefleeakimkklkhpnivkllgvctkeepllivteyvegGdLlkfLrkkeekekltlkdllsfalqiAkGmeyLeskklvHrdlaarNvLlsenkvvkisDfGLard	87.6	5.3e-27
Vigun04g033200.3.p	AGC_MAST	Vigun04g033200	PF07714.14	Protein tyrosine kinase	1069	1161	159	250	ERRKKRSAVGTPDYLAPEILLGTGHAYTADWWSVGVILFELLV-GIPPFNAEHPQTIFDNILNRKIpwPSVPAEMSPEAQDLIDRLLTEDPNQR	e +kk++a ++apE+l + +D Ws Gv+l+E++ g p++ +++++++++ ++k + p+++++e ++l+ + ++edp++R	eykkkeeaklpvkWmapEslkekkftsksDvWsfGvllwEiftlgeepypglsneevleklkegkr..lekpekcpeelyelmkqCweedpeeR	25.4	4.9e-08
Vigun11g221800.1.p	AGC_MAST	Vigun11g221800	AGC_MAST	AGC_MAST	765	1052	1	292	FEIIKPISRGAFGRVFLTRKRATGDLFAIKVLKKADMIRKNAVQSILAERDILISVRNPFVVRFFYSFTCRENLYLVMEYLNGGDLYSMLRNLGCLDENMTRVYIAEVVLALEYLHSLNVIHRDLKPDNLLIGQDGHIKLTDFGLSKVGLINSTDDLSAPSFS--AILED--NDKPKPRHSSKREDRQRQSVVGTPDYLAPEILLGMGHGATADWWSVGVIMYELLVGIPPFNAEHPQQIFDNIINRDIQWPKIPDEMSFEAYDLINKLLNENPVQRLGATGATEVKRHAFF	feiikpisrgafgrvfl+rkr+tgdlfaikvlkkad+irknav+s++aer+ilisvrnpfvvrffysftcrenlylvmeylnggdlys+lr+lgclde+++rvyiae+vlaleylhsl+++hrdlkpdnlli +dghikltdfglskvglinstddls p+ s ++le+ ++ + +++++re r+++s+vgtpdylapeillg++hga+adwwsvgvi++ellvgippfnae+pq+ifdni+nr+i+wp++p+e+s+ea dli+kll e+p +rlga+ga+evk+h ff	feiikpisrgafgrvflarkrvtgdlfaikvlkkadlirknavesvkaernilisvrnpfvvrffysftcrenlylvmeylnggdlysllrklgcldeevarvyiaelvlaleylhslgivhrdlkpdnlliakdghikltdfglskvglinstddlsgpavsgaslleeekeklaseekkeqreerkkrsavgtpdylapeillgtshgaaadwwsvgvilfellvgippfnaekpqkifdnilnrkipwpevpeelsleaqdlidklltedpekrlgakgaaevkahkff	549.3	1.3e-167
Vigun11g221800.1.p	AGC_MAST	Vigun11g221800	PF00069.22	Protein kinase domain	766	1052	2	264	EIIKPISRGAFGRVFLTRKRATGDLFAIKVLKKADMIRKNAvQSILAERDILISVRNPFVVRFFYSFTCRENLYLVMEYLNGGDLYSMLRNLGCLDENMTRVYIAEVVLALEYLHSLNVIHRDLKPDNLLIGQDGHIKLTDFGLSKVGLINSTddlsapsfsailedndkpkprhsskredrqRQSVVGTPDYLAPEILLGMGHGATADWWSVGVIMYELLVGIPPFNAEHPQQIFDNIINR-----------DIQWPkIPDEMSFEAYDLINKLLNENPVQRLGatgATEVKRHAFF	e ++ + +G+fG+V+ ++++tg+ +A+K++kk ++ k+ +++l+E il +++ p++vr++++f+ ++lylv+ey++gg+l ++l++ g+l+e+ ++ ++++++ +leylHs ++iHrDlKp+N+Li ++g++K+tDFGl+k +s+ +s+vgt++YlAPE+l + ++++++D+Ws+Gvi+yell g ppf++e+ ++ + +++++ + ++p ++e+s ea dl++kll+++p +Rl+ a+e+++h ++	ekleklGeGsfGkVykaveketgkivAvKkikkekakkkke.kkvlrEikilkklkhpnivrlyevfeekdelylvleyveggeladllsrkgslseeeakkiakqilegleylHskgiiHrDlKpeNiLidekgelKitDFGlakelesssk..............................ltsfvgtreYlAPEvlkeneyskkvDvWslGvilyelltgkppfsgekgkekvekeldqlekilkilgetkeklp.easelseeakdllkkllkkdpkkRlt...aeellqhpyl	216.6	2.6e-66
Vigun11g221800.1.p	AGC_MAST	Vigun11g221800	PF07714.14	Protein tyrosine kinase	766	912	2	153	EIIKPISRGAFGRVFLTRKR----ATGDLFAIKVLKKADmiRKNAVQSILAERDILISVRNPFVVRFFYSFTCRENLYLVMEYLNGGDLYSMLRNL---GCLDENMTRVYIAEVVLALEYLHSLNVIHRDLKPDNLLIGQDGHIKLTDFGLSKV	e+ k + +GafG+V+ + + + a+K+lk+ ++++ +++l e +i+ ++++p +v++ t +e+l++v+ey++gGdL ++Lr+ l+ + + +++++ ++eyL+s +++Hrdl N L+ ++ ++k++DfGL++	elgkklGeGafGeVvegtlkgekekkevkvavKtlkeea..teeekeefleeakimkklkhpnivkllgvctkeepllivteyvegGdLlkfLrkkeekekltlkdllsfalqiAkGmeyLeskklvHrdlaarNvLlsenkvvkisDfGLard	87.8	4.5e-27
Vigun11g221800.1.p	AGC_MAST	Vigun11g221800	PF07714.14	Protein tyrosine kinase	943	1037	157	250	KREDRQRQSVVGTPDYLAPEILLGMGHGATADWWSVGVIMYELLV-GIPPFNAEHPQQIFDNIiNRDIQwPKIPDEMSFEAYDLINKLLNENPVQR	+ e +++++ ++apE+l + +D Ws Gv+++E++ g p++ +++++++++ +++ + + p++++ e y+l+++ ++e+p +R	ddeykkkeeaklpvkWmapEslkekkftsksDvWsfGvllwEiftlgeepypglsneevlekl.kegkr.lekpekcpeelyelmkqCweedpeeR	28.3	6.4e-09
Vigun01g144000.1.p	AGC_NDR	Vigun01g144000	AGC_NDR	AGC_NDR	120	415	1	257	FELLTMIGKGAFGEVRVCKEKTTDHVYAMKKLKKSEMLRRGQVEHVRAERNLLAEVDSNCIVKLYCSFQDEEYLYLIMEYLPGGDMMTLLMRKDTLTEDEARFYVGETVLAIESIHKHNYIHRDIKPDNLLLDKYGHLRLSDFGLCKPLDCStleetdfssgqnangcaqsdesgrtqqeqlqhwqknrrtLAYSTVGTPDYIAPEVLLKKGYGMECDWWSLGAIMYEMLVGYPPFYSDDPMSTCRKIVNWKSHLKFPEEARLTVEAKDLISKLLCNVNQRLGSNGAEEIKAHPFF	fellt+ig+gafgevr+c+ek+t +vyamkklkksemlrrgqvehv+aernllaevds++ivkly+sfqdeeylylimeylpggd+mtllmrkdtltedearfyv+e+vlaiesihkhnyihrdikpdnllldk+ghl+lsdfglckpld++ laystvgtpdyiapevllkkgygmecdwwslgai+yemlvgyppfysddp++tcrkivnw+++lkfp+ea+l+ eakdlis+llc+v++rlg++gaeeikahp+f	felltiigrgafgevrlcrekatgevyamkklkksemlrrgqvehvkaernllaevdselivklyysfqdeeylylimeylpggdlmtllmrkdtltedearfyvaesvlaiesihkhnyihrdikpdnllldkeghlklsdfglckpldak.......................................laystvgtpdyiapevllkkgygmecdwwslgailyemlvgyppfysddplttcrkivnwrtllkfpdeaklskeakdlisrllcdvekrlgtkgaeeikahpwf	543.6	4.2e-166
Vigun01g144000.1.p	AGC_NDR	Vigun01g144000	PF00069.22	Protein kinase domain	121	415	2	264	ELLTMIGKGAFGEVRVCKEKTTDHVYAMKKLKKSEMLRRGQvEHVRAERNLLAEVDSNCIVKLYCSFQDEEYLYLIMEYLPGGDMMTLLMRKDTLTEDEARFYVGETVLAIESIHKHNYIHRDIKPDNLLLDKYGHLRLSDFGLCKPLDCSTLeetdfssgqnangcaqsdesgrtqqeqlqhwqknrrtlAYSTVGTPDYIAPEVLLKKGYGMECDWWSLGAIMYEMLVGYPPFYSDDPMS----TCR------KIVNwKSHLKFPEEARLTVEAKDLISKLLC-NVNQRLGsngAEEIKAHPFF	e l+ +G+G+fG+V ++ek+t++ +A+Kk+kk+++ + + ++v++E ++l++++++ iv+ly +f+++++lyl++ey++gg++++ll rk +l+e+ea++++ +++ ++e +H+++ iHrD+Kp+N+L+d+ g+l+++DFGl+k l+ s+ + s vgt++Y+APEvl +++y+ ++D+WslG i+ye+l g ppf++++ + ++ ki++ ++++k+pe+ l eakdl++kll+ + ++Rl+ aee+++hp++	ekleklGeGsfGkVykaveketgkivAvKkikkekakkkke.kkvlrEikilkklkhpnivrlyevfeekdelylvleyveggeladllsrkgslseeeakkiakqilegleylHskgiiHrDlKpeNiLidekgelKitDFGlakelesssk......................................ltsfvgtreYlAPEvlkeneyskkvDvWslGvilyelltgkppfsgekgkekvekeldqlekilkilg.etkeklpeaselseeakdllkkllkkdpkkRlt...aeellqhpyl	216.1	3.5e-66
Vigun01g144000.1.p	AGC_NDR	Vigun01g144000	PF07714.14	Protein tyrosine kinase	121	268	2	154	ELLTMIGKGAFGEVRVCKEK----TTDHVYAMKKLKKSEMlrRGQVEHVRAERNLLAEVDSNCIVKLYCSFQDEEYLYLIMEYLPGGDMMTLLMRK---DTLTEDEARFYVGETVLAIESIHKHNYIHRDIKPDNLLLDKYGHLRLSDFGLCKPL	el + +G+GafGeV ++ k +++ a+K+lk++ + + + e++ e +++ +++ + ivkl+ +ee l++++ey++gGd+ + L +k ++lt ++ ++ + ++e +++++++Hrd+ N Ll++ + ++sDfGL++ +	elgkklGeGafGeVvegtlkgekekkevkvavKtlkeeat..eeekeefleeakimkklkhpnivkllgvctkeepllivteyvegGdLlkfLrkkeekekltlkdllsfalqiAkGmeyLeskklvHrdlaarNvLlsenkvvkisDfGLardi	77.1	8.7e-24
Vigun01g144000.1.p	AGC_NDR	Vigun01g144000	PF07714.14	Protein tyrosine kinase	315	382	166	233	TVGTPDYIAPEVLLKKGYGMECDWWSLGAIMYEMLV-GYPPFYSDDPMSTCRKIvNWKSHLKFPEEARL	+ ++apE+l +k + + D Ws G +++E++ g p+ + +++++++k+ + + +l+ pe++	aklpvkWmapEslkekkftsksDvWsfGvllwEiftlgeepypglsneevlekl.kegkrlekpekcpe	22.9	2.9e-07
Vigun07g007200.1.p	AGC_NDR	Vigun07g007200	AGC_NDR	AGC_NDR	117	416	1	257	FEPLTMIGKGAFGEVRVCREKATGHVYAMKKLKKSEMLRRGQVEHVKAERNLLAEVDSNCIVKLYCSFQDEEYLYLIMEYLPGGDMMTLLMRKDILTEDEARFYVGETVLAIESIHKHNYIHRDIKPDNLLLDRNGHMKLSDFGLCKPLDCSnlqekdfsvgtnrsgalqsdgrpvapkrtqqeqlqhwqknrrmLAYSTVGTPDYIAPEVLLKKGYGVECDWWSLGAIMYEMLVGYPPFYSDEPMLTCRKIVNWRTNLKFPEEAKLSVEAKDLICRLLCNVEQRLGTKGADEIKAHPWF	fe lt+ig+gafgevr+crekatg+vyamkklkksemlrrgqvehvkaernllaevds++ivkly+sfqdeeylylimeylpggd+mtllmrkd+ltedearfyv+e+vlaiesihkhnyihrdikpdnllld++gh+klsdfglckpld++ laystvgtpdyiapevllkkgyg+ecdwwslgai+yemlvgyppfysd+p+ tcrkivnwrt+lkfp+eakls eakdli+rllc+ve+rlgtkga+eikahpwf	felltiigrgafgevrlcrekatgevyamkklkksemlrrgqvehvkaernllaevdselivklyysfqdeeylylimeylpggdlmtllmrkdtltedearfyvaesvlaiesihkhnyihrdikpdnllldkeghlklsdfglckpldak...........................................laystvgtpdyiapevllkkgygmecdwwslgailyemlvgyppfysddplttcrkivnwrtllkfpdeaklskeakdlisrllcdvekrlgtkgaeeikahpwf	547.2	3.3e-167
Vigun07g007200.1.p	AGC_NDR	Vigun07g007200	PF00069.22	Protein kinase domain	119	416	3	264	PLTMIGKGAFGEVRVCREKATGHVYAMKKLKKSEMLRRGQvEHVKAERNLLAEVDSNCIVKLYCSFQDEEYLYLIMEYLPGGDMMTLLMRKDILTEDEARFYVGETVLAIESIHKHNYIHRDIKPDNLLLDRNGHMKLSDFGLCKPLDCSNLqekdfsvgtnrsgalqsdgrpvapkrtqqeqlqhwqknrrmlAYSTVGTPDYIAPEVLLKKGYGVECDWWSLGAIMYEMLVGYPPFYSDEPML----T------CRKIVNwRTNLKFPEEAKLSVEAKDLICRLLCN-VEQRLGtkgADEIKAHPWF	l+ +G+G+fG+V ++ek+tg+ +A+Kk+kk+++ + + ++v +E ++l++++++ iv+ly +f+++++lyl++ey++gg++++ll rk +l+e+ea++++ +++ ++e +H+++ iHrD+Kp+N+L+d++g++K++DFGl+k l+ s+ + s vgt++Y+APEvl +++y+ ++D+WslG i+ye+l g ppf++++ ++ki++ t++k+pe+ +ls eakdl+ +ll+ ++Rl+ a+e+++hp++	kleklGeGsfGkVykaveketgkivAvKkikkekakkkke.kkvlrEikilkklkhpnivrlyevfeekdelylvleyveggeladllsrkgslseeeakkiakqilegleylHskgiiHrDlKpeNiLidekgelKitDFGlakelesssk..........................................ltsfvgtreYlAPEvlkeneyskkvDvWslGvilyelltgkppfsgekgkekvekeldqlekilkilg.etkeklpeaselseeakdllkkllkkdpkkRlt...aeellqhpyl	217.7	1.2e-66
Vigun07g007200.1.p	AGC_NDR	Vigun07g007200	PF07714.14	Protein tyrosine kinase	121	265	5	154	TMIGKGAFGEVRVCREK----ATGHVYAMKKLKKSEMLRRgqVEHVKAERNLLAEVDSNCIVKLYCSFQDEEYLYLIMEYLPGGDMMTLLMRK---DILTEDEARFYVGETVLAIESIHKHNYIHRDIKPDNLLLDRNGHMKLSDFGLCKPL	+ +G+GafGeV ++ k + a+K+lk++ + ++ e++ e +++ +++ + ivkl+ +ee l++++ey++gGd+ + L +k + lt ++ ++ + ++e +++++++Hrd+ N Ll++n ++k+sDfGL++ +	kklGeGafGeVvegtlkgekekkevkvavKtlkeeateee..keefleeakimkklkhpnivkllgvctkeepllivteyvegGdLlkfLrkkeekekltlkdllsfalqiAkGmeyLeskklvHrdlaarNvLlsenkvvkisDfGLardi	78.2	3.9e-24
Vigun07g007200.1.p	AGC_NDR	Vigun07g007200	PF07714.14	Protein tyrosine kinase	318	384	168	234	GTPDYIAPEVLLKKGYGVECDWWSLGAIMYEMLV-GYPPFYSDEPMLTCRKIvNWRTNLKFPEEAKLS	++apE+l +k + ++ D Ws G +++E++ g p+ + +++ +++k+ + +++l+ pe+++ +	lpvkWmapEslkekkftsksDvWsfGvllwEiftlgeepypglsneevlekl.kegkrlekpekcpee	21.8	6.4e-07
Vigun07g094400.1.p	AGC_NDR	Vigun07g094400	AGC_NDR	AGC_NDR	121	419	1	257	FELLTMIGKGAFGEVRVCREKTSGHVYAMKKLKKSEMLRRGQVEHVKSERNLLAEVDSNCIVKLYCSFQDAEYLYLIMEYLPGGDMMTLLMRKDTLTEDEARFYVGETVLAIESIHKHNYIHRDIKPDNLLLERYGHLKLSDFGLCKPLDCNtleekdfsvgqnvngtsqneerttpkrsqqeqlqhwqmnrrtLAYSTVGTPDYIAPEVLLKKGYGMECDWWSLGAIMYEMLVGYPPFYSDDPMLTCRKIVNWKAYLKFPEEARLSPEAKDLISKLLCNVNQRLGSNGADEIKAHSFF	fellt+ig+gafgevr+crek++g+vyamkklkksemlrrgqvehvk+ernllaevds++ivkly+sfqd eylylimeylpggd+mtllmrkdtltedearfyv+e+vlaiesihkhnyihrdikpdnlll+++ghlklsdfglckpld++ laystvgtpdyiapevllkkgygmecdwwslgai+yemlvgyppfysddp+ tcrkivnw+++lkfp+ea+ls+eakdlis+llc+v++rlg++ga+eikah++f	felltiigrgafgevrlcrekatgevyamkklkksemlrrgqvehvkaernllaevdselivklyysfqdeeylylimeylpggdlmtllmrkdtltedearfyvaesvlaiesihkhnyihrdikpdnllldkeghlklsdfglckpldak..........................................laystvgtpdyiapevllkkgygmecdwwslgailyemlvgyppfysddplttcrkivnwrtllkfpdeaklskeakdlisrllcdvekrlgtkgaeeikahpwf	538.7	1.3e-164
Vigun07g094400.1.p	AGC_NDR	Vigun07g094400	PF00069.22	Protein kinase domain	122	419	2	264	ELLTMIGKGAFGEVRVCREKTSGHVYAMKKLKKSEMLRRGQvEHVKSERNLLAEVDSNCIVKLYCSFQDAEYLYLIMEYLPGGDMMTLLMRKDTLTEDEARFYVGETVLAIESIHKHNYIHRDIKPDNLLLERYGHLKLSDFGLCKPLDCNTLeekdfsvgqnvngtsqneerttpkrsqqeqlqhwqmnrrtlAYSTVGTPDYIAPEVLLKKGYGMECDWWSLGAIMYEMLVGYPPFYSDDPML----T------CRKIVNwKAYLKFPEEARLSPEAKDLISKLLC-NVNQRLGsngADEIKAHSFF	e l+ +G+G+fG+V ++ek++g+ +A+Kk+kk+++ + + ++v +E ++l++++++ iv+ly +f++ ++lyl++ey++gg++++ll rk +l+e+ea++++ +++ ++e +H+++ iHrD+Kp+N+L+++ g+lK++DFGl+k l+ ++ + s vgt++Y+APEvl +++y+ ++D+WslG i+ye+l g ppf++++ ++ki++ + +k+pe+ ls+eakdl++kll+ + ++Rl+ a+e+++h+++	ekleklGeGsfGkVykaveketgkivAvKkikkekakkkke.kkvlrEikilkklkhpnivrlyevfeekdelylvleyveggeladllsrkgslseeeakkiakqilegleylHskgiiHrDlKpeNiLidekgelKitDFGlakelesssk.........................................ltsfvgtreYlAPEvlkeneyskkvDvWslGvilyelltgkppfsgekgkekvekeldqlekilkilg.etkeklpeaselseeakdllkkllkkdpkkRlt...aeellqhpyl	212.3	5.1e-65
Vigun07g094400.1.p	AGC_NDR	Vigun07g094400	PF07714.14	Protein tyrosine kinase	122	269	2	154	ELLTMIGKGAFGEVRVCREK----TSGHVYAMKKLKKSEMlrRGQVEHVKSERNLLAEVDSNCIVKLYCSFQDAEYLYLIMEYLPGGDMMTLLMRK---DTLTEDEARFYVGETVLAIESIHKHNYIHRDIKPDNLLLERYGHLKLSDFGLCKPL	el + +G+GafGeV ++ k ++ a+K+lk++ + + + e++ +e +++ +++ + ivkl+ ++e l++++ey++gGd+ + L +k ++lt ++ ++ + ++e +++++++Hrd+ N Ll++ + k+sDfGL++ +	elgkklGeGafGeVvegtlkgekekkevkvavKtlkeeat..eeekeefleeakimkklkhpnivkllgvctkeepllivteyvegGdLlkfLrkkeekekltlkdllsfalqiAkGmeyLeskklvHrdlaarNvLlsenkvvkisDfGLardi	77.2	7.8e-24
Vigun07g172200.1.p	AGC_NDR	Vigun07g172200	AGC_NDR	AGC_NDR	117	416	1	257	FEPLTMIGKGAFGEVRVCREKATGHVYAMKKLKKSEMLRRGQVEHVKAERNLLAEVDSNCIVKLYCSFQDEEFLYLIMEYLPGGDMMTLLMRKDILTEDEARFYVGETVLAIESIHKHNYIHRDIKPDNLLLDRNGHMKLSDFGLCKPLDCSnlqekdfsigsnrsgalqsdgrplapkrsqqeqlqhwqknrrmLAYSTVGTPDYIAPEVLLKKGYGMECDWWSLGAIMYEMLVGYPPFYSDEPMLTCRKIVNWRNYLKFPEEVKLSAEAKDLISRLLCNVEQRLGTKGADEIKAHPWF	fe lt+ig+gafgevr+crekatg+vyamkklkksemlrrgqvehvkaernllaevds++ivkly+sfqdee+lylimeylpggd+mtllmrkd+ltedearfyv+e+vlaiesihkhnyihrdikpdnllld++gh+klsdfglckpld++ laystvgtpdyiapevllkkgygmecdwwslgai+yemlvgyppfysd+p+ tcrkivnwr++lkfp+e+kls+eakdlisrllc+ve+rlgtkga+eikahpwf	felltiigrgafgevrlcrekatgevyamkklkksemlrrgqvehvkaernllaevdselivklyysfqdeeylylimeylpggdlmtllmrkdtltedearfyvaesvlaiesihkhnyihrdikpdnllldkeghlklsdfglckpldak...........................................laystvgtpdyiapevllkkgygmecdwwslgailyemlvgyppfysddplttcrkivnwrtllkfpdeaklskeakdlisrllcdvekrlgtkgaeeikahpwf	546.9	4.3e-167
Vigun07g172200.1.p	AGC_NDR	Vigun07g172200	PF00069.22	Protein kinase domain	119	416	3	264	PLTMIGKGAFGEVRVCREKATGHVYAMKKLKKSEMLRRGQvEHVKAERNLLAEVDSNCIVKLYCSFQDEEFLYLIMEYLPGGDMMTLLMRKDILTEDEARFYVGETVLAIESIHKHNYIHRDIKPDNLLLDRNGHMKLSDFGLCKPLDCSNLqekdfsigsnrsgalqsdgrplapkrsqqeqlqhwqknrrmlAYSTVGTPDYIAPEVLLKKGYGMECDWWSLGAIMYEMLVGYPPFYSDEPM----LTC------RKIVNwRNYLKFPEEVKLSAEAKDLISRLLCN-VEQRLGtkgADEIKAHPWF	l+ +G+G+fG+V ++ek+tg+ +A+Kk+kk+++ + + ++v +E ++l++++++ iv+ly +f++++ lyl++ey++gg++++ll rk +l+e+ea++++ +++ ++e +H+++ iHrD+Kp+N+L+d++g++K++DFGl+k l+ s+ + s vgt++Y+APEvl +++y+ ++D+WslG i+ye+l g ppf++++ + +ki++ + +k+pe+ +ls eakdl+++ll+ ++Rl+ a+e+++hp++	kleklGeGsfGkVykaveketgkivAvKkikkekakkkke.kkvlrEikilkklkhpnivrlyevfeekdelylvleyveggeladllsrkgslseeeakkiakqilegleylHskgiiHrDlKpeNiLidekgelKitDFGlakelesssk..........................................ltsfvgtreYlAPEvlkeneyskkvDvWslGvilyelltgkppfsgekgkekvekeldqlekilkilg.etkeklpeaselseeakdllkkllkkdpkkRlt...aeellqhpyl	216.0	3.9e-66
Vigun07g172200.1.p	AGC_NDR	Vigun07g172200	PF07714.14	Protein tyrosine kinase	121	265	5	154	TMIGKGAFGEVRVCREK----ATGHVYAMKKLKKSEMLRRgqVEHVKAERNLLAEVDSNCIVKLYCSFQDEEFLYLIMEYLPGGDMMTLLMRK---DILTEDEARFYVGETVLAIESIHKHNYIHRDIKPDNLLLDRNGHMKLSDFGLCKPL	+ +G+GafGeV ++ k + a+K+lk++ + ++ e++ e +++ +++ + ivkl+ +ee l++++ey++gGd+ + L +k + lt ++ ++ + ++e +++++++Hrd+ N Ll++n ++k+sDfGL++ +	kklGeGafGeVvegtlkgekekkevkvavKtlkeeateee..keefleeakimkklkhpnivkllgvctkeepllivteyvegGdLlkfLrkkeekekltlkdllsfalqiAkGmeyLeskklvHrdlaarNvLlsenkvvkisDfGLardi	76.8	1.1e-23
Vigun07g172200.1.p	AGC_NDR	Vigun07g172200	PF07714.14	Protein tyrosine kinase	318	381	168	231	GTPDYIAPEVLLKKGYGMECDWWSLGAIMYEMLV-GYPPFYSDEPMLTCRKIvNWRNYLKFPEEV	++apE+l +k + + D Ws G +++E++ g p+ + +++ +++k+ + ++ l+ pe++	lpvkWmapEslkekkftsksDvWsfGvllwEiftlgeepypglsneevlekl.kegkrlekpekc	20.6	1.5e-06
Vigun08g024700.1.p	AGC_NDR	Vigun08g024700	AGC_NDR	AGC_NDR	108	408	1	257	FEQLTVIGKGAFGEVRLCRAKSTGEIFAMKKLKKSEMLSRGQVEHVRSERNLLAEVDSRCIVKLHYSFQDSDFLYLIMEYLPGGDIMTLLMREDILSEDVARFYIAESILAINSIHQHNYVHRDIKPDNLILDKNGHLKLSDFGLCKPLDDKystillenedltsqestsetegysaspwlmpkeqlqqwkrnrraLAYSTVGTLDYMAPEVLLKKGYGIECDWWSLGAIMYEMLIGYPPFCSDDPRMACRKIVNWKTCLKFPEEPKISVEAKDLIYRLLCDVDSRLGTRGVEEIKAHPWF	fe lt+ig+gafgevrlcr+k+tge++amkklkkseml+rgqvehv++ernllaevds++ivkl+ysfqd+++lylimeylpggd+mtllmr+d+l+ed+arfy+aes+lai+sih+hny+hrdikpdnl+ldk+ghlklsdfglckpld k laystvgt dy+apevllkkgyg+ecdwwslgai+yeml+gyppf+sddp +crkivnw+t+lkfp+e k+s eakdli rllcdv++rlgt+g+eeikahpwf	felltiigrgafgevrlcrekatgevyamkklkksemlrrgqvehvkaernllaevdselivklyysfqdeeylylimeylpggdlmtllmrkdtltedearfyvaesvlaiesihkhnyihrdikpdnllldkeghlklsdfglckpldak............................................laystvgtpdyiapevllkkgygmecdwwslgailyemlvgyppfysddplttcrkivnwrtllkfpdeaklskeakdlisrllcdvekrlgtkgaeeikahpwf	511.1	3.4e-156
Vigun08g024700.1.p	AGC_NDR	Vigun08g024700	PF00069.22	Protein kinase domain	108	408	1	264	FEQLTVIGKGAFGEVRLCRAKSTGEIFAMKKLKKSEMLSRGQvEHVRSERNLLAEVDSRCIVKLHYSFQDSDFLYLIMEYLPGGDIMTLLMREDILSEDVARFYIAESILAINSIHQHNYVHRDIKPDNLILDKNGHLKLSDFGLCKPLDDKYStillenedltsqestsetegysaspwlmpkeqlqqwkrnrralAYSTVGTLDYMAPEVLLKKGYGIECDWWSLGAIMYEMLIGYPPFCSDDP----RMACRK------IVNwKTCLKFPEEPKISVEAKDLIYRLLC-DVDSRLGtrgVEEIKAHPWF	+e+l+ +G+G+fG+V ++ k+tg+i+A+Kk+kk+++ ++ + ++v++E ++l++++++ iv+l ++f+++d lyl++ey++gg++++ll r+ +lse+ a++++++ + +++ +H+++ +HrD+Kp+N+++d++g+lK++DFGl+k l+ + + + s vgt +Y+APEvl +++y+ ++D+WslG i+ye+l g ppf +++ ++ ++	yekleklGeGsfGkVykaveketgkivAvKkikkekakkkke.kkvlrEikilkklkhpnivrlyevfeekdelylvleyveggeladllsrkgslseeeakkiakqilegleylHskgiiHrDlKpeNiLidekgelKitDFGlakelesssk...........................................ltsfvgtreYlAPEvlkeneyskkvDvWslGvilyelltgkppfsgekgkekvekeldqlekilkilg.etkeklpeaselseeakdllkkllkkdpkkRlt...aeellqhpyl	217.7	1.2e-66
Vigun08g024700.1.p	AGC_NDR	Vigun08g024700	PF07714.14	Protein tyrosine kinase	111	260	4	160	LTVIGKGAFGEVRLCRAK----STGEIFAMKKLKKSEMLSRgqVEHVRSERNLLAEVDSRCIVKLHYSFQDSDFLYLIMEYLPGGDIMTLLMRE---DILSEDVARFYIAESILAINSIHQHNYVHRDIKPDNLILDKNGHLKLSDFGLCKPL--DDKY	+ +G+GafGeV +++k ++ a+K+lk++ + ++ e++ +e +++ +++ + ivkl+ +++ l++++ey++gGd+ + L ++ + l+ + ++++ +++ ++++++vHrd+ N +l++n + k+sDfGL++ + dd+y	gkklGeGafGeVvegtlkgekekkevkvavKtlkeeateee..keefleeakimkklkhpnivkllgvctkeepllivteyvegGdLlkfLrkkeekekltlkdllsfalqiAkGmeyLeskklvHrdlaarNvLlsenkvvkisDfGLardiekddey	75.0	3.6e-23
Vigun08g024700.1.p	AGC_NDR	Vigun08g024700	PF07714.14	Protein tyrosine kinase	308	370	166	228	TVGTLDYMAPEVLLKKGYGIECDWWSLGAIMYEMLI-GYPPFCSDDPRMACRKIvNWKTCLKFP	+ + +mapE+l +k + ++ D Ws G +++E++ g p+ + +++ +++k+ + ++ l+ p	aklpvkWmapEslkekkftsksDvWsfGvllwEiftlgeepypglsneevlekl.kegkrlekp	22.7	3.3e-07
Vigun09g035300.5.p	AGC_NDR	Vigun09g035300	AGC_NDR	AGC_NDR	109	416	1	257	FDLLTIIGRGAFGEVTLCREKTSGNIYAMKKLKKSEMLSRGQVEHVRAERNVLAEVASDCIVKLFYSFQDDEHLYLIMEYLPGGDIMTLLMREETLTETVARFYIAQSVLAIESIHKHNYIHRDIKPDNLLLDKYGHMKLSDFGLCKPLDCSslssihemqilddgnlydtmdvdgalpngrngrrwkspleqlqhwqinrrkLAFSTVGTPDYIAPEVLLKKGYSVECDWWSLGAIMYEMLVGYPPFYSDDPVTTCRKIVNWKNHLKFPEEARLTPEAKDLICRLLCGVSHRLGTNGADEIKAHPWF	f+lltiigrgafgev lcrek++g++yamkklkkseml+rgqvehv+aern+laev s++ivkl+ysfqd+e+lylimeylpggd+mtllmr++tlte +arfy+a+svlaiesihkhnyihrdikpdnllldk+gh+klsdfglckpld++ la+stvgtpdyiapevllkkgy +ecdwwslgai+yemlvgyppfysddp+ttcrkivnw+++lkfp+ea+l++eakdli+rllc v +rlgt+ga+eikahpwf	felltiigrgafgevrlcrekatgevyamkklkksemlrrgqvehvkaernllaevdselivklyysfqdeeylylimeylpggdlmtllmrkdtltedearfyvaesvlaiesihkhnyihrdikpdnllldkeghlklsdfglckpldak...................................................laystvgtpdyiapevllkkgygmecdwwslgailyemlvgyppfysddplttcrkivnwrtllkfpdeaklskeakdlisrllcdvekrlgtkgaeeikahpwf	525.6	1.3e-160
Vigun09g035300.5.p	AGC_NDR	Vigun09g035300	PF00069.22	Protein kinase domain	111	260	3	151	LLTIIGRGAFGEVTLCREKTSGNIYAMKKLKKSEMLSRGQvEHVRAERNVLAEVASDCIVKLFYSFQDDEHLYLIMEYLPGGDIMTLLMREETLTETVARFYIAQSVLAIESIHKHNYIHRDIKPDNLLLDKYGHMKLSDFGLCKPLDCS	l+ +G+G+fG+V ++ek++g+i+A+Kk+kk+++ ++ + ++v++E ++l+++ ++ iv+l+++f+++++lyl++ey++gg++++ll r+ +l+e+ a+++++q + ++e +H+++ iHrD+Kp+N+L+d+ g++K++DFGl+k l+ s	kleklGeGsfGkVykaveketgkivAvKkikkekakkkke.kkvlrEikilkklkhpnivrlyevfeekdelylvleyveggeladllsrkgslseeeakkiakqilegleylHskgiiHrDlKpeNiLidekgelKitDFGlakeless	146.2	7.4e-45
Vigun09g035300.5.p	AGC_NDR	Vigun09g035300	PF00069.22	Protein kinase domain	309	416	150	264	RRKLAFSTVGTPDYIAPEVLLKKGYSVECDWWSLGAIMYEMLVGYPPFYSDDPVT----T------CRKIVNwKNHLKFPEEARLTPEAKDLICRLLCGV-SHRLGtngADEIKAHPWF	+++ + s vgt++Y+APEvl +++ys ++D+WslG i+ye+l g ppf++++ + ++ki++ ++++k+pe+ l +eakdl+ +ll+ ++Rl+ a+e+++hp++	ssskltsfvgtreYlAPEvlkeneyskkvDvWslGvilyelltgkppfsgekgkekvekeldqlekilkilg.etkeklpeaselseeakdllkkllkkdpkkRlt...aeellqhpyl	69.6	1.7e-21
Vigun09g035300.5.p	AGC_NDR	Vigun09g035300	PF07714.14	Protein tyrosine kinase	112	257	4	154	LTIIGRGAFGEVTLCREK----TSGNIYAMKKLKKSEMLSRgqVEHVRAERNVLAEVASDCIVKLFYSFQDDEHLYLIMEYLPGGDIMTLLMRE---ETLTETVARFYIAQSVLAIESIHKHNYIHRDIKPDNLLLDKYGHMKLSDFGLCKPL	+ +G+GafGeV ++ k ++ a+K+lk++ + ++ e++ e +++ ++ + ivkl ++e+l++++ey++gGd+ + L ++ e+lt + +++q ++e +++++++Hrd+ N Ll++ ++k+sDfGL++ +	gkklGeGafGeVvegtlkgekekkevkvavKtlkeeateee..keefleeakimkklkhpnivkllgvctkeepllivteyvegGdLlkfLrkkeekekltlkdllsfalqiAkGmeyLeskklvHrdlaarNvLlsenkvvkisDfGLardi	76.1	1.8e-23
Vigun09g035300.5.p	AGC_NDR	Vigun09g035300	PF07714.14	Protein tyrosine kinase	320	381	170	231	PDYIAPEVLLKKGYSVECDWWSLGAIMYEMLV-GYPPFYSDDPVTTCRKIvNWKNHLKFPEEA	++apE+l +k ++++ D Ws G +++E++ g p+ + ++ ++++k+ + +++l+ pe++	vkWmapEslkekkftsksDvWsfGvllwEiftlgeepypglsneevlekl.kegkrlekpekc	24.3	1.1e-07
Vigun09g223100.1.p	AGC_NDR	Vigun09g223100	AGC_NDR	AGC_NDR	93	400	1	257	FELLTIIGRGAFGEVRLCREKKSGNIYAMKKLKKSEMLRRGQVEHVRAERNLLAEVASHCIVKLYYSFQDAEYLYLIMEYLPGGDIMTLLMREDTLSENVARFYIAQSVLAIESIHKHNYIHRDIKPDNLLLDKNGHMKLSDFGLCKPLDCIalstlhenqtmddetlaepmdvdgclrdadnrsswrspreqlqhwqmnrrkLAFSTVGTPDYIAPEVLLKKGYGMECDWWSLGAIMYEMLVGYPPFYSDDPITTCRKIVHWRNHLRFPEDTQLTLEAKDLIYRLLCDVDHRLGTRGAQEIKAHPWF	felltiigrgafgevrlcrek++g++yamkklkksemlrrgqvehv+aernllaev s++ivklyysfqd eylylimeylpggd+mtllmr+dtl+e++arfy+a+svlaiesihkhnyihrdikpdnllldk+gh+klsdfglckpld+ la+stvgtpdyiapevllkkgygmecdwwslgai+yemlvgyppfysddp+ttcrkiv+wr++l+fp++++l+ eakdli rllcdv++rlgt+ga+eikahpwf	felltiigrgafgevrlcrekatgevyamkklkksemlrrgqvehvkaernllaevdselivklyysfqdeeylylimeylpggdlmtllmrkdtltedearfyvaesvlaiesihkhnyihrdikpdnllldkeghlklsdfglckpldak...................................................laystvgtpdyiapevllkkgygmecdwwslgailyemlvgyppfysddplttcrkivnwrtllkfpdeaklskeakdlisrllcdvekrlgtkgaeeikahpwf	536.3	7.2e-164
Vigun09g223100.1.p	AGC_NDR	Vigun09g223100	PF00069.22	Protein kinase domain	94	241	2	148	ELLTIIGRGAFGEVRLCREKKSGNIYAMKKLKKSEMLRRGQvEHVRAERNLLAEVASHCIVKLYYSFQDAEYLYLIMEYLPGGDIMTLLMREDTLSENVARFYIAQSVLAIESIHKHNYIHRDIKPDNLLLDKNGHMKLSDFGLCKPL	e l+ +G+G+fG+V ++ek++g+i+A+Kk+kk+++ + + ++v++E ++l+++ + iv+ly++f++ ++lyl++ey++gg++++ll r+ +lse+ a+++++q + ++e +H+++ iHrD+Kp+N+L+d++g++K++DFGl+k l	ekleklGeGsfGkVykaveketgkivAvKkikkekakkkke.kkvlrEikilkklkhpnivrlyevfeekdelylvleyveggeladllsrkgslseeeakkiakqilegleylHskgiiHrDlKpeNiLidekgelKitDFGlakel	146.9	4.6e-45
Vigun09g223100.1.p	AGC_NDR	Vigun09g223100	PF00069.22	Protein kinase domain	292	400	149	264	NRRKLAFSTVGTPDYIAPEVLLKKGYGMECDWWSLGAIMYEMLVGYPPFYSDDPIT----TC------RKIVHwRNHLRFPEDTQLTLEAKDLIYRLLC-DVDHRLGtrgAQEIKAHPWF	++++ + s vgt++Y+APEvl +++y+ ++D+WslG i+ye+l g ppf++++ + + +ki++ +++ +pe+++l eakdl+ +ll+ d +Rl+ a+e+++hp++	essskltsfvgtreYlAPEvlkeneyskkvDvWslGvilyelltgkppfsgekgkekvekeldqlekilkilg.etkeklpeaselseeakdllkkllkkdpkkRlt...aeellqhpyl	69.3	2.2e-21
Vigun09g223100.1.p	AGC_NDR	Vigun09g223100	PF07714.14	Protein tyrosine kinase	95	241	3	154	LLTIIGRGAFGEVRLCREK----KSGNIYAMKKLKKSEMlrRGQVEHVRAERNLLAEVASHCIVKLYYSFQDAEYLYLIMEYLPGGDIMTLLMRE---DTLSENVARFYIAQSVLAIESIHKHNYIHRDIKPDNLLLDKNGHMKLSDFGLCKPL	l + +G+GafGeV ++ k k+ a+K+lk++ + + + e++ e +++ ++ + ivkl+ ++e l++++ey++gGd+ + L ++ ++l+ + +++q ++e +++++++Hrd+ N Ll++n ++k+sDfGL++ +	lgkklGeGafGeVvegtlkgekekkevkvavKtlkeeat..eeekeefleeakimkklkhpnivkllgvctkeepllivteyvegGdLlkfLrkkeekekltlkdllsfalqiAkGmeyLeskklvHrdlaarNvLlsenkvvkisDfGLardi	78.3	3.7e-24
Vigun09g223100.1.p	AGC_NDR	Vigun09g223100	PF07714.14	Protein tyrosine kinase	303	367	169	233	TPDYIAPEVLLKKGYGMECDWWSLGAIMYEMLV-GYPPFYSDDPITTCRKIvHWRNHLRFPEDTQL	++apE+l +k + + D Ws G +++E++ g p+ + ++ ++++k+ + +++l+ pe+++	pvkWmapEslkekkftsksDvWsfGvllwEiftlgeepypglsneevlekl.kegkrlekpekcpe	21.3	9.1e-07
Vigun07g191900.1.p	AGC_PDK1	Vigun07g191900	AGC_PDK1	AGC_PDK1	47	313	1	263	FELGKIYGVGSYSKVVRAKKKDTGTIYALKIMDKKFITKENKTAYVKLERIVLDQLDHPGIVRLYFTFQDSFSLYMALESCEGGELFDQITRKGRLTEDEARFYAAEVVDALEYIHSLGVIHRDIKPENLLLTADGHIKIADFGSVKPMQDSQITVLPnaASDDKACTFVGTAAYVPPEVLNSSPATFGNDLWALGCTLYQMLSGTSPFKDASEWLIFQRIVARELRFPDYFSDEARELIDRLLDLEPSRRPGAgpDGYAILKAHPF	+elgkiyGvGsyskvvrakkkdtG++yalkimdkk+i+ke+k++yvkler+vld+ld++Giv+l+ftfqd+ slymalesceGGelf+qitrkgrl+e+earfyaaevvd+ley++++g++hrd+kpenlll++dGh+k++dfGs+k+++d++++vlp as++ka++fvGta+yv+pevlns+pa+fg+dlwalGctlyq+lsG+spfk+ase+lifq+i+arel++p++fsd+ar+lidrlldlep++r+Ga	delgkiyGvGsyskvvrakkkdtGkvyalkimdkkliikekkveyvklerlvldklddaGivklfftfqdtdslymalesceGGelfeqitrkgrlseeearfyaaevvdileylrkaglvhrdlkpenlllssdGhlklidfGsakalkdlpaavlp..aseekatsfvGtaeyvspevlnsapasfgadlwalGctlyqllsGrspfkaaseylifqkiiarelkipedfsddardlidrlldlepakrlGa..edyaelkkhpf	490.2	1.2e-149
Vigun07g191900.1.p	AGC_PDK1	Vigun07g191900	PF00069.22	Protein kinase domain	49	312	3	262	LGKIYGVGSYSKVVRAKKKDTGTIYALKIMDKKFITKENKtAYVKLERIVLDQLDHPGIVRLYFTFQDSFSLYMALESCEGGELFDQITRKGRLTEDEARFYAAEVVDALEYIHSLGVIHRDIKPENLLLTADGHIKIADFGSVKPMQDSQItvlpnaasddkACTFVGTAAYVPPEVLNSSPATFGNDLWALGCTLYQMLSGTSPFK----DASEWLIFQR---------IVARELRFPDYFSDEARELIDRLLDLEPSRRPGagpdgYAILKAHP	+ G Gs++kV++a++k+tg i+A+K+++k+ ++k+++ v E +l +l+hp ivrly +f+++ +ly+ le +eggel+d ++rkg l+e+ea+++a++++ +ley+Hs g+iHrD+KpeN+L++ +g++Ki+DFG +k ++ s+ + +fvgt Y++PEvl++++ + D+W+lG++ly++l+g+ pf+ + + + ++++ + +l+ ++ +s+ea++l+++ll+ +p++R++ + l++hp	kleklGeGsfGkVykaveketgkivAvKkikkekakkkke.kkvlrEikilkklkhpnivrlyevfeekdelylvleyveggeladllsrkgslseeeakkiakqilegleylHskgiiHrDlKpeNiLidekgelKitDFGlakelesssk...........ltsfvgtreYlAPEvlkeneyskkvDvWslGvilyelltgkppfsgekgkekvekeldqlekilkilgetkeklpeaselseeakdllkkllkkdpkkRlt.....aeellqhp	222.9	3e-68
Vigun07g191900.1.p	AGC_PDK1	Vigun07g191900	PF07714.14	Protein tyrosine kinase	48	298	2	251	ELGKIYGVGSYSKVVRAKKK----DTGTIYALKIMdKKFITKENKTAYVKlERIVLDQLDHPGIVRLYFTFQDSFSLYMALESCEGGELFDQITRK---GRLTEDEARFYAAEVVDALEYIHSLGVIHRDIKPENLLLTADGHIKIADFGSVKPMQDSQITvlpnaaSDDKACTfvGTAAYVPPEVLNSSPATFGNDLWALGCTLYQMLS-GTSPFKDASEWLIFQRIVAR-ELRFPDYFSDEARELIDRLLDLEPSRRP	elgk G G++++Vv+++ k ++ + a+K++ k+ t+e+k++ ++ e ++ +l+hp iv+l+ ++ +l++ +e +egG+L + +++k +lt ++ +a+++ +++ey++s ++Hrd+ N Ll+ + ++ki+DfG + +++++ + ++++ ++ +++pE+l+++ t D W+ G +l+ +++ g +p+++ s+ +++++ ++ +l+ p++ ++e el+ + ++ +p++Rp	elgkklGeGafGeVvegtlkgekekkevkvavKtl.keeateeekeefle.eakimkklkhpnivkllgvctkeepllivteyvegGdLlkfLrkkeekekltlkdllsfalqiAkGmeyLeskklvHrdlaarNvLlsenkvvkisDfGLardiekddey......kkkeeak..lpvkWmapEslkekkftsksDvWsfGvllwEiftlgeepypglsneevleklkegkrlekpekcpeelyelmkqCweedpeeRp	109.1	1.5e-33
Vigun04g009600.1.p	AGC_PKA-PKG	Vigun04g009600	AGC_PKA-PKG	AGC_PKA-PKG	777	1019	5	250	SQIGVANLKESENLLTLKRFSKPKVKRFGKESQVLKEKDLIKGLGsSASIPQVLCTCADRMYAGILLNTHLACPLSSILSS--PFGESAARFCAASVVTALEDLHKNGVLYRGVSPDVLMLEQTGQIQLVDFRFGKQLSGERTFTICGMADSLAPEIVLGKGHGFPADWWALGVLIYFMLRGEMPFGSWRENELDTVAKIAKRKLHLPESFSSETVDLISKLLEVEENNRLGSQ--GPDSVKSHPWF	+++ +++ k++e++++lkr+sk kv++ +k+++vlkek+l+k + s+ ++++l+t++D+ + +ll++ l+++l+s+l++ ++ e++arf aasvv ale+lHk++++yR+++p++l+++++G+++lvDf+f k+l+gert+t+CG++d lAPE+v+gkGhg +DwWalGvliy++l+ge+PF+s++++el+++++i+k+kl++P+++s+e +dli+kLLev++++RlG++ g ++k+HpwF	grvklvrekkteevvalkrlskakvvklkkvehvlkekkllkeik.spfvvrllatfqDkaslylllelvlggelfsllraegkldeasarfyaasvvlaleelHkkeivyRdlkpenllidekGyvklvDfgfakklegertytlCGtpdylAPEvvkgkGhgkavDwWalGvliyvlltgekPFaslkddelevfrrivkeklkfPsylskeardliekLLevnpakRlGakkegaeeikeHpwF	293.6	1e-89
Vigun04g009600.1.p	AGC_PKA-PKG	Vigun04g009600	PF00481.18	Protein phosphatase 2C	121	363	24	249	PF---GTNPNDHFFGVFDGHGefGAQCSQFAKRKLCENLLRNSKFRGD--PVEACHAAFLA-TNSQLHA--DVLDDSMSGTTAITVLVRGRTIYVANSGDSRAVIAERRGKDfvaVDLSIDQTPFRSDELERVKLCGARVL-TLDQIEGLknpdvqcwgteegddgdpprlwvpngmypgTAFTRSIGDSIAET-----IGVVANPEIVVFELTQDHPFFVLASDGVFEFLSSQSVVEMVAKFKD----PRDACAAIVAES	++ + + +++ff+vfdghg g +++++a+ +l e l ++++f+++ + +a+ +fla t ++l + +s sG+ta+++l+rg ++yvAn GDSrav++ ++++ + l+ d++p ++dE eR++ g +v ++ g a +R++GD v+a P++ + +lt+++ f++La+dG+++ ls+q +v++v + + p++++	nlesssgkssvsffavfdghg..gseaakyarehleeilksqksfeelekleqalrksfladtdeelksskantepsksGstavvalirgtklyvAnvGDSravLcrkgnak...keltedHkpsdedEreRIeeaggsvsngegrvngs..............................LavsRalGDlelkpketeeqlvsaePdvtsvklteedefliLacdGlwdvlsdqeavdlvrdelekkkspeevaeelvdea	121.4	3.2e-37
Vigun04g009600.1.p	AGC_PKA-PKG	Vigun04g009600	PF00069.22	Protein kinase domain	785	1019	21	264	KESENLLTLKRFSKPKVKRFGKeSQVLKEKDLIKGLGsSASIPQVLCTCADRMYAGILLNTHLACPLSSILS--SPFGESAARFCAASVVTALEDLHKNGVLYRGVSPDVLMLEQTGQIQLVDFRFGKQLSGER-TFTICGMADSLAPEIVLGKGHGFPADWWALGVLIYFMLRGEMPFGSWR-----ENELDT---VAKI---AKRKLHLPESFSSETVDLISKLLEVEENNRLGsqgPDSVKSHPWF	ke+++ +K+++k k k + ++vl+E ++k l + i +++ ++ + + ++l+ l ++ls + + e+ a++ a++++++le lH++g+++r + p+ ++++++g+++++DF + k+l+ + + +++g + lAPE++ +++++ ++D+W+lGv++y +l g++pf + + e+eld+ ++ki k kl+ ++++s+e dl++kll++++++Rl+ +++++hp++	ketgkivAvKkikkekakkkke.kkvlrEikilkklk.hpnivrlyevfeekdelylvleyveggeladllsrkgslseeeakkiakqilegleylHskgiiHrDlKpeNiLidekgelKitDFGlakelessskltsfvgtreYlAPEvlkeneyskkvDvWslGvilyelltgkppfsgekgkekvekeldqlekilkilgetkeklpeaselseeakdllkkllkkdpkkRlt...aeellqhpyl	109.3	1.4e-33
Vigun04g009600.1.p	AGC_PKA-PKG	Vigun04g009600	PF07714.14	Protein tyrosine kinase	807	1004	45	250	ESQVLKEKDLIKGLgSSASIPQVLCTCADRMYAGILLNTHLACPLSSILSSP-----FGESAARFCAASVVTALEDLHKNGVLYRGVSPDVLMLEQTGQIQLVDFRFGKQLSGERTFT----ICGMADSLAPEIVLGKGHGFPADWWALGVLIYFMLR-GEMPFGSWRENELDTVAkIAKRKLHLPESFSSETVDLISKLLEVEENNR	++++l+e +++k l + i ++l c ++ i+++ L++ L + + + +a+ + ++e L+++ ++ r ++ +l+++ ++++ Df ++++ + + + +apE++ k +D W+ Gvl++ ++ ge+p+ +++++e+ + ++++l+ pe+ ++e +l+++ +e + ++R	keefleeakimkkl.khpnivkllgvctkeepllivteyvegGdLlkfLrkkeekekltlkdllsfalqiAkGmeyLeskklvHrdlaarNvLlsenkvvkisDfGLardiekddeykkkeeaklpvkWmapEslkekkftsksDvWsfGvllwEiftlgeepypglsneevlekl.kegkrlekpekcpeelyelmkqCweedpeeR	25.2	5.6e-08
Vigun01g003500.1.p	AGC_RSK-2	Vigun01g003500	AGC_RSK-2	AGC_RSK-2	374	555	110	258	LLALEYLHMLGVVYRDLKPENILVREDGHIMLTDFDLSLRCSVNpmlvkssspdtdatkkssspcseascihpfclqpdwqmksDLASHVGPLPQLvvEPTSARsnsfGEGHGSAVDWWTFGVLLFELLYGKTPFKGQSNEDTLANVV-------------FHARDLIRGLLIKDPENRLGSVKGAAEIKQHPFF	+laleylh+lg+vyrdLkPen+lvredGhimltDfDLsl++s + s vG l P + geghgsavdWW++G+ll+ellygktPfkg+++e tlanv+ ++ardlir+ll kdp++rlgs +gaaeik+hpff	vlaleylhalgivyrdLkPenvlvredGhimltDfDLslkasak........................................rsnsfvGteeyl..aPeiik....geghgsavdWWalGillyellygktPfkgknreetlanvlkkelefpeeaavsleardlirkllekdpkkrlgskrgaaeikkhpff	177.9	1.9e-54
Vigun01g003500.1.p	AGC_RSK-2	Vigun01g003500	PF00069.22	Protein kinase domain	310	371	2	62	KLLKRLGSGDIGTVYLAELIGTSCLFALKVMDNEFLSSRKKmFRAQTEREILHMLDHPFLPT	+ l++lG+G+ G+Vy a t++ +A+K++++e +++k+ ++++E +il+ l+hp++ +	ekleklGeGsfGkVykaveketgkivAvKkikkekakkkke.kkvlrEikilkklkhpnivr	27.1	1.6e-08
Vigun01g003500.1.p	AGC_RSK-2	Vigun01g003500	PF00069.22	Protein kinase domain	374	415	108	149	LLALEYLHMLGVVYRDLKPENILVREDGHIMLTDFDLSLRCS	l +leylH g+++rDlKpeNiL+ e+g++++tDF+l+ + +	legleylHskgiiHrDlKpeNiLidekgelKitDFGlakele	46.5	1.9e-14
Vigun01g003500.1.p	AGC_RSK-2	Vigun01g003500	PF00069.22	Protein kinase domain	483	555	172	264	EGHGSAVDWWTFGVLLFELLYGKTPFKGQSNEDTL------------------------ANVVFHARDLIRGLLIKDPENRLGsvkgAAEIKQHPFF	++++++vD+W+ Gv+l+ell+gk+pf+g++++++ ++ +a+dl++ ll kdp++Rl+ a+e++qhp++	neyskkvDvWslGvilyelltgkppfsgekgkekvekeldqlekilkilgetkeklpeaselseeakdllkkllkkdpkkRlt....aeellqhpyl	33.0	2.5e-10
Vigun01g048400.1.p	AGC_RSK-2	Vigun01g048400	AGC_RSK-2	AGC_RSK-2	167	498	1	258	RLLKRIGYGDIGSVYLVDLKGTKTYFAMKVMDKAALISRNKLLRAQTEREILGLLDHPFLPTLYSYFETEKFYCLVMEFCSGGDLHTLRQKQPNKCFTEEAARFYASEVLLALEYLHMLGIVYRDLKPENLLVRDEGHIMLSDFDLSLRCSVSptlvksssahasnnnggnsdssgvlsddqasttqvssffprilpskknrkaksdfgllvggarlpelmaeptnvRSMSFVGTHEYLAPEIIKGEGHGSAVDWWTFGIFLYELLHGSTPFKGAGYKATLFNVVGQPLRFPETPQVSSVARDLIRGLLVKEPQKRIAYKRGATEIKQHPFF	+llk++G+Gdigsvylv+l+gt+++fa+kv+dk+al +r+kl ra++ereil lldhPflptly+ fetekf+clv+efc+ggdLh+lr++qp+k+f+eea+rfya+ev+laleylh+lgivyrdLkPen+lvr++Ghiml+DfDLsl++s + rs+sfvGt+eylaPeiikgeghgsavdW	kllkklGsGdigsvylvelrgtealfalkvldkealakrkklkraeaereilelldhPflptlyasfetekfvclvvefcpggdLhvlrerqpkkvfseeavrfyaaevvlaleylhalgivyrdLkPenvlvredGhimltDfDLslkasak..........................................................................rsnsfvGteeylaPeiikgeghgsavdWWalGillyellygktPfkgknreetlanvlkkelefpeeaavsleardlirkllekdpkkrlgskrgaaeikkhpff	426.6	2.6e-130
Vigun01g048400.1.p	AGC_RSK-2	Vigun01g048400	PF00069.22	Protein kinase domain	167	319	2	151	RLLKRIGYGDIGSVYLVDLKGTKTYFAMKVMDKAALISRNKlLRAQTEREILGLLDHPFLPTLYSYFETEKFYCLVMEFCSGGDLHTLRQkqPNKCFTEEAARFYASEVLLALEYLHMLGIVYRDLKPENLLVRDEGHIMLSDFDLSLRCSVS	+ l+++G G+ G+Vy + k t+ +A+K+++k ++++ ++++E +il l+hp++ +ly++fe+++ ++lv+e+++gg+l++l + +++++ee a+++a+++l +leylH gi++rDlKpeN+L+ ++g+++++DF+l+ + + s	ekleklGeGsfGkVykaveketgkivAvKkikkekakkkke.kkvlrEikilkklkhpnivrlyevfeekdelylvleyveggeladlls..rkgslseeeakkiakqilegleylHskgiiHrDlKpeNiLidekgelKitDFGlakeless	128.4	2e-39
Vigun01g048400.1.p	AGC_RSK-2	Vigun01g048400	PF00069.22	Protein kinase domain	389	498	153	264	EptnvrSMSFVGTHEYLAPEIIKGEGHGSAVDWWTFGIFLYELLHGSTPFKGAGYKATLFNVVGQ-----------PLRFPETPQVSSVARDLIRGLLVKEPQKRIAykrgATEIKQHPFF	+ +sfvgt+eYlAPE++k+++++++vD+W+ G+ lyell g +pf+g k + + + q + +pe ++s+ a+dl++ ll k+p+kR+ a+e++qhp++	k.....ltsfvgtreYlAPEvlkeneyskkvDvWslGvilyelltgkppfsgekgkekvekeldqlekilkilgetkeklpeaselseeakdllkkllkkdpkkRlt....aeellqhpyl	75.1	3.6e-23
Vigun01g048400.1.p	AGC_RSK-2	Vigun01g048400	PF07714.14	Protein tyrosine kinase	168	322	3	160	LLKRIGYGDIGSVYLVDLK----GTKTYFAMKVMDKAALISRnkLLRAQTEREILGLLDHPFLPTLYSYFETEKFYCLVMEFCSGGDLHT-LRQKQPNKCFTEEAARFYASEVLLALEYLHMLGIVYRDLKPENLLVRDEGHIMLSDFDLSLRCSVSPTL	l k++G G G+V+ lk +++ a+K++++ a ++ + +e +i+ l+hp + l+ e+ +++v+e+++gGdL++ Lr+k+ ++ +t + +a ++ ++eyL+ +v rdl N L++++ ++ +sDf L+ + + + +	lgkklGeGafGeVvegtlkgekekkevkvavKtlkeeateee..keefleeakimkklkhpnivkllgvctkeepllivteyvegGdLlkfLrkkeekekltlkdllsfalqiAkGmeyLeskklvHrdlaarNvLlsenkvvkisDfGLardiekddey	66.3	1.6e-20
Vigun01g048400.1.p	AGC_RSK-2	Vigun01g048400	PF07714.14	Protein tyrosine kinase	387	486	155	254	MAEPTNVRSMSFVGTHEYLAPEIIKGEGHGSAVDWWTFGIFLYELLH-GSTPFKGAgYKATLFNVVGQPLRFPETPQVSSVARDLIRGLLVKEPQKRIAYK	+ + + +++ + +++apE++k + s+ D W fG+ l+E++ g++p++g ++++++ + + r ++ ++++ +l++ + ++p++R +k	ekddeykkkeeaklpvkWmapEslkekkftsksDvWsfGvllwEiftlgeepypgl.sneevleklkegkrlekpekcpeelyelmkqCweedpeeRptfk	31.8	5.8e-10
Vigun01g061700.1.p	AGC_RSK-2	Vigun01g061700	AGC_RSK-2	AGC_RSK-2	88	396	1	258	KLLRHLGSGNLGRVFLCRLRDYdGANFALKVVDKDLL-TPKKLSHAETEAEILQALDHPFLPTLYARIDVSHYTCLLIDYCPAGDLHSLLRKQPQHRLPLSVARFFAAEVLVALEYLHALGIVYRDLKPENVLLREDGHVMLSDFDLCFKSDVApsltlrthnkpprvdptngcfscnrlpsrqhhqtflaefiaepvaaFSRSCVGTHEYLAPELVSGNGHGNGVDWWAFGVFVYELLYGTTPFKGCNKETTLRNIAScKDVRFVQLSegeePGMAEARDLIEKLLVKDPRRRLGCAKGATDVKRHPFF	kll++lGsG++g+v+l++lr+ a falkv+dk+ l + kkl++ae+e eil++ldhPflptlya+++ ++++cl++++cp+gdLh+l+++qp++++ +++rf+aaev++aleylhalgivyrdLkPenvl+redGh+ml+DfDL++k++ + s+s+vGt+eylaPe+++g+ghg++vdWWa+G+++yellyg+tPfkg n+e+tl+n+ + k+++f + + + ++eardli+kll+kdp++rlg+++ga+++k+hpff	kllkklGsGdigsvylvelrgt.ealfalkvldkealakrkklkraeaereilelldhPflptlyasfetekfvclvvefcpggdLhvlrerqpkkvfseeavrfyaaevvlaleylhalgivyrdLkPenvlvredGhimltDfDLslkasak..............................................rsnsfvGteeylaPeiikgeghgsavdWWalGillyellygktPfkgknreetlanvlk.kelefpeea....avsleardlirkllekdpkkrlgskrgaaeikkhpff	370.1	4.5e-113
Vigun01g061700.1.p	AGC_RSK-2	Vigun01g061700	PF00069.22	Protein kinase domain	89	236	3	147	LLRHLGSGNLGRVFLCRLRDyDGANFALKVVDKDLLTPKKLSHAETEAEILQALDHPFLPTLYARIDVSHYTCLLIDYCPAGDLHSLLRkqPQHRLPLSVARFFAAEVLVALEYLHALGIVYRDLKPENVLLREDGHVMLSDFDLCFK	l++lG+G+ G+V+ ++ ++ +g +A+K+++k+ + kk +++ +E +il+ l+hp++ +ly + +++ +l+++y++ g+l++ll+ + l+ + a+++a+++l +leylH+ gi++rDlKpeN+L+ e+g+++++DF+l+ +	kleklGeGsfGkVykaveke.tgkivAvKkikkekakkkkekkvlrEikilkklkhpnivrlyevfeekdelylvleyveggeladlls..rkgslseeeakkiakqilegleylHskgiiHrDlKpeNiLidekgelKitDFGlake	113.8	5.6e-35
Vigun01g061700.1.p	AGC_RSK-2	Vigun01g061700	PF00069.22	Protein kinase domain	288	396	154	264	SRSCVGTHEYLAPELVSGNGHGNGVDWWAFGVFVYELLYGTTPFKGCNKETTLRNIASC-----KDVRFV-QLSEGEEPGMAEARDLIEKLLVKDPRRRLGcakgATDVKRHPFF	+s vgt+eYlAPE++++n++++ vD+W+ Gv +yell+g++pf+g +++++ ++++ k ++ + + ++ ++ ea+dl++kll kdp++Rl+ a+++++hp++	ltsfvgtreYlAPEvlkeneyskkvDvWslGvilyelltgkppfsgekgkekvekeldqlekilkilgetkeklpeaselseeakdllkkllkkdpkkRlt....aeellqhpyl	70.2	1.1e-21
Vigun01g061700.1.p	AGC_RSK-2	Vigun01g061700	PF07714.14	Protein tyrosine kinase	87	237	1	154	LKLLRHLGSGNLGRVFLCRLR---DYDGANFALKVVDKDlLTPKKLSHAETEAEILQALDHPFLPTLYARIDVSHYTCLLIDYCPAGDLHSLLRKQ-PQHRLPLSVARFFAAEVLVALEYLHALGIVYRDLKPENVLLREDGHVMLSDFDLCFKS	l+l ++lG+G+ G+V+ ++l+ + + + a+K+++++ t ++ ++ +ea+i+++l+hp + l++ + ++ ++++++y++ GdL++ Lrk+ +++l l+ fa+++ ++eyL++ +v rdl NvLl+e+ +v +sDf L+ +	lelgkklGeGafGeVvegtlkgekekkevkvavKtlkee.ateeekeefleeakimkklkhpnivkllgvctkeepllivteyvegGdLlkfLrkkeekekltlkdllsfalqiAkGmeyLeskklvHrdlaarNvLlsenkvvkisDfGLardi	79.0	2.2e-24
Vigun01g061700.1.p	AGC_RSK-2	Vigun01g061700	PF07714.14	Protein tyrosine kinase	293	346	168	222	GTHEYLAPELVSGNGHGNGVDWWAFGVFVYELLY-GTTPFKGCNKETTLRNIASC	+++apE ++ + D W+fGv ++E++ g +p++g+++e++l+++ +	lpvkWmapEslkekkftsksDvWsfGvllwEiftlgeepypglsneevleklkeg	25.3	5.4e-08
Vigun01g171700.1.p	AGC_RSK-2	Vigun01g171700	AGC_RSK-2	AGC_RSK-2	489	819	2	258	LLKKLGCGDIGTVYLAELIGTSCLFAIKVMDNEFLERRKKMPRAQTEREILRILDHPFLPTMYAQFTSDNLSCLIMEYCPGGDLHVLRQKQLGRCFSEPAARFYVAEVLLALEYLHMLGVVYRDLKPENILVREDGHIMLTDFDLSLRCAVNptllksssdvdpakisglsvqssciepfciepscqvpcfsprflpaaaktrrlkadpsaqirslpqlvaeptdaRSNSFVGTHEYLAPEIIKEEGHGAAVDWWTFGVFLYELLYGRTPFKGSNNEETLANVVMQSLRFPDHPFVSFQAKDLIRGLLVKEPENRLGSEKGAAEIKQHPFF	llkklG+Gdig+vyl+el gt++lfa+kv+d+e l++rkk+ ra++ereil+ ldhPflpt+ya+f++++++cl++e+cpggdLhvlr++q ++fse a+rfy+aev+laleylh+lg+vyrdLkPen+lvredGhimltDfDLsl+++ + rsnsfvGt+eylaPeiik eghg+avdWW++G++lyellyg+tPfkg+n+eetlanv+ ++l+fp+++ vs++a+dlir+ll+k+p++rlgs++gaaeik+hpff	llkklGsGdigsvylvelrgtealfalkvldkealakrkklkraeaereilelldhPflptlyasfetekfvclvvefcpggdLhvlrerqpkkvfseeavrfyaaevvlaleylhalgivyrdLkPenvlvredGhimltDfDLslkasak..........................................................................rsnsfvGteeylaPeiikgeghgsavdWWalGillyellygktPfkgknreetlanvlkkelefpeeaavsleardlirkllekdpkkrlgskrgaaeikkhpff	424.0	1.5e-129
Vigun01g171700.1.p	AGC_RSK-2	Vigun01g171700	PF00069.22	Protein kinase domain	488	637	2	148	NLLKKLGCGDIGTVYLAELIGTSCLFAIKVMDNEFLERRKKmPRAQTEREILRILDHPFLPTMYAQFTSDNLSCLIMEYCPGGDLHVLRQKQLGrcFSEPAARFYVAEVLLALEYLHMLGVVYRDLKPENILVREDGHIMLTDFDLSLRC	+ l+klG G+ G+Vy a t++ +A+K++++e + +k+ ++++E +il+ l+hp++ ++y f++++ +l++ey++gg+l+ l +++ +se a+++++++l +leylH g+++rDlKpeNiL+ e+g++++tDF+l+ +	ekleklGeGsfGkVykaveketgkivAvKkikkekakkkke.kkvlrEikilkklkhpnivrlyevfeekdelylvleyveggeladllsrkgs..lseeeakkiakqilegleylHskgiiHrDlKpeNiLidekgelKitDFGlakel	121.6	2.4e-37
Vigun01g171700.1.p	AGC_RSK-2	Vigun01g171700	PF00069.22	Protein kinase domain	716	819	154	264	SNSFVGTHEYLAPEIIKEEGHGAAVDWWTFGVFLYELLYGRTPFKGSNNEETLANVVMQ-----------SLRFPDHPFVSFQAKDLIRGLLVKEPENRLGsekgAAEIKQHPFF	+sfvgt+eYlAPE++ke++++++vD+W+ Gv lyell+g++pf+g++++e+ ++ ++q ++ +p +s +akdl++ ll k+p++Rl+ a+e++qhp++	ltsfvgtreYlAPEvlkeneyskkvDvWslGvilyelltgkppfsgekgkekvekeldqlekilkilgetkeklpeaselseeakdllkkllkkdpkkRlt....aeellqhpyl	77.8	5.3e-24
Vigun01g171700.1.p	AGC_RSK-2	Vigun01g171700	PF07714.14	Protein tyrosine kinase	488	644	2	161	NLLKKLGCGDIGTVYLAELI----GTSCLFAIKVMDNEFLERRkkMPRAQTEREILRILDHPFLPTMYAQFTSDNLSCLIMEYCPGGDLH-VLRQKQLGRCFSEPAARFYVAEVLLALEYLHMLGVVYRDLKPENILVREDGHIMLTDFDLSLRCAVNPTLL	+l kklG G G+V+ ++l +++ a+K++++e e++ + + +e +i++ l+hp + +++ t+++ ++++ey++gGdL+ Lr+k+ + ++ +++++ ++eyL+ +v rdl N+L++e+ ++ ++Df L+ + + +	elgkklGeGafGeVvegtlkgekekkevkvavKtlkeeateee..keefleeakimkklkhpnivkllgvctkeepllivteyvegGdLlkfLrkkeekekltlkdllsfalqiAkGmeyLeskklvHrdlaarNvLlsenkvvkisDfGLardiekddeyk	69.0	2.4e-21
Vigun01g171700.1.p	AGC_RSK-2	Vigun01g171700	PF07714.14	Protein tyrosine kinase	722	803	169	250	THEYLAPEIIKEEGHGAAVDWWTFGVFLYELLY-GRTPFKGSNNEETLANVvMQSLRFPDHPFVSFQAKDLIRGLLVKEPENR	+++apE++ke+ + D W fGv l+E++ g++p++g +nee+l+++ ++ r + ++ + ++l++ + ++pe+R	pvkWmapEslkekkftsksDvWsfGvllwEiftlgeepypglsneevlekl.kegkrlekpekcpeelyelmkqCweedpeeR	33.0	2.4e-10
Vigun03g083000.1.p	AGC_RSK-2	Vigun03g083000	AGC_RSK-2	AGC_RSK-2	92	433	2	258	LLRRIGSGDIGTVYLCRLRnrqfnspvedeedEACCLYAMKVVDKDAVALKKKSQRAEMERKILKMLDHPFLPTLYAEFEASHFSCIVMEFCSGGDLHSLRFKHPHNRLPLSSARFYAAEVLVALEYLHMLGIIYRDLKPENVLVRSDGHIMLSDFDLSLCSDAIpavessdplhnpspnalphhthtytrtppptrshsfispfscfskrgfrsrdmrlvepnrlfvaepvsaRSCSFVGTHEYVSPEVASGKSHGNAVDWWSFGVFIYELIYGRTPYAGPSKEATLRNIVKKPLAFPTATpasCLELHARDLISGLLNKDPARRLGSKRGAADVKKHPFF	ll+++GsGdig+vyl++lr ++ +l+a+kv+dk+a+a +kk +rae+er+il++ldhPflptlya+fe+++f+c+v+efc+ggdLh+lr ++p++++ +++rfyaaev++aleylh+lgi+yrdLkPenvlvr+dGhiml+DfDLsl ++a rs sfvGt+ey++Pe+ +g++hg+avdWW++G+++yel+yg+tP+ g ++e+tl+n++kk+l+fp+ + +l+ardli++ll+kdp++rlgskrgaa++kkhpff	llkklGsGdigsvylvelr.............gtealfalkvldkealakrkklkraeaereilelldhPflptlyasfetekfvclvvefcpggdLhvlrerqpkkvfseeavrfyaaevvlaleylhalgivyrdLkPenvlvredGhimltDfDLslkasak.....................................................................rsnsfvGteeylaPeiikgeghgsavdWWalGillyellygktPfkgknreetlanvlkkelefpeea...avsleardlirkllekdpkkrlgskrgaaeikkhpff	385.7	7.9e-118
Vigun03g083000.1.p	AGC_RSK-2	Vigun03g083000	PF00069.22	Protein kinase domain	90	250	1	145	FHLLRRIGSGDIGTVYLCRlrnrqfnspvedeEDEACCLYAMKVVDKDAVALKKKsQRAEMERKILKMLDHPFLPTLYAEFEASHFSCIVMEFCSGGDLHSLRFkhPHNRLPLSSARFYAAEVLVALEYLHMLGIIYRDLKPENVLVRSDGHIMLSDFDLS	++ l+++G+G+ G+Vy ++ e+e ++ +A+K+++k+ kk+ +++ +E kilk l+hp++ +ly fe ++ ++v+e+++gg+l++l + l+ + a+++a+++l +leylH gii+rDlKpeN+L+ ++g+++++DF+l+	yekleklGeGsfGkVykav.............eketgkivAvKkikkekakkkke.kkvlrEikilkklkhpnivrlyevfeekdelylvleyveggeladlls..rkgslseeeakkiakqilegleylHskgiiHrDlKpeNiLidekgelKitDFGla	108.2	2.9e-33
Vigun03g083000.1.p	AGC_RSK-2	Vigun03g083000	PF00069.22	Protein kinase domain	327	433	154	264	SCSFVGTHEYVSPEVASGKSHGNAVDWWSFGVFIYELIYGRTPYAGPSKEATLRNIVKK---------PLAFPTaTPASCLELHARDLISGLLNKDPARRLGskrgAADVKKHPFF	sfvgt+eY++PEv ++++++++vD+Ws Gv +yel++g++p++g +++ + ++++++ + + + as l+ +a+dl++ ll+kdp +Rl+ a+++++hp++	ltsfvgtreYlAPEvlkeneyskkvDvWslGvilyelltgkppfsgekgkekvekeldqlekilkilgetkekl.peaselseeakdllkkllkkdpkkRlt....aeellqhpyl	66.5	1.5e-20
Vigun03g083000.1.p	AGC_RSK-2	Vigun03g083000	PF07714.14	Protein tyrosine kinase	91	250	2	151	HLLRRIGSGDIGTVYLCRLRNrqfnspvedEEDEACCLYAMKVVDKDAValKKKSQRAEMERKILKMLDHPFLPTLYAEFEASHFSCIVMEFCSGGDLHSL-RFKHPHNRLPLSSARFYAAEVLVALEYLHMLGIIYRDLKPENVLVRSDGHIMLSDFDLS	+l +++G+G G+V+ ++l++ e++++++ a+K+++++a ++++++ e ki+k l+hp + l++ ++ +iv+e+++gGdL++ r k+ +++l l++ +a+++ ++eyL+ ++ rdl NvL++++ ++ +sDf L+	elgkklGeGafGeVvegtlkg.........ekekkevkvavKtlkeeat..eeekeefleeakimkklkhpnivkllgvctkeepllivteyvegGdLlkfLrkkeekekltlkdllsfalqiAkGmeyLeskklvHrdlaarNvLlsenkvvkisDfGLa	72.1	2.9e-22
Vigun03g083000.1.p	AGC_RSK-2	Vigun03g083000	PF07714.14	Protein tyrosine kinase	334	393	170	231	HEYVSPEVASGKSHGNAVDWWSFGVFIYELIY-GRTPYAGPSKEATLRNIVKKP-LAFPTAT	++++pE+ + k+ + D WsfGv ++E++ g++py+g s+e +l+++ ++ l+ p+ +	vkWmapEslkekkftsksDvWsfGvllwEiftlgeepypglsneevleklkegkrlekpekc	27.8	9.3e-09
Vigun03g244200.1.p	AGC_RSK-2	Vigun03g244200	AGC_RSK-2	AGC_RSK-2	651	935	3	258	IRPLGCGDTGSVHLVELKGTGELYAMKAMEKSVMLNRNKVHRSCIEREIISLLDHPFLPTLYTSFQTSTHVCLISDFCHGGELFALLDRQPMKIFREESARFYAAEVVIGLEYLHFLGIIYRDLKPENILLQKDGHVVLTDFDLSSMTSCKpqvvkqalpgkrrksrsepppilvaepitQSNSFVGTEEYIAPEIITGAGHTSAIDWWTLGILLYEMLYGRTPFRGKNRQRTFSNILHKDLTFPSSIPASLAARQLINALLQRDPTSRLGSTTGANEIKQHPFF	+++lG+Gd+gsv+lvel+gt +l+a+k+++k+++ +r+k++r ++erei++lldhPflptly+sf+t+++vcl+ +fc+gg+L++l++rqp k+f+ee++rfyaaevv+ leylh lgi+yrdLkPen+l+++dGh++ltDfDLs ++s+k +snsfvGteey+aPeii+g+gh+sa+dWW+lGillye+lyg+tPf+gknr++t++n+l+k+l+fp+++++sl+ar	lkklGsGdigsvylvelrgtealfalkvldkealakrkklkraeaereilelldhPflptlyasfetekfvclvvefcpggdLhvlrerqpkkvfseeavrfyaaevvlaleylhalgivyrdLkPenvlvredGhimltDfDLslkasak.............................rsnsfvGteeylaPeiikgeghgsavdWWalGillyellygktPfkgknreetlanvlkkelefpeeaavsleardlirkllekdpkkrlgskrgaaeikkhpff	420.0	2.6e-128
Vigun03g244200.1.p	AGC_RSK-2	Vigun03g244200	PF00069.22	Protein kinase domain	651	935	4	264	IRPLGCGDTGSVHLVELKGTGELYAMKAMEKSVMLNRNKvHRSCIEREIISLLDHPFLPTLYTSFQTSTHVCLISDFCHGGELFALLDrqPMKIFREESARFYAAEVVIGLEYLHFLGIIYRDLKPENILLQKDGHVVLTDFDLSSMTSCKPQvvkqalpgkrrksrsepppilvaepitqSNSFVGTEEYIAPEIITGAGHTSAIDWWTLGILLYEMLYGRTPFRGKNRQRTFSNILHK-----------DLTFPSSIPASLAARQLINALLQRDPTSRLGsttgANEIKQHPFF	++ lG G++G+V + k tg+ +A+K ++k+ + ++++ ++ E +i+ l+hp++ +ly +f+++++++l+ ++++ggel+ ll +++ ee a+++a++++ gleylH gii+rDlKpeNiL++++g++ +tDF+l++ + + + +sfvgt+eY+APE++++ ++++++D+W+lG++lye+l+g++pf+g++++ +++++l++ ++++	leklGeGsfGkVykaveketgkivAvKkikkekakkkke.kkvlrEikilkklkhpnivrlyevfeekdelylvleyveggeladlls..rkgslseeeakkiakqilegleylHskgiiHrDlKpeNiLidekgelKitDFGlakelesssk............................ltsfvgtreYlAPEvlkeneyskkvDvWslGvilyelltgkppfsgekgkekvekeldqlekilkilgetkeklpeaselseeakdllkkllkkdpkkRlt....aeellqhpyl	205.2	7.8e-63
Vigun03g244200.1.p	AGC_RSK-2	Vigun03g244200	PF07714.14	Protein tyrosine kinase	652	804	5	160	RPLGCGDTGSVHLVELKG----TGELYAMKAMEKSVMLNRnkVHRSCIEREIISLLDHPFLPTLYTSFQTSTHVCLISDFCHGGELFALLDRQ-PMKIFREESARFYAAEVVIGLEYLHFLGIIYRDLKPENILLQKDGHVVLTDFDLSSMTSCKPQV	+ lG G G+V+ +lkg + a+K ++++ + ++ ++ + e +i++ l+hp + l+ + +++++ ++++gG+L L ++ + ++ ++ +a+++ G+eyL+ ++ rdl N+Ll+++ +v ++Df L++ ++ + +	kklGeGafGeVvegtlkgekekkevkvavKtlkeeateee..keefleeakimkklkhpnivkllgvctkeepllivteyvegGdLlkfLrkkeekekltlkdllsfalqiAkGmeyLeskklvHrdlaarNvLlsenkvvkisDfGLardiekddey	56.8	1.3e-17
Vigun03g244200.1.p	AGC_RSK-2	Vigun03g244200	PF07714.14	Protein tyrosine kinase	839	919	170	250	EEYIAPEIITGAGHTSAIDWWTLGILLYEMLY-GRTPFRGKNRQRTFSNIlHKDLTFPSSIPASLAARQLINALLQRDPTSR	+++apE+++ ts+ D W G+ll+E++ g++p++g + +++++++ +++ + ++ + +l++ +++dp++R	vkWmapEslkekkftsksDvWsfGvllwEiftlgeepypglsneevlekl.kegkrlekpekcpeelyelmkqCweedpeeR	25.6	4.3e-08
Vigun03g352900.1.p	AGC_RSK-2	Vigun03g352900	AGC_RSK-2	AGC_RSK-2	94	433	1	258	RLMRRLGSGDIGNVYLCQIRNPvvglpQCFYAMKVVDREALAIRKKLQRAEMEKEILAMLDHPFLPTLYTEFDASHYSCLVMEFCPGGDLYAARQRQPGKRFSITSTKFYAAETLLALEYLHMMGIVYRDLKPENVLVREDGHIMLSDFDLSLKCDVVpkllrsktrversikstkrsvpactapmqpvlscllasskkkkatvttvirenveveeldpelvaepidaKSKSFVGTHEYLAPEVILGQGHGSAVDWWTFGVFLYEMLYGRTPFKGENNEKTLVNILKQPLAFPRIAvssskdyEEMVKVQDLISKLLVKNPNKRIGSCTGSVEIKRHEFF	+l+++lGsGdig+vyl+++r+ ++++a+kv+d+eala rkkl+rae+e+eil++ldhPflptly++f++++++clv+efcpggdL++ r+rqp k+fs ++++fyaae +laleylh++givyrdLkPenvlvredGhiml+DfDLslk++ +s+sfvGt+eylaPe+i g+ghgsavd	kllkklGsGdigsvylvelrgt.....ealfalkvldkealakrkklkraeaereilelldhPflptlyasfetekfvclvvefcpggdLhvlrerqpkkvfseeavrfyaaevvlaleylhalgivyrdLkPenvlvredGhimltDfDLslkasak......................................................................rsnsfvGteeylaPeiikgeghgsavdWWalGillyellygktPfkgknreetlanvlkkelefpeea.......avsleardlirkllekdpkkrlgskrgaaeikkhpff	402.1	7.5e-123
Vigun03g352900.1.p	AGC_RSK-2	Vigun03g352900	PF00069.22	Protein kinase domain	94	248	2	148	RLMRRLGSGDIGNVYLCQIRNpvvglPQCFYAMKVVDREALAIRKKlQRAEMEKEILAMLDHPFLPTLYTEFDASHYSCLVMEFCPGGDLYAARQrqPGKRFSITSTKFYAAETLLALEYLHMMGIVYRDLKPENVLVREDGHIMLSDFDLSLKC	+ +++lG+G+ G+Vy + ++ ++ +A+K++++e +k+ +++ +E +il+ l+hp++ +ly f +++ +lv+e+++gg+l + + + +s + +k++a+++l +leylH +gi++rDlKpeN+L+ e+g+++++DF+l+ +	ekleklGeGsfGkVykaveke.....tgkivAvKkikkekakkkke.kkvlrEikilkklkhpnivrlyevfeekdelylvleyveggeladlls..rkgslseeeakkiakqilegleylHskgiiHrDlKpeNiLidekgelKitDFGlakel	110.3	6.6e-34
Vigun03g352900.1.p	AGC_RSK-2	Vigun03g352900	PF00069.22	Protein kinase domain	323	433	154	264	SKSFVGTHEYLAPEVILGQGHGSAVDWWTFGVFLYEMLYGRTPFKGENNEKTLVNILKQPLAFPRIA----VSSSKDYEEMVKVQDLISKLLVKNPNKRIGsctgSVEIKRHEFF	+sfvgt+eYlAPEv+ +++++++vD+W+ Gv lye+l+g++pf+ge+++++ ++l+q ++ +i +++ +++e +++dl++kll k+p+kR++ e+++h+++	ltsfvgtreYlAPEvlkeneyskkvDvWslGvilyelltgkppfsgekgkekvekeldqlekilkilgetkeklpeaselseeakdllkkllkkdpkkRlt....aeellqhpyl	75.9	2.1e-23
Vigun03g352900.1.p	AGC_RSK-2	Vigun03g352900	PF07714.14	Protein tyrosine kinase	94	248	2	154	RLMRRLGSGDIGNVYLCQIRNpVVGLPQCFYAMKVVDREALaiRKKLQRAEMEKEILAMLDHPFLPTLYTEFDASHYSCLVMEFCPGGDLYAARQRQ-PGKRFSITSTKFYAAETLLALEYLHMMGIVYRDLKPENVLVREDGHIMLSDFDLSLKC	+l ++lG+G G+V+ +++++ ++ a+K++++ea +++ ++ e +i+ l+hp + l+ ++ ++v+e+++gGdL +++ ++++++++ +a++ ++eyL+ + +v rdl NvL++e+ ++ +sDf L+ +	elgkklGeGafGeVvegtlkg.ekekkevkvavKtlkeeat..eeekeefleeakimkklkhpnivkllgvctkeepllivteyvegGdLlkfLrkkeekekltlkdllsfalqiAkGmeyLeskklvHrdlaarNvLlsenkvvkisDfGLardi	66.5	1.5e-20
Vigun03g352900.1.p	AGC_RSK-2	Vigun03g352900	PF07714.14	Protein tyrosine kinase	328	388	168	228	GTHEYLAPEVILGQGHGSAVDWWTFGVFLYEMLY-GRTPFKGENNEKTLVNIlKQPLAFPRI	+++apE++ + s+ D W fGv l+E++ g++p++g +ne++l ++ k+ ++	lpvkWmapEslkekkftsksDvWsfGvllwEiftlgeepypglsneevlekl.kegkrlekp	27.6	1.1e-08
Vigun04g197300.2.p	AGC_RSK-2	Vigun04g197300	AGC_RSK-2	AGC_RSK-2	240	576	1	258	RLLKKLGCGDIGSVYLAELSGTRTSFAMKVMNKTELANRKKLLRAQTEREILQSLDHPFLPTLYTHFETETFSCLVMEFCPGGDLHALRQRQPGKYFSEHAVRFYVAEVLLALEYLHMLGIIYRDLKPENVLVREDGHIMLSDFDLSLRCTVSptlvkssntletkssgycvqpscieptcvmqpdcirppscftprffsgkskkdkkskpkndmhnqvtplpeliaeptnaRSMSFVGTHEYLAPEIIKGEGHGSAVDWWTFGIFLYELLFGRTPFKGSANRATLFNVIGQPLRFPESPTVSFAARDLIRGLLVKEPQHRLAYRRGATEIKQHPFF	+llkklG+Gdigsvyl+el+gt++ fa+kv++k++la+rkkl ra++ereil++ldhPflptly++fete+f+clv+efcpggdLh+lr+rqp k fse+avrfy+aev+laleylh+lgi+yrdLkPenvlvredGhiml+DfDLsl+++ + rs+sfvGt+eylaPeiikgeghg	kllkklGsGdigsvylvelrgtealfalkvldkealakrkklkraeaereilelldhPflptlyasfetekfvclvvefcpggdLhvlrerqpkkvfseeavrfyaaevvlaleylhalgivyrdLkPenvlvredGhimltDfDLslkasak...............................................................................rsnsfvGteeylaPeiikgeghgsavdWWalGillyellygktPfkgknreetlanvlkkelefpeeaavsleardlirkllekdpkkrlgskrgaaeikkhpff	438.6	5.7e-134
Vigun04g197300.2.p	AGC_RSK-2	Vigun04g197300	PF00069.22	Protein kinase domain	240	394	2	153	RLLKKLGCGDIGSVYLAELSGTRTSFAMKVMNKTELANRKKlLRAQTEREILQSLDHPFLPTLYTHFETETFSCLVMEFCPGGDLHALRQrqPGKYFSEHAVRFYVAEVLLALEYLHMLGIIYRDLKPENVLVREDGHIMLSDFDLSLRCTVSPT	+ l+klG G+ G+Vy a + t+ +A+K+++k + ++k+ ++++E +il++l+hp++ +ly fe+++ +lv+e+++gg+l+ l + + +se+ ++++++++l +leylH gii+rDlKpeN+L+ e+g+++++DF+l+ + + s +	ekleklGeGsfGkVykaveketgkivAvKkikkekakkkke.kkvlrEikilkklkhpnivrlyevfeekdelylvleyveggeladlls..rkgslseeeakkiakqilegleylHskgiiHrDlKpeNiLidekgelKitDFGlakelesssk	130.7	4.2e-40
Vigun04g197300.2.p	AGC_RSK-2	Vigun04g197300	PF00069.22	Protein kinase domain	473	576	154	264	SMSFVGTHEYLAPEIIKGEGHGSAVDWWTFGIFLYELLFGRTPFKGSANRATLFNVIGQ-----------PLRFPESPTVSFAARDLIRGLLVKEPQHRLAyrrgATEIKQHPFF	+sfvgt+eYlAPE++k+++++++vD+W+ G+ lyell+g++pf+g+ ++ + + + q + +pe ++s a+dl++ ll k+p++Rl a+e++qhp++	ltsfvgtreYlAPEvlkeneyskkvDvWslGvilyelltgkppfsgekgkekvekeldqlekilkilgetkeklpeaselseeakdllkkllkkdpkkRlt....aeellqhpyl	74.5	5.8e-23
Vigun04g197300.2.p	AGC_RSK-2	Vigun04g197300	PF07714.14	Protein tyrosine kinase	240	397	2	162	RLLKKLGCGDIGSVYLAELS----GTRTSFAMKVMNKTELANrkKLLRAQTEREILQSLDHPFLPTLYTHFETETFSCLVMEFCPGGDLHA-LRQRQPGKYFSEHAVRFYVAEVLLALEYLHMLGIIYRDLKPENVLVREDGHIMLSDFDLSLRCTVSPTLVK	+l kklG G G+V+ ++l+ ++++ a+K+++++ ++ + + +e +i+++l+hp + l+ e ++v+e+++gGdL+ Lr+++ + ++ + + +++++ ++eyL+ ++ rdl NvL++e+ ++ +sDf L+ + + + + +k	elgkklGeGafGeVvegtlkgekekkevkvavKtlkeeatee..ekeefleeakimkklkhpnivkllgvctkeepllivteyvegGdLlkfLrkkeekekltlkdllsfalqiAkGmeyLeskklvHrdlaarNvLlsenkvvkisDfGLardiekddeykk	73.4	1.1e-22
Vigun04g197300.2.p	AGC_RSK-2	Vigun04g197300	PF07714.14	Protein tyrosine kinase	479	563	169	253	THEYLAPEIIKGEGHGSAVDWWTFGIFLYELLF-GRTPFKGSaNRATLFNVIGQPLRFPESPTVSFAARDLIRGLLVKEPQHRLAY	+++apE++k + s+ D W fG+ l+E++ g++p++g + +++++ + + r ++ +++ + +l++ + ++p++R +	pvkWmapEslkekkftsksDvWsfGvllwEiftlgeepypgl.sneevleklkegkrlekpekcpeelyelmkqCweedpeeRptf	28.0	8e-09
Vigun05g047800.1.p	AGC_RSK-2	Vigun05g047800	AGC_RSK-2	AGC_RSK-2	371	702	1	258	RLLKRLGCGDIGSVYLSELSATRCFFAMKVMDKASLASRNKLTRAQTEREILQLLDHPFLPTLYTHFETDRFCCLVMEYCPGGDLHTLRQRQPGKHFSEYAARFYAAEVLLALEYLHMLGVVYRDLKPENVLVRDDGHIMLSDFDLSLRCAVSptlirnidgdpskraggafcvqpaciepssvciqpscfmprlfaqknkksrrpkadpgppsstlpelvaepttaRSMSFVGTHEYLAPEIIKGEGHGSAVDWWTFGIFLHELLYGKTPFKGSGNRATLFNVVGQQLRFPESPATSYASRDLIRGLLVKEPQHRLGVKRGATEIKQHPFF	+llk+lG+Gdigsvyl+el++t+++fa+kv+dk++la+r+kl+ra++ereil+lldhPflptly++fet++f+clv+e+cpggdLh+lr+rqp k+fse a+rfyaaev+laleylh+lg+vyrdLkPenvlvr+dGhiml+DfDLsl+++ + rs+sfvGt+eylaPeiikgeghgsavdW	kllkklGsGdigsvylvelrgtealfalkvldkealakrkklkraeaereilelldhPflptlyasfetekfvclvvefcpggdLhvlrerqpkkvfseeavrfyaaevvlaleylhalgivyrdLkPenvlvredGhimltDfDLslkasak..........................................................................rsnsfvGteeylaPeiikgeghgsavdWWalGillyellygktPfkgknreetlanvlkkelefpeeaavsleardlirkllekdpkkrlgskrgaaeikkhpff	439.3	3.3e-134
Vigun05g047800.1.p	AGC_RSK-2	Vigun05g047800	PF00069.22	Protein kinase domain	371	520	2	148	RLLKRLGCGDIGSVYLSELSATRCFFAMKVMDKASLASRNKlTRAQTEREILQLLDHPFLPTLYTHFETDRFCCLVMEYCPGGDLHTLRQrqPGKHFSEYAARFYAAEVLLALEYLHMLGVVYRDLKPENVLVRDDGHIMLSDFDLSLRC	+ l++lG G+ G+Vy ++t++ +A+K+++k + ++++ +++++E +il+ l+hp++ +ly fe+++ +lv+ey++gg+l++l + +++se a+++a+++l +leylH g+++rDlKpeN+L+ ++g+++++DF+l+ +	ekleklGeGsfGkVykaveketgkivAvKkikkekakkkke.kkvlrEikilkklkhpnivrlyevfeekdelylvleyveggeladlls..rkgslseeeakkiakqilegleylHskgiiHrDlKpeNiLidekgelKitDFGlakel	127.0	5.4e-39
Vigun05g047800.1.p	AGC_RSK-2	Vigun05g047800	PF00069.22	Protein kinase domain	599	702	154	264	SMSFVGTHEYLAPEIIKGEGHGSAVDWWTFGIFLHELLYGKTPFKGSGNRATLFNVVGQ-----------QLRFPESPATSYASRDLIRGLLVKEPQHRLGvkrgATEIKQHPFF	+sfvgt+eYlAPE++k+++++++vD+W+ G+ l ell+gk+pf+g+ ++ + + + q ++ +pe s +dl++ ll k+p++Rl+ a+e++qhp++	ltsfvgtreYlAPEvlkeneyskkvDvWslGvilyelltgkppfsgekgkekvekeldqlekilkilgetkeklpeaselseeakdllkkllkkdpkkRlt....aeellqhpyl	71.3	5.4e-22
Vigun05g047800.1.p	AGC_RSK-2	Vigun05g047800	PF07714.14	Protein tyrosine kinase	372	519	3	153	LLKRLGCGDIGSVYLSELS----ATRCFFAMKVMDKAslASRNKLTRAQTEREILQLLDHPFLPTLYTHFETDRFCCLVMEYCPGGDLHT-LRQRQPGKHFSEYAARFYAAEVLLALEYLHMLGVVYRDLKPENVLVRDDGHIMLSDFDLSLR	l k+lG G G+V+ +l+ +++ a+K++++ a++++ ++ +e +i++ l+hp + l+ ++ ++v+ey++gGdL++ Lr+++ ++++ +a+++ ++eyL+ +v rdl NvL++++ ++ +sDf L+ +	lgkklGeGafGeVvegtlkgekekkevkvavKtlkee..ateeekeefleeakimkklkhpnivkllgvctkeepllivteyvegGdLlkfLrkkeekekltlkdllsfalqiAkGmeyLeskklvHrdlaarNvLlsenkvvkisDfGLard	65.8	2.3e-20
Vigun05g047800.1.p	AGC_RSK-2	Vigun05g047800	PF07714.14	Protein tyrosine kinase	605	687	169	251	THEYLAPEIIKGEGHGSAVDWWTFGIFLHELLY-GKTPFKGSgNRATLFNVVGQQLRFPESPATSYASRDLIRGLLVKEPQHRL	+++apE++k + s+ D W fG+ l+E++ g++p++g + +++++ + ++ r ++ ++ + +l++ + ++p++R	pvkWmapEslkekkftsksDvWsfGvllwEiftlgeepypgl.sneevleklkegkrlekpekcpeelyelmkqCweedpeeRp	28.2	6.9e-09
Vigun05g138900.1.p	AGC_RSK-2	Vigun05g138900	AGC_RSK-2	AGC_RSK-2	29	348	2	258	VVSAVGRGAKGVVFLARVEagGSGDWLALKVVSKELLRKKnrneGRCKRVSFERHILRRFDHPLLPRFRGSLDTDQLTGFAIDYCHGGTLHLLRKKQPEKTFSEETVRFYAVELVLALEYLHSFGVVYRDLKPENIMIQESGHIMLVDFDLSKKLYLRltspsssnsspgsdsppekekdrrkrrlsrfscychsgislydsdipsqlnviptgrsmsdsveKSNSFVGTEDYVAPEVISGEGHDFAVDWWSLGIVLYELIYGATPFKGANRKETFHRIITKEPDLSGAT---TPLRDLIKKLLHKDPNRRI----QVNEIKRHDFF	+++ +G+G++g+v+l++++ g+ ++alkv++ke l+k+ ++kr+++er+il+++dhP+lp++ +s++t++++ +++++c+gg Lh lr++qp+k+fsee+vrfya e+vlaleylh g+vyrdLkPen++++e+Ghiml+DfDLs k+ + +snsfvGte+y+aPe+i+gegh++avdWW+lGi	llkklGsGdigsvylvelr..gtealfalkvldkealakr....kklkraeaereilelldhPflptlyasfetekfvclvvefcpggdLhvlrerqpkkvfseeavrfyaaevvlaleylhalgivyrdLkPenvlvredGhimltDfDLslkasak................................................................rsnsfvGteeylaPeiikgeghgsavdWWalGillyellygktPfkgknreetlanvlkkelefpeeaavsleardlirkllekdpkkrlgskrgaaeikkhpff	331.7	2.3e-101
Vigun05g138900.1.p	AGC_RSK-2	Vigun05g138900	PF00069.22	Protein kinase domain	29	184	3	149	VVSAVGRGAKGVVFLARVEAggSGDWLALKVVSKELLRKKNRnegrcKRVSFERHILRRFDHPLLPRFRGSLDTDQLTGFAIDYCHGGTLHLLRKkqPEKTFSEETVRFYAVELVLALEYLHSFGVVYRDLKPENIMIQESGHIMLVDFDLSKKLY	+++ +G+G+ G+V+ a+ ++ +g+ A+K+++ke +kk++ k+v E +il++++hp + r+ +++ +++ + ++y++gg+l+ l + ++++see+++++a +++ +leylHs g+++rDlKpeNi+i+e+g+++++DF+l+k+l	kleklGeGsfGkVykaveke..tgkivAvKkikkekakkkke.....kkvlrEikilkklkhpnivrlyevfeekdelylvleyveggeladlls..rkgslseeeakkiakqilegleylHskgiiHrDlKpeNiLidekgelKitDFGlakele	106.8	8.1e-33
Vigun05g138900.1.p	AGC_RSK-2	Vigun05g138900	PF00069.22	Protein kinase domain	250	348	152	264	EKSNSFVGTEDYVAPEVISGEGHDFAVDWWSLGIVLYELIYGATPFKGANRKETFHRIITK--------------EPDLSGATTPLRDLIKKLLHKDPNRRIQVNEIKRHDFF	+k +sfvgt++Y+APEv+++++++ +vD+WslG++lyel++g +pf+g ++ke++++++++ p s ++dl+kkll+kdp++R+ ++e+++h+++	skltsfvgtreYlAPEvlkeneyskkvDvWslGvilyelltgkppfsgekgkekvekeldqlekilkilgetkeklpeaselseeakdllkkllkkdpkkRltaeellqhpyl	84.4	5.2e-26
Vigun05g138900.1.p	AGC_RSK-2	Vigun05g138900	PF07714.14	Protein tyrosine kinase	28	185	2	156	KVVSAVGRGAKGVVFLARVEAggSGDWLALKVVSKELlrKKNRNEGRCKRVSFERHILRRFDHPLLPRFRGSLDTDQLTGFAIDYCHGGTLH-LLRKKQPEKTFSEETVRFYAVELVLALEYLHSFGVVYRDLKPENIMIQESGHIMLVDFDLSKKLYL	++ + +G+Ga G V+ ++++ + + +kv+ K l k++ +e + +++ e +i+++++hp + ++ g ++ + + ++y++gG+L+ Lrkk+ +++++ +++ +a+++ ++eyL+s +v rdl N++++e+ ++ + Df L+++++	elgkklGeGafGeVvegtlkg..ekekkevkvavKtl..keeateeekeefleeakimkklkhpnivkllgvctkeepllivteyvegGdLlkfLrkkeekekltlkdllsfalqiAkGmeyLeskklvHrdlaarNvLlsenkvvkisDfGLardiek	59.2	2.5e-18
Vigun05g138900.1.p	AGC_RSK-2	Vigun05g138900	PF07714.14	Protein tyrosine kinase	252	344	163	258	SNSFVGTEDYVAPEVISGEGHDFAVDWWSLGIVLYELIY-GATPFKGANRKETFHRIITKE--PDLSGATTPLRDLIKKLLHKDPNRRIQVNEIKR	+++ ++apE+++ + + D Ws G++l+E++ g++p++g + +e+++++ +++ + + +++ l +l+k+ +++dp++R + +e+ +	keeaklpvkWmapEslkekkftsksDvWsfGvllwEiftlgeepypglsneevleklkegkrlekpekcpeelyelmkqCweedpeeRptfkelve	38.6	4.7e-12
Vigun05g155300.1.p	AGC_RSK-2	Vigun05g155300	AGC_RSK-2	AGC_RSK-2	259	595	1	258	RLLKKLGCGDIGSVYLAELSGTRTCFAMKVMNKTELASRKKLVRSQTEREILQSLDHPFLPTLYTHFETETFSCLVMEFCPGGDLHALRQRQPGKYFSEIAARFYVAEVLLALEYLHMLGVIYRDLKPENVLVREDGHIMLSDFDLSLRCAVSptlvkssnstletkssgyciqpaciepscviqpdciqpscftprflsgkskkekklkpkndvqnqvtplpeliaeptnaRSMSFVGTHEYLAPEIIKGEGHGSAVDWWTFGIFLYELLFGRTPFKGSANRATLFNVVGQPLKFPDSPSVSFAARDLIRGLLVKEPQNRLAYRRGATEIKQHPFF	+llkklG+Gdigsvyl+el+gt+++fa+kv++k++la+rkkl r ++ereil++ldhPflptly++fete+f+clv+efcpggdLh+lr+rqp k fse a+rfy+aev+laleylh+lg++yrdLkPenvlvredGhiml+DfDLsl+++ + rs+sfvGt+eylaPeiikgeghg	kllkklGsGdigsvylvelrgtealfalkvldkealakrkklkraeaereilelldhPflptlyasfetekfvclvvefcpggdLhvlrerqpkkvfseeavrfyaaevvlaleylhalgivyrdLkPenvlvredGhimltDfDLslkasak...............................................................................rsnsfvGteeylaPeiikgeghgsavdWWalGillyellygktPfkgknreetlanvlkkelefpeeaavsleardlirkllekdpkkrlgskrgaaeikkhpff	433.9	1.5e-132
Vigun05g155300.1.p	AGC_RSK-2	Vigun05g155300	PF00069.22	Protein kinase domain	259	412	2	152	RLLKKLGCGDIGSVYLAELSGTRTCFAMKVMNKTELASRKKlVRSQTEREILQSLDHPFLPTLYTHFETETFSCLVMEFCPGGDLHALRQrqPGKYFSEIAARFYVAEVLLALEYLHMLGVIYRDLKPENVLVREDGHIMLSDFDLSLRCAVSP	+ l+klG G+ G+Vy a + t+ +A+K+++k + ++k+ + ++E +il++l+hp++ +ly fe+++ +lv+e+++gg+l+ l + + +se a+++++++l +leylH g+i+rDlKpeN+L+ e+g+++++DF+l+ + s	ekleklGeGsfGkVykaveketgkivAvKkikkekakkkke.kkvlrEikilkklkhpnivrlyevfeekdelylvleyveggeladlls..rkgslseeeakkiakqilegleylHskgiiHrDlKpeNiLidekgelKitDFGlakelesss	127.4	4.1e-39
Vigun05g155300.1.p	AGC_RSK-2	Vigun05g155300	PF00069.22	Protein kinase domain	492	595	154	264	SMSFVGTHEYLAPEIIKGEGHGSAVDWWTFGIFLYELLFGRTPFKGSANRATLFNVVGQ-----------PLKFPDSPSVSFAARDLIRGLLVKEPQNRLAyrrgATEIKQHPFF	+sfvgt+eYlAPE++k+++++++vD+W+ G+ lyell+g++pf+g+ ++ + + + q +k+p ++s a+dl++ ll k+p++Rl a+e++qhp++	ltsfvgtreYlAPEvlkeneyskkvDvWslGvilyelltgkppfsgekgkekvekeldqlekilkilgetkeklpeaselseeakdllkkllkkdpkkRlt....aeellqhpyl	75.0	3.8e-23
Vigun05g155300.1.p	AGC_RSK-2	Vigun05g155300	PF07714.14	Protein tyrosine kinase	259	421	2	167	RLLKKLGCGDIGSVYLAELS----GTRTCFAMKVMNKTELASrkKLVRSQTEREILQSLDHPFLPTLYTHFETETFSCLVMEFCPGGDLHA-LRQRQPGKYFSEIAARFYVAEVLLALEYLHMLGVIYRDLKPENVLVREDGHIMLSDFDLSLRCAVSPTLVKSSNST	+l kklG G G+V+ ++l+ +++ a+K+++++ ++ + + +e +i+++l+hp + l+ e ++v+e+++gGdL+ Lr+++ + ++ +++++ ++eyL+ ++ rdl NvL++e+ ++ +sDf L+ + + + +k+++++	elgkklGeGafGeVvegtlkgekekkevkvavKtlkeeatee..ekeefleeakimkklkhpnivkllgvctkeepllivteyvegGdLlkfLrkkeekekltlkdllsfalqiAkGmeyLeskklvHrdlaarNvLlsenkvvkisDfGLardiekddeykkkeeak	69.7	1.6e-21
Vigun05g155300.1.p	AGC_RSK-2	Vigun05g155300	PF07714.14	Protein tyrosine kinase	498	580	169	251	THEYLAPEIIKGEGHGSAVDWWTFGIFLYELLF-GRTPFKGSANRAtLFNVVGQPLKFPDSPSVSFAARDLIRGLLVKEPQNRL	+++apE++k + s+ D W fG+ l+E++ g++p++g n+ +++ + + + + +++ + +l++ + ++p++R	pvkWmapEslkekkftsksDvWsfGvllwEiftlgeepypglsnee.vleklkegkrlekpekcpeelyelmkqCweedpeeRp	25.8	3.7e-08
Vigun05g252900.1.p	AGC_RSK-2	Vigun05g252900	AGC_RSK-2	AGC_RSK-2	655	944	2	258	PIKPLGSGDTGSVHLVELRGTGQYFAMKAMDKSVMLNRNKVHRACAEREILDKLDHPFLPALYASFQTKTHVCLITDYCPGGELFMVLDQQPTKVLKEDAVRFYAAEVVIALEYLHCQGIIYRDLKPENVLIQSNGHVSLTDFDLSCLTSSKpqliipasnskkkkkkkkhrsqevpvfmaepmrASNSFVGTEEYIAPEIITGSGHTSAVDWWALGILIYEMLYGYTPFRGKTRQKTFANILHKDLKFPKSKPVSLQGKQLIYWLLQRDPKDRLGSREGANEIKRHSFF	+k+lGsGd+gsv+lvelrgt ++fa+k++dk+++ +r+k++ra+aereil++ldhPflp+lyasf+t+++vcl++++cpgg+L++++++qp+kv++e+avrfyaaevv+aleylh++gi+yrdLkPenvl++++Gh+ ltDfDLs+ +s+k +snsfvGteey+aPeii+g+gh+savdWWalGil+ye+lyg tPf+gk+r++t+an+l+k+l+fp++++vsl+ ++li ll++dpk rlgs++ga+eik+h+ff	llkklGsGdigsvylvelrgtealfalkvldkealakrkklkraeaereilelldhPflptlyasfetekfvclvvefcpggdLhvlrerqpkkvfseeavrfyaaevvlaleylhalgivyrdLkPenvlvredGhimltDfDLslkasak.................................rsnsfvGteeylaPeiikgeghgsavdWWalGillyellygktPfkgknreetlanvlkkelefpeeaavsleardlirkllekdpkkrlgskrgaaeikkhpff	425.8	4.5e-130
Vigun05g252900.1.p	AGC_RSK-2	Vigun05g252900	PF00069.22	Protein kinase domain	655	944	3	264	PIKPLGSGDTGSVHLVELRGTGQYFAMKAMDKSVMLNRNKvHRACAEREILDKLDHPFLPALYASFQTKTHVCLITDYCPGGELFMVLDqqPTKVLKEDAVRFYAAEVVIALEYLHCQGIIYRDLKPENVLIQSNGHVSLTDFDLSCLTSSKPQliipasnskkkkkkkkhrsqevpvfmaepmraSNSFVGTEEYIAPEIITGSGHTSAVDWWALGILIYEMLYGYTPFRGKTRQKTFANILHK-----------DLKFPKSKPVSLQGKQLIYWLLQRDPKDRLGsregANEIKRHSFF	++ lG+G++G+V + + tg+ +A+K ++k+ + ++++ +++ +E +il kl+hp++ ly +f++k++++l+++y++ggel+ +l ++l+e+ ++++a++++ +leylH++gii+rDlKpeN+Li+++g++ +tDF+l++ +s+ + +sfvgt+eY+APE++++++++++vD+W+lG+++ye+l+g +pf+g++++++++++l++ ++k+p+ + +s + k+l+ +ll++dpk+Rl+ a+e+++h+++	kleklGeGsfGkVykaveketgkivAvKkikkekakkkke.kkvlrEikilkklkhpnivrlyevfeekdelylvleyveggeladlls..rkgslseeeakkiakqilegleylHskgiiHrDlKpeNiLidekgelKitDFGlakelesssk................................ltsfvgtreYlAPEvlkeneyskkvDvWslGvilyelltgkppfsgekgkekvekeldqlekilkilgetkeklpeaselseeakdllkkllkkdpkkRlt....aeellqhpyl	221.2	9.7e-68
Vigun05g252900.1.p	AGC_RSK-2	Vigun05g252900	PF07714.14	Protein tyrosine kinase	657	808	5	159	KPLGSGDTGSVHLVELR----GTGQYFAMKAMDKSVMlnRNKVHRACAEREILDKLDHPFLPALYASFQTKTHVCLITDYCPGGELFMVLDQQ-PTKVLKEDAVRFYAAEVVIALEYLHCQGIIYRDLKPENVLIQSNGHVSLTDFDLSCLTSSKPQ	k lG+G G+V+ +l+ + + a+K ++++ + +++ ++ + e +i+ kl+hp + +l++ + +++++t+y++gG+L L ++ ++ l+ + + +a+++ ++eyL+ + ++ rdl NvL+++n +v ++Df L+ ++++ +	kklGeGafGeVvegtlkgekekkevkvavKtlkeeat..eeekeefleeakimkklkhpnivkllgvctkeepllivteyvegGdLlkfLrkkeekekltlkdllsfalqiAkGmeyLeskklvHrdlaarNvLlsenkvvkisDfGLardiekdde	70.2	1.1e-21
Vigun05g252900.1.p	AGC_RSK-2	Vigun05g252900	PF07714.14	Protein tyrosine kinase	848	929	170	251	EEYIAPEIITGSGHTSAVDWWALGILIYEMLY-GYTPFRGKTRQKTFANIlHKDLKFPKSKPVSLQGKQLIYWLLQRDPKDRL	+++apE+++ + ts+ D W+ G+l++E++ g +p++g + +++++++ +++ + +k + ++ + ++l+ +++dp++R	vkWmapEslkekkftsksDvWsfGvllwEiftlgeepypglsneevlekl.kegkrlekpekcpeelyelmkqCweedpeeRp	29.0	4.1e-09
Vigun05g263400.1.p	AGC_RSK-2	Vigun05g263400	AGC_RSK-2	AGC_RSK-2	12	311	2	258	ALKVLGKGAMGTVFLVQHN--SGHVALKVVDKSSS-LHDGARRAHWEISVLSRLSHPFLPTLLGSFESNNLMGWAVPYCPGGDLNLLRYRQTDHVFSPAVVRFYLAEILCALHHLHSMHIVYRDLKPENVLIQQSGHVTLTDFDLSRTLSPTktntspsnshipdtaprkprrnfrwvpltkapksarvtpaarraapsfeRSNSFVGTEEYIAPEVLRGEGHGFAVDWWALGVLAHEMVYGTTPFKGRNRKETFRNVLLKTPEFVGKK---TALTDLISRLLEKDPSKRLGYVRGASEIKEHEFF	+lk lG+G++g+v+lv+ + + ++alkv+dk++ ++ ++ra++e ++l++l hPflptl +sfe+++++ ++v +cpggdL+ lr rq+++vfs ++vrfy ae+++al++lh + ivyrdLkPenvl++++Gh++ltDfDLs ++s + rsnsfvGteey+aPe+++geghg+avdWWalG+l +e++yg+tPfkg+nr+et+	llkklGsGdigsvylvelrgtealfalkvldkealakrkklkraeaereilelldhPflptlyasfetekfvclvvefcpggdLhvlrerqpkkvfseeavrfyaaevvlaleylhalgivyrdLkPenvlvredGhimltDfDLslkasak.................................................rsnsfvGteeylaPeiikgeghgsavdWWalGillyellygktPfkgknreetlanvlkkelefpeeaavsleardlirkllekdpkkrlgskrgaaeikkhpff	345.9	1.1e-105
Vigun05g263400.1.p	AGC_RSK-2	Vigun05g263400	PF00069.22	Protein kinase domain	12	165	3	156	ALKVLGKGAMGTVFLVQ--HNSGHVALKVVDKSSSLHDGARRAHWEISVLSRLSHPFLPTLLGSFESNNLMGWAVPYCPGGDlnLLRYRQTDHVFSPAVVRFYLAEILCALHHLHSMHIVYRDLKPENVLIQQSGHVTLTDFDLSRTLSPTKTNTS	l+ lG+G++G+V+ + +++ +vA+K+++k++ ++ +++ Ei++l +l+hp++ +l+++fe+++ + + y++gg+ l ++ +++ ++s++ +++++++il +l++lHs++i++rDlKpeN+Li+++g++ +tDF+l++ l+ +++ ts	kleklGeGsfGkVykaveketgkivAvKkikkekakkkkekkvlrEikilkklkhpnivrlyevfeekdelylvleyvegge..ladllsrkgslseeeakkiakqilegleylHskgiiHrDlKpeNiLidekgelKitDFGlakelesssklts	118.8	1.7e-36
Vigun05g263400.1.p	AGC_RSK-2	Vigun05g263400	PF00069.22	Protein kinase domain	211	311	154	264	SNSFVGTEEYIAPEVLRGEGHGFAVDWWALGVLAHEMVYGTTPFKGRNRKETFRNVLLK--------------TPEFVGKKTALTDLISRLLEKDPSKRLGyvrgASEIKEHEFF	+sfvgt+eY+APEvl++++++ +vD+W+lGv+ e+++g++pf+g+++ke++++ l + +pe + ++dl+++ll+kdp+kRl+ a+e+++h+++	ltsfvgtreYlAPEvlkeneyskkvDvWslGvilyelltgkppfsgekgkekvekeldqlekilkilgetkeklpeaselseeakdllkkllkkdpkkRlt....aeellqhpyl	74.1	7.3e-23
Vigun05g263400.1.p	AGC_RSK-2	Vigun05g263400	PF07714.14	Protein tyrosine kinase	11	172	2	169	KALKVLGKGAMGTVFLVQHN------SGHVALKVVDKSSSLHDgARRAHWEISVLSRLSHPFLPTLLGSFESNNLMGWAVPYCPGGDLN-LLRYRQTDHVFSPAVVRFYLAEILCALHHLHSMHIVYRDLKPENVLIQQSGHVTLTDFDLSRTLSPTKTNTSPSNSHIP	+ k lG+Ga G+V+ + + + +va+K+++++++ ++ ++ e++++++l+hp + llg +++ + + y++gGdL+ Lr +++++ ++ + + ++i +++++L+s+++v rdl NvL++++ +v ++Df L+r+++ +++ ++ +++++p	elgkklGeGafGeVvegtlkgekekkevkvavKtlkeeateee.keefleeakimkklkhpnivkllgvctkeepllivteyvegGdLlkfLrkkeekekltlkdllsfalqiAkGmeyLeskklvHrdlaarNvLlsenkvvkisDfGLardiekddeykkkeeaklp	69.6	1.6e-21
Vigun05g263400.1.p	AGC_RSK-2	Vigun05g263400	PF07714.14	Protein tyrosine kinase	219	295	171	250	EYIAPEVLRGEGHGFAVDWWALGVLAHEMVY-GTTPFKGRNRKETFRNVLLK--TPEFVGKKTALTDLISRLLEKDPSKR	+++apE+l+ + + D W+ Gvl +E++ g +p++g + +e+++++ + ++ +++l++l+++ +e+dp++R	kWmapEslkekkftsksDvWsfGvllwEiftlgeepypglsneevleklkegkrlekpekcpeelyelmkqCweedpeeR	21.7	6.8e-07
Vigun06g148700.3.p	AGC_RSK-2	Vigun06g148700	AGC_RSK-2	AGC_RSK-2	217	554	1	258	RLLKRLGCGDIGSVYLSELSGTKCYFAMKVMDKGSLASRKKLLRAQTEREILQSLDHPFLPTLYTHFETEKFSCLVMEFCPGGDLHTLRQKQPGKHFPEQAVKFYVAEVLLALEYLHMLGIVYRDLKPENVLVRDDGHIMLSDFDLSLRCAVSptlvktsstdseplrknpvycvqpacieppsciqpscvapttcfsprlfsskskkdrkpkteignqvsplpeliaeptdaRSMSFVGTHEYLAPEIIKGEGHGSAVDWWTFGIFLYELLFGKTPFKGSGNRATLFNVVGQPLRFPEAPVVSFAARDLIRGLLVKEPQHRLAYKRGATEIKQHPFF	+llk+lG+Gdigsvyl+el+gt+++fa+kv+dk +la+rkkl ra++ereil++ldhPflptly++fetekf+clv+efcpggdLh+lr++qp k+f e+av+fy+aev+laleylh+lgivyrdLkPenvlvr+dGhiml+DfDLsl+++ + rs+sfvGt+eylaPeiikgegh	kllkklGsGdigsvylvelrgtealfalkvldkealakrkklkraeaereilelldhPflptlyasfetekfvclvvefcpggdLhvlrerqpkkvfseeavrfyaaevvlaleylhalgivyrdLkPenvlvredGhimltDfDLslkasak................................................................................rsnsfvGteeylaPeiikgeghgsavdWWalGillyellygktPfkgknreetlanvlkkelefpeeaavsleardlirkllekdpkkrlgskrgaaeikkhpff	440.4	1.5e-134
Vigun06g148700.3.p	AGC_RSK-2	Vigun06g148700	PF00069.22	Protein kinase domain	217	370	2	152	RLLKRLGCGDIGSVYLSELSGTKCYFAMKVMDKGSLASRKKlLRAQTEREILQSLDHPFLPTLYTHFETEKFSCLVMEFCPGGDLHTLRQkqPGKHFPEQAVKFYVAEVLLALEYLHMLGIVYRDLKPENVLVRDDGHIMLSDFDLSLRCAVSP	+ l++lG G+ G+Vy + t++ +A+K+++k + ++k+ ++++E +il++l+hp++ +ly fe+++ +lv+e+++gg+l++l + ++++e+ +k++++++l +leylH gi++rDlKpeN+L+ ++g+++++DF+l+ + s	ekleklGeGsfGkVykaveketgkivAvKkikkekakkkke.kkvlrEikilkklkhpnivrlyevfeekdelylvleyveggeladlls..rkgslseeeakkiakqilegleylHskgiiHrDlKpeNiLidekgelKitDFGlakelesss	126.2	9.6e-39
Vigun06g148700.3.p	AGC_RSK-2	Vigun06g148700	PF00069.22	Protein kinase domain	451	554	154	264	SMSFVGTHEYLAPEIIKGEGHGSAVDWWTFGIFLYELLFGKTPFKGSGNRATLFNVVGQ-----------PLRFPEAPVVSFAARDLIRGLLVKEPQHRLAykrgATEIKQHPFF	+sfvgt+eYlAPE++k+++++++vD+W+ G+ lyell+gk+pf+g+ ++ + + + q + +pea +s a+dl++ ll k+p++Rl a+e++qhp++	ltsfvgtreYlAPEvlkeneyskkvDvWslGvilyelltgkppfsgekgkekvekeldqlekilkilgetkeklpeaselseeakdllkkllkkdpkkRlt....aeellqhpyl	73.4	1.2e-22
Vigun06g148700.3.p	AGC_RSK-2	Vigun06g148700	PF07714.14	Protein tyrosine kinase	218	375	3	163	LLKRLGCGDIGSVYLSELS----GTKCYFAMKVMDKGSLASRKKLLRAqtEREILQSLDHPFLPTLYTHFETEKFSCLVMEFCPGGDLHT-LRQKQPGKHFPEQAVKFYVAEVLLALEYLHMLGIVYRDLKPENVLVRDDGHIMLSDFDLSLRCAVSPTLVKT	l k+lG G G+V+ +l+ +++ a+K++++++ +++k+ + e +i+++l+hp + l+ e+ ++v+e+++gGdL++ Lr+k+ +++ + + +++++ ++eyL+ +v rdl NvL++++ ++ +sDf L+ + + + +k+	lgkklGeGafGeVvegtlkgekekkevkvavKtlkeeateeekeefle..eakimkklkhpnivkllgvctkeepllivteyvegGdLlkfLrkkeekekltlkdllsfalqiAkGmeyLeskklvHrdlaarNvLlsenkvvkisDfGLardiekddeykkk	71.3	5e-22
Vigun06g148700.3.p	AGC_RSK-2	Vigun06g148700	PF07714.14	Protein tyrosine kinase	458	541	170	253	HEYLAPEIIKGEGHGSAVDWWTFGIFLYELLF-GKTPFKGSgNRATLFNVVGQPLRFPEAPVVSFAARDLIRGLLVKEPQHRLAY	+++apE++k + s+ D W fG+ l+E++ g++p++g + +++++ + + r ++ ++ + +l++ + ++p++R +	vkWmapEslkekkftsksDvWsfGvllwEiftlgeepypgl.sneevleklkegkrlekpekcpeelyelmkqCweedpeeRptf	26.8	1.9e-08
Vigun06g179800.1.p	AGC_RSK-2	Vigun06g179800	AGC_RSK-2	AGC_RSK-2	82	400	2	258	LLRRIGAGDIGTVYLCRLRHDedECFYAMKVVDKEAVALKKKAQRAEMERKILKMVDHPFLPTLYAEFEASHFSCIVMEYCSGGDLHSLRHNHPNKRFSLSSARFYAAEVLVALEYLHMLGIIYRDLKPENVLVRSDGHIMLSDFDLSLCSHAIpavespdssldpaftrtlpytrqystpfsclsnrvfrsrkvqtlqpnrlfvaepvgaRSCSFVGTHEYVSPEVASGNSHGNAVDWWSFGIFIFEMVYGRTPFAGPSNEATLRNIIKNPLAFPTATpstTLEMHARDLISGLLNKDPNRRLGSKRGAADVKKHPFF	ll+++G+Gdig+vyl++lr+ e+++a+kv+dkea+a +kk++rae+er+il+++dhPflptlya+fe+++f+c+v+e+c+ggdLh+lr+++p+k+fs +++rfyaaev++aleylh+lgi+yrdLkPenvlvr+dGhiml+DfDLsl ++a rs sfvGt+ey++Pe+ +g++hg+avdWW++Gi+++e++yg+tPf g ++e+tl+n++k++l+fp+ + + +++ardli++ll+kdp++rlgskrgaa++kkhpff	llkklGsGdigsvylvelrgt..ealfalkvldkealakrkklkraeaereilelldhPflptlyasfetekfvclvvefcpggdLhvlrerqpkkvfseeavrfyaaevvlaleylhalgivyrdLkPenvlvredGhimltDfDLslkasak.........................................................rsnsfvGteeylaPeiikgeghgsavdWWalGillyellygktPfkgknreetlanvlkkelefpeea...avsleardlirkllekdpkkrlgskrgaaeikkhpff	401.5	1.2e-122
Vigun06g179800.1.p	AGC_RSK-2	Vigun06g179800	PF00069.22	Protein kinase domain	80	230	1	146	FHLLRRIGAGDIGTVYLCRlrHDEDECFYAMKVVDKEAVALKKKaQRAEMERKILKMVDHPFLPTLYAEFEASHFSCIVMEYCSGGDLHSLRHnhPNKRFSLSSARFYAAEVLVALEYLHMLGIIYRDLKPENVLVRSDGHIMLSDFDLSL	++ l+++G G+ G+Vy ++ ++e+++ +A+K+++ke kk+ +++ +E kilk ++hp++ +ly fe ++ ++v+ey++gg+l++l + ++ +s + a+++a+++l +leylH gii+rDlKpeN+L+ ++g+++++DF+l+	yekleklGeGsfGkVykav..eketgkivAvKkikkekakkkke.kkvlrEikilkklkhpnivrlyevfeekdelylvleyveggeladlls..rkgslseeeakkiakqilegleylHskgiiHrDlKpeNiLidekgelKitDFGlak	127.1	5e-39
Vigun06g179800.1.p	AGC_RSK-2	Vigun06g179800	PF00069.22	Protein kinase domain	295	400	155	264	CSFVGTHEYVSPEVASGNSHGNAVDWWSFGIFIFEMVYGRTPFAGPSNEATLRNIIKN---------PLAFPtATPSTTLEMHARDLISGLLNKDPNRRLGskrgAADVKKHPFF	sfvgt+eY++PEv ++n+++++vD+Ws G+ ++e+++g++pf+g +++ + ++++++ + + ++l+ +a+dl++ ll+kdp++Rl+ a+++++hp++	tsfvgtreYlAPEvlkeneyskkvDvWslGvilyelltgkppfsgekgkekvekeldqlekilkilgetkek.lpeaselseeakdllkkllkkdpkkRlt....aeellqhpyl	71.2	5.9e-22
Vigun06g179800.1.p	AGC_RSK-2	Vigun06g179800	PF07714.14	Protein tyrosine kinase	81	229	2	151	HLLRRIGAGDIGTVYLCRLR--HDEDECFYAMKVVDKEAVALKkkAQRAEMERKILKMVDHPFLPTLYAEFEASHFSCIVMEYCSGGDLHSLRHNH-PNKRFSLSSARFYAAEVLVALEYLHMLGIIYRDLKPENVLVRSDGHIMLSDFDLS	+l +++G+G G+V+ ++l+ ++++e+ a+K++++ea + + ++ e ki+k ++hp + l++ ++ +iv+ey++gGdL++ +++ +++++l++ +a+++ ++eyL+ ++ rdl NvL++++ ++ +sDf L+	elgkklGeGafGeVvegtlkgekekkevkvavKtlkeeateee..keefleeakimkklkhpnivkllgvctkeepllivteyvegGdLlkfLrkkeekekltlkdllsfalqiAkGmeyLeskklvHrdlaarNvLlsenkvvkisDfGLa	77.2	7.7e-24
Vigun06g179800.1.p	AGC_RSK-2	Vigun06g179800	PF07714.14	Protein tyrosine kinase	302	361	171	232	EYVSPEVASGNSHGNAVDWWSFGIFIFEMVY-GRTPFAGPSNEATLRNIIKNP-LAFPTATP	++++pE+ + ++ + D WsfG+ ++E++ g++p++g sne +l+++ ++ l+ p+ +p	kWmapEslkekkftsksDvWsfGvllwEiftlgeepypglsneevleklkegkrlekpekcp	26.2	2.8e-08
Vigun07g068600.1.p	AGC_RSK-2	Vigun07g068600	AGC_RSK-2	AGC_RSK-2	479	808	2	258	LLRKLGCGDIGTVYLAELIGKSCLFAIKVMDNEFLERRKKMPRAQTEREILRMLDHPFLPTLYGQFTSDNLSCLVMEYCPGGDLHVLRQKQLGRSFSEPAARFYVAEVLLALEYLHMLGVVYRDLKPENILVREDGHIMLTDFDLSLKCDVSptllkssdvdpaknsgpcaqsnciepfciepscqvpcfsprllppaaktrklktdlaahlrslpqlvaeptdaRSNSFVGTHEYLAPEIIKGEGHGAAVDWWTFGVFLYELLYGRTPFKGCNNEETLANVVLQGLRFPDTPFVSFQARDLIRGLLVKEPENRLGTEKGAAEIKQHPFF	ll+klG+Gdig+vyl+el g+++lfa+kv+d+e l++rkk+ ra++ereil++ldhPflptly++f++++++clv+e+cpggdLhvlr++q + fse a+rfy+aev+laleylh+lg+vyrdLkPen+lvredGhimltDfDLslk++ + rsnsfvGt+eylaPeiikgeghg+avdWW++G++lyellyg+tPfkg n+eetlanv+ + l+fp+++ vs++ardlir+ll+k+p++rlg+++gaaeik+hpff	llkklGsGdigsvylvelrgtealfalkvldkealakrkklkraeaereilelldhPflptlyasfetekfvclvvefcpggdLhvlrerqpkkvfseeavrfyaaevvlaleylhalgivyrdLkPenvlvredGhimltDfDLslkasak.........................................................................rsnsfvGteeylaPeiikgeghgsavdWWalGillyellygktPfkgknreetlanvlkkelefpeeaavsleardlirkllekdpkkrlgskrgaaeikkhpff	422.3	5.1e-129
Vigun07g068600.1.p	AGC_RSK-2	Vigun07g068600	PF00069.22	Protein kinase domain	478	629	2	150	NLLRKLGCGDIGTVYLAELIGKSCLFAIKVMDNEFLERRKKmPRAQTEREILRMLDHPFLPTLYGQFTSDNLSCLVMEYCPGGDLHVLRQkqLGRSFSEPAARFYVAEVLLALEYLHMLGVVYRDLKPENILVREDGHIMLTDFDLSLKCDV	+ l+klG G+ G+Vy a +++ +A+K++++e + +k+ ++++E +il+ l+hp++ +ly+ f++++ +lv+ey++gg+l+ l + s+se a+++++++l +leylH g+++rDlKpeNiL+ e+g++++tDF+l+ + +	ekleklGeGsfGkVykaveketgkivAvKkikkekakkkke.kkvlrEikilkklkhpnivrlyevfeekdelylvleyveggeladlls..rkgslseeeakkiakqilegleylHskgiiHrDlKpeNiLidekgelKitDFGlakeles	125.2	1.9e-38
Vigun07g068600.1.p	AGC_RSK-2	Vigun07g068600	PF00069.22	Protein kinase domain	705	808	154	264	SNSFVGTHEYLAPEIIKGEGHGAAVDWWTFGVFLYELLYGRTPFKGCNNEETLANVVLQ-----------GLRFPDTPFVSFQARDLIRGLLVKEPENRLGtekgAAEIKQHPFF	+sfvgt+eYlAPE++k+++++++vD+W+ Gv lyell+g++pf+g +++e+ ++ + q + +p +s +a+dl++ ll k+p++Rl+ a+e++qhp++	ltsfvgtreYlAPEvlkeneyskkvDvWslGvilyelltgkppfsgekgkekvekeldqlekilkilgetkeklpeaselseeakdllkkllkkdpkkRlt....aeellqhpyl	72.7	2e-22
Vigun07g068600.1.p	AGC_RSK-2	Vigun07g068600	PF07714.14	Protein tyrosine kinase	478	627	2	154	NLLRKLGCGDIGTVYLAELI----GKSCLFAIKVMDNEFLERRkkMPRAQTEREILRMLDHPFLPTLYGQFTSDNLSCLVMEYCPGGDLH-VLRQKQLGRSFSEPAARFYVAEVLLALEYLHMLGVVYRDLKPENILVREDGHIMLTDFDLSLKC	+l +klG G G+V+ ++l k++ a+K++++e e++ + + +e +i++ l+hp + l+g t+++ ++v+ey++gGdL+ Lr+k+ ++++ +++++ ++eyL+ +v rdl N+L++e+ ++ ++Df L+ +	elgkklGeGafGeVvegtlkgekekkevkvavKtlkeeateee..keefleeakimkklkhpnivkllgvctkeepllivteyvegGdLlkfLrkkeekekltlkdllsfalqiAkGmeyLeskklvHrdlaarNvLlsenkvvkisDfGLardi	73.6	9.9e-23
Vigun07g068600.1.p	AGC_RSK-2	Vigun07g068600	PF07714.14	Protein tyrosine kinase	711	792	169	250	THEYLAPEIIKGEGHGAAVDWWTFGVFLYELLY-GRTPFKGCNNEETLANVvLQGLRFPDTPFVSFQARDLIRGLLVKEPENR	+++apE++k + + D W fGv l+E++ g++p++g++nee+l+++ +g r + ++ + +l++ + ++pe+R	pvkWmapEslkekkftsksDvWsfGvllwEiftlgeepypglsneevlekl.kegkrlekpekcpeelyelmkqCweedpeeR	32.7	3e-10
Vigun07g194000.1.p	AGC_RSK-2	Vigun07g194000	AGC_RSK-2	AGC_RSK-2	52	380	2	258	FVQRVGSGDIGSVYLVELKGSnGCLFAAKVMDKKELVARNKDTRAKVEREILQAVDHPFLPTLYASLDSPRWSCLLTEFCPGGDLHVLRQRQPDKRFHHAAVRFYASEVVVALEYLHMMGIIYRDLKPENVLIRSDGHVMLTDFDLSLKGDDTtstaqivfdqdppgnacsndhsrnqcapamsscmlpncivpsvpcfhpkrgrgkrssrcgsveivaepieiRSTSFVGTHEYLAPEVISGEGHGNAVDWWTLGVFIFELFYGMTPFKGLEHELTLANIVARALEFPKEPMIPGAARDLISQLLVKDSTMRLGSTMGALAIKHHPFF	++++GsGdigsvylvel+g+ +lfa kv+dk++l++r+k +ra++ereil+++dhPflptlyas+++ +++cl++efcpggdLhvlr+rqp+k+f+++avrfya+evv+aleylh++gi+yrdLkPenvl+r+dGh+mltDfDLslk + + rs+sfvGt+eylaPe+i+geghg+avdWW+lG++++el+yg tPfkg ++e tlan++++ lefp+e++ +ardli++ll+kd + rlgs+ ga ik+hpff	llkklGsGdigsvylvelrgt.ealfalkvldkealakrkklkraeaereilelldhPflptlyasfetekfvclvvefcpggdLhvlrerqpkkvfseeavrfyaaevvlaleylhalgivyrdLkPenvlvredGhimltDfDLslkasak.......................................................................rsnsfvGteeylaPeiikgeghgsavdWWalGillyellygktPfkgknreetlanvlkkelefpeeaavsleardlirkllekdpkkrlgskrgaaeikkhpff	397.8	1.6e-121
Vigun07g194000.1.p	AGC_RSK-2	Vigun07g194000	PF00069.22	Protein kinase domain	52	209	3	156	FVQRVGSGDIGSVYLVElKGSNGCLFAAKVMDKKELVARNKdTRAKVEREILQAVDHPFLPTLYASLDSPRWSCLLTEFCPGGDLHVLRQrqPDKRFHHAAVRFYASEVVVALEYLHMMGIIYRDLKPENVLIRSDGHVMLTDFDLSLKGDDTTSTAQ	++++G+G+ G+Vy + + ++g+ +A K+++k++ +++ +++ E +il+ ++hp++ +ly ++ ++++ +l++e+++gg+l+ l + ++ + ++ ++++a++++ +leylH +gii+rDlKpeN+Li ++g++++tDF+l+ + + ++++ +	kleklGeGsfGkVykav.eketgkivAvKkikkekakkkke.kkvlrEikilkklkhpnivrlyevfeekdelylvleyveggeladlls..rkgslseeeakkiakqilegleylHskgiiHrDlKpeNiLidekgelKitDFGlakelesssklts	115.3	2e-35
Vigun07g194000.1.p	AGC_RSK-2	Vigun07g194000	PF00069.22	Protein kinase domain	277	380	154	264	STSFVGTHEYLAPEVISGEGHGNAVDWWTLGVFIFELFYGMTPFKGLEHELTLANIVAR-----------ALEFPKEPMIPGAARDLISQLLVKDSTMRLGstmgALAIKHHPFF	tsfvgt+eYlAPEv+++++++++vD+W+lGv ++el++g +pf+g +++ + ++++ + +++p++ ++ a+dl+++ll kd + Rl+ a +++hp++	ltsfvgtreYlAPEvlkeneyskkvDvWslGvilyelltgkppfsgekgkekvekeldqlekilkilgetkeklpeaselseeakdllkkllkkdpkkRlt....aeellqhpyl	66.9	1.1e-20
Vigun07g194000.1.p	AGC_RSK-2	Vigun07g194000	PF07714.14	Protein tyrosine kinase	51	201	2	154	RFVQRVGSGDIGSVYLVELK---GSNGCLFAAKVMDKKElvARNKDTRAKVEREILQAVDHPFLPTLYASLDSPRWSCLLTEFCPGGDLH-VLRQRQPDKRFHHAAVRFYASEVVVALEYLHMMGIIYRDLKPENVLIRSDGHVMLTDFDLSLKG	++ +++G+G G+V+ +lk ++ + a K+++++ +++ ++ e +i+++++hp + l++ + + +++te+++gGdL+ Lr+++ +++++ + +a ++ ++eyL+ + ++ rdl NvL++++ +v ++Df L+ +	elgkklGeGafGeVvegtlkgekekkevkvavKtlkeea..teeekeefleeakimkklkhpnivkllgvctkeepllivteyvegGdLlkfLrkkeekekltlkdllsfalqiAkGmeyLeskklvHrdlaarNvLlsenkvvkisDfGLardi	65.5	2.8e-20
Vigun07g194000.1.p	AGC_RSK-2	Vigun07g194000	PF07714.14	Protein tyrosine kinase	283	364	169	250	THEYLAPEVISGEGHGNAVDWWTLGVFIFELFY-GMTPFKGLEHELTLANIvARALEFPKEPMIPGAARDLISQLLVKDSTMR	+++apE+++ + + D W Gv ++E+f g +p++gl++e +l+++ + + +k +p + +l++q + +d++ R	pvkWmapEslkekkftsksDvWsfGvllwEiftlgeepypglsneevlekl.kegkrlekpekcpeelyelmkqCweedpeeR	25.2	6e-08
Vigun09g064300.1.p	AGC_RSK-2	Vigun09g064300	AGC_RSK-2	AGC_RSK-2	77	408	1	258	RLLRRLGSGDIGNVYLCQIRNPvvglpQCLYAMKVVDREALAIRKKLHRAEMEKEILAMMDHPFLPTLYAAFDASHYSCFVMDFCPGGDLFSARQRLPGKRFTISSTKFYAAETLVALEYLHMKGIVYRDLKPENVLVREDGHIMLSDFDLCLRCEVVpkllrsktrsersvktrasscaapmqscfsasskrkkvttvirenmevcevdtevvaepinaRSKSFVGTHEYLAPEVISGQGHGSAVDWWTYGVFLYEMVYGRTPFKGENNEKTLTNILKQPLTFPRITvssikecEEMVKVQDLISKLLVKNPKKRIGCCMGSVEIKRHEFF	+ll++lGsGdig+vyl+++r+ ++l+a+kv+d+eala rkkl+rae+e+eil+++dhPflptlya+f++++++c+v++fcpggdL++ r+r p k+f+ ++++fyaae ++aleylh+ givyrdLkPenvlvredGhiml+DfDL+l+++ rs+sfvGt+eylaPe+i+g+ghgsavdWW++G++l	kllkklGsGdigsvylvelrgt.....ealfalkvldkealakrkklkraeaereilelldhPflptlyasfetekfvclvvefcpggdLhvlrerqpkkvfseeavrfyaaevvlaleylhalgivyrdLkPenvlvredGhimltDfDLslkasak..............................................................rsnsfvGteeylaPeiikgeghgsavdWWalGillyellygktPfkgknreetlanvlkkelefpeea.......avsleardlirkllekdpkkrlgskrgaaeikkhpff	399.6	4.3e-122
Vigun09g064300.1.p	AGC_RSK-2	Vigun09g064300	PF00069.22	Protein kinase domain	77	231	2	148	RLLRRLGSGDIGNVYLCQIRNpvvglPQCLYAMKVVDREALAIRKKlHRAEMEKEILAMMDHPFLPTLYAAFDASHYSCFVMDFCPGGDLFSARQrlPGKRFTISSTKFYAAETLVALEYLHMKGIVYRDLKPENVLVREDGHIMLSDFDLCLRC	+ l++lG+G+ G+Vy + ++ ++ +A+K++++e +k+ +++ +E +il+ ++hp++ +ly +f +++ ++v+++++gg+l+++ + + ++ + +k++a+++l +leylH kgi++rDlKpeN+L+ e+g+++++DF+l+ +	ekleklGeGsfGkVykaveke.....tgkivAvKkikkekakkkke.kkvlrEikilkklkhpnivrlyevfeekdelylvleyveggeladlls..rkgslseeeakkiakqilegleylHskgiiHrDlKpeNiLidekgelKitDFGlakel	108.5	2.4e-33
Vigun09g064300.1.p	AGC_RSK-2	Vigun09g064300	PF00069.22	Protein kinase domain	298	408	154	264	SKSFVGTHEYLAPEVISGQGHGSAVDWWTYGVFLYEMVYGRTPFKGENNEKTLTNILKQPLTFPRIT---VSSIKECEE-MVKVQDLISKLLVKNPKKRIGccmgSVEIKRHEFF	+sfvgt+eYlAPEv+++++++++vD+W++Gv lye+++g++pf+ge+++++ +++l+q ++ +i +++e +e +++dl++kll k+pkkR++ e+++h+++	ltsfvgtreYlAPEvlkeneyskkvDvWslGvilyelltgkppfsgekgkekvekeldqlekilkilgetkeklpeaselseeakdllkkllkkdpkkRlt....aeellqhpyl	78.6	3.1e-24
Vigun09g064300.1.p	AGC_RSK-2	Vigun09g064300	PF07714.14	Protein tyrosine kinase	78	234	3	157	LLRRLGSGDIGNVYLCQIRNpVVGLPQCLYAMKVVDREALAIRkkLHRAEMEKEILAMMDHPFLPTLYAAFDASHYSCFVMDFCPGGDLFSARQRL-PGKRFTISSTKFYAAETLVALEYLHMKGIVYRDLKPENVLVREDGHIMLSDFDLCLRCEVV	l ++lG+G G+V+ +++++ ++ a+K++++ea + + ++ e +i+ ++hp + l+++ ++ ++v+++++gGdL + ++ +++t++++ +a++ ++eyL+ k +v rdl NvL++e+ ++ +sDf L+ + e	lgkklGeGafGeVvegtlkg.ekekkevkvavKtlkeeateee..keefleeakimkklkhpnivkllgvctkeepllivteyvegGdLlkfLrkkeekekltlkdllsfalqiAkGmeyLeskklvHrdlaarNvLlsenkvvkisDfGLardiekd	65.4	3.1e-20
Vigun09g064300.1.p	AGC_RSK-2	Vigun09g064300	PF07714.14	Protein tyrosine kinase	304	356	169	222	THEYLAPEVISGQGHGSAVDWWTYGVFLYEMVY-GRTPFKGENNEKTLTNILKQ	+++apE+++ + s+ D W +Gv l+E++ g++p++g +ne++l+++ ++	pvkWmapEslkekkftsksDvWsfGvllwEiftlgeepypglsneevleklkeg	29.9	2.2e-09
Vigun10g009100.1.p	AGC_RSK-2	Vigun10g009100	AGC_RSK-2	AGC_RSK-2	367	699	1	258	RLLKRLGCGDIGSVYLSELSGTRCYFAMKVMDKASLASRKKLTRAQTEREILQLLDHPFLPTLYTHFETDRFSCLVMEYCPGGDLHTLRQRQPGKHFSEYAARFYAAEVLLALEYLHMLGVVYRDLKPENVLVRDDGHIMLSDFDLSLRCAVSptlirssydgdpskraggafcvqpaciepssvciqpacfiprlfpqknkklrkpradpglpsstlpelvaeptaaRSMSFVGTHEYLAPEIIKGEGHGSAVDWWTFGIFLHELLYGKTPFKGSGNRATLFNVVGQQLRFPESPATSYASRDLIRGLLVKEPQHRLGVKRGATEIKQHPFF	+llk+lG+Gdigsvyl+el+gt+++fa+kv+dk++la+rkkl+ra++ereil+lldhPflptly++fet++f+clv+e+cpggdLh+lr+rqp k+fse a+rfyaaev+laleylh+lg+vyrdLkPenvlvr+dGhiml+DfDLsl+++ + rs+sfvGt+eylaPeiikgeghgsavd	kllkklGsGdigsvylvelrgtealfalkvldkealakrkklkraeaereilelldhPflptlyasfetekfvclvvefcpggdLhvlrerqpkkvfseeavrfyaaevvlaleylhalgivyrdLkPenvlvredGhimltDfDLslkasak...........................................................................rsnsfvGteeylaPeiikgeghgsavdWWalGillyellygktPfkgknreetlanvlkkelefpeeaavsleardlirkllekdpkkrlgskrgaaeikkhpff	440.5	1.4e-134
Vigun10g009100.1.p	AGC_RSK-2	Vigun10g009100	PF00069.22	Protein kinase domain	367	517	2	149	RLLKRLGCGDIGSVYLSELSGTRCYFAMKVMDKASLASRKKlTRAQTEREILQLLDHPFLPTLYTHFETDRFSCLVMEYCPGGDLHTLRQrqPGKHFSEYAARFYAAEVLLALEYLHMLGVVYRDLKPENVLVRDDGHIMLSDFDLSLRCA	+ l++lG G+ G+Vy + t++ +A+K+++k + ++k+ +++++E +il+ l+hp++ +ly fe+++ +lv+ey++gg+l++l + +++se a+++a+++l +leylH g+++rDlKpeN+L+ ++g+++++DF+l+ +	ekleklGeGsfGkVykaveketgkivAvKkikkekakkkke.kkvlrEikilkklkhpnivrlyevfeekdelylvleyveggeladlls..rkgslseeeakkiakqilegleylHskgiiHrDlKpeNiLidekgelKitDFGlakele	126.4	8e-39
Vigun10g009100.1.p	AGC_RSK-2	Vigun10g009100	PF00069.22	Protein kinase domain	596	699	154	264	SMSFVGTHEYLAPEIIKGEGHGSAVDWWTFGIFLHELLYGKTPFKGSGNRATLFNVVGQ-----------QLRFPESPATSYASRDLIRGLLVKEPQHRLGvkrgATEIKQHPFF	+sfvgt+eYlAPE++k+++++++vD+W+ G+ l ell+gk+pf+g+ ++ + + + q ++ +pe s +dl++ ll k+p++Rl+ a+e++qhp++	ltsfvgtreYlAPEvlkeneyskkvDvWslGvilyelltgkppfsgekgkekvekeldqlekilkilgetkeklpeaselseeakdllkkllkkdpkkRlt....aeellqhpyl	71.1	6.1e-22
Vigun10g009100.1.p	AGC_RSK-2	Vigun10g009100	PF07714.14	Protein tyrosine kinase	368	515	3	153	LLKRLGCGDIGSVYLSELS----GTRCYFAMKVMDKAslASRKKLTRAQTEREILQLLDHPFLPTLYTHFETDRFSCLVMEYCPGGDLHT-LRQRQPGKHFSEYAARFYAAEVLLALEYLHMLGVVYRDLKPENVLVRDDGHIMLSDFDLSLR	l k+lG G G+V+ +l+ +++ a+K++++ a++++ ++ +e +i++ l+hp + l+ ++ ++v+ey++gGdL++ Lr+++ ++++ +a+++ ++eyL+ +v rdl NvL++++ ++ +sDf L+ +	lgkklGeGafGeVvegtlkgekekkevkvavKtlkee..ateeekeefleeakimkklkhpnivkllgvctkeepllivteyvegGdLlkfLrkkeekekltlkdllsfalqiAkGmeyLeskklvHrdlaarNvLlsenkvvkisDfGLard	66.7	1.3e-20
Vigun10g009100.1.p	AGC_RSK-2	Vigun10g009100	PF07714.14	Protein tyrosine kinase	600	684	167	251	VGTHEYLAPEIIKGEGHGSAVDWWTFGIFLHELLY-GKTPFKGSgNRATLFNVVGQQLRFPESPATSYASRDLIRGLLVKEPQHRL	+++apE++k + s+ D W fG+ l+E++ g++p++g + +++++ + ++ r ++ ++ + +l++ + ++p++R	klpvkWmapEslkekkftsksDvWsfGvllwEiftlgeepypgl.sneevleklkegkrlekpekcpeelyelmkqCweedpeeRp	28.6	5.4e-09
Vigun10g030900.1.p	AGC_RSK-2	Vigun10g030900	AGC_RSK-2	AGC_RSK-2	19	338	2	258	VVSAVGRGAKGVVFLARAGGGrsSECVALKVMSKALIAQKrtrkneEEYGRVSFEEEVLRRFDHPLLPRLRGVLETEKVVAFAIDYCHGGTLHSLRKKQTEKMFSDDTIRFYAVELVLALEYLHELGIVYRDLKPENVMIQENGHIMLVDFDLSKKLNPKsphslsqnstpspnsekrsrkqqrltriysfcnsgispwdsdsepplstvdsvrrtesdsveKSNSFVGTEEYVAPEILSGKGHGFSVDWWSYGILLYEMLYGTTPFKGSNRKETFYRILTKEPELTGEK---TALRDLIAKLLEKDPERRI----SVEEIKGHDFF	+++ +G+G++g+v+l+++ g ++++alkv++k+ +a++ +++ r+++e+e+l+++dhP+lp+l + +etek+v++++++c+gg Lh+lr++q++k+fs++++rfya e+vlaleylh lgivyrdLkPenv+++e+Ghiml+DfDLs k++ k +snsfvGteey+aPei++g+ghg++vdWW++Gi	llkklGsGdigsvylvelrgt..ealfalkvldkealakr......kklkraeaereilelldhPflptlyasfetekfvclvvefcpggdLhvlrerqpkkvfseeavrfyaaevvlaleylhalgivyrdLkPenvlvredGhimltDfDLslkasak..............................................................rsnsfvGteeylaPeiikgeghgsavdWWalGillyellygktPfkgknreetlanvlkkelefpeeaavsleardlirkllekdpkkrlgskrgaaeikkhpff	336.5	7.7e-103
Vigun10g030900.1.p	AGC_RSK-2	Vigun10g030900	PF00069.22	Protein kinase domain	19	180	3	153	VVSAVGRGAKGVVFLARAGggRSSECVALKVMSKALIAQKRTrkneeeyGRVSFEEEVLRRFDHPLLPRLRGVLETEKVVAFAIDYCHGGTLHSLRKkqTEKMFSDDTIRFYAVELVLALEYLHELGIVYRDLKPENVMIQENGHIMLVDFDLSKKLNPKSP	+++ +G+G+ G+V+ a+ ++++ vA+K+++k + +k++ +v E ++l++++hp + rl +v+e+++ + + ++y++gg+l++l + +++++s+++++++a +++ +leylH+ gi++rDlKpeN++i+e+g+++++DF+l+k+l+ +s+	kleklGeGsfGkVykavek..etgkivAvKkikkekakkkke.......kkvlrEikilkklkhpnivrlyevfeekdelylvleyveggeladlls..rkgslseeeakkiakqilegleylHskgiiHrDlKpeNiLidekgelKitDFGlakelesssk	112.0	2.1e-34
Vigun10g030900.1.p	AGC_RSK-2	Vigun10g030900	PF00069.22	Protein kinase domain	240	338	152	264	EKSNSFVGTEEYVAPEILSGKGHGFSVDWWSYGILLYEMLYGTTPFKGSNRKETFYRILTK--------------EPELTGEKTALRDLIAKLLEKDPERRISVEEIKGHDFF	+k +sfvgt+eY+APE+l++++++ +vD+Ws+G++lye+l+g++pf+g+++ke+++++l++ pe + + ++dl+ kll+kdp++R+++ee++ h+++	skltsfvgtreYlAPEvlkeneyskkvDvWslGvilyelltgkppfsgekgkekvekeldqlekilkilgetkeklpeaselseeakdllkkllkkdpkkRltaeellqhpyl	85.5	2.4e-26
Vigun10g030900.1.p	AGC_RSK-2	Vigun10g030900	PF07714.14	Protein tyrosine kinase	20	181	4	160	VSAVGRGAKGVVFLARAGGgrSSECVALKVMSKALiAQKRTRKNeeeYGRVSFEEEVLRRFDHPLLPRLRGVLETEKVVAFAIDYCHGGTLHS-LRKKQTEKMFSDDTIRFYAVELVLALEYLHELGIVYRDLKPENVMIQENGHIMLVDFDLSKKLNPKSPH	+ +G+Ga G V+ +++ g ++e +kv+ K l ++ t+++ ++ e +++++++hp + +l gv e+ + + ++y++gG+L++ Lrkk++++ ++ +++ +a+++ ++eyL++ +v rdl Nv+++en ++ + Df L+++++ ++	gkklGeGafGeVvegtlkg..ekekkevkvavKtl.keeateee...keefleeakimkklkhpnivkllgvctkeepllivteyvegGdLlkfLrkkeekekltlkdllsfalqiAkGmeyLeskklvHrdlaarNvLlsenkvvkisDfGLardiekddey	67.4	7.7e-21
Vigun10g030900.1.p	AGC_RSK-2	Vigun10g030900	PF07714.14	Protein tyrosine kinase	237	333	158	257	DSVEKSNSFVGTEEYVAPEILSGKGHGFSVDWWSYGILLYEMLY-GTTPFKGSnRKETFYRILTKEPELTGEK---TALRDLIAKLLEKDPERRISVEEIK	d+ +k+++ +++apE+l+ k + D Ws+G+ll+E++ g +p++g ++e++++ l+++ +l+ + ++l +l+ + +e+dpe+R + +e+	deykkkeeaklpvkWmapEslkekkftsksDvWsfGvllwEiftlgeepypgl.sneevleklkegkrlekpekcpeelyelmkqCweedpeeRptfkelv	39.4	2.6e-12
Vigun11g034200.1.p	AGC_RSK-2	Vigun11g034200	AGC_RSK-2	AGC_RSK-2	287	615	1	258	KLLKRVGYGDIGSVYLVELKGTKAFFAMKVMDKAALASRNKLLRAQTEREILGLLDHPFLPTLYSYFETDKYYCLVMEFCSSGSLHCLRMKQPSKHFTEEATRFYCSEILLALEYLHMLGIVYRDLKPENVLVRDEGHIMLSDFDLSLRCSVNptlvksssahessngpyggllshdqtihgcmhhssffprilpskknrktksdfglvvggclpelmaeptnvRSMSFVGTHEYLAPEIIRGEGHGSAVDWWTFGIFLYELLHGITPFKGAGNRATLFNVVGQPLRFPEKPVVSKVARDLIQGLLVKEPKKRFAYKRGATEIKQHPFF	kllk++G+Gdigsvylvel+gt+a+fa+kv+dk+ala+r+kl ra++ereil lldhPflptly+ fet+k++clv+efc++g Lh lr +qp+k+f+eea+rfy +e++laleylh+lgivyrdLkPenvlvr++Ghiml+DfDLsl++s + rs+sfvGt+eylaPeii+geghgsavdWW++Gi+lyell+g tPfkg+ +++tl+nv+ ++l+fpe++ vs+ ardli++ll+k+pkkr+++krga+eik+hpff	kllkklGsGdigsvylvelrgtealfalkvldkealakrkklkraeaereilelldhPflptlyasfetekfvclvvefcpggdLhvlrerqpkkvfseeavrfyaaevvlaleylhalgivyrdLkPenvlvredGhimltDfDLslkasak.......................................................................rsnsfvGteeylaPeiikgeghgsavdWWalGillyellygktPfkgknreetlanvlkkelefpeeaavsleardlirkllekdpkkrlgskrgaaeikkhpff	418.8	6.2e-128
Vigun11g034200.1.p	AGC_RSK-2	Vigun11g034200	PF00069.22	Protein kinase domain	287	438	2	150	KLLKRVGYGDIGSVYLVELKGTKAFFAMKVMDKAALASRNKlLRAQTEREILGLLDHPFLPTLYSYFETDKYYCLVMEFCSSGSLHCLRMkqPSKHFTEEATRFYCSEILLALEYLHMLGIVYRDLKPENVLVRDEGHIMLSDFDLSLRCSV	+ l+++G G+ G+Vy + k t+ +A+K+++k ++++ ++++E +il l+hp++ +ly++fe++++++lv+e+++ g+l+ l +++++ee +++++++il +leylH gi++rDlKpeN+L+ ++g+++++DF+l+ + +	ekleklGeGsfGkVykaveketgkivAvKkikkekakkkke.kkvlrEikilkklkhpnivrlyevfeekdelylvleyveggeladlls..rkgslseeeakkiakqilegleylHskgiiHrDlKpeNiLidekgelKitDFGlakeles	123.8	5e-38
Vigun11g034200.1.p	AGC_RSK-2	Vigun11g034200	PF00069.22	Protein kinase domain	509	615	153	264	NvrSMSFVGTHEYLAPEIIRGEGHGSAVDWWTFGIFLYELLHGITPFKGAGNRATLFNVVGQ-----------PLRFPEKPVVSKVARDLIQGLLVKEPKKRFAykrgATEIKQHPFF	+ +sfvgt+eYlAPE++++++++++vD+W+ G+ lyell g +pf+g ++ + + + q + +pe+ +s+ a+dl++ ll k+pkkR+ a+e++qhp++	k..ltsfvgtreYlAPEvlkeneyskkvDvWslGvilyelltgkppfsgekgkekvekeldqlekilkilgetkeklpeaselseeakdllkkllkkdpkkRlt....aeellqhpyl	73.0	1.6e-22
Vigun11g034200.1.p	AGC_RSK-2	Vigun11g034200	PF07714.14	Protein tyrosine kinase	287	443	2	161	KLLKRVGYGDIGSVYLVELK----GTKAFFAMKVMDKAALASRnkLLRAQTEREILGLLDHPFLPTLYSYFETDKYYCLVMEFCSSGSLH-CLRMKQPSKHFTEEATRFYCSEILLALEYLHMLGIVYRDLKPENVLVRDEGHIMLSDFDLSLRCSVNPTLV	+l k++G G G+V+ +lk ++ a+K++++ a +++ + +e +i+ l+hp + l+ ++ +++v+e++++G+L+ Lr k+ ++++t + + ++ +i ++eyL+ +v rdl NvL++++ ++ +sDf L+ + + + + +	elgkklGeGafGeVvegtlkgekekkevkvavKtlkeeateee..keefleeakimkklkhpnivkllgvctkeepllivteyvegGdLlkfLrkkeekekltlkdllsfalqiAkGmeyLeskklvHrdlaarNvLlsenkvvkisDfGLardiekddeyk	67.3	8.4e-21
Vigun11g034200.1.p	AGC_RSK-2	Vigun11g034200	PF07714.14	Protein tyrosine kinase	490	602	146	253	SDFGLVVggclpELMAEPTNVRSMSFVGTHEYLAPEIIRGEGHGSAVDWWTFGIFLYELLH-GITPFKGAgNRATLFNVVGQPLRFPEKPVVSKVARDLIQGLLVKEPKKRFAY	sDfGL +++ + + +++ + +++apE+++ + s+ D W fG+ l+E++ g +p++g + +++++ + + r +++ +++ +l++ + ++p++R +	sDfGLar.....diekddeykkkeeaklpvkWmapEslkekkftsksDvWsfGvllwEiftlgeepypgl.sneevleklkegkrlekpekcpeelyelmkqCweedpeeRptf	30.0	2e-09
Vigun11g130500.1.p	AGC_RSK-2	Vigun11g130500	AGC_RSK-2	AGC_RSK-2	78	405	3	258	TRRLGSGDMSAVYLAEPKEEggGAVFAAKVMEKEDLARRNKEGRARTEREILEMLDHPFLPTLYASIHAPKWLCFLTPFCPGGDLHVLRQRFPNKRFLESAVRFYASEVLLALEYLHMLGIIYRDLKPENVLIRSDGHIMLTDFDLSLKCDDStstaqiisdqnplptrndchvegarvaasssciipncivptascfqpkrkrkkkqklrsgpafvaepmnvRSMSFVGTHEYLAPEIVSGEGHGSAVDWWTLGIFMFELFYGVTPFKGMDHELTLANIVARALEFPKEPACSGAMKDLISKLLVKDPAKRLGSLMGASAIKQHSFF	++lGsGd+++vyl+e +++ a+fa kv++ke la+r+k ra++ereile+ldhPflptlyas+++ k++c+++ fcpggdLhvlr+r p+k+f e+avrfya+ev+laleylh+lgi+yrdLkPenvl+r+dGhimltDfDLslk++ + rs+sfvGt+eylaPei++geghgsavdWW+lGi+++el+yg tPfkg ++e tlan++++ lefp+e+a s +++dli+kll+kdp+krlgs ga+ ik+h+ff	lkklGsGdigsvylvelrgt..ealfalkvldkealakrkklkraeaereilelldhPflptlyasfetekfvclvvefcpggdLhvlrerqpkkvfseeavrfyaaevvlaleylhalgivyrdLkPenvlvredGhimltDfDLslkasak......................................................................rsnsfvGteeylaPeiikgeghgsavdWWalGillyellygktPfkgknreetlanvlkkelefpeeaavsleardlirkllekdpkkrlgskrgaaeikkhpff	393.5	3.2e-120
Vigun11g130500.1.p	AGC_RSK-2	Vigun11g130500	PF00069.22	Protein kinase domain	78	235	4	156	TRRLGSGDMSAVYLAEPKEEggGAVFAAKVMEKEDLARRNKeGRARTEREILEMLDHPFLPTLYASIHAPKWLCFLTPFCPGGDLHVLRQrfPNKRFLESAVRFYASEVLLALEYLHMLGIIYRDLKPENVLIRSDGHIMLTDFDLSLKCDDSTSTAQ	++lG+G+++ Vy a ke+ g +A K+++ke+ +++ ++++E +il+ l+hp++ +ly +++ +++l++++ +++gg+l+ l + ++ + e+ ++++a+++l +leylH gii+rDlKpeN+Li ++g++++tDF+l+ + + s+++ +	leklGeGsfGkVykaveket..gkivAvKkikkekakkkke.kkvlrEikilkklkhpnivrlyevfeekdelylvleyveggeladlls..rkgslseeeakkiakqilegleylHskgiiHrDlKpeNiLidekgelKitDFGlakelesssklts	114.2	4.4e-35
Vigun11g130500.1.p	AGC_RSK-2	Vigun11g130500	PF00069.22	Protein kinase domain	302	405	154	264	SMSFVGTHEYLAPEIVSGEGHGSAVDWWTLGIFMFELFYGVTPFKGMDHELTLANIVAR-----------ALEFPKEPACSGAMKDLISKLLVKDPAKRLGslmgASAIKQHSFF	+sfvgt+eYlAPE++++++++++vD+W+lG+ ++el++g +pf+g +++ + ++++ + +++p++ +s +kdl++kll kdp kRl+ a+ ++qh+++	ltsfvgtreYlAPEvlkeneyskkvDvWslGvilyelltgkppfsgekgkekvekeldqlekilkilgetkeklpeaselseeakdllkkllkkdpkkRlt....aeellqhpyl	73.2	1.3e-22
Vigun11g130500.1.p	AGC_RSK-2	Vigun11g130500	PF07714.14	Protein tyrosine kinase	75	232	1	159	LRFTRRLGSGDMSAVYLAEPK--EEGGGAVFAAKVMeKEDlARRNKEGRARTEREILEMLDHPFLPTLYASIHAPKWLCFLTPFCPGGDLH-VLRQRFPNKRFLESAVRFYASEVLLALEYLHMLGIIYRDLKPENVLIRSDGHIMLTDFDLSLKCDDSTS	l+++++lG+G + V+ ++ k +e a K++ ke+ a+++++ + +e +i++ l+hp + l++ + + l+++t +++gGdL+ Lr++ ++++ + + +a ++ ++eyL+ ++ rdl NvL++++ ++ ++Df L+ + ++ +	lelgkklGeGafGeVvegtlkgekekkevkvavKtl.kee.ateeekeefleeakimkklkhpnivkllgvctkeepllivteyvegGdLlkfLrkkeekekltlkdllsfalqiAkGmeyLeskklvHrdlaarNvLlsenkvvkisDfGLardiekdde	61.2	6.1e-19
Vigun11g130500.1.p	AGC_RSK-2	Vigun11g130500	PF07714.14	Protein tyrosine kinase	308	389	169	250	THEYLAPEIVSGEGHGSAVDWWTLGIFMFELFY-GVTPFKGMDHELTLANIvARALEFPKEPACSGAMKDLISKLLVKDPAKR	+++apE+++ + s+ D W G+ ++E+f g +p++g+++e +l+++ + + +k c+ ++++l+++ + +dp++R	pvkWmapEslkekkftsksDvWsfGvllwEiftlgeepypglsneevlekl.kegkrlekpekcpeelyelmkqCweedpeeR	33.4	1.8e-10
Vigun11g149500.7.p	AGC_RSK-2	Vigun11g149500	AGC_RSK-2	AGC_RSK-2	654	939	2	258	PVKPLGSGDTGSVYLVELGETGQYFAMKAMEKGIMLNRNKVHRACTEREILDMLDHPFLPALYASFQTKTHVCLITDYCSGGELFLLLDRQPAKVLREDAVRFYAAEVVVALEYLHCQGIIYRDLKPENVLLQSSGHVSLTDFDLSCLTSCKpqllvpsinekkkaqksqqppifmaepmrASNSFVGTEEYIAPEIITGSGHTSAVDWWALGILLYEMFFGYTPFRGKTRQRTFTNILHKDLKFPKSKQVSFSAKQLMYRLLNRDPKSRLGSREGANEIKNHPFF	+k+lGsGd+gsvylvel +t ++fa+k+++k ++ +r+k++ra++ereil++ldhPflp+lyasf+t+++vcl++++c+gg+L+ l++rqp kv++e+avrfyaaevv+aleylh++gi+yrdLkPenvl++++Gh+ ltDfDLs+ +s+k +snsfvGteey+aPeii+g+gh+savdWWalGillye+++g tPf+gk+r++t++n+l+k+l+fp++++vs++a++l+ +ll++dpk+rlgs++ga+eik+hpff	llkklGsGdigsvylvelrgtealfalkvldkealakrkklkraeaereilelldhPflptlyasfetekfvclvvefcpggdLhvlrerqpkkvfseeavrfyaaevvlaleylhalgivyrdLkPenvlvredGhimltDfDLslkasak.............................rsnsfvGteeylaPeiikgeghgsavdWWalGillyellygktPfkgknreetlanvlkkelefpeeaavsleardlirkllekdpkkrlgskrgaaeikkhpff	422.4	4.8e-129
Vigun11g149500.7.p	AGC_RSK-2	Vigun11g149500	PF00069.22	Protein kinase domain	655	939	4	264	VKPLGSGDTGSVYLVELGETGQYFAMKAMEKGIMLNRNKvHRACTEREILDMLDHPFLPALYASFQTKTHVCLITDYCSGGELFLLLDrqPAKVLREDAVRFYAAEVVVALEYLHCQGIIYRDLKPENVLLQSSGHVSLTDFDLSCLTSCKPQllvpsinekkkaqksqqppifmaepmraSNSFVGTEEYIAPEIITGSGHTSAVDWWALGILLYEMFFGYTPFRGKTRQRTFTNILHK-----------DLKFPKSKQVSFSAKQLMYRLLNRDPKSRLGsregANEIKNHPFF	++ lG+G++G+Vy + etg+ +A+K ++k + ++++ +++ +E +il l+hp++ ly +f++k++++l+++y++ggel+ ll ++l e+ ++++a++++ +leylH++gii+rDlKpeN+L++++g++ +tDF+l++ + + + +sfvgt+eY+APE++++++++++vD+W+lG++lye+++g +pf+g++++ +++++l++ ++k+	leklGeGsfGkVykaveketgkivAvKkikkekakkkke.kkvlrEikilkklkhpnivrlyevfeekdelylvleyveggeladlls..rkgslseeeakkiakqilegleylHskgiiHrDlKpeNiLidekgelKitDFGlakelesssk............................ltsfvgtreYlAPEvlkeneyskkvDvWslGvilyelltgkppfsgekgkekvekeldqlekilkilgetkeklpeaselseeakdllkkllkkdpkkRlt....aeellqhpyl	219.2	3.9e-67
Vigun11g149500.7.p	AGC_RSK-2	Vigun11g149500	PF07714.14	Protein tyrosine kinase	656	924	5	251	KPLGSGDTGSVYLVELG----ETGQYFAMKAMEKGIMlnRNKVHRACTEREILDMLDHPFLPALYASFQTKTHVCLITDYCSGGELFLLLDRQ-PAKVLREDAVRFYAAEVVVALEYLHCQGIIYRDLKPENVLLQSSGHVSLTDFDLSCLTSCKPQLlvpsinekKKAQKSQQPPIFMaepmrasnsfvgteeyiAPEIITGSGHTSAVDWWALGILLYEMFF-GYTPFRGKTRQRTFTNIlHKDLKFPKSKQVSFSAKQLMYRLLNRDPKSRL	k lG+G G+V+ +l ++ + a+K ++++ + +++ ++ ++e +i+ l+hp + +l++ + +++++t+y++gG+L L ++ + l+ + + +a+++ ++eyL+ + ++ rdl NvLl+++ +v ++Df L+ ++ + + kk ++++ p +m apE+++ + ts+ D W+ G+ll+E+f g +p++g + +++++++ +++ + +k ++++ + ++lm + +++dp++R	kklGeGafGeVvegtlkgekekkevkvavKtlkeeat..eeekeefleeakimkklkhpnivkllgvctkeepllivteyvegGdLlkfLrkkeekekltlkdllsfalqiAkGmeyLeskklvHrdlaarNvLlsenkvvkisDfGLardiekddey........kkkeeaklpvkWm.................apEslkekkftsksDvWsfGvllwEiftlgeepypglsneevlekl.kegkrlekpekcpeelyelmkqCweedpeeRp	96.4	1.1e-29
Vigun11g162200.1.p	AGC_RSK-2	Vigun11g162200	AGC_RSK-2	AGC_RSK-2	21	345	2	258	ALKVLGKGAMGTVFLVHDTTTnNAPLALKVVDKTCVRAKlDAERRARWEIQVLSTLSHPFLPTLLGTFDSPQFLAWAIPYCPGGDLNVLRYRQTDRTFSPTVIRFYVAEIICALHHLHSMGIAYRDLKPENVLIQNNGHVTLTDFDLSRKLTLKpkphlpsipvpnpkvkeprrkhrrnfsrwiplppldgnrrkattnalkkaksarvspvsrrklsfsngeRSNSFVGTEEYVSPEVVRGDGHEFAVDWWSLGILIYEMLYGTTPFKGKNRKDTFRNVLTKAPEFVGKR---TALTDLIEKLLTKDPTRRLGYTHGAAEIKEHEFF	+lk lG+G++g+v+lv+ ++t +a +alkv+dk++++++ + +ra++e ++l++l hPflptl ++f++ +f+++++ +cpggdL+vlr rq++++fs +++rfy+ae+++al++lh +gi yrdLkPenvl++++Gh++ltDfDLs k++ k rsnsfvGteey++Pe+++g+gh++avdWW+lG	llkklGsGdigsvylvelrgt.ealfalkvldkealakr.kklkraeaereilelldhPflptlyasfetekfvclvvefcpggdLhvlrerqpkkvfseeavrfyaaevvlaleylhalgivyrdLkPenvlvredGhimltDfDLslkasak.....................................................................rsnsfvGteeylaPeiikgeghgsavdWWalGillyellygktPfkgknreetlanvlkkelefpeeaavsleardlirkllekdpkkrlgskrgaaeikkhpff	361.0	2.7e-110
Vigun11g162200.1.p	AGC_RSK-2	Vigun11g162200	PF00069.22	Protein kinase domain	21	175	3	152	ALKVLGKGAMGTVFLVHDTTTNNaPLALKVVDKTCVRAKLDaeRRARWEIQVLSTLSHPFLPTLLGTFDSPQFLAWAIPYCPGGDLNVLRYrqTDRTFSPTVIRFYVAEIICALHHLHSMGIAYRDLKPENVLIQNNGHVTLTDFDLSRKLTLKP	l+ lG+G++G+V+ +++++t++ A+K+++k + k + ++++ Ei++l +l+hp++ +l+++f +++ l + y++gg+l+ l ++ ++s++ +++++++i+ +l++lHs+gi +rDlKpeN+Li+++g++ +tDF+l+++l+ +	kleklGeGsfGkVykaveketgk.ivAvKkikkekakkkke..kkvlrEikilkklkhpnivrlyevfeekdelylvleyveggeladlls..rkgslseeeakkiakqilegleylHskgiiHrDlKpeNiLidekgelKitDFGlakelesss	113.9	5.4e-35
Vigun11g162200.1.p	AGC_RSK-2	Vigun11g162200	PF00069.22	Protein kinase domain	240	345	149	264	SNGERSNSFVGTEEYVSPEVVRGDGHEFAVDWWSLGILIYEMLYGTTPFKGKNRKDTFRNVLTK--------------APEFVGKRTALTDLIEKLLTKDPTRRLGythgAAEIKEHEFF	+++++ +sfvgt+eY++PEv+++ +++ +vD+WslG+++ye+l+g++pf+g+++k+++++ l++ pe ++dl++kll+kdp++Rl+ a+e+++h+++	essskltsfvgtreYlAPEvlkeneyskkvDvWslGvilyelltgkppfsgekgkekvekeldqlekilkilgetkeklpeaselseeakdllkkllkkdpkkRlt....aeellqhpyl	77.0	9.5e-24
Vigun11g162200.1.p	AGC_RSK-2	Vigun11g162200	PF07714.14	Protein tyrosine kinase	20	172	2	155	KALKVLGKGAMGTVFLVHDT---TTNNAPLALKVVDKTCVRAKldaERRARWEIQVLSTLSHPFLPTLLGTFDSPQFLAWAIPYCPGGDLN-VLRYRQTDRTFSPTVIRFYVAEIICALHHLHSMGIAYRDLKPENVLIQNNGHVTLTDFDLSRKLT	+ k lG+Ga G+V+ + + ++++ a+K++++++ + + +++ e++++++l+hp + llg + + l + y++gGdL+ Lr ++++++++ + + ++++i +++++L+s+ + rdl NvL+++n +v ++Df L+r+++	elgkklGeGafGeVvegtlkgekekkevkvavKtlkeeateee...keefleeakimkklkhpnivkllgvctkeepllivteyvegGdLlkfLrkkeekekltlkdllsfalqiAkGmeyLeskklvHrdlaarNvLlsenkvvkisDfGLardie	62.4	2.6e-19
Vigun11g162200.1.p	AGC_RSK-2	Vigun11g162200	PF07714.14	Protein tyrosine kinase	251	329	169	250	TEEYVSPEVVRGDGHEFAVDWWSLGILIYEMLY-GTTPFKGKNRKDTFRNVLTKA--PEFVGKRTALTDLIEKLLTKDPTRR	++++pE+++ + + D Ws G+l++E++ g +p++g + +++++++ ++ ++ ++l++l+++ +++dp++R	pvkWmapEslkekkftsksDvWsfGvllwEiftlgeepypglsneevleklkegkrlekpekcpeelyelmkqCweedpeeR	25.1	6.4e-08
Vigun03g329600.1.p	AGC-Pl	Vigun03g329600	AGC-Pl	AGC-Pl	89	355	1	257	FHILRVVGQGAFGKVFLVRKKGNgfdgdadadgDGVFAMKVMRKDIIIKKNHVDYMKAERDILTKVLHPFIVQLRYSFQTKSKLYLVLDFVNGGHLFFHLYRQGIFSEDQARLYTAEIVSAVSHLHSKGIVHRDLKPENILMDSHGHVMLTDFGMSKEIDELGRSNSLCGTVEYMAPEILQAKGHNKDADWWSVGILLYEMLTGKAPFTHTNRKKLQEKIIKEKVKLPPFLTSEAHSLLKGLLQKDPTTRLGHGPNGDEQIKSHKWF	f +l+vvgqgafgkvf vrkkg ++amkvmrk+ i++knh +y+kaerdiltkv hpfivqlrysfqtksklylvldf+ngghlff+lyrqg+f+ed arlytaeiv+av+hlh+kgi+hrdlkpenil+d++ghvmltdfg++ke++e rsnslcgtveymapei++akgh+k adwwsvgillyemltgk pf++ n++klq+ki+k+k+klp fl+s+a+sllkgllqkdp rlg gp+g e+ik hkwf	fellkvvgqgafgkvfqvrkkgt..........seiyamkvmrkekileknhaeylkaerdiltkvvhpfivqlrysfqtksklylvldfingghlffqlyrqglfredlarlytaeivlavahlhekgiihrdlkpenilldadghvmltdfglakevkedsrsnslcgtveymapeivkakghdkaadwwsvgillyemltgkppfvaknkqklqqkivkdkiklpkflssdaksllkgllqkdpekrlgsgpsgseeikkhkwf	465.6	3.1e-142
Vigun03g329600.1.p	AGC-Pl	Vigun03g329600	PF00069.22	Protein kinase domain	89	355	1	264	FHILRVVGQGAFGKVFLVRKKGNGfdgdadadgdGVFAMKVMRKDIIIKKNHvDYMKAERDILTKVLHPFIVQLRYSFQTKSKLYLVLDFVNGGHLFFHLYRQGIFSEDQARLYTAEIVSAVSHLHSKGIVHRDLKPENILMDSHGHVMLTDFGMSKEIDELGRSNSLCGTVEYMAPEILQAKGHNKDADWWSVGILLYEMLTGKAPFTHTNRKKLQEKIIKE-------------KVKLPPFLTSEAHSLLKGLLQKDPTTRLGhgpngDEQIKSHKWF	++ l+ +G+G+fGkV+ +++k +g +A+K+++k+ + kk++ + + +E il k+ hp+iv+l ++f++k++lylvl++v+gg+l+ +l r+g++se++a+ ++++i++++++lHskgi+HrDlKpeNiL+d++g++++tDFG++ke+++ + +s +gt eY+APE+l+++++ k +D+Ws+G++lye+ltgk pf ++++k+ +ek++++ k++ + l +ea +llk l	yekleklGeGsfGkVykaveketg..........kivAvKkikkekakkkke.kkvlrEikilkklkhpnivrlyevfeekdelylvleyveggeladllsrkgslseeeakkiakqilegleylHskgiiHrDlKpeNiLidekgelKitDFGlakelessskltsfvgtreYlAPEvlkeneyskkvDvWslGvilyelltgkppfsgekgkekvekeldqlekilkilgetkeklpeaselseeakdllkkllkkdpkkRlt.....aeellqhpyl	237.9	7.9e-73
Vigun03g329600.1.p	AGC-Pl	Vigun03g329600	PF07714.14	Protein tyrosine kinase	90	338	2	250	HILRVVGQGAFGKVFLVRKKGngfdgdADADGDGVFAMKVMRKDIiIKKNHVDYMKaERDILTKVLHPFIVQLRYSFQTKSKLYLVLDFVNGGHLFFHLYRQ---GIFSEDQARLYTAEIVSAVSHLHSKGIVHRDLKPENILMDSHGHVMLTDFGMSKEI---DELGRSNSLCGTVEYMAPEILQAKGHNKDADWWSVGILLYEMLT-GKAPFTHTNRKKLQEKIIKE-KVKLPPFLTSEAHSLLKGLLQKDPTTR	++ + +G+GafG+V+ + kg + + + a+K+++++ ++++ + ++ e +i++k+ hp iv+l +++l++v+++v+gG+L +L ++ ++ ++ ++++i +++++L+sk +vHrdl N+L++++ +v ++DfG++++i de ++++ v++mapE+l++k ++ +D Ws G+ll+E++t g+ p+++ + +++ ek+ ++ +++ p ++e ++l+k +++dp+	elgkklGeGafGeVvegtlkg......ekekkevkvavKtlkeea.teeekeefle.eakimkklkhpnivkllgvctkeepllivteyvegGdLlkfLrkkeekekltlkdllsfalqiAkGmeyLeskklvHrdlaarNvLlsenkvvkisDfGLardiekddeykkkeeaklpvkWmapEslkekkftsksDvWsfGvllwEiftlgeepypglsneevleklkegkrlekpekcpeelyelmkqCweedpeeR	133.7	4.4e-41
Vigun03g330000.1.p	AGC-Pl	Vigun03g330000	AGC-Pl	AGC-Pl	89	355	1	257	FHILRVVGQGAFGKVFLVRKKGNgfdgdadadgDGVFAMKVMRKDIIIKKNHVDYMKAERDILTKVLHPFIVQLRYSFQTKSKLYLVLDFVNGGHLFFHLYRQGIFSEDQARLYTAEIVSAVSHLHSKGIVHRDLKPENILMDSHGHVMLTDFGMSKEIDELGRSNSLCGTVEYMAPEILQAKGHNKDADWWSVGILLYEMLTGKAPFTHTNRKKLQEKIIKEKVKLPPFLTSEAHSLLKGLLQKDPTTRLGHGPNGDEQIKSHKWF	f +l+vvgqgafgkvf vrkkg ++amkvmrk+ i++knh +y+kaerdiltkv hpfivqlrysfqtksklylvldf+ngghlff+lyrqg+f+ed arlytaeiv+av+hlh+kgi+hrdlkpenil+d++ghvmltdfg++ke++e rsnslcgtveymapei++akgh+k adwwsvgillyemltgk pf++ n++klq+ki+k+k+klp fl+s+a+sllkgllqkdp rlg gp+g e+ik hkwf	fellkvvgqgafgkvfqvrkkgt..........seiyamkvmrkekileknhaeylkaerdiltkvvhpfivqlrysfqtksklylvldfingghlffqlyrqglfredlarlytaeivlavahlhekgiihrdlkpenilldadghvmltdfglakevkedsrsnslcgtveymapeivkakghdkaadwwsvgillyemltgkppfvaknkqklqqkivkdkiklpkflssdaksllkgllqkdpekrlgsgpsgseeikkhkwf	465.6	3.1e-142
Vigun03g330000.1.p	AGC-Pl	Vigun03g330000	PF00069.22	Protein kinase domain	89	355	1	264	FHILRVVGQGAFGKVFLVRKKGNGfdgdadadgdGVFAMKVMRKDIIIKKNHvDYMKAERDILTKVLHPFIVQLRYSFQTKSKLYLVLDFVNGGHLFFHLYRQGIFSEDQARLYTAEIVSAVSHLHSKGIVHRDLKPENILMDSHGHVMLTDFGMSKEIDELGRSNSLCGTVEYMAPEILQAKGHNKDADWWSVGILLYEMLTGKAPFTHTNRKKLQEKIIKE-------------KVKLPPFLTSEAHSLLKGLLQKDPTTRLGhgpngDEQIKSHKWF	++ l+ +G+G+fGkV+ +++k +g +A+K+++k+ + kk++ + + +E il k+ hp+iv+l ++f++k++lylvl++v+gg+l+ +l r+g++se++a+ ++++i++++++lHskgi+HrDlKpeNiL+d++g++++tDFG++ke+++ + +s +gt eY+APE+l+++++ k +D+Ws+G++lye+ltgk pf ++++k+ +ek++++ k++ + l +ea +llk l	yekleklGeGsfGkVykaveketg..........kivAvKkikkekakkkke.kkvlrEikilkklkhpnivrlyevfeekdelylvleyveggeladllsrkgslseeeakkiakqilegleylHskgiiHrDlKpeNiLidekgelKitDFGlakelessskltsfvgtreYlAPEvlkeneyskkvDvWslGvilyelltgkppfsgekgkekvekeldqlekilkilgetkeklpeaselseeakdllkkllkkdpkkRlt.....aeellqhpyl	237.9	7.9e-73
Vigun03g330000.1.p	AGC-Pl	Vigun03g330000	PF07714.14	Protein tyrosine kinase	90	338	2	250	HILRVVGQGAFGKVFLVRKKGngfdgdADADGDGVFAMKVMRKDIiIKKNHVDYMKaERDILTKVLHPFIVQLRYSFQTKSKLYLVLDFVNGGHLFFHLYRQ---GIFSEDQARLYTAEIVSAVSHLHSKGIVHRDLKPENILMDSHGHVMLTDFGMSKEI---DELGRSNSLCGTVEYMAPEILQAKGHNKDADWWSVGILLYEMLT-GKAPFTHTNRKKLQEKIIKE-KVKLPPFLTSEAHSLLKGLLQKDPTTR	++ + +G+GafG+V+ + kg + + + a+K+++++ ++++ + ++ e +i++k+ hp iv+l +++l++v+++v+gG+L +L ++ ++ ++ ++++i +++++L+sk +vHrdl N+L++++ +v ++DfG++++i de ++++ v++mapE+l++k ++ +D Ws G+ll+E++t g+ p+++ + +++ ek+ ++ +++ p ++e ++l+k +++dp+	elgkklGeGafGeVvegtlkg......ekekkevkvavKtlkeea.teeekeefle.eakimkklkhpnivkllgvctkeepllivteyvegGdLlkfLrkkeekekltlkdllsfalqiAkGmeyLeskklvHrdlaarNvLlsenkvvkisDfGLardiekddeykkkeeaklpvkWmapEslkekkftsksDvWsfGvllwEiftlgeepypglsneevleklkegkrlekpekcpeelyelmkqCweedpeeR	133.7	4.4e-41
Vigun03g330400.1.p	AGC-Pl	Vigun03g330400	AGC-Pl	AGC-Pl	89	355	1	257	FHILRVVGQGAFGKVFLVRKKGNgfdgdadadgDGVFAMKVMRKDIIIKKNHVDYMKAERDILTKVLHPFIVQLRYSFQTKSKLYLVLDFVNGGHLFFHLYRQGIFSEDQARLYTAEIVSAVSHLHSKGIVHRDLKPENILMDSHGHVMLTDFGMSKEIDELGRSNSLCGTVEYMAPEILQAKGHNKDADWWSVGILLYEMLTGKAPFTHTNRKKLQEKIIKEKVKLPPFLTSEAHSLLKGLLQKDPTTRLGHGPNGDEQIKSHKWF	f +l+vvgqgafgkvf vrkkg ++amkvmrk+ i++knh +y+kaerdiltkv hpfivqlrysfqtksklylvldf+ngghlff+lyrqg+f+ed arlytaeiv+av+hlh+kgi+hrdlkpenil+d++ghvmltdfg++ke++e rsnslcgtveymapei++akgh+k adwwsvgillyemltgk pf++ n++klq+ki+k+k+klp fl+s+a+sllkgllqkdp rlg gp+g e+ik hkwf	fellkvvgqgafgkvfqvrkkgt..........seiyamkvmrkekileknhaeylkaerdiltkvvhpfivqlrysfqtksklylvldfingghlffqlyrqglfredlarlytaeivlavahlhekgiihrdlkpenilldadghvmltdfglakevkedsrsnslcgtveymapeivkakghdkaadwwsvgillyemltgkppfvaknkqklqqkivkdkiklpkflssdaksllkgllqkdpekrlgsgpsgseeikkhkwf	465.6	3.1e-142
Vigun03g330400.1.p	AGC-Pl	Vigun03g330400	PF00069.22	Protein kinase domain	89	355	1	264	FHILRVVGQGAFGKVFLVRKKGNGfdgdadadgdGVFAMKVMRKDIIIKKNHvDYMKAERDILTKVLHPFIVQLRYSFQTKSKLYLVLDFVNGGHLFFHLYRQGIFSEDQARLYTAEIVSAVSHLHSKGIVHRDLKPENILMDSHGHVMLTDFGMSKEIDELGRSNSLCGTVEYMAPEILQAKGHNKDADWWSVGILLYEMLTGKAPFTHTNRKKLQEKIIKE-------------KVKLPPFLTSEAHSLLKGLLQKDPTTRLGhgpngDEQIKSHKWF	++ l+ +G+G+fGkV+ +++k +g +A+K+++k+ + kk++ + + +E il k+ hp+iv+l ++f++k++lylvl++v+gg+l+ +l r+g++se++a+ ++++i++++++lHskgi+HrDlKpeNiL+d++g++++tDFG++ke+++ + +s +gt eY+APE+l+++++ k +D+Ws+G++lye+ltgk pf ++++k+ +ek++++ k++ + l +ea +llk l	yekleklGeGsfGkVykaveketg..........kivAvKkikkekakkkke.kkvlrEikilkklkhpnivrlyevfeekdelylvleyveggeladllsrkgslseeeakkiakqilegleylHskgiiHrDlKpeNiLidekgelKitDFGlakelessskltsfvgtreYlAPEvlkeneyskkvDvWslGvilyelltgkppfsgekgkekvekeldqlekilkilgetkeklpeaselseeakdllkkllkkdpkkRlt.....aeellqhpyl	237.9	7.9e-73
Vigun03g330400.1.p	AGC-Pl	Vigun03g330400	PF07714.14	Protein tyrosine kinase	90	338	2	250	HILRVVGQGAFGKVFLVRKKGngfdgdADADGDGVFAMKVMRKDIiIKKNHVDYMKaERDILTKVLHPFIVQLRYSFQTKSKLYLVLDFVNGGHLFFHLYRQ---GIFSEDQARLYTAEIVSAVSHLHSKGIVHRDLKPENILMDSHGHVMLTDFGMSKEI---DELGRSNSLCGTVEYMAPEILQAKGHNKDADWWSVGILLYEMLT-GKAPFTHTNRKKLQEKIIKE-KVKLPPFLTSEAHSLLKGLLQKDPTTR	++ + +G+GafG+V+ + kg + + + a+K+++++ ++++ + ++ e +i++k+ hp iv+l +++l++v+++v+gG+L +L ++ ++ ++ ++++i +++++L+sk +vHrdl N+L++++ +v ++DfG++++i de ++++ v++mapE+l++k ++ +D Ws G+ll+E++t g+ p+++ + +++ ek+ ++ +++ p ++e ++l+k +++dp+	elgkklGeGafGeVvegtlkg......ekekkevkvavKtlkeea.teeekeefle.eakimkklkhpnivkllgvctkeepllivteyvegGdLlkfLrkkeekekltlkdllsfalqiAkGmeyLeskklvHrdlaarNvLlsenkvvkisDfGLardiekddeykkkeeaklpvkWmapEslkekkftsksDvWsfGvllwEiftlgeepypglsneevleklkegkrlekpekcpeelyelmkqCweedpeeR	133.7	4.4e-41
Vigun03g330800.1.p	AGC-Pl	Vigun03g330800	AGC-Pl	AGC-Pl	89	355	1	257	FHILRVVGQGAFGKVFLVRKKGNgfdgdadadgDGVFAMKVMRKDIIIKKNHVDYMKAERDILTKVLHPFIVQLRYSFQTKSKLYLVLDFVNGGHLFFHLYRQGIFSEDQARLYTAEIVSAVSHLHSKGIVHRDLKPENILMDSHGHVMLTDFGMSKEIDELGRSNSLCGTVEYMAPEILQAKGHNKDADWWSVGILLYEMLTGKAPFTHTNRKKLQEKIIKEKVKLPPFLTSEAHSLLKGLLQKDPTTRLGHGPNGDEQIKSHKWF	f +l+vvgqgafgkvf vrkkg ++amkvmrk+ i++knh +y+kaerdiltkv hpfivqlrysfqtksklylvldf+ngghlff+lyrqg+f+ed arlytaeiv+av+hlh+kgi+hrdlkpenil+d++ghvmltdfg++ke++e rsnslcgtveymapei++akgh+k adwwsvgillyemltgk pf++ n++klq+ki+k+k+klp fl+s+a+sllkgllqkdp rlg gp+g e+ik hkwf	fellkvvgqgafgkvfqvrkkgt..........seiyamkvmrkekileknhaeylkaerdiltkvvhpfivqlrysfqtksklylvldfingghlffqlyrqglfredlarlytaeivlavahlhekgiihrdlkpenilldadghvmltdfglakevkedsrsnslcgtveymapeivkakghdkaadwwsvgillyemltgkppfvaknkqklqqkivkdkiklpkflssdaksllkgllqkdpekrlgsgpsgseeikkhkwf	465.4	3.5e-142
Vigun03g330800.1.p	AGC-Pl	Vigun03g330800	PF00069.22	Protein kinase domain	89	355	1	264	FHILRVVGQGAFGKVFLVRKKGNGfdgdadadgdGVFAMKVMRKDIIIKKNHvDYMKAERDILTKVLHPFIVQLRYSFQTKSKLYLVLDFVNGGHLFFHLYRQGIFSEDQARLYTAEIVSAVSHLHSKGIVHRDLKPENILMDSHGHVMLTDFGMSKEIDELGRSNSLCGTVEYMAPEILQAKGHNKDADWWSVGILLYEMLTGKAPFTHTNRKKLQEKIIKE-------------KVKLPPFLTSEAHSLLKGLLQKDPTTRLGhgpngDEQIKSHKWF	++ l+ +G+G+fGkV+ +++k +g +A+K+++k+ + kk++ + + +E il k+ hp+iv+l ++f++k++lylvl++v+gg+l+ +l r+g++se++a+ ++++i++++++lHskgi+HrDlKpeNiL+d++g++++tDFG++ke+++ + +s +gt eY+APE+l+++++ k +D+Ws+G++lye+ltgk pf ++++k+ +ek++++ k++ + l +ea +llk l	yekleklGeGsfGkVykaveketg..........kivAvKkikkekakkkke.kkvlrEikilkklkhpnivrlyevfeekdelylvleyveggeladllsrkgslseeeakkiakqilegleylHskgiiHrDlKpeNiLidekgelKitDFGlakelessskltsfvgtreYlAPEvlkeneyskkvDvWslGvilyelltgkppfsgekgkekvekeldqlekilkilgetkeklpeaselseeakdllkkllkkdpkkRlt.....aeellqhpyl	237.8	8.7e-73
Vigun03g330800.1.p	AGC-Pl	Vigun03g330800	PF07714.14	Protein tyrosine kinase	90	338	2	250	HILRVVGQGAFGKVFLVRKKGngfdgdADADGDGVFAMKVMRKDIiIKKNHVDYMKaERDILTKVLHPFIVQLRYSFQTKSKLYLVLDFVNGGHLFFHLYRQ---GIFSEDQARLYTAEIVSAVSHLHSKGIVHRDLKPENILMDSHGHVMLTDFGMSKEI---DELGRSNSLCGTVEYMAPEILQAKGHNKDADWWSVGILLYEMLT-GKAPFTHTNRKKLQEKIIKE-KVKLPPFLTSEAHSLLKGLLQKDPTTR	++ + +G+GafG+V+ + kg + + + a+K+++++ ++++ + ++ e +i++k+ hp iv+l +++l++v+++v+gG+L +L ++ ++ ++ ++++i +++++L+sk +vHrdl N+L++++ +v ++DfG++++i de ++++ v++mapE+l++k ++ +D Ws G+ll+E++t g+ p+++ + +++ ek+ ++ +++ p ++e ++l+k +++dp+	elgkklGeGafGeVvegtlkg......ekekkevkvavKtlkeea.teeekeefle.eakimkklkhpnivkllgvctkeepllivteyvegGdLlkfLrkkeekekltlkdllsfalqiAkGmeyLeskklvHrdlaarNvLlsenkvvkisDfGLardiekddeykkkeeaklpvkWmapEslkekkftsksDvWsfGvllwEiftlgeepypglsneevleklkegkrlekpekcpeelyelmkqCweedpeeR	133.6	4.9e-41
Vigun05g085100.1.p	AGC-Pl	Vigun05g085100	AGC-Pl	AGC-Pl	150	406	1	257	FDILKVVGQGAFAKVYQVRKKGTSEIYAMKVMRKDKIMEKNHTEYMKAERDIWTKIEHPFVVQLRYCFQTKYRLYLVLDFVNGGHLFFQLYHQGLFREDLARIYAAEIVSAVSHLHSNGIMHRDLKPENILLDADGHVMLTDFGLAKQFEESTRSNSMCGTLEYMAPEIILGKGHDKAADWWSVGVLLFEMLTGKPPFCGGSRDKIQQKIVKDKIKLPAFLSSEAHSLLKALLQKEATKRLGCGARGVEEIKGHKWF	f++lkvvgqgaf kv+qvrkkgtseiyamkvmrk+ki+eknh+ey+kaerdi tk++hpf+vqlry fqtk++lylvldf+ngghlffqly+qglfredlar+y+aeiv+av+hlh++gi+hrdlkpenilldadghvmltdfglak+++e +rsns+cgt+eymapei+ +kghdkaadwwsvg+ll+emltgkppf + +++k+qqkivkdkiklp+flss+a+sllk llqk++ krlg+g+ g eeik hkwf	fellkvvgqgafgkvfqvrkkgtseiyamkvmrkekileknhaeylkaerdiltkvvhpfivqlrysfqtksklylvldfingghlffqlyrqglfredlarlytaeivlavahlhekgiihrdlkpenilldadghvmltdfglakevkedsrsnslcgtveymapeivkakghdkaadwwsvgillyemltgkppfvaknkqklqqkivkdkiklpkflssdaksllkgllqkdpekrlgsgpsgseeikkhkwf	511.1	4.2e-156
Vigun05g085100.1.p	AGC-Pl	Vigun05g085100	PF00069.22	Protein kinase domain	151	406	2	264	DILKVVGQGAFAKVYQVRKKGTSEIYAMKVMRKDKIMEKNHtEYMKAERDIWTKIEHPFVVQLRYCFQTKYRLYLVLDFVNGGHLFFQLYHQGLFREDLARIYAAEIVSAVSHLHSNGIMHRDLKPENILLDADGHVMLTDFGLAKQFEESTRSNSMCGTLEYMAPEIILGKGHDKAADWWSVGVLLFEMLTGKPPFCGGSRDKIQQKIVKD-------------KIKLPAFLSSEAHSLLKALLQKEATKRLGcgargVEEIKGHKWF	l+ +G+G+f+kVy++++k t++i+A+K+++k+k+ +k++ + + +E i k++hp++v+l ++f++k +lylvl++v+gg+l+ l ++g + e+ a+ +a++i++++++lHs+gi+HrDlKpeNiL+d +g++++tDFGlak++e+s++ +s++gt eY+APE++ +++++k++D+Ws+Gv+l+e+ltgkppf g ++++ ++k++++ k++ + ls+ea +llk ll+k+ +kRl+ +ee++ h+++	ekleklGeGsfGkVykaveketgkivAvKkikkekakkkke.kkvlrEikilkklkhpnivrlyevfeekdelylvleyveggeladllsrkgslseeeakkiakqilegleylHskgiiHrDlKpeNiLidekgelKitDFGlakelessskltsfvgtreYlAPEvlkeneyskkvDvWslGvilyelltgkppfsgekgkekvekeldqlekilkilgetkeklpeaselseeakdllkkllkkdpkkRlt.....aeellqhpyl	251.2	7e-77
Vigun05g085100.1.p	AGC-Pl	Vigun05g085100	PF07714.14	Protein tyrosine kinase	152	389	3	250	ILKVVGQGAFAKVYQVRKK----GTSEIYAMKVMrKDKIMEKNHTEYMKaERDIWTKIEHPFVVQLRYCFQTKYRLYLVLDFVNGGHLFFQLYHQ---GLFREDLARIYAAEIVSAVSHLHSNGIMHRDLKPENILLDADGHVMLTDFGLAKQF---EESTRSNSMCGTLEYMAPEIILGKGHDKAADWWSVGVLLFEMLT-GKPPFCGGSRDKIQQKIVKD-KIKLPAFLSSEAHSLLKALLQKEATKR	+ k +G+Gaf++V++ + k ++ a+K++ k++ +e++++e ++ e +i +k++hp +v+l + + +l++v+++v+gG+L L ++ ++ + +a++i +++++L+s+ ++Hrdl N+Ll+ + +v ++DfGLa++ +e +++++ +++mapE++ k +++D Ws Gvll+E++t g+ p+ g s ++ +k+ ++ +++ p+ ++e ++l+k +++++++R	lgkklGeGafGeVvegtlkgekekkevkvavKtl.keeateeekeefle.eakimkklkhpnivkllgvctkeepllivteyvegGdLlkfLrkkeekekltlkdllsfalqiAkGmeyLeskklvHrdlaarNvLlsenkvvkisDfGLardiekddeykkkeeaklpvkWmapEslkekkftsksDvWsfGvllwEiftlgeepypglsneevleklkegkrlekpekcpeelyelmkqCweedpeeR	126.6	6.8e-39
Vigun08g113300.1.p	AGC-Pl	Vigun08g113300	AGC-Pl	AGC-Pl	138	394	1	257	FGLLKVVGQGAFGKVYQVKRTGTSEIYAMKVMRKDKIIERNHAEYVKSERDILTKVDNPFVVRLRYAFQTKYRLYLVLDFVNGGHLFFQLYHQGLFREDLARFYAAEIICAVSYLHANDVMHRDLKPENILLDADGHAVLTDFGLAKQFNGTERSNSMCGTVEYMAPEIVMGKGHDKAADWWSVGILLYEMLTGKPPFCGGNRHKIQQKIIKDKIKLPAFLSNEAHSLLKGLLQKDVSKRLGSGSRSSEEIKSHKWF	f llkvvgqgafgkv+qv++ gtseiyamkvmrk+ki+e+nhaey+k+erdiltkv+ pf+v+lry+fqtk++lylvldf+ngghlffqly+qglfredlar+y+aei+ av++lh++ ++hrdlkpenilldadgh++ltdfglak+++ rsns+cgtveymapeiv +kghdkaadwwsvgillyemltgkppf + n++k+qqki+kdkiklp+fls++a+sllkgllqkd +krlgsg seeik hkwf	fellkvvgqgafgkvfqvrkkgtseiyamkvmrkekileknhaeylkaerdiltkvvhpfivqlrysfqtksklylvldfingghlffqlyrqglfredlarlytaeivlavahlhekgiihrdlkpenilldadghvmltdfglakevkedsrsnslcgtveymapeivkakghdkaadwwsvgillyemltgkppfvaknkqklqqkivkdkiklpkflssdaksllkgllqkdpekrlgsgpsgseeikkhkwf	492.1	2.6e-150
Vigun08g113300.1.p	AGC-Pl	Vigun08g113300	PF00069.22	Protein kinase domain	141	394	4	264	LKVVGQGAFGKVYQVKRTGTSEIYAMKVMRKDKIIERNHaEYVKSERDILTKVDNPFVVRLRYAFQTKYRLYLVLDFVNGGHLFFQLYHQGLFREDLARFYAAEIICAVSYLHANDVMHRDLKPENILLDADGHAVLTDFGLAKQFNGTERSNSMCGTVEYMAPEIVMGKGHDKAADWWSVGILLYEMLTGKPPFCGGNRHKIQQKIIKD-------------KIKLPAFLSNEAHSLLKGLLQKDVSKRLGsgsrsSEEIKSHKWF	l+ +G+G+fGkVy+++++ t++i+A+K+++k+k+ ++++ + v +E il k++ p++vrl ++f++k +lylvl++v+gg+l+ l ++g + e+ a+++a++i+ +++ylH++ ++HrDlKpeNiL+d +g+ +tDFGlak+++ +++ +s++gt eY+APE++ +++++k++D+Ws+G++lye+ltgkppf g ++++ ++k++++ k++ + ls+ea +llk ll+kd +kRl+ ee+++h+++	leklGeGsfGkVykaveketgkivAvKkikkekakkkke.kkvlrEikilkklkhpnivrlyevfeekdelylvleyveggeladllsrkgslseeeakkiakqilegleylHskgiiHrDlKpeNiLidekgelKitDFGlakelessskltsfvgtreYlAPEvlkeneyskkvDvWslGvilyelltgkppfsgekgkekvekeldqlekilkilgetkeklpeaselseeakdllkkllkkdpkkRlt.....aeellqhpyl	249.9	1.7e-76
Vigun08g113300.1.p	AGC-Pl	Vigun08g113300	PF07714.14	Protein tyrosine kinase	141	377	4	250	LKVVGQGAFGKVYQVKRT----GTSEIYAMKVMrKDKIiERNHAEYVKSERDILTKVDNPFVVRLRYAFQTKYRLYLVLDFVNGGHLFFQLYHQ----GLFREDLARfYAAEIICAVSYLHANDVMHRDLKPENILLDADGHAVLTDFGLAKQF---NGTERSNSMCGTVEYMAPEIVMGKGHDKAADWWSVGILLYEMLT-GKPPFCGGNRHKIQQKIIKD-KIKLPAFLSNEAHSLLKGLLQKDVSKR	k +G+GafG+V++ + + ++ a+K++ k++ ++++ e + +e +i++k+++p +v+l + + +l++v+++v+gG+L L ++ l +dl + +a++i ++++yL++++++Hrdl N+Ll+ + ++ ++DfGLa++ + ++++++ v++mapE+++ k +++D Ws G+ll+E++t g+ p+ g + +++ +k+ ++ +++ p+ ++e ++l+k +++d ++R	gkklGeGafGeVvegtlkgekekkevkvavKtl.keea.teeekeefleeakimkklkhpnivkllgvctkeepllivteyvegGdLlkfLrkkeekekltlkdlls.falqiAkGmeyLeskklvHrdlaarNvLlsenkvvkisDfGLardiekddeykkkeeaklpvkWmapEslkekkftsksDvWsfGvllwEiftlgeepypglsneevleklkegkrlekpekcpeelyelmkqCweedpeeR	122.6	1.1e-37
VigunL088900.1.p	AGC-Pl	VigunL088900	AGC-Pl	AGC-Pl	1	229	29	257	MKVMRKDIIIKKNHVDYMKAERDILTKVLHPFIVQLRYSFQTKSKLYLVLDFVNGGHLFFHLYRQGIFSEDQARLYTAEIVSAVSHLHSKGIVHRDLKPENILMDSHGHVMLTDFGMSKEIDELGRSNSLCGTVEYMAPEILQAKGHNKDADWWSVGILLYEMLTGKAPFTHTNRKKLQEKIIKEKVKLPPFLTSEAHSLLKGLLQKDPTTRLGHGPNGDEQIKSHKWF	mkvmrk+ i++knh +y+kaerdiltkv hpfivqlrysfqtksklylvldf+ngghlff+lyrqg+f+ed arlytaeiv+av+hlh+kgi+hrdlkpenil+d++ghvmltdfg++ke++e rsnslcgtveymapei++akgh+k adwwsvgillyemltgk pf++ n++klq+ki+k+k+klp fl+s+a+sllkgllqkdp rlg gp+g e+ik hkwf	mkvmrkekileknhaeylkaerdiltkvvhpfivqlrysfqtksklylvldfingghlffqlyrqglfredlarlytaeivlavahlhekgiihrdlkpenilldadghvmltdfglakevkedsrsnslcgtveymapeivkakghdkaadwwsvgillyemltgkppfvaknkqklqqkivkdkiklpkflssdaksllkgllqkdpekrlgsgpsgseeikkhkwf	435.5	4.7e-133
VigunL088900.1.p	AGC-Pl	VigunL088900	PF00069.22	Protein kinase domain	1	229	29	264	MKVMRKDIIIKKNHvDYMKAERDILTKVLHPFIVQLRYSFQTKSKLYLVLDFVNGGHLFFHLYRQGIFSEDQARLYTAEIVSAVSHLHSKGIVHRDLKPENILMDSHGHVMLTDFGMSKEIDELGRSNSLCGTVEYMAPEILQAKGHNKDADWWSVGILLYEMLTGKAPFTHTNRKKLQEKIIKE-------------KVKLPPFLTSEAHSLLKGLLQKDPTTRLGhgpngDEQIKSHKWF	+K+++k+ + kk++ + + +E il k+ hp+iv+l ++f++k++lylvl++v+gg+l+ +l r+g++se++a+ ++++i++++++lHskgi+HrDlKpeNiL+d++g++++tDFG++ke+++ + +s +gt eY+APE+l+++++ k +D+Ws+G++lye+ltgk pf ++++k+ +ek++++ k++ + l +ea +llk ll+kdp++Rl+ e++++h+++	vKkikkekakkkke.kkvlrEikilkklkhpnivrlyevfeekdelylvleyveggeladllsrkgslseeeakkiakqilegleylHskgiiHrDlKpeNiLidekgelKitDFGlakelessskltsfvgtreYlAPEvlkeneyskkvDvWslGvilyelltgkppfsgekgkekvekeldqlekilkilgetkeklpeaselseeakdllkkllkkdpkkRlt.....aeellqhpyl	221.9	5.9e-68
VigunL088900.1.p	AGC-Pl	VigunL088900	PF07714.14	Protein tyrosine kinase	12	212	42	250	KNHVDYMKAERDILTKVLHPFIVQLRYSFQTKSKLYLVLDFVNGGHLFFHLYRQ---GIFSEDQARLYTAEIVSAVSHLHSKGIVHRDLKPENILMDSHGHVMLTDFGMSKEI---DELGRSNSLCGTVEYMAPEILQAKGHNKDADWWSVGILLYEMLT-GKAPFTHTNRKKLQEKIIKE-KVKLPPFLTSEAHSLLKGLLQKDPTTR	+++ + + e +i++k+ hp iv+l +++l++v+++v+gG+L +L ++ ++ ++ ++++i +++++L+sk +vHrdl N+L++++ +v ++DfG++++i de ++++ v++mapE+l++k ++ +D Ws G+ll+E++t g+ p+++ + +++ ek+ ++ +++ p ++e ++l+k +++dp+ R	eeekeefleeakimkklkhpnivkllgvctkeepllivteyvegGdLlkfLrkkeekekltlkdllsfalqiAkGmeyLeskklvHrdlaarNvLlsenkvvkisDfGLardiekddeykkkeeaklpvkWmapEslkekkftsksDvWsfGvllwEiftlgeepypglsneevleklkegkrlekpekcpeelyelmkqCweedpeeR	119.1	1.3e-36
Vigun07g080900.1.p	Aur	Vigun07g080900	Aur	Aur	22	272	1	251	EIGKPLGRGKFGSVYVAREVKSKFVVALKVIFKEQIDKYRIHHQLRREMEIQTSLRHPNILRLYGWFHDTDRVFLILEYAHKGEVYKEMRKKGHFTEKEAATYILSLTKALAYCHEKHVIHRDIKPENLLLDHEGRLKIGDFGWSVQSKSKRHTMCGTLDYLAPEMVENKAHDYAVDNWTLGILCYEFLFGAPPFEAESQADTFKRIMKVDLSFPSNPSVSLDAKSLISRLLVKDSSRRLSLQKIMEHPWI	+igkplg+gkfg vy+are ksk+vvalkv+fk+q++k++++hqlrre+eiq++lrhpnilrlyg+f+d +rv+lileya++ge+yke++k +f+e++aaty++sl++alaychekhvihrdikpenllld+eg+lki dfgwsv+s ++r+t+cgtldylapemve+k+hd+avd+w+lgilcyefl+g+ppfea+++ dt+kri+kvdl+fps+p vs +ak lis+llvkds++rlsl+k++ehpwi	digkplgkgkfgkvylarekkskyvvalkvlfkaqlekskvehqlrreieiqshlrhpnilrlygyfydqervylileyaargelykelkkvkkfserraatyvaslaralaychekhvihrdikpenllldlegelkiadfgwsvkssnrrktlcgtldylapemvekkehdaavdvwslgilcyeflygsppfeakehsdtykrivkvdlkfpskpvvsesakdlisqllvkdsakrlslekvlehpwi	473.8	7.7e-145
Vigun07g080900.1.p	Aur	Vigun07g080900	PF00069.22	Protein kinase domain	21	272	1	264	FEIGKPLGRGKFGSVYVAREVKSKFVVALKVIFKEQIDKYRIhHQLRREMEIQTSLRHPNILRLYGWFHDTDRVFLILEYAHKGEVYKEMRKKGHFTEKEAATYILSLTKALAYCHEKHVIHRDIKPENLLLDHEGRLKIGDFGWSVQSKSKR--HTMCGTLDYLAPEMVENKAHDYAVDNWTLGILCYEFLFGAPPFEAESQAD-------TFKRIMK----VDLSFPSNPSVSLDAKSLISRLLVKDSSRRLSLQKIMEHPWI	+e + lG+G+fG+Vy a+e +++ vA+K+i ke+++k + ++++rE++i +l+hpni+rly++f+++d+++l+ley+++ge+ + +++kg+++e+ea ++ ++ ++l+y+H+k++iHrD+KpeN+L+d++g lKi+DFG + + +s+ ++++gt +YlAPE+++++ ++ +vD W+lG+++ye+l+g ppf++e++ + ++++i+k +++++p + ++s +ak+l+++ll kd ++Rl+	yekleklGeGsfGkVykaveketgkivAvKkikkekakkkke.kkvlrEikilkklkhpnivrlyevfeekdelylvleyveggeladllsrkgslseeeakkiakqilegleylHskgiiHrDlKpeNiLidekgelKitDFGlakelessskltsfvgtreYlAPEvlkeneyskkvDvWslGvilyelltgkppfsgekgkekvekeldqlekilkilgetkeklpeaselseeakdllkkllkkdpkkRltaeellqhpyl	251.7	4.9e-77
Vigun07g080900.1.p	Aur	Vigun07g080900	PF07714.14	Protein tyrosine kinase	22	268	2	258	EIGKPLGRGKFGSVYVAREV----KSKFVVALKVIfKEQIDKYRiHHQLRREMEIQTSLRHPNILRLYGWFHDTDRVFLILEYAHKGEVYKEMRKK---GHFTEKEAATYILSLTKALAYCHEKHVIHRDIKPENLLLDHEGRLKIGDFGWSVQS-----KSKRHTMCGTLDYLAPEMVENKAHDYAVDNWTLGILCYEFLF-GAPPFEAESQADTFKRImKVDLSFPSNPSVSLDAKSLISRLLVKDSSRRLSLQKIME	e+gk lG+G+fG+V+ ++ k++ va+K++ ke+ ++ + ++++ +e++i ++l+hpni++l+g+ +++++++++ey+++G++ k +rkk ++t k+ ++l ++k+++y ++k+++Hrd+ N Ll+++ ki+DfG + + +k+++ + ++apE++++k + D W G+l++E + g+ p++ s++++++++ k + + + +++ + ++l+++ + +d+++R ++++++e	elgkklGeGafGeVvegtlkgekekkevkvavKtl.keeateee.keefleeakimkklkhpnivkllgvctkeepllivteyvegGdLlkfLrkkeekekltlkdllsfalqiAkGmeyLeskklvHrdlaarNvLlsenkvvkisDfGLardiekddeykkkeeaklpvkWmapEslkekkftsksDvWsfGvllwEiftlgeepypglsneevlekl.kegkrlekpekcpeelyelmkqCweedpeeRptfkelve	140.2	4.7e-43
Vigun09g189500.1.p	Aur	Vigun09g189500	Aur	Aur	33	283	1	251	DIGKPLGRGKFGHVYLAREKSSNHIVALKVLFKSQLQQSQVVHQLRREVEIQSHLRHPHILRLYGYFYDQKRVYLILEYAPKGELYKELQKCKYFSERRAATYVASLAKALIYCHGKHVIHRDIKPENLLVGAQGELKIADFGWSVHTFNRRRTMCGTLDYLPPEMVESVEHDASVDIWSLGVLCYEFLYGVPPFEAKEHSDTYRRIVHVDLKFPPKPIVSSGAKDLISQMLVKDSSQRLPLHKLLEHPWI	digkplg+gkfg+vylarek s+++valkvlfk+ql++s+v hqlrre+eiqshlrhp ilrlygyfydq+rvylileya +gelykel+k+k+fserraatyvasla+al+ych+khvihrdikpenll++++gelkiadfgwsv+++nrr+t+cgtldyl+pemve+ ehda+vd+wslg+lcyeflyg+ppfeakehsdty+riv+vdlkfp kp+vs+ akdlisq+lvkds++rl+l+k+lehpwi	digkplgkgkfgkvylarekkskyvvalkvlfkaqlekskvehqlrreieiqshlrhpnilrlygyfydqervylileyaargelykelkkvkkfserraatyvaslaralaychekhvihrdikpenllldlegelkiadfgwsvkssnrrktlcgtldylapemvekkehdaavdvwslgilcyeflygsppfeakehsdtykrivkvdlkfpskpvvsesakdlisqllvkdsakrlslekvlehpwi	508.1	2.5e-155
Vigun09g189500.1.p	Aur	Vigun09g189500	PF00069.22	Protein kinase domain	34	283	3	264	IGKPLGRGKFGHVYLAREKSSNHIVALKVLFKSQLQQSQVvHQLRREVEIQSHLRHPHILRLYGYFYDQKRVYLILEYAPKGELYKELQKCKYFSERRAATYVASLAKALIYCHGKHVIHRDIKPENLLVGAQGELKIADFGWSVHTFNRR--RTMCGTLDYLPPEMVESVEHDASVDIWSLGVLCYEFLYGVPPFEAKEHSDTYRRIVHV-----------DLKFPPKPIVSSGAKDLISQMLVKDSSQRLPLHKLLEHPWI	+ lG+G+fG Vy a+ek++++ivA+K++ k++ ++++ ++++rE++i +l+hp+i+rly++f++++++yl+ley+++gel + l++ + +se++a ++++++++l y+H k++iHrD+KpeN+L+ +gelKi+DFG + + ++ ++++gt +Yl+PE++++ e++++vD+WslGv++ye+l+g ppf++++++++++++++ ++k+p + +s+ akdl++++l kd ++Rl ++ll+hp++	kleklGeGsfGkVykaveketgkivAvKkikkekakkkke.kkvlrEikilkklkhpnivrlyevfeekdelylvleyveggeladllsrkgslseeeakkiakqilegleylHskgiiHrDlKpeNiLidekgelKitDFGlakelessskltsfvgtreYlAPEvlkeneyskkvDvWslGvilyelltgkppfsgekgkekvekeldqlekilkilgetkeklpeaselseeakdllkkllkkdpkkRltaeellqhpyl	244.6	7.3e-75
Vigun09g189500.1.p	Aur	Vigun09g189500	PF07714.14	Protein tyrosine kinase	34	279	3	258	IGKPLGRGKFGHVYLAREK----SSNHIVALKVLfKSQLQQSQvVHQLRREVEIQSHLRHPHILRLYGYFYDQKRVYLILEYAPKGELYKELQKC---KYFSERRAATYVASLAKALIYCHGKHVIHRDIKPENLLVGAQGELKIADFGWSVHT-----FNRRRTMCGTLDYLPPEMVESVEHDASVDIWSLGVLCYEFLY-GVPPFEAKEHSDTYRRIvHVDLKFPPKPIVSSGAKDLISQMLVKDSSQRLPLHKLLE	+gk lG+G+fG+V+ ++ k +++ va+K+l k++ ++++ +++ +e++i ++l+hp+i++l+g ++++++++++ey+++G+L k L+k + ++ ++ +++ +Ak++ y + k+++Hrd+ N L+ + ki+DfG + ++ +++++ + +++pE++++ + + D+Ws Gvl++E + g p++ +++++++++ + + + + + +++ ++l++q + +d+++R ++	lgkklGeGafGeVvegtlkgekekkevkvavKtl.keeateee.keefleeakimkklkhpnivkllgvctkeepllivteyvegGdLlkfLrkkeekekltlkdllsfalqiAkGmeyLeskklvHrdlaarNvLlsenkvvkisDfGLardiekddeykkkeeaklpvkWmapEslkekkftsksDvWsfGvllwEiftlgeepypglsneevlekl.kegkrlekpekcpeelyelmkqCweedpeeRptfkelve	143.2	5.7e-44
Vigun10g114200.1.p	Aur	Vigun10g114200	Aur	Aur	15	266	1	251	EIGKPLGKGKFGRVYVARERKSKFVVALKVISKEQLEKYKIHHQLRREMEIQFSLKHPNILRLYGWFHDSENVFLILEYAHNGELYKELSRKGHFSEQQAATvYILSLTKALAYCHEKHVIHRDIKPENLLLDHEGRLKIADFGWSVQSRSKRHTMCGTLDYLAPEMVENKAHDYAVDNWTLGILCYEFLYGAPPFEAESQVDTFRRIMKVDLSFPSTPYVSSEAKHLISRLLVKDSSRRLSLQRIMEHPWI	+igkplgkgkfg+vy+are+ksk+vvalkv+ k+qlek+k++hqlrre+eiq +l+hpnilrlyg+f+d e+v+lileya++gelykel + +fse++aat y++sl++alaychekhvihrdikpenllld+eg+lkiadfgwsv+s ++r+t+cgtldylapemve+k+hd+avd+w+lgilcyeflyg+ppfea+++ dt++ri+kvdl+fps+p+vs++ak+lis+llvkds++rlsl++++ehpwi	digkplgkgkfgkvylarekkskyvvalkvlfkaqlekskvehqlrreieiqshlrhpnilrlygyfydqervylileyaargelykelkkvkkfserraat.yvaslaralaychekhvihrdikpenllldlegelkiadfgwsvkssnrrktlcgtldylapemvekkehdaavdvwslgilcyeflygsppfeakehsdtykrivkvdlkfpskpvvsesakdlisqllvkdsakrlslekvlehpwi	468.0	4.5e-143
Vigun10g114200.1.p	Aur	Vigun10g114200	PF00069.22	Protein kinase domain	14	266	1	264	FEIGKPLGKGKFGRVYVARERKSKFVVALKVISKEQLEKYKIhHQLRREMEIQFSLKHPNILRLYGWFHDSENVFLILEYAHNGELYKELSRKGHFSEQQAAtVYILSLTKALAYCHEKHVIHRDIKPENLLLDHEGRLKIADFGWSVQSRSKR--HTMCGTLDYLAPEMVENKAHDYAVDNWTLGILCYEFLYGAPPFEAE-------SQVDTFRRIMK----VDLSFPSTPYVSSEAKHLISRLLVKDSSRRLSLQRIMEHPWI	+e + lG+G+fG+Vy a+e++++ vA+K+i+ke+ +k k ++++rE++i +lkhpni+rly++f+++++++l+ley+++gel + lsrkg++se++a ++ ++ ++l+y+H+k++iHrD+KpeN+L+d++g lKi+DFG + + +s+ ++++gt +YlAPE+++++ ++ +vD W+lG+++ye+l+g ppf++e +++d++ +i+k +++++p +s+eak+l+++ll kd ++Rl	yekleklGeGsfGkVykaveketgkivAvKkikkekakkkke.kkvlrEikilkklkhpnivrlyevfeekdelylvleyveggeladllsrkgslseeeak.kiakqilegleylHskgiiHrDlKpeNiLidekgelKitDFGlakelessskltsfvgtreYlAPEvlkeneyskkvDvWslGvilyelltgkppfsgekgkekvekeldqlekilkilgetkeklpeaselseeakdllkkllkkdpkkRltaeellqhpyl	251.4	6e-77
Vigun10g114200.1.p	Aur	Vigun10g114200	PF07714.14	Protein tyrosine kinase	15	262	2	258	EIGKPLGKGKFGRVYVARER----KSKFVVALKVISKEQLEKYkiHHQLRREMEIQFSLKHPNILRLYGWFHDSENVFLILEYAHNGELYKELSRK--GHFSEQQAATVYILSLTKALAYCHEKHVIHRDIKPENLLLDHEGRLKIADFGWSVQS-----RSKRHTMCGTLDYLAPEMVENKAHDYAVDNWTLGILCYEFLY-GAPPFEAESQVDTFRRImKVDLSFPSTPYVSSEAKHLISRLLVKDSSRRLSLQRIME	e+gk lG+G+fG+V+ ++ + k++ va+K++++e+ e+ ++++ +e++i +lkhpni++l+g+ ++e++++++ey+++G+L k L +k + + + ++l ++k+++y ++k+++Hrd+ N Ll+++ ki+DfG + + +k+++ + ++apE++++k + D W G+l++E + g+ p++ s+ ++++++ k + + ++++e ++l+++ + +d+++R ++++++e	elgkklGeGafGeVvegtlkgekekkevkvavKtlkeeateee..keefleeakimkklkhpnivkllgvctkeepllivteyvegGdLlkfLrkkeekekltlkdllsfalqiAkGmeyLeskklvHrdlaarNvLlsenkvvkisDfGLardiekddeykkkeeaklpvkWmapEslkekkftsksDvWsfGvllwEiftlgeepypglsneevlekl.kegkrlekpekcpeelyelmkqCweedpeeRptfkelve	144.1	3e-44
Vigun11g101000.1.p	BUB	Vigun11g101000	BUB	BUB	228	469	1	242	YLIKGCAGQGGFAQVYKANANSDPDNVVALKIQKPAFPWEFYIYRQLDLRILDRERSSYGFAHRIHLYSDCSILICDYLANGTLQDVVNSYLVLGKSMEEVLCIYYTIEMLNMVETLHGVGLIHGDFKPDNLLIRYARSDLTEDGFLNRSGPWCDQGLCLVDWGRGIDLQLFPDHTVFKGDCRTSGFRCIEMLENKPWKFQVDAYGLCANVHVMLHGSYMEVVKKEQSDGGYVYLPKLPFKR	y +kgcag+g+fa+vyka +s+++++valk+qkp fpwefy+yrqld ri+d erss+g+a+++h+y+d+s+l+cdyl+ gtlqdv+nsylv+gk+m+evlciyytieml+m+etlh vg+ihgdfkpdnlliry+ +lte +f +++g w ++glclvdwgrgidl+lf++ t f gd+rtsgfrc+em e+k+w+fqvd+yglc+ +h++lhg+yme+ kk+ d+++vy pk ++kr	yqlkgcagrgafakvykalvdsndeelvalkvqkppfpwefylyrqldvrisdeerssfglaqevhvyadvsvlvcdylsygtlqdvinsylvvgkrmdevlciyytiemlrmletlhsvgiihgdfkpdnlliryssenlteetfkektgswkkkglclvdwgrgidlslfaegtefvgdsrtsgfrcvemkekkawtfqvdtyglcviahmllhgvymeiekkssldaqvvyrpkasykr	426.1	2.9e-130
Vigun11g101000.1.p	BUB	Vigun11g101000	PF00069.22	Protein kinase domain	234	447	7	196	AGQGGFAQVYKANANSDPDNVVALKIQKPAFPWEFYIYRQLDLRILDRERSSYGFaHRIHLY--SDCSILICDYLANGTLQDVVNsylvLGKSMEEVLCIYYTIEMLNMVETLHGVGLIHGDFKPDNLLIRYarsdltedgflnrsgpwcDQGLCLVDWGRGIDLQLFPDhtvFKGDCRTSGFRCIEMLENKPWKFQVDAYGLCANVHVMLHGSYM	G+G+f++Vyka +++ + v+ ki+k + + ++il + ++++ + ++ + +d +l+ +y+ +g+l+d+++ +s++e + ++ ++l+ +e lH g+iH D Kp+N+Li ++ l ++D+G l+ + ++ + t+ ++ E+l++++ + +vD ++l + +l g +	lGeGsfGkVykaveketgkivAvKkikkekakkkkekkvlrEikilkklkhpniv.rlyevfeekdelylvleyveggeladlls....rkgslseeeakkiakqilegleylHskgiiHrDlKpeNiLide..................kgelKitDFGlakelesssk...ltsfvgtreYlAPEvlkeneyskkvDvWslGvilyelltgkpp	45.2	4.7e-14
Vigun04g055900.1.p	CAMK_AMPK	Vigun04g055900	CAMK_AMPK	CAMK_AMPK	22	273	1	253	YKLGKTLGIGSFGKVKIAEHILTGHKVAIKILNRHKIRNMEMEEKVRREIKILRLFMHHHIIRLYEVIETPTDIYVVMEYVKSGELFDYIVEKGRLQEDEARHFFQQIISGVEYCHRNMVVHRDLKPENLLLE-KFNIKIADFGLSNIMRDGHFLKTSCGSPNYAAPEVISGKLYAGPEVDVWSCGVILYALLCGTLPFDDENIPNLFKKIKGGIYTLPSHLSPGARDLIPRMLVVDPMKRMTILEIRQHPWF	yklgktlgigsf+kvk+aeh+ltg+kvaikilnr+k+++me+eekvrreikilrl++h hi+rlyevietp+diyvvmeyvksgelfdyivekgrl+edear++fqqiisgveychrnmvvhrdlkpenlll+ k+n+kiadfglsn++rdg+flktscgspnyaapevisgklyagpevdvwscgvilyallcgtlpfddeni+nlfkkik+giytlpshls ardli+r+lvvdp+kr+ti eir+h+wf	yklgktlgigsfakvkvaehvltgkkvaikilnrrklkameleekvrreikilrllahphivrlyevietpsdiyvvmeyvksgelfdyivekgrlkedearrlfqqiisgveychrnmvvhrdlkpenllldsklnvkiadfglsnvlrdgkflktscgspnyaapevisgklyagpevdvwscgvilyallcgtlpfddenisnlfkkikdgiytlpshlsaeardlisrllvvdplkritiaeirehrwf	510.5	4.2e-156
Vigun04g055900.1.p	CAMK_AMPK	Vigun04g055900	PF00069.22	Protein kinase domain	22	273	1	264	YKLGKTLGIGSFGKVKIAEHILTGHKVAIKILNRHKIRNMEMeEKVRREIKILRLFMHHHIIRLYEVIETPTDIYVVMEYVKSGELFDYIVEKGRLQEDEARHFFQQIISGVEYCHRNMVVHRDLKPENLLLE-KFNIKIADFGLSNIMRDGHFLKTSCGSPNYAAPEVISGKLYaGPEVDVWSCGVILYALLCGTLPFDDENIPNLFKKIKGG-------------IYTLPSHLSPGARDLIPRMLVVDPMKRMTILEIRQHPWF	y+ ++lG GsfGkV a + tg++vA+K+++++k+++++ +kv+rEikil+ + h +i+rlyev+e+++++y+v+eyv+ gel+d++ +kg l+e+ea+++++qi++g+ey+H++ ++HrDlKpeN+L++ k ++Ki+DFGl++ ++ ++ l++ +g+++Y APEv++++ y +++vDvWs+Gvily ll+g+ pf +e+ + ++k+ + +s+ls+ a+dl+ ++l +dp+kR+t+ e+ qhp++	yekleklGeGsfGkVykaveketgkivAvKkikkekakkkke.kkvlrEikilkklkhpnivrlyevfeekdelylvleyveggeladllsrkgslseeeakkiakqilegleylHskgiiHrDlKpeNiLidekgelKitDFGlakelessskltsfvgtreYlAPEvlkeney.skkvDvWslGvilyelltgkppfsgekgkekvekeldqlekilkilgetkeklpeaselseeakdllkkllkkdpkkRltaeellqhpyl	262.9	1.9e-80
Vigun04g055900.1.p	CAMK_AMPK	Vigun04g055900	PF07714.14	Protein tyrosine kinase	23	269	2	258	KLGKTLGIGSFGKVKIAEHI----LTGHKVAIKILNRHKiRNMEmEEKVRREIKILRLFMHHHIIRLYEVIETPTDIYVVMEYVKSGELFDYIVEK---GRLQEDEARHFFQQIISGVEYCHRNMVVHRDLKPENLLLE-KFNIKIADFGLSNIM-RDGHF-LKTSC-GSPNYAAPEVISGKLYAgPEVDVWSCGVILYALLC-GTLPFDDENIPNLFKKIKGG-IYTLPSHLSPGARDLIPRMLVVDPMKRMTILEIRQ	+lgk+lG G+fG+V ++ + kva+K+l++++ ++ e +e++ +e+ki++ + h++i++l+ v+ +++v+eyv++G+L +++ +k +l+ ++ +f +qi +G+ey +++ +vHrdl N Ll+ + +ki+DfGL++ + +d + k+++ + ++ apE+++ k + + DvWs Gv+l+ +++ g p+ + + ++++k+k g + p++ ++ +l+ + + dp +R t+	elgkklGeGafGeVvegtlkgekekkevkvavKtlkeea.teee.keefleeakimkklkhpnivkllgvctkeepllivteyvegGdLlkfLrkkeekekltlkdllsfalqiAkGmeyLeskklvHrdlaarNvLlsenkvvkisDfGLardiekddeykkkeeaklpvkWmapEslkekkft.sksDvWsfGvllwEiftlgeepypglsneevleklkegkrlekpekcpeelyelmkqCweedpeeRptfkelve	136.7	5.5e-42
Vigun05g038300.1.p	CAMK_AMPK	Vigun05g038300	CAMK_AMPK	CAMK_AMPK	20	272	1	253	YKVGKTLGFVSmLGKMKIAEHVLTGKKVIIQILKRDNIKNMKMEEQVKLEHGILRLLKHPSIIKLHEVIETPTDICVVMEYAS-KELFDYVIERGRLEEDEGRNIFRQIISGVEYCHNKMVVHRDLRPENILLNFVCDVKITGFGWSNIMHGGHFLNTSGGSSNYGAPEVMCRKLYIGPEVDVWSCGVVLYFILCGILPFDDENIPNLFTKIKGGVFTLPSYLSPEARDLISKMLNVEPIKRITVSEIQQHPWL	yk+gktlg+ s ++k+k+aehvltgkkv i+il r+++k+m++ee+v+ e ilrll+hp i++l+evietp+di+vvmey+ elfdy++e+grl+ede r++f+qiisgveych+ mvvhrdl+pen+ll+ ++vki+ fg sn+++ g+fl+ts gs ny apev+ +kly+gpevdvwscgv+ly +lcg+lpfddeni+nlf kik+g++tlps+ls eardlis++l+v+p+krit++ei++h+w+	yklgktlgigs.fakvkvaehvltgkkvaikilnrrklkameleekvrreikilrllahphivrlyevietpsdiyvvmeyvksgelfdyivekgrlkedearrlfqqiisgveychrnmvvhrdlkpenllldsklnvkiadfglsnvlrdgkflktscgspnyaapevisgklyagpevdvwscgvilyallcgtlpfddenisnlfkkikdgiytlpshlsaeardlisrllvvdplkritiaeirehrwf	395.8	4.3e-121
Vigun05g038300.1.p	CAMK_AMPK	Vigun05g038300	PF00069.22	Protein kinase domain	32	272	12	264	LGKMKIAEHVLTGKKVIIQILKRDNIKNMKMeEQVKLEHGILRLLKHPSIIKLHEVIETPTDICVVMEYASKE-LFDYVIERGRLEEDEGRNIFRQIISGVEYCHNKMVVHRDLRPENILLNFVCDVKITGFGWSNIMHGGHFLNTSGGSSNYGAPEVMCRKLYiGPEVDVWSCGVVLYFILCGILPFDDENIPNLFT----------KIKG---GVFTLPSYLSPEARDLISKMLNVEPIKRITVSEIQQHPWL	Gk a + tgk+v + ++k++++k++k ++v E il+ lkhp i++l ev+e+++++++v+ey++++ l+d++ ++g l+e+e ++i++qi++g+ey+H+k ++HrDl peNiL++ ++Kit FG ++ ++ ++ l++ g+++Y APEv+ ++ y +++vDvWs+Gv+ly +l+g pf +e+ + ++ ki g + +s ls+ea+dl++k+l+++p kR+t++e+ qhp+l	fGkVykaveketgkivAvKkikkekakkkke.kkvlrEikilkklkhpnivrlyevfeekdelylvleyveggeladllsrkgslseeeakkiakqilegleylHskgiiHrDlKpeNiLidekgelKitDFGlakelessskltsfvgtreYlAPEvlkeney.skkvDvWslGvilyelltgkppfsgekgkekvekeldqlekilkilgetkeklpeaselseeakdllkkllkkdpkkRltaeellqhpyl	200.3	2.4e-61
Vigun05g038300.1.p	CAMK_AMPK	Vigun05g038300	PF07714.14	Protein tyrosine kinase	39	268	23	258	EHVLTGKKVIIQILKRDNIKNMkmEEQVKLEHGILRLLKHPSIIKLHEVIETPTDICVVMEYASK-ELFDYVIER---GRLEEDEGRNIFRQIISGVEYCHNKMVVHRDLRPENILLNFVCDVKITGFGWSNIM-HGGHFLNT--SGGSSNYGAPEVMCRKLyIGPEVDVWSCGVVLYFILC-GILPFDDENIPNLFTKIKG-GVFTLPSYLSPEARDLISKMLNVEPIKRITVSEIQQ	e+ + kv++ +lk+++ ++ +e++ e i++ lkhp i+kl+ v+ +++v+ey+++ +L +++ ++ +l+ ++ ++ +qi +G+ey ++k +vHrdl+ N+Ll+ vki+ fG ++ + + + ++ + + ++ apE++ +k + + DvWs Gv+l+ i++ g p+ + + ++++k+k + p++ ++e +l+++ ++ +p +R t +e+++	ekekkevkvavKtlkeeateee..keefleeakimkklkhpnivkllgvctkeepllivteyvegGdLlkfLrkkeekekltlkdllsfalqiAkGmeyLeskklvHrdlaarNvLlsenkvvkisDfGLardiekddeykkkeeaklpvkWmapEslkekk.ftsksDvWsfGvllwEiftlgeepypglsneevleklkegkrlekpekcpeelyelmkqCweedpeeRptfkelve	95.1	2.7e-29
Vigun05g038400.4.p	CAMK_AMPK	Vigun05g038400	CAMK_AMPK	CAMK_AMPK	19	271	1	253	YKLGKTLGIGSFGKVKIAEHVLTGHKVAIKILNRRKIKNMEMEEKVRREIKILRLFMHPHIIRLYEVIETPSDIYVVMEYVKSGELFDYIVEKGRLQEDEARNFFQQIISGVEYCHRNMVVHRDLKPENLLLDSKWNVKIADFGLSNIMRDGHFLKTSCGSPNYAAPEVISGKLYAGPEVDVWSCGVILYALLCGTLPFDDENIPNLFKKIKGGIYTLPSHLSPGARDLIPGMLVVDPMRRMTIPEIRQHPWF	yklgktlgigsf+kvk+aehvltg+kvaikilnrrk+k+me+eekvrreikilrl++hphi+rlyevietpsdiyvvmeyvksgelfdyivekgrl+edear++fqqiisgveychrnmvvhrdlkpenllldsk+nvkiadfglsn++rdg+flktscgspnyaapevisgklyagpevdvwscgvilyallcgtlpfddeni+nlfkkik+giytlpshls ardli+ +lvvdp++r+ti+eir+h+wf	yklgktlgigsfakvkvaehvltgkkvaikilnrrklkameleekvrreikilrllahphivrlyevietpsdiyvvmeyvksgelfdyivekgrlkedearrlfqqiisgveychrnmvvhrdlkpenllldsklnvkiadfglsnvlrdgkflktscgspnyaapevisgklyagpevdvwscgvilyallcgtlpfddenisnlfkkikdgiytlpshlsaeardlisrllvvdplkritiaeirehrwf	522.3	1.1e-159
Vigun05g038400.4.p	CAMK_AMPK	Vigun05g038400	PF00069.22	Protein kinase domain	19	271	1	264	YKLGKTLGIGSFGKVKIAEHVLTGHKVAIKILNRRKIKNMEMeEKVRREIKILRLFMHPHIIRLYEVIETPSDIYVVMEYVKSGELFDYIVEKGRLQEDEARNFFQQIISGVEYCHRNMVVHRDLKPENLLLDSKWNVKIADFGLSNIMRDGHFLKTSCGSPNYAAPEVISGKLYaGPEVDVWSCGVILYALLCGTLPFDDENIPNLFKKIKGG-------------IYTLPSHLSPGARDLIPGMLVVDPMRRMTIPEIRQHPWF	y+ ++lG GsfGkV a + tg++vA+K+++++k+k+++ +kv+rEikil+ + hp+i+rlyev+e+++++y+v+eyv+ gel+d++ +kg l+e+ea+++++qi++g+ey+H++ ++HrDlKpeN+L+d+k ++Ki+DFGl++ ++ ++ l++ +g+++Y APEv++++ y +++vDvWs+Gvily ll+g+ pf +e+ + ++k+ + +s+ls+ a+dl+ +l +dp++R+t+ e+ qhp++	yekleklGeGsfGkVykaveketgkivAvKkikkekakkkke.kkvlrEikilkklkhpnivrlyevfeekdelylvleyveggeladllsrkgslseeeakkiakqilegleylHskgiiHrDlKpeNiLidekgelKitDFGlakelessskltsfvgtreYlAPEvlkeney.skkvDvWslGvilyelltgkppfsgekgkekvekeldqlekilkilgetkeklpeaselseeakdllkkllkkdpkkRltaeellqhpyl	268.8	2.9e-82
Vigun05g038400.4.p	CAMK_AMPK	Vigun05g038400	PF07714.14	Protein tyrosine kinase	20	266	2	257	KLGKTLGIGSFGKVKIAEHV----LTGHKVAIKILNRRKikNMEMEEKVRREIKILRLFMHPHIIRLYEVIETPSDIYVVMEYVKSGELFDYIVEK---GRLQEDEARNFFQQIISGVEYCHRNMVVHRDLKPENLLLDSKWNVKIADFGLSNIM-RDGHF-LKTSC-GSPNYAAPEVISGKLYAgPEVDVWSCGVILYALLC-GTLPFDDENIPNLFKKIKGG-IYTLPSHLSPGARDLIPGMLVVDPMRRMTIPEIR	+lgk+lG G+fG+V ++ + kva+K+l++++ + e +e++ +e+ki++ + hp+i++l+ v+ + +++v+eyv++G+L +++ +k +l+ ++ +f +qi +G+ey +++ +vHrdl N Ll+++ vki+DfGL++ + +d + k+++ + ++ apE+++ k + + DvWs Gv+l+ +++ g p+ + + ++++k+k g + p++ ++ +l+ + dp +R t+	elgkklGeGafGeVvegtlkgekekkevkvavKtlkeea..teeekeefleeakimkklkhpnivkllgvctkeepllivteyvegGdLlkfLrkkeekekltlkdllsfalqiAkGmeyLeskklvHrdlaarNvLlsenkvvkisDfGLardiekddeykkkeeaklpvkWmapEslkekkft.sksDvWsfGvllwEiftlgeepypglsneevleklkegkrlekpekcpeelyelmkqCweedpeeRptfkelv	140.6	3.5e-43
Vigun11g026900.1.p	CAMK_CAMK1-DCAMKL	Vigun11g026900	CAMK_CAMK1-DCAMKL	CAMK_CAMK1-DCAMKL	12	302	1	274	YEVSDVLGRGGFSVVRKGTRKsssDTKSHVAIKTLRRSGTASNSNHPSGfakakgammgfpslRQVSVSDALLTNEILVMRRIVENVSPHPNVIDLYDVYEDSNGVHLVLELCSGGELFDRIVAQDRYSETEAAGVVRQIASGLEAIHRANIVHRDLKPENCLFLDVRRDSPLKIMDFGLSSVEEFTDPVVGLFGSIDYVSPEALSQGKITTKSDMWSLGVILYILLSGYPPFIAQSNRQKQQMIMNGTFSFYEKTWKGITQSAKQLISDLLTVDPSRRPSAQDLLSHPWV	yev++vlG+GGfsvvrkG rk ++k +vaiktl+++g a ++ +g +++ ++all+neilv++riv++vsphpnvi+l+dvyed+++vhlvlel++GGel+driv ++ryse +aa v+rqiasgl+a+h+a+ivhrdlk+en+l+ d + +splki+dfGls++ee+++++v+lfGsidyv+Pe+ls +++++ +d+WslGvilyillsGypPf a+++r+kqq i++G++s+ +++W++i+++ak+li+ ll+vdp +r++a++llshpWv	yevgevlGtGGfsvvrkGvrk...edklqvaiktlkklgyaagdkkrkg..............armwkaealleneilvllrivdevsphpnviklldvyeddeavhlvlelvtGGelldrivekerysekdaakvirqiasglaalhkagivhrdlklenilladedeesplkiadfGlskieevenalvtlfGsidyvaPevlsvsevspaadlWslGvilyillsGypPfdakterekqqkilkGeysledevWetisleakdlirrllsvdpekrltakellshpWv	417.5	1.8e-127
Vigun11g026900.1.p	CAMK_CAMK1-DCAMKL	Vigun11g026900	PF00069.22	Protein kinase domain	12	302	1	264	YEVSDVLGRGGFSVVRKGTRKsssDTKSHVAIKTLRRSGTASNSNhpsgfakakgammgfpslrqvsvsdALLTNEILVMRRIVenvspHPNVIDLYDVYEDSNGVHLVLELCSGGELFDRIVAQDRYSETEAAGVVRQIASGLEAIHRANIVHRDLKPENCLFLdVRRDspLKIMDFGLSSVEEFTDPVVGLFGSIDYVSPEALSQGKITTKSDMWSLGVILYILLSGYPPFIAQSNRQKQQMIMNG---------TFSFYEKTWKGITQSAKQLISDLLTVDPSRRPSAQDLLSHPWV	ye+ lG+G+f++V k+++k +t+ +vA+K+++++ + ++++ +++Ei +++++ hpn++ ly+v+e+++ ++lvle+++ggel+d++ ++ +se+ea +++qi++gle +H+++i+HrDlKpeN L+ +++ lKi+DFGl++ e + ++ g+ +Y++PE l++ ++++k+D+WslGvily ll+g ppf ++++++k++++++ + ++ ++++ + ++ak+l+++ll++dp++R++a++ll+hp++	yekleklGeGsfGkVykavek...etgkivAvKkikkekakkkke.........................kkvlrEikilkklk.....hpnivrlyevfeekdelylvleyveggeladllsrkgslseeeakkiakqilegleylHskgiiHrDlKpeNiLid.ekge..lKitDFGlakelessskltsfvgtreYlAPEvlkeneyskkvDvWslGvilyelltgkppfsgekgkekvekeldqlekilkilgetkeklpeaselseeakdllkkllkkdpkkRltaeellqhpyl	200.4	2.2e-61
Vigun11g026900.1.p	CAMK_CAMK1-DCAMKL	Vigun11g026900	PF07714.14	Protein tyrosine kinase	93	298	53	258	RIVENVsPHPNVIDLYDVYEDSNGVHLVLELCSGGELFDRIVAQ---DRYSETEAAGVVRQIASGLEAIHRANIVHRDLKPENCLfldVRRDSPLKIMDFGLSSVE---EFTDPVVGLFGSIDYVSPEALSQGKITTKSDMWSLGVILYILLS-GYPPFIAQSNRQKQQMIMNGTFsfyEKTWKGITQSAKQLISDLLTVDPSRRPSAQDLLS	+i +++ hpn++ l+ v+ +++ + +v+e+++gG+L + + ++ ++ + ++ +++qiA+G+e +++ ++vHrdl N+L +++++ ki DfGL++ + + + ++ +++pE+l+++k+t+ksD+Ws Gv+l+ +++ g p+ sn++ +++ +g+ ++ + ++++ ++l+++ ++ dp++Rp+ ++l++	kimkkl.khpnivkllgvctkeepllivteyvegGdLlkfLrkkeekekltlkdllsfalqiAkGmeyLeskklvHrdlaarNvL...lsenkvvkisDfGLardiekddeykkkeeaklpvkWmapEslkekkftsksDvWsfGvllwEiftlgeepypglsneevleklkegkr...lekpekcpeelyelmkqCweedpeeRptfkelve	107.1	6e-33
Vigun01g233200.1.p	CAMK_CAMKL-CHK1	Vigun01g233200	CAMK_CAMKL-CHK1	CAMK_CAMKL-CHK1	12	266	1	256	YEIGKLLGQGNFAKVYHARDLKTGESVAVKVIEKEKILKIGLVDQIKREISIMKRIKHPNVLQLYEVLATKTKIYFIMEYAKGGELFNRVAK-GRFSEARTRKYFQQLVSAVDFCHSKGVYHRDLKPENLLLDENGVLKVADFGLSAFVESHRQDNMLHTVCGTPAYVAPEVVSRKGYDGAKSDVWSCGVILFVLLSGHLPFYDLNLMSLYRKIGRAEYKCPNWFSIEVRRLLGKILDPNPDTRISMAKVMENSWF	ye+G+llG+g+fakv++ardl+tgesva+kv++kek+lk +lv+qikreis++k+++hpnv++l+evlatk+kiy+++ey+kGGelf+++ak gr++e ++rkyfqql+savd+chs+gvyhrdlkpenlllde+g lkv+dfGlsa+ e++r+d++lht+cGtPayvaPev+++kgydgak+dvWscGvilfvll+g+lPf d nl++lyrki +ae+k+p+w+s e+++l+ ++ldpnp+tri++++++e++Wf	yelGrllGegtfakvklardletgesvaikvldkekvlkaklveqikreisvlklvrhpnvvrllevlatkskiylvleyvkGGelfekiakkgrlkedearkyfqqlisavdychsrgvyhrdlkpenllldekgnlkvsdfGlsalaeqlredgllhttcGtPayvaPevlkkkgydgakadvWscGvilfvllagylPfedenlvelyrkilkaefklpkwlskeakklisrlldpnpetritieeileeeWf	436.2	2.8e-133
Vigun01g233200.1.p	CAMK_CAMKL-CHK1	Vigun01g233200	PF00069.22	Protein kinase domain	12	266	1	264	YEIGKLLGQGNFAKVYHARDLKTGESVAVKVIEKEKILKIGLvDQIKREISIMKRIKHPNVLQLYEVLATKTKIYFIMEYAKGGELFNRVA-KGRFSEARTRKYFQQLVSAVDFCHSKGVYHRDLKPENLLLDENGVLKVADFGLSAFVESHRQdnmLHTVCGTPAYVAPEVVSRKGYdGAKSDVWSCGVILFVLLSGHLPFYDLNLMSL----------YRKI-G--RAEYKCPNWFSIEVRRLLGKILDPNPDTRISMAKVMENSWF	ye + lG+G+f+kVy a++ +tg+ vAvK+i+kek+ k +++ rEi+i+k++khpn+++lyev+ +k+++y+++ey++ggel++++ kg +se++++k+++q++++++++Hskg+ HrDlKpeN+L+de+g+lK++DFGl++ +es+ + l++++gt+ Y+APEv+++++y ++k+DvWs+Gvil+ ll+g+ pf++ + + +ki g + +++ ++ +s e+++ll k+l+ +p +R++++++++++++	yekleklGeGsfGkVykaveketgkivAvKkikkekakkkke.kkvlrEikilkklkhpnivrlyevfeekdelylvleyveggeladllsrkgslseeeakkiakqilegleylHskgiiHrDlKpeNiLidekgelKitDFGlakelesssk...ltsfvgtreYlAPEvlkeney.skkvDvWslGvilyelltgkppfsgekgkekvekeldqlekilkilgetkeklpeaselseeakdllkkllkkdpkkRltaeellqhpyl	253.9	1.1e-77
Vigun01g233200.1.p	CAMK_CAMKL-CHK1	Vigun01g233200	PF07714.14	Protein tyrosine kinase	13	262	2	258	EIGKLLGQGNFAKVYHARDL----KTGESVAVKVIEKEKILKIglVDQIKREISIMKRIKHPNVLQLYEVLATKTKIYFIMEYAKGGELFNRVAKG----RFSEARTRKYFQQLVSAVDFCHSKGVYHRDLKPENLLLDENGVLKVADFGLSAFVESHRQDNMLHTVCGTPAYVAPEVVSRKGYDgAKSDVWSCGVILFVLLS-GHLPFYDLNLMSLYRKIGR-AEYKCPNWFSIEVRRLLGKILDPNPDTRISMAKVME	e+gk lG+G+f++V++++ k+ +vavK++++e+ + +++ +e++imk++khpn+++l+ v + ++++++ey++gG+L + + k +++ ++ ++ +q+ +++++ +sk + Hrdl N Ll+en v k++DfGL+ +e++ + ++ ++ ++apE++++k + ksDvWs Gv+l+ +++ g+ p+ +l+ +++++k+ + + ++p+ + e+ +l+ + ++ +p+ R ++++++e	elgkklGeGafGeVvegtlkgekekkevkvavKtlkeeateee..keefleeakimkklkhpnivkllgvctkeepllivteyvegGdLlkfLrkkeekekltlkdllsfalqiAkGmeyLeskklvHrdlaarNvLlsenkvvkisDfGLardiekddeykkkeeaklpvkWmapEslkekkft.sksDvWsfGvllwEiftlgeepypglsneevleklkegkrlekpekcpeelyelmkqCweedpeeRptfkelve	146.5	5.8e-45
Vigun03g098400.1.p	CAMK_CAMKL-CHK1	Vigun03g098400	CAMK_CAMKL-CHK1	CAMK_CAMKL-CHK1	18	272	1	256	FELGKLLGHGTFAKVHHARNIKTGEGVAIKIINKEKILKGGLVSHIKREISILRRVRHPNIVQLFEVMATKTKIYFVMEFVRGGELFNKVAK-GRLKEEVARKYFQQLVSAVEFCHARGVFHRDIKPENLLLDEDGNLKVSDFGLSAVSDQIRQDGLFHTFCGTPAYVAPEVLARKGYDGAKVDIWSCGVVLFVLMAGYLPFHDRNVMAMYKKIYRGEFRCPRWFSPELTRLLCGLLDTNPQTRISIPEIMENRWF	+elG+llG+gtfakv++ar+++tge vaik+++kek+lk +lv++ikreis+l++vrhpn+v+l+ev+atk+kiy+v+e+v+GGelf+k+ak grlke+ arkyfqql+sav++ch+rgv+hrd+kpenlllde+gnlkvsdfGlsa+++q+r+dgl+ht cGtPayvaPevl++kgydgak+d+WscGv+lfvl+agylPf+d+n++++y+ki+++ef++p+w+s+e+++l+ lld+np+tri+i ei+e++W	yelGrllGegtfakvklardletgesvaikvldkekvlkaklveqikreisvlklvrhpnvvrllevlatkskiylvleyvkGGelfekiakkgrlkedearkyfqqlisavdychsrgvyhrdlkpenllldekgnlkvsdfGlsalaeqlredgllhttcGtPayvaPevlkkkgydgakadvWscGvilfvllagylPfedenlvelyrkilkaefklpkwlskeakklisrlldpnpetritieeileeeWf	447.7	8.4e-137
Vigun03g098400.1.p	CAMK_CAMKL-CHK1	Vigun03g098400	PF00069.22	Protein kinase domain	19	272	2	264	ELGKLLGHGTFAKVHHARNIKTGEGVAIKIINKEKILKGGLvSHIKREISILRRVRHPNIVQLFEVMATKTKIYFVMEFVRGGELFNKVA-KGRLKEEVARKYFQQLVSAVEFCHARGVFHRDIKPENLLLDEDGNLKVSDFGLSAVSDQIRQdglFHTFCGTPAYVAPEVLARKGYdGAKVDIWSCGVVLFVLMAGYLPFHDRNVMAMYKKIYRG-------------EFRCPRWFSPELTRLLCGLLDTNPQTRISIPEIMENRWF	e + lG G+f+kV a++ +tg+ vA+K+i+kek+ k +++ rEi+il++++hpniv+l+ev+ +k+++y+v+e+v+ggel++ + kg l+ee a+k+++q+++++e++H++g++HrD+KpeN+L+de+g+lK++DFGl++ ++ + +++f+gt+ Y+APEvl +++y ++kvD+Ws+Gv+l+ l++g pf++++ ++k+++ +++ ++ +s+e+++ll ll+ +p++R+++ e+++++++	ekleklGeGsfGkVykaveketgkivAvKkikkekakkkke.kkvlrEikilkklkhpnivrlyevfeekdelylvleyveggeladllsrkgslseeeakkiakqilegleylHskgiiHrDlKpeNiLidekgelKitDFGlakelesssk...ltsfvgtreYlAPEvlkeney.skkvDvWslGvilyelltgkppfsgekgkekvekeldqlekilkilgetkeklpeaselseeakdllkkllkkdpkkRltaeellqhpyl	249.9	1.8e-76
Vigun03g098400.1.p	CAMK_CAMKL-CHK1	Vigun03g098400	PF07714.14	Protein tyrosine kinase	19	268	2	258	ELGKLLGHGTFAKVHHARNI----KTGEGVAIKIINKEKILKGglVSHIKREISILRRVRHPNIVQLFEVMATKTKIYFVMEFVRGGELFNKVAKG----RLKEEVARKYFQQLVSAVEFCHARGVFHRDIKPENLLLDEDGNLKVSDFGLSAVSDQIRQDGLFHTFCGTPAYVAPEVLARKGYDgAKVDIWSCGVVLFVLMA-GYLPFHDRNVMAMYKKIYRGE-FRCPRWFSPELTRLLCGLLDTNPQTRISIPEIME	elgk lG+G+f++V++++ k+ va+K++++e+ + +++ +e++i+++++hpniv+l v+ + ++++v+e+v+gG+L + + k +l+ + ++ +q+ +++e+ +++ + Hrd+ N Ll+e+ k+sDfGL+ + + ++ ++apE+l +k + k D+Ws Gv+l+ ++ g p+++ + + +++k+ +g+ ++p+ ++el++l+ ++++p+ R ++ e++e	elgkklGeGafGeVvegtlkgekekkevkvavKtlkeeateee..keefleeakimkklkhpnivkllgvctkeepllivteyvegGdLlkfLrkkeekekltlkdllsfalqiAkGmeyLeskklvHrdlaarNvLlsenkvvkisDfGLardiekddeykkkeeaklpvkWmapEslkekkft.sksDvWsfGvllwEiftlgeepypglsneevleklkegkrlekpekcpeelyelmkqCweedpeeRptfkelve	127.6	3.2e-39
Vigun03g162850.1.p	CAMK_CAMKL-CHK1	Vigun03g162850	CAMK_CAMKL-CHK1	CAMK_CAMKL-CHK1	21	279	1	256	YELGQTLGKGNFSTVKLARCLDTGDNVAIKVFGKYTILANqpkNELRKLERNLLIMKMVRHPNVVHVIEEIYTKTHFFIVTEHVTGGELFDKVTNSGRMTEPEARTYFQQLIHAVDYCHSKGVSHKNLKPENLLVDADGVLKILDFGMNMLSQQVGPDGLLHTARGEPQYTAPEVKMNIGYEDAKSDIWSCGVILFVLLAGYLPFKCKDIATLCLEMFKADITCPSFFSPSVKSLIERILDPNPATRIAIKEILEDEWF	yelG++lG+g+f+ vklar l+tg++vaikv+ k ++l++ + ++++r++ ++k+vrhpnvv++ e + tk++ ++v e+v+GGelf+k++++gr++e ear yfqqli+avdychs+gv h++lkpenll+d++g lk+ dfG+ l++q+ dgllht+ G P+y aPev ++ gy+ ak+d+WscGvilfvllagylPf+ +++++l+ ++ka++++p+++s+++k+li+r+ldpnp+tri+i+eile+eWf	yelGrllGegtfakvklardletgesvaikvldkekvlka...klveqikreisvlklvrhpnvvrllevlatkskiylvleyvkGGelfekiakkgrlkedearkyfqqlisavdychsrgvyhrdlkpenllldekgnlkvsdfGlsalaeqlredgllhttcGtPayvaPevlkkkgydgakadvWscGvilfvllagylPfedenlvelyrkilkaefklpkwlskeakklisrlldpnpetritieeileeeWf	335.8	1.2e-102
Vigun03g162850.1.p	CAMK_CAMKL-CHK1	Vigun03g162850	PF00069.22	Protein kinase domain	21	279	1	264	YELGQTLGKGNFSTVKLARCLDTGDNVAIKVFGKYTILANQPknelRKLERNLLIMKMVRHPNVVHVIEEIYTKTHFFIVTEHVTGGELFDKVTNSGRMTEPEARTYFQQLIHAVDYCHSKGVSHKNLKPENLLVDADGVLKILDFGMNMLSQQVGPdglLHTARGEPQYTAPEVKMNIGYeDAKSDIWSCGVILFVLLAGYLPFK---CK-----DIAT-----LCLEMFKADITCPSFFSPSVKSLIERILDPNPATRIAIKEILEDEWF	ye ++lG+G+f++V a+ +tg+ vA+K++ k + ++ +k+ r + i+k ++hpn+v+++e +++k+++++v+e+v ggel+d ++++g ++e ea+ +++q++++++y+Hskg+ H+ lKpeN+L+d +g+lKi DFG+ ++ + l++ g ++Y APEv + +y ++k+D+Ws+Gvil+ ll+g pf+ k ++ + l+ k ++ +s +s+++k+l++++l+ +p +R+ ++e+l+++++	yekleklGeGsfGkVykaveketgkivAvKkikkekakkkke....kkvlrEikilkklkhpnivrlyevfeekdelylvleyveggeladllsrkgslseeeakkiakqilegleylHskgiiHrDlKpeNiLidekgelKitDFGlakelesssk...ltsfvgtreYlAPEvlkeney.skkvDvWslGvilyelltgkppfsgekgkekvekeldqlekilkilgetkeklpeaselseeakdllkkllkkdpkkRltaeellqhpyl	197.5	1.7e-60
Vigun03g162850.1.p	CAMK_CAMKL-CHK1	Vigun03g162850	PF07714.14	Protein tyrosine kinase	22	275	2	258	ELGQTLGKGNFSTVKLARCLDTGDNVAIKVFGKYTiLANQPKNELRKLERNLLIMKMVRHPNVVHVIEEIYTKTHFFIVTEHVTGGELFDKVTNS---GRMTEPEARTYFQQLIHAVDYCHSKGVSHKNLKPENLLVDADGVLKILDFGMNMLSQQVGPDGLLHTARGEPQYTAPEVKMNIGYEdAKSDIWSCGVILFVLLA-GYLPFKCKDIATLCLEMF-KADITCPSFFSPSVKSLIERILDPNPATRIAIKEILE	elg++lG+G+f++V +++ ++ ++ +kv K +++ ++e +++ +++ imk ++hpn+v+++ ++ + + +ivte+v+gG+L + ++++ ++t + + +q+ ++++y +sk + H++l N L++ + v ki DfG+ ++ ++a+ +++apE+ ++ ++ ksD+Ws Gv+l+ ++ g p++ + ++++ + + +++p+ ++++++l+++ ++ +p+ R +ke++e	elgkklGeGafGeVvegtlkgekekkevkvavKtl.keeateeekeefleeakimkklkhpnivkllgvctkeepllivteyvegGdLlkfLrkkeekekltlkdllsfalqiAkGmeyLeskklvHrdlaarNvLlsenkvvkisDfGLardiekddeykkkeeaklpvkWmapEslkekkft.sksDvWsfGvllwEiftlgeepypglsneevleklkegkrlekpekcpeelyelmkqCweedpeeRptfkelve	109.5	1.1e-33
Vigun03g171200.1.p	CAMK_CAMKL-CHK1	Vigun03g171200	CAMK_CAMKL-CHK1	CAMK_CAMKL-CHK1	21	285	1	256	YEVGKVLGKGKFSVVKLACNVVTGDKVAIKIFDKEQLLKGRsgrikslVKKKIKQEISIQSMVKHPNVLRVIEVMATKKNIYIVMEHLAQGKLFDKISQrsLTGMNELQAKKYFHQLICALDHCHSKGVYHRDIKPENLLVGDNGVLKLSDFGLSALLHQADKKGLFHSPYGTPQYAAPEVIESYGYEGPKADIWACGVTLFFLVAGYLPFTADNSSSLYKKIRDADYTLPHFFSRDLKRLVGRMLDPNPVRRITIDDMYQDLWF	ye+G++lG+g+f+ vkla ++ tg++vaik++dke++lk + + ++ik+eis+ +v+hpnv+r+ ev+atk++iy+v+e+ + G+lf+ki++ + ++e +a+kyf+qli a+d+chs+gvyhrd+kpenll+ ++g lk+sdfGlsal +q+ ++gl+h GtP+y aPev+++ gy+g kad+W+cGv lf l+agylPf+ +n +ly+ki a+++lp+++s+++k+l+ r+ldpnp +riti++++++ Wf	yelGrllGegtfakvklardletgesvaikvldkekvlkak.......lveqikreisvlklvrhpnvvrllevlatkskiylvleyvkGGelfekiak..kgrlkedearkyfqqlisavdychsrgvyhrdlkpenllldekgnlkvsdfGlsalaeqlredgllhttcGtPayvaPevlkkkgydgakadvWscGvilfvllagylPfedenlvelyrkilkaefklpkwlskeakklisrlldpnpetritieeileeeWf	331.8	2e-101
Vigun03g171200.1.p	CAMK_CAMKL-CHK1	Vigun03g171200	PF00069.22	Protein kinase domain	21	285	1	264	YEVGKVLGKGKFSVVKLACNVVTGDKVAIKIFDKEQLLKGRSgrikslvkKKIKQEISIQSMVKHPNVLRVIEVMATKKNIYIVMEHLAQGKLFDKISQRSLtgMNELQAKKYFHQLICALDHCHSKGVYHRDIKPENLLVGDNGVLKLSDFGLSALLHQADKkglFHSPYGTPQYAAPEVIESYGYeGPKADIWACGVTLFFLVAGYLPFTADNSSSLYKKIRDA-------------DYTLPHFFSRDLKRLVGRMLDPNPVRRITIDDMYQDLWF	ye+ + lG+G+f++V a++ tg++vA+K+++ke+ k + kk+ +Ei+i +khpn++r++ev+ +k+++y+v+e++ +g+l+d +s+++ ++e +akk+++q++ +l+++Hskg+ HrD+KpeN+L+ ++g+lK++DFGl++ l++ k ++s gt++Y APEv+++ +y ++k+D+W++Gv+l+ l++g pf ++++++ ++k+ d ++ ++ +s+++k+l+ ++l+ +p +R+t++++ q+ ++	yekleklGeGsfGkVykaveketgkivAvKkikkekakkkke........kkvlrEikilkklkhpnivrlyevfeekdelylvleyveggeladllsrkgs..lseeeakkiakqilegleylHskgiiHrDlKpeNiLidekgelKitDFGlakelesssk...ltsfvgtreYlAPEvlkeney.skkvDvWslGvilyelltgkppfsgekgkekvekeldqlekilkilgetkeklpeaselseeakdllkkllkkdpkkRltaeellqhpyl	222.6	3.6e-68
Vigun03g171200.1.p	CAMK_CAMKL-CHK1	Vigun03g171200	PF07714.14	Protein tyrosine kinase	23	283	3	260	VGKVLGKGKFSVVKLACNV----VTGDKVAIKIFDKeqllkgrsgRIKSLVKKKIKQEISIQSMVKHPNVLRVIEVMATKKNIYIVMEHLAQGKLFDKISQR-SLTGMNELQAKKYFHQLICALDHCHSKGVYHRDIKPENLLVGDNGVLKLSDFGLSALLHQADKKGLFHSPYGTPQYAAPEVIESYGYEgPKADIWACGVTLFFLVA-GYLPFTADNSSSLYKKIRDA-DYTLPHFFSRDLKRLVGRMLDPNPVRRITIDDMYQDL	+gk lG+G+f+ V + + kva+K++++ + ++ k+++ +e++i + +khpn+++++ v+ +++++iv+e++++G+L + + ++ + + ++ + ++ +q+ +++++ +sk + Hrd+ N L+ +n v k+sDfGL+ +++ d+ ++ ++ apE++++ ++ k+D+W+ Gv+l+ ++ g p++ +++++++k+++ + p+ +++l++l+ + ++ +p	lgkklGeGafGeVvegtlkgekekkevkvavKtlke.........eateeekeefleeakimkklkhpnivkllgvctkeepllivteyvegGdLlkfLrkkeekekltlkdllsfalqiAkGmeyLeskklvHrdlaarNvLlsenkvvkisDfGLardiekddeykkkeeaklpvkWmapEslkekkft.sksDvWsfGvllwEiftlgeepypglsneevleklkegkrlekpekcpeelyelmkqCweedpeeRptfkelvekl	113.9	4.8e-35
Vigun03g356800.1.p	CAMK_CAMKL-CHK1	Vigun03g356800	CAMK_CAMKL-CHK1	CAMK_CAMKL-CHK1	17	270	1	256	YEMGRTIGEGTFAKVKFARNSETGESVAIKIMAKATILEHRMVEQIKREISIMKIVRHPNIVILHEVLASQTKIYIILEFVMGGELYDKIVQQGRLSENESRRYFQQLIDAVDHCHKKGVYHRDLKPENLLLDAFGNLKVSDFGLSALTK--KGVGLLHTTCGTPNYVAPEVLGNRGYNGAAADVWSCGVILYVLMAGYLPFEEPDLPTLYRRINAAEYVCPFWFSAKAKSFIRKILDPNPETRVKIEEIRKDPWF	ye+Gr++Gegtfakvk+ar+ etgesvaik++ k ++l++++veqikreis++k+vrhpn+v l+evla+++kiy++le+v GGel++ki+++grl+e+e+r+yfqqli+avd+ch++gvyhrdlkpenllld+ gnlkvsdfGlsal++ + gllhttcGtP+yvaPevl ++gy+ga+advWscGvil+vl+agylPfe+ +l +lyr+i++ae+ +p w+s++ak++i+++ldpnpetr++ieei +++Wf	yelGrllGegtfakvklardletgesvaikvldkekvlkaklveqikreisvlklvrhpnvvrllevlatkskiylvleyvkGGelfekiakkgrlkedearkyfqqlisavdychsrgvyhrdlkpenllldekgnlkvsdfGlsalaeqlredgllhttcGtPayvaPevlkkkgydgakadvWscGvilfvllagylPfedenlvelyrkilkaefklpkwlskeakklisrlldpnpetritieeileeeWf	423.8	1.7e-129
Vigun03g356800.1.p	CAMK_CAMKL-CHK1	Vigun03g356800	PF00069.22	Protein kinase domain	17	270	1	264	YEMGRTIGEGTFAKVKFARNSETGESVAIKIMAKATILEHRMvEQIKREISIMKIVRHPNIVILHEVLASQTKIYIILEFVMGGELYDKIVQQGRLSENESRRYFQQLIDAVDHCHKKGVYHRDLKPENLLLDAFGNLKVSDFGLSALTKKGVGlLHTTCGTPNYVAPEVLGNRGYnGAAADVWSCGVILYVLMAGYLPFEEPDLPT-LYRRINA------------AEYVCPFWFSAKAKSFIRKILDPNPETRVKIEEIRKDPWF	ye +++GeG+f+kV a+++etg+ vA+K++ k + + + +++ rEi+i+k ++hpniv l ev+ +++++y++le+v+ggel d + ++g lse+e +++++q++ +++++H+kg+ HrDlKpeN+L+d g+lK++DFGl++ +++ l++ +gt++Y+APEvl++++y ++++DvWs+Gvily l++g pf++ + + ++ ++ ++ + +s +ak++++k+l+ +p++R+ +ee+ ++p++	yekleklGeGsfGkVykaveketgkivAvKkikkekakkkke.kkvlrEikilkklkhpnivrlyevfeekdelylvleyveggeladllsrkgslseeeakkiakqilegleylHskgiiHrDlKpeNiLidekgelKitDFGlakelesssk.ltsfvgtreYlAPEvlkeney.skkvDvWslGvilyelltgkppfsgekgkekvekeldqlekilkilgetkeklpeaselseeakdllkkllkkdpkkRltaeellqhpyl	236.7	1.9e-72
Vigun03g356800.1.p	CAMK_CAMKL-CHK1	Vigun03g356800	PF07714.14	Protein tyrosine kinase	18	266	2	258	EMGRTIGEGTFAKVKFARNS----ETGESVAIKIMAKATilEHRMVEQIKREISIMKIVRHPNIVILHEVLASQTKIYIILEFVMGGELYDKIVQQ---GRLSENESRRYFQQLIDAVDHCHKKGVYHRDLKPENLLLDAFGNLKVSDFGLSALT--KKGVGLLHTTCGTPNYVAPEVLGNRGYNgAAADVWSCGVILYVLMA-GYLPFEEPDLPTLYRRINAAE-YVCPFWFSAKAKSFIRKILDPNPETRVKIEEIRK	e+g+++GeG+f++V ++ + ++ +va+K++ + + +++ e++ +e++imk ++hpniv l+ v ++ +++i++e+v gG+L + + ++ +l+ ++ ++ +q+ +++++ ++k + Hrdl N Ll+ k+sDfGL+ + ++ +++ +++apE+l ++ ++ ++DvWs Gv+l+ ++ g p+++ + ++++++++ + +p +++ ++++++ ++ +pe R +++e+++	elgkklGeGafGeVvegtlkgekekkevkvavKtlkeea..teeekeefleeakimkklkhpnivkllgvctkeepllivteyvegGdLlkfLrkkeekekltlkdllsfalqiAkGmeyLeskklvHrdlaarNvLlsenkvvkisDfGLardiekddeykkkeeaklpvkWmapEslkekkft.sksDvWsfGvllwEiftlgeepypglsneevleklkegkrlekpekcpeelyelmkqCweedpeeRptfkelve	126.8	6e-39
Vigun03g370600.1.p	CAMK_CAMKL-CHK1	Vigun03g370600	CAMK_CAMKL-CHK1	CAMK_CAMKL-CHK1	22	276	1	256	YELGRVLGHGTFAKVYHARNLKTGEHVAMKVVGKEKVIKVGMMEQVKREISVMKMVKHSNIVELHEVLASKSKIYIAMELVRGGELFNKVSK-GRLKEDVARLYFQQLISAVDFCHSRGVYHRDLKPENLLLDEHGNLKVSDFGLTAFSDHLKEDGLLHTTCGTPAYVSPEVIAKKGYDGAKADIWSCGVILYVLLAGFLPFQDDNLVAMYKKIYRGDFKCPPWFSAEARRLVTRLLDPNPNTRISISKVMESSWF	yelGr+lG+gtfakv++ar+l+tge+va+kv+ kekv+k +++eq+kreisv+k+v+h n+v+l+evla+kskiy+ +e+v+GGelf+k++k grlked ar yfqqlisavd+chsrgvyhrdlkpenlllde+gnlkvsdfGl+a++++l+edgllhttcGtPayv+Pev++kkgydgakad+WscGvil+vllag+lPf+d+nlv++y+ki++++fk+p+w+s+ea++l++rlldpnp+tri+i++++e++Wf	yelGrllGegtfakvklardletgesvaikvldkekvlkaklveqikreisvlklvrhpnvvrllevlatkskiylvleyvkGGelfekiakkgrlkedearkyfqqlisavdychsrgvyhrdlkpenllldekgnlkvsdfGlsalaeqlredgllhttcGtPayvaPevlkkkgydgakadvWscGvilfvllagylPfedenlvelyrkilkaefklpkwlskeakklisrlldpnpetritieeileeeWf	449.6	2.2e-137
Vigun03g370600.1.p	CAMK_CAMKL-CHK1	Vigun03g370600	PF00069.22	Protein kinase domain	22	276	1	264	YELGRVLGHGTFAKVYHARNLKTGEHVAMKVVGKEKVIKVGMmEQVKREISVMKMVKHSNIVELHEVLASKSKIYIAMELVRGGELFNKVS-KGRLKEDVARLYFQQLISAVDFCHSRGVYHRDLKPENLLLDEHGNLKVSDFGLTAFSDHLKEdglLHTTCGTPAYVSPEVIAKKGYdGAKADIWSCGVILYVLLAGFLPFQDDNLVAMYKKIYR-------------GDFKCPPWFSAEARRLVTRLLDPNPNTRISISKVMESSWF	ye + lG G+f+kVy a++ +tg++vA+K++ kek k ++v rEi+++k +kh+niv+l ev+ +k+++y+ +e+v+ggel++ +s kg l+e+ a+ +++q++++++++Hs+g+ HrDlKpeN+L+de+g+lK++DFGl + ++ ++ l++ +gt+ Y++PEv+ +++y ++k+D+Ws+Gvily ll+g pf++++ ++k+++ +++ + +s ea++l+++ll+ +p++R++++++++++++	yekleklGeGsfGkVykaveketgkivAvKkikkekakkkke.kkvlrEikilkklkhpnivrlyevfeekdelylvleyveggeladllsrkgslseeeakkiakqilegleylHskgiiHrDlKpeNiLidekgelKitDFGlakelesssk...ltsfvgtreYlAPEvlkeney.skkvDvWslGvilyelltgkppfsgekgkekvekeldqlekilkilgetkeklpeaselseeakdllkkllkkdpkkRltaeellqhpyl	243.3	1.8e-74
Vigun03g370600.1.p	CAMK_CAMKL-CHK1	Vigun03g370600	PF07714.14	Protein tyrosine kinase	23	272	2	258	ELGRVLGHGTFAKVYHARNL----KTGEHVAMKVVgKEKVIKVGmMEQVKREISVMKMVKHSNIVELHEVLASKSKIYIAMELVRGGELFNKVSKG----RLKEDVARLYFQQLISAVDFCHSRGVYHRDLKPENLLLDEHGNLKVSDFGLTAFSDHLKEDGLLHTTCGTPAYVSPEVIAKKGYDgAKADIWSCGVILYVLLA-GFLPFQDDNLVAMYKKIYRGD-FKCPPWFSAEARRLVTRLLDPNPNTRISISKVME	elg+ lG+G+f++V++++ k+ +va+K++ ke+ + +e++ +e+++mk +kh niv+l+ v ++++++i +e+v+gG+L + + k +l+ + + +q+ +++++ +s+ + Hrdl N Ll+e+ k+sDfGL+ + +e +++ +++pE++ +k + k+D+Ws Gv+l+ ++ g p+++ + +++k+ +g ++p ++e +l+++ ++ +p+ R ++++++e	elgkklGeGafGeVvegtlkgekekkevkvavKtl.keeateee.keefleeakimkklkhpnivkllgvctkeepllivteyvegGdLlkfLrkkeekekltlkdllsfalqiAkGmeyLeskklvHrdlaarNvLlsenkvvkisDfGLardiekddeykkkeeaklpvkWmapEslkekkft.sksDvWsfGvllwEiftlgeepypglsneevleklkegkrlekpekcpeelyelmkqCweedpeeRptfkelve	123.0	8.5e-38
Vigun03g380000.1.p	CAMK_CAMKL-CHK1	Vigun03g380000	CAMK_CAMKL-CHK1	CAMK_CAMKL-CHK1	52	304	1	256	YQLVRTIGEGSFSKVKLAVNGNNGQKVAIKVIDKHMILENNLKTQVKREIRTMKLLHHPNIVSIHEVIGTKTKIYIVMEYVTGGQLLDKLSYGEKLDEREARKLFQQLIDALEYCHNKGVYHRDLKPENLLLDSKGNLKVSDFGLSALQK---CNDVLTTRCGSPCYVAPELLLSKGYNGAAADVWSCGVILFELLAGYLPFNDQNLMNLYGKIWKSEYKCPTWFTRSQKKLIAKILEPRAAKRITISDIIEDPWF	y+l r++Geg+f+kvkla + ++g++vaikv+dk+ +l+++l +q+krei+++kl++hpn+v+++ev+ tk+kiy+v+eyv+GG+l++k++ ++l+e+eark+fqqli+a++ych++gvyhrdlkpenllld+kgnlkvsdfGlsal++ +++l t cG+P+yvaPe+l +kgy+ga+advWscGvilf llagylPf+d+nl++ly ki k+e+k+p+w+++++kkli+++l+p ++riti++i+e++Wf	yelGrllGegtfakvklardletgesvaikvldkekvlkaklveqikreisvlklvrhpnvvrllevlatkskiylvleyvkGGelfekiakkgrlkedearkyfqqlisavdychsrgvyhrdlkpenllldekgnlkvsdfGlsalaeqlredgllhttcGtPayvaPevlkkkgydgakadvWscGvilfvllagylPfedenlvelyrkilkaefklpkwlskeakklisrlldpnpetritieeileeeWf	387.6	1.9e-118
Vigun03g380000.1.p	CAMK_CAMKL-CHK1	Vigun03g380000	PF00069.22	Protein kinase domain	52	304	1	264	YQLVRTIGEGSFSKVKLAVNGNNGQKVAIKVIDKHMILENNLkTQVKREIRTMKLLHHPNIVSIHEVIGTKTKIYIVMEYVTGGQLLDKLSYGEKLDEREARKLFQQLIDALEYCHNKGVYHRDLKPENLLLDSKGNLKVSDFGLSALQKCNDVLTTRCGSPCYVAPELLLSKGYnGAAADVWSCGVILFELLAGYLPFNDQ--------NLMNL--YGK---IWKSEYKCPTWFTRSQKKLIAKILEPRAAKRITISDIIEDPWF	y+ ++++GeGsf+kV av+ ++g++vA+K+i+k+ + +++ ++v rEi+ +k l+hpniv + ev+ +k+++y+v+eyv gg+l d ls +l+e+ea+k+++q++ +ley+H+kg+ HrDlKpeN+L+d+kg+lK++DFGl++ + + lt+++g++ Y+APE+l +++y ++++DvWs+Gvil+ell+g pf+++ +l++l k +k +++ ++ + ++ k+l+ k+l+ kR+t+++++++p++	yekleklGeGsfGkVykaveketgkivAvKkikkekakkkke.kkvlrEikilkklkhpnivrlyevfeekdelylvleyveggeladllsrkgslseeeakkiakqilegleylHskgiiHrDlKpeNiLidekgelKitDFGlakelessskltsfvgtreYlAPEvlkeney.skkvDvWslGvilyelltgkppfsgekgkekvekeldqlekilkilgetkeklpeaselseeakdllkkllkkdpkkRltaeellqhpyl	243.7	1.4e-74
Vigun03g380000.1.p	CAMK_CAMKL-CHK1	Vigun03g380000	PF07714.14	Protein tyrosine kinase	53	300	2	258	QLVRTIGEGSFSKVKLAVNG----NNGQKVAIKVIDKHMILENnlKTQVKREIRTMKLLHHPNIVSIHEVIGTKTKIYIVMEYVTGGQLLDKLSYG---EKLDEREARKLFQQLIDALEYCHNKGVYHRDLKPENLLLDSKGNLKVSDFGLSALQKCNDVLT--TRC-GSPCYVAPELLLSKGYNgAAADVWSCGVILFELLA-GYLPFNDQNLMNLYGKIwKSEY--KCPTWFTRSQKKLIAKILEPRAAKRITISDIIE	+l +++GeG+f++V + ++ +kva+K++++++ e+ k+++ +e+++mk l+hpniv+++ v+ + +++iv+eyv+gG+Ll+ L ekl+ ++ ++ +q+ +++ey ++k + Hrdl N Ll+++ k+sDfGL+ + +d + +++ + ++apE l +k ++ ++DvWs Gv+l+E++ g p+++ + ++++ k+ k+++ ++p+ +++ ++l+ + +e ++++R t	elgkklGeGafGeVvegtlkgekekkevkvavKtlkeeateee..keefleeakimkklkhpnivkllgvctkeepllivteyvegGdLlkfLrkkeekekltlkdllsfalqiAkGmeyLeskklvHrdlaarNvLlsenkvvkisDfGLardiekddeykkkeeaklpvkWmapEslkekkft.sksDvWsfGvllwEiftlgeepypglsneevlekl.kegkrlekpekcpeelyelmkqCweedpeeRptfkelve	144.1	3e-44
Vigun03g407100.1.p	CAMK_CAMKL-CHK1	Vigun03g407100	CAMK_CAMKL-CHK1	CAMK_CAMKL-CHK1	6	261	1	256	YELGRTLGEGNFGKVKFAKNTDSGQPFAVKIIEKNNIIDLNITNQIKREIAALKLLRHPNVVRLYEVLASKTKIYMVLEYVNGGELFGIIASKGKRSESECRKLFQQLIDGVSYCHTKGVFHRDLKLENVLVDNKGNLKITDFGLSALPQHLRGDGLLHTTCGSPNYVAPEVLANKGYDGATSDTWSCGVLLYVILTGCLPFDDRNMVVLYQKIFKGDFRIPKGLSPGAQDLIKKILDPNPEKRITMAGIKEDPWF	yelGr+lGeg+f+kvk+a+++++g+ +a+k+++k+++++ ++++qikrei++lkl+rhpnvvrl+evla+k+kiy+vleyv+GGelf ia+kg+ +e+e+rk+fqqli++v+ych++gv+hrdlk en+l+d+kgnlk++dfGlsal+++lr dgllhttcG+P+yvaPevl++kgydga++d WscGv+l+v+l+g+lPf+d+n+v ly+ki+k++f++pk ls++a++li+++ldpnpe+rit++ i+e++Wf	yelGrllGegtfakvklardletgesvaikvldkekvlkaklveqikreisvlklvrhpnvvrllevlatkskiylvleyvkGGelfekiakkgrlkedearkyfqqlisavdychsrgvyhrdlkpenllldekgnlkvsdfGlsalaeqlredgllhttcGtPayvaPevlkkkgydgakadvWscGvilfvllagylPfedenlvelyrkilkaefklpkwlskeakklisrlldpnpetritieeileeeWf	404.8	1.1e-123
Vigun03g407100.1.p	CAMK_CAMKL-CHK1	Vigun03g407100	PF00069.22	Protein kinase domain	6	261	1	264	YELGRTLGEGNFGKVKFAKNTDSGQPFAVKIIEKNNIIDLNItNQIKREIAALKLLRHPNVVRLYEVLASKTKIYMVLEYVNGGELFGIIASKGKRSESECRKLFQQLIDGVSYCHTKGVFHRDLKLENVLVDNKGNLKITDFGLSALPQHLRGdglLHTTCGSPNYVAPEVLANKGYdGATSDTWSCGVLLYVILTGCLPFDDRNM-----VVLY-----QKIF---KGDFRIPKGLSPGAQDLIKKILDPNPEKRITMAGIKEDPWF	ye ++lGeG+fGkV a+++++g+ +AvK+i+k+++ + + +++ rEi+ lk l+hpn+vrlyev+ +k+++y+vleyv+ggel+ ++ kg+ se+e++k+++q++ g++y+H kg++HrDlK eN+L+d+kg+lKitDFGl++ ++ l++ +g+++Y+APEvl +++y ++++D Ws+Gv+ly +ltg+ pf +++ l +ki+ k +++ ++ ls+ a+dl+kk+l+ +p+kR+t++ ++++p++	yekleklGeGsfGkVykaveketgkivAvKkikkekakkkke.kkvlrEikilkklkhpnivrlyevfeekdelylvleyveggeladllsrkgslseeeakkiakqilegleylHskgiiHrDlKpeNiLidekgelKitDFGlakelesssk...ltsfvgtreYlAPEvlkeney.skkvDvWslGvilyelltgkppfsgekgkekvekeldqlekilkilgetkeklpeaselseeakdllkkllkkdpkkRltaeellqhpyl	249.9	1.8e-76
Vigun03g407100.1.p	CAMK_CAMKL-CHK1	Vigun03g407100	PF07714.14	Protein tyrosine kinase	7	257	2	258	ELGRTLGEGNFGKVKFAKNT----DSGQPFAVKIIEKNNIIDLniTNQIKREIAALKLLRHPNVVRLYEVLASKTKIYMVLEYVNGGELFGIIASK---GKRSESECRKLFQQLIDGVSYCHTKGVFHRDLKLENVLVDNKGNLKITDFGLSALPQHLRGDGLLHTTCGSPNYVAPEVLANKGYDgATSDTWSCGVLLYVILT-GCLPFDDRNMVVLYQKIFKGD-FRIPKGLSPGAQDLIKKILDPNPEKRITMAGIKE	elg++lGeG+fG+V ++ + ++ + avK++++++ + ++++ +e++ +k l+hpn+v+l+ v ++ ++++v+eyv+gG+L + +k k + ++ ++ +q+ +G++y + k + Hrdl NvL++++ ki+DfGL+ ++ +++ + +++apE+l +k + sD Ws Gvll+ i+t g p+ + + +++k+ +g + p+ ++ ++l+k+ ++ +pe+R t++ + e	elgkklGeGafGeVvegtlkgekekkevkvavKtlkeeateee..keefleeakimkklkhpnivkllgvctkeepllivteyvegGdLlkfLrkkeekekltlkdllsfalqiAkGmeyLeskklvHrdlaarNvLlsenkvvkisDfGLardiekddeykkkeeaklpvkWmapEslkekkft.sksDvWsfGvllwEiftlgeepypglsneevleklkegkrlekpekcpeelyelmkqCweedpeeRptfkelve	137.7	2.7e-42
Vigun05g088200.1.p	CAMK_CAMKL-CHK1	Vigun05g088200	CAMK_CAMKL-CHK1	CAMK_CAMKL-CHK1	30	285	1	256	YELKRLLGVGAFGKVYHATTVDTRQSVAVKAVSKSKVVNGGFAANVEREISIMRRLHHSNIIDLFEVLATKTKIYFVMEFAAGGELFHAVARKGRLEEIDARFYFRQLISALKHCHSHGVFHRDLKLDNLLLDENGNLKVSDFGLSAVTGQIRPDGLLHTVCGTPTYVAPEILVKRGYDGAKVDLWSCGVVLFALTAGYLPFNDCNVTVLYRKIYRGQFRFPRWMSSDLRYLLSRLLDTNPETRITIDEIYQDTWF	yel rllG g+f+kv++a+ ++t +sva+k ++k+kv++ +++++++reis++++++h n++ l+evlatk+kiy+v+e+++GGelf+ +a+kgrl+e +ar yf+qlisa+++chs+gv+hrdlk +nlllde+gnlkvsdfGlsa++ q+r dgllht+cGtP+yvaPe+l k+gydgak+d+WscGv+lf l+agylPf+d n++ lyrki++++f++p+w+s++++ l+srlld+npetriti+ei++++Wf	yelGrllGegtfakvklardletgesvaikvldkekvlkaklveqikreisvlklvrhpnvvrllevlatkskiylvleyvkGGelfekiakkgrlkedearkyfqqlisavdychsrgvyhrdlkpenllldekgnlkvsdfGlsalaeqlredgllhttcGtPayvaPevlkkkgydgakadvWscGvilfvllagylPfedenlvelyrkilkaefklpkwlskeakklisrlldpnpetritieeileeeWf	396.5	3.6e-121
Vigun05g088200.1.p	CAMK_CAMKL-CHK1	Vigun05g088200	PF00069.22	Protein kinase domain	30	285	1	264	YELKRLLGVGAFGKVYHATTVDTRQSVAVKAVSKSKVVNGGFaANVEREISIMRRLHHSNIIDLFEVLATKTKIYFVMEFAAGGELFHAVARKGRLEEIDARFYFRQLISALKHCHSHGVFHRDLKLDNLLLDENGNLKVSDFGLSAVTGQIRPdglLHTVCGTPTYVAPEILVKRGYdGAKVDLWSCGVVLFALTAGYLPFNDCNVTVLYRKIYRG-------------QFRFPRWMSSDLRYLLSRLLDTNPETRITIDEIYQDTWF	ye ++ lG G+fGkVy a+ +t++ vAvK ++k+k + +v rEi+i+++l+h+ni+ l+ev+ +k+++y+v+e++ ggel++++ rkg l+e +a+++++q++++l+++Hs+g++HrDlK +N+L+de+g+lK++DFGl++ + + l++++gt++Y+APE+l +++y ++kvD+Ws+Gv+l+ l++g pf++ + + ++k+++ +++ ++ +s++++ ll++ll+ +p++R+t++e+ q+ ++	yekleklGeGsfGkVykaveketgkivAvKkikkekakkkke.kkvlrEikilkklkhpnivrlyevfeekdelylvleyveggeladllsrkgslseeeakkiakqilegleylHskgiiHrDlKpeNiLidekgelKitDFGlakelesssk...ltsfvgtreYlAPEvlkeney.skkvDvWslGvilyelltgkppfsgekgkekvekeldqlekilkilgetkeklpeaselseeakdllkkllkkdpkkRltaeellqhpyl	241.0	9.1e-74
Vigun05g088200.1.p	CAMK_CAMKL-CHK1	Vigun05g088200	PF07714.14	Protein tyrosine kinase	31	281	2	258	ELKRLLGVGAFGKVYHATTV----DTRQSVAVKAVSKSKVVNGgfAANVEREISIMRRLHHSNIIDLFEVLATKTKIYFVMEFAAGGELFHAVARK---GRLEEIDARFYFRQLISALKHCHSHGVFHRDLKLDNLLLDENGNLKVSDFGLSAVTGQIRPDGLLHTVCGTPTYVAPEILVKRGYDgAKVDLWSCGVVLFALTA-GYLPFNDCNVTVLYRKIYRG-QFRFPRWMSSDLRYLLSRLLDTNPETRITIDEIYQ	el++ lG GafG+V+++t +++++vavK +++++ + +++ +e++im++l+h ni+ l v + ++++v+e+++gG+L + + +k +l+ d + +q+ +++++ +s+ + Hrdl N Ll+en k+sDfGL+ + + ++ ++apE+l ++ + k D Ws Gv+l+ + g p+++++ + +++k+ +g + + p+ ++++l l+++ ++++pe R t++e+ +	elgkklGeGafGeVvegtlkgekekkevkvavKtlkeeateee..keefleeakimkklkhpnivkllgvctkeepllivteyvegGdLlkfLrkkeekekltlkdllsfalqiAkGmeyLeskklvHrdlaarNvLlsenkvvkisDfGLardiekddeykkkeeaklpvkWmapEslkekkft.sksDvWsfGvllwEiftlgeepypglsneevleklkegkrlekpekcpeelyelmkqCweedpeeRptfkelve	129.4	9.4e-40
Vigun05g088700.1.p	CAMK_CAMKL-CHK1	Vigun05g088700	CAMK_CAMKL-CHK1	CAMK_CAMKL-CHK1	15	269	1	256	YELGRLLGQGTFAKVYHGRNLITGMSVAIKVIDKEKILKVGLVDQIKREVSVMRLIRHRNVVELYEVMATKTKIFFVMEHAKGGELFNKLLK-GRLKVDAARKYFQQLISAVDYCHSRGVCHRDLKPENLLLDENDNLMVSDFGLSALTDSKRQDGLLHTTCGTPAYVAPEVINRKGYDGIKADIWSCGVILFVLLAGHLPFHDSNLMEMYRKISKGVFKFPKWFAPDIRRLLSRILDPNPKSRISIARIMKYSWF	yelGrllG+gtfakv+++r+l tg svaikv+dkek+lk +lv+qikre+sv++l+rh+nvv+l+ev+atk+ki++v+e++kGGelf+k+ k grlk d+arkyfqqlisavdychsrgv+hrdlkpenlllde++nl vsdfGlsal++++r+dgllhttcGtPayvaPev+++kgydg kad+WscGvilfvllag+lPf+d+nl+e+yrki+k+ fk+pkw+++++++l+sr+ldpnp++ri+i++i++ +Wf	yelGrllGegtfakvklardletgesvaikvldkekvlkaklveqikreisvlklvrhpnvvrllevlatkskiylvleyvkGGelfekiakkgrlkedearkyfqqlisavdychsrgvyhrdlkpenllldekgnlkvsdfGlsalaeqlredgllhttcGtPayvaPevlkkkgydgakadvWscGvilfvllagylPfedenlvelyrkilkaefklpkwlskeakklisrlldpnpetritieeileeeWf	437.9	8.3e-134
Vigun05g088700.1.p	CAMK_CAMKL-CHK1	Vigun05g088700	PF00069.22	Protein kinase domain	15	269	1	264	YELGRLLGQGTFAKVYHGRNLITGMSVAIKVIDKEKILKVGLvDQIKREVSVMRLIRHRNVVELYEVMATKTKIFFVMEHAKGGELFNKLL-KGRLKVDAARKYFQQLISAVDYCHSRGVCHRDLKPENLLLDENDNLMVSDFGLSALTDSKRQdglLHTTCGTPAYVAPEVINRKGYdGIKADIWSCGVILFVLLAGHLPFHDSNLME----MYRK------IS---KGVFKFPKWFAPDIRRLLSRILDPNPKSRISIARIMKYSWF	ye + lG+G+f+kVy +++ tg vA+K+i+kek+ k +++ rE+++++ ++h+n+v+lyev+ +k+++++v+e+++ggel++ l kg l+ + a+k+++q++++++y+Hs+g++HrDlKpeN+L+de+++l+++DFGl++ +s+ + l++ +gt+ Y+APEv+++++y + k+D+Ws+Gvil+ ll+g+ pf++++ e ++++ i k ++ ++ + +++++ll+++l+ +pk+R++++ +++ +++	yekleklGeGsfGkVykaveketgkivAvKkikkekakkkke.kkvlrEikilkklkhpnivrlyevfeekdelylvleyveggeladllsrkgslseeeakkiakqilegleylHskgiiHrDlKpeNiLidekgelKitDFGlakelesssk...ltsfvgtreYlAPEvlkeney.skkvDvWslGvilyelltgkppfsgekgkekvekeldqlekilkilgetkeklpeaselseeakdllkkllkkdpkkRltaeellqhpyl	236.4	2.2e-72
Vigun05g088700.1.p	CAMK_CAMKL-CHK1	Vigun05g088700	PF07714.14	Protein tyrosine kinase	16	265	2	258	ELGRLLGQGTFAKVYHGRNL----ITGMSVAIKVIDKEKILKVglVDQIKREVSVMRLIRHRNVVELYEVMATKTKIFFVMEHAKGGELFNKLLKG----RLKVDAARKYFQQLISAVDYCHSRGVCHRDLKPENLLLDENDNLMVSDFGLSALTDSKRQDGLLHTTCGTPAYVAPEVINRKGYDgIKADIWSCGVILFVLLA-GHLPFHDSNLMEMYRKISKG-VFKFPKWFAPDIRRLLSRILDPNPKSRISIARIMK	elg+ lG+G+f++V++g+ + ++va+K++++e+ + +++ +e+++m+ ++h+n+v+l+ v+ + ++++v+e+++gG+L + L k +l+++ ++ +q+ ++++y +s+ + Hrdl N Ll+en+ +sDfGL+ + ++ + +++ ++apE++++k + +k+D+Ws Gv+l+ ++ g+ p+++ + +e+++k+++g + p+ +++ +l+++ ++ +p++R +++++++	elgkklGeGafGeVvegtlkgekekkevkvavKtlkeeateee..keefleeakimkklkhpnivkllgvctkeepllivteyvegGdLlkfLrkkeekekltlkdllsfalqiAkGmeyLeskklvHrdlaarNvLlsenkvvkisDfGLardiekddeykkkeeaklpvkWmapEslkekkft.sksDvWsfGvllwEiftlgeepypglsneevleklkegkrlekpekcpeelyelmkqCweedpeeRptfkelve	136.6	5.7e-42
Vigun05g299000.1.p	CAMK_CAMKL-CHK1	Vigun05g299000	CAMK_CAMKL-CHK1	CAMK_CAMKL-CHK1	23	277	1	256	YEIGKLLGQGNFAKVYHGRNLNTNDSVAIKVIKKERLQKDKLVKQIKREVSVMRLVRHPHIVELKEVMANKAKIFLVVEYVKGGELFAKVAK-GKMKEEIARKYFQQLISAVDFCHSRGVTHRDLKPENLLLDENEDLKVSDFGLSALPDQRRSDGMLVTPCGTPAYVAPEVLKKKGYDGSKADIWSCGVILFALLSGYLPFQGENVMRIYSKSFKADYAFPEWISPGARRMISSLLVVDPEKRYSIPDIMKDPWF	ye+G+llG+g+fakv+++r+l+t++svaikv++ke+++k klv+qikre+sv++lvrhp++v+l+ev+a+k+ki+lv+eyvkGGelf+k+ak g++ke+ arkyfqqlisavd+chsrgv hrdlkpenlllde+++lkvsdfGlsal++q+r+dg+l t cGtPayvaPevlkkkgydg+kad+WscGvilf ll+gylPf+ en++++y k +ka++ +p+w+s++a+++is ll +pe+r +i +i++++Wf	yelGrllGegtfakvklardletgesvaikvldkekvlkaklveqikreisvlklvrhpnvvrllevlatkskiylvleyvkGGelfekiakkgrlkedearkyfqqlisavdychsrgvyhrdlkpenllldekgnlkvsdfGlsalaeqlredgllhttcGtPayvaPevlkkkgydgakadvWscGvilfvllagylPfedenlvelyrkilkaefklpkwlskeakklisrlldpnpetritieeileeeWf	414.2	1.4e-126
Vigun05g299000.1.p	CAMK_CAMKL-CHK1	Vigun05g299000	PF00069.22	Protein kinase domain	23	277	1	264	YEIGKLLGQGNFAKVYHGRNLNTNDSVAIKVIKKERLQKDKLvKQIKREVSVMRLVRHPHIVELKEVMANKAKIFLVVEYVKGGELFAKVA-KGKMKEEIARKYFQQLISAVDFCHSRGVTHRDLKPENLLLDENEDLKVSDFGLSALPDQRRSdgmLVTPCGTPAYVAPEVLKKKGYdGSKADIWSCGVILFALLSGYLPFQGENVMRIYSKS-------------FKADYAFPEWISPGARRMISSLLVVDPEKRYSIPDIMKDPWF	ye + lG+G+f+kVy +++ +t++ vA+K+ikke+ +k+k k++ rE+++++ ++hp+iv+l+ev+ +k +++lv+eyv+ggel+ + kg+++ee a+k+++q++++++++Hs+g+ HrDlKpeN+L+de+++lK++DFGl++ +++ + l + +gt+ Y+APEvlk+++y ++k+D+Ws+Gvil+ ll+g pf+ge+ ++k k +++ ++ +s+ a++++++ll +dp+kR+++ +++++p++	yekleklGeGsfGkVykaveketgkivAvKkikkekakkkke.kkvlrEikilkklkhpnivrlyevfeekdelylvleyveggeladllsrkgslseeeakkiakqilegleylHskgiiHrDlKpeNiLidekgelKitDFGlakelesssk...ltsfvgtreYlAPEvlkeney.skkvDvWslGvilyelltgkppfsgekgkekvekeldqlekilkilgetkeklpeaselseeakdllkkllkkdpkkRltaeellqhpyl	253.4	1.5e-77
Vigun05g299000.1.p	CAMK_CAMKL-CHK1	Vigun05g299000	PF07714.14	Protein tyrosine kinase	24	272	2	257	EIGKLLGQGNFAKVYHGRNL----NTNDSVAIKVIKKERLQKDklVKQIKREVSVMRLVRHPHIVELKEVMANKAKIFLVVEYVKGGELFAKVAKG----KMKEEIARKYFQQLISAVDFCHSRGVTHRDLKPENLLLDENEDLKVSDFGLSALPDQRRSDGMLVTPCGTPAYVAPEVLKKKGYDgSKADIWSCGVILFALLS-GYLPFQGENVMRIYSKSfKAD--YAFPEWISPGARRMISSLLVVDPEKRYSIPDIM	e+gk lG+G+f++V++g+ +++ +va+K++k+e +++ +++ +e+++m+ ++hp+iv+l v+ ++ ++++v+eyv+gG+L + k k++ + ++ +q+ +++++ +s+ + Hrdl N Ll+en+ k+sDfGL+ ++ + + + ++apE+lk+k + sk+D+Ws Gv+l+ +++ g p++g + +++++k k++ + pe +++ +++++ + dpe+R ++ +++	elgkklGeGafGeVvegtlkgekekkevkvavKtlkeeateee..keefleeakimkklkhpnivkllgvctkeepllivteyvegGdLlkfLrkkeekekltlkdllsfalqiAkGmeyLeskklvHrdlaarNvLlsenkvvkisDfGLardiekddeykkkeeaklpvkWmapEslkekkft.sksDvWsfGvllwEiftlgeepypglsneevlekl.kegkrlekpekcpeelyelmkqCweedpeeRptfkelv	132.6	1e-40
Vigun06g027000.1.p	CAMK_CAMKL-CHK1	Vigun06g027000	CAMK_CAMKL-CHK1	CAMK_CAMKL-CHK1	13	268	1	256	YEVGRTIGEGTFAKVKFARNSETGDPVALKILDKEKVLKYMLAEQIQREIATMKLIKHPNVVQLYEVMGSKTKIYIILEFVTGGELFHKILNSGRMREKEARRYFQQLINAVDYCHSRGVYHRDLKLENLLLDSFGNLKISDFGLSALSQQVRDDGLLHTTCGTPNYVAPEVLNDGGYDGAAADLWSCGVILFVLLAGYLPFDDTNILNLYKKISAAEFTCPPWLSFSARKLITRILNPNPVTRITVSEILRDEWF	ye+Gr++Gegtfakvk+ar+ etg+ va+k+ldkekvlk l+eqi+rei+++kl++hpnvv+l+ev+ +k+kiy++le+v+GGelf+ki ++gr++e+ear+yfqqli+avdychsrgvyhrdlk enllld+ gnlk+sdfGlsal++q+r+dgllhttcGtP+yvaPevl++ gydga+ad+WscGvilfvllagylPf+d+n+ +ly+ki++aef++p+wls +a+kli+r+l+pnp trit++eil++eWf	yelGrllGegtfakvklardletgesvaikvldkekvlkaklveqikreisvlklvrhpnvvrllevlatkskiylvleyvkGGelfekiakkgrlkedearkyfqqlisavdychsrgvyhrdlkpenllldekgnlkvsdfGlsalaeqlredgllhttcGtPayvaPevlkkkgydgakadvWscGvilfvllagylPfedenlvelyrkilkaefklpkwlskeakklisrlldpnpetritieeileeeWf	440.0	1.9e-134
Vigun06g027000.1.p	CAMK_CAMKL-CHK1	Vigun06g027000	PF00069.22	Protein kinase domain	13	268	1	264	YEVGRTIGEGTFAKVKFARNSETGDPVALKILDKEKVLKYMLaEQIQREIATMKLIKHPNVVQLYEVMGSKTKIYIILEFVTGGELFHKILNSGRMREKEARRYFQQLINAVDYCHSRGVYHRDLKLENLLLDSFGNLKISDFGLSALSQQVRDdglLHTTCGTPNYVAPEVLNDGGYdGAAADLWSCGVILFVLLAGYLPFDDTNIL-----NLYK-----KIS---AAEFTCPPWLSFSARKLITRILNPNPVTRITVSEILRDEWF	ye+ +++GeG+f+kV a+++etg+ vA+K+++kek k + ++++rEi+ +k +khpn+v+lyev+ +k+++y++le+v ggel++ + ++g + e+ea+++++q++++++y+Hs+g+ HrDlK eN+L+d+ g+lKi+DFGl++ ++ + l++ +gt++Y+APEvl++ +y ++++D+Ws+Gvil+ ll+g pf +++ +l + ki ++ + ls +a++l++++l+ +p +R+t++e+l+++++	yekleklGeGsfGkVykaveketgkivAvKkikkekakkkke.kkvlrEikilkklkhpnivrlyevfeekdelylvleyveggeladllsrkgslseeeakkiakqilegleylHskgiiHrDlKpeNiLidekgelKitDFGlakelesssk...ltsfvgtreYlAPEvlkeney.skkvDvWslGvilyelltgkppfsgekgkekvekeldqlekilkilgetkeklpeaselseeakdllkkllkkdpkkRltaeellqhpyl	237.6	9.7e-73
Vigun06g027000.1.p	CAMK_CAMKL-CHK1	Vigun06g027000	PF07714.14	Protein tyrosine kinase	15	264	3	258	VGRTIGEGTFAKVKFARNS----ETGDPVALKILDKEKVLKYmlAEQIQREIATMKLIKHPNVVQLYEVMGSKTKIYIILEFVTGGELFHKILNS---GRMREKEARRYFQQLINAVDYCHSRGVYHRDLKLENLLLDSFGNLKISDFGLSALSQQVRDDGLLHTTCGTPNYVAPEVLNDGGYDgAAADLWSCGVILFVLLA-GYLPFDDTNILNLYKKISAA-EFTCPPWLSFSARKLITRILNPNPVTRITVSEILR	+g+++GeG+f++V ++ + ++ va+K+l++e+ + e++ +e+++mk +khpn+v+l+ v+ ++ +++i++e+v+gG+L + + ++ +++ k+ ++ +q+ ++++y +s+ + Hrdl N Ll++ kisDfGL+ ++ + +++ +++apE+l+++ + ++D Ws Gv+l+ ++ g p+ + + ++++k+++ + ++p + + +l+++ ++ +p R t +	lgkklGeGafGeVvegtlkgekekkevkvavKtlkeeateee..keefleeakimkklkhpnivkllgvctkeepllivteyvegGdLlkfLrkkeekekltlkdllsfalqiAkGmeyLeskklvHrdlaarNvLlsenkvvkisDfGLardiekddeykkkeeaklpvkWmapEslkekkft.sksDvWsfGvllwEiftlgeepypglsneevleklkegkrlekpekcpeelyelmkqCweedpeeRptfkelve	125.9	1.1e-38
Vigun06g084900.1.p	CAMK_CAMKL-CHK1	Vigun06g084900	CAMK_CAMKL-CHK1	CAMK_CAMKL-CHK1	12	266	1	256	YELGRLLGQGTFGKVYYGRSAITNQGVAIKMIDKDKIMRTGQVEQIRREISVMRLARHPNIIQLFEVMANKSKIYFVMEYAKGGELFNKVAR-GKLKEDVAHKYFKQLINAVDYCHSRGVFHRDIKPENILLDENGNLKVSDFGLSALVESKRQDGLLHTPCGTPAYVAPEVIKRKGYDGTKADIWSCGIVLFVLLAGYLPFHDPNLIEMYRKISKAELKCPNWFPPEVCKLLGMMLDPNPDTRIPISTIREHCWF	yelGrllG+gtf+kv+++r++ t++ vaik++dk+k+++++ veqi+reisv++l rhpn+++l+ev+a+kskiy+v+ey+kGGelf+k+a+ g+lked a+kyf+qli+avdychsrgv+hrd+kpen+llde+gnlkvsdfGlsal e++r+dgllht cGtPayvaPev+k+kgydg+kad+WscG++lfvllagylPf+d nl+e+yrki+kae+k+p+w+ +e+ kl+ +ldpnp+tri i++i e+ Wf	yelGrllGegtfakvklardletgesvaikvldkekvlkaklveqikreisvlklvrhpnvvrllevlatkskiylvleyvkGGelfekiakkgrlkedearkyfqqlisavdychsrgvyhrdlkpenllldekgnlkvsdfGlsalaeqlredgllhttcGtPayvaPevlkkkgydgakadvWscGvilfvllagylPfedenlvelyrkilkaefklpkwlskeakklisrlldpnpetritieeileeeWf	428.5	6.1e-131
Vigun06g084900.1.p	CAMK_CAMKL-CHK1	Vigun06g084900	PF00069.22	Protein kinase domain	12	266	1	264	YELGRLLGQGTFGKVYYGRSAITNQGVAIKMIDKDKIMRTGQvEQIRREISVMRLARHPNIIQLFEVMANKSKIYFVMEYAKGGELFNKVA-RGKLKEDVAHKYFKQLINAVDYCHSRGVFHRDIKPENILLDENGNLKVSDFGLSALVESKRQdglLHTPCGTPAYVAPEVIKRKGYdGTKADIWSCGIVLFVLLAGYLPFH----DPNLIEMYRK------I---SKAELKCPNWFPPEVCKLLGMMLDPNPDTRIPISTIREHCWF	ye + lG+G+fGkVy ++++ t++ vA+K+i+k+k+ + + ++++rEi++++ +hpni++l+ev+ +k+++y+v+ey++ggel++ + +g+l+e+ a k++kq++++++y+Hs+g++HrD+KpeNiL+de+g+lK++DFGl++ +es+ + l++ +gt+ Y+APEv+k+++y ++k+D+Ws+G++l+ ll+g pf+ + + +++++ i +k +l+ ++ +++e+ +ll +l+ +p +R+ ++ + +h ++	yekleklGeGsfGkVykaveketgkivAvKkikkekakkkke.kkvlrEikilkklkhpnivrlyevfeekdelylvleyveggeladllsrkgslseeeakkiakqilegleylHskgiiHrDlKpeNiLidekgelKitDFGlakelesssk...ltsfvgtreYlAPEvlkeney.skkvDvWslGvilyelltgkppfsgekgkekvekeldqlekilkilgetkeklpeaselseeakdllkkllkkdpkkRltaeellqhpyl	252.2	3.5e-77
Vigun06g084900.1.p	CAMK_CAMKL-CHK1	Vigun06g084900	PF07714.14	Protein tyrosine kinase	13	262	2	258	ELGRLLGQGTFGKVYYGRSA----ITNQGVAIKMIDKDkiMRTGQVEQIRREISVMRLARHPNIIQLFEVMANKSKIYFVMEYAKGGELFNKVARG----KLKEDVAHKYFKQLINAVDYCHSRGVFHRDIKPENILLDENGNLKVSDFGLSALVESKRQDGLLHTPCGTPAYVAPEVIKRKGYDgTKADIWSCGIVLFVLLA-GYLPFHDPNLIEMYRKISK-AELKCPNWFPPEVCKLLGMMLDPNPDTRIPISTIRE	elg+ lG+G+fG+V+ g+ +++ va+K+++++ ++ + e++ +e+++m+ +hpni++l v+ +++++++v+ey++gG+L + + + kl+ + ++ +q+ ++++y +s+ + Hrd+ N+Ll+en k+sDfGL+ +e++ + ++ ++apE++k+k + +k+D+Ws G++l+ ++ g p+++ + e+++k+++ +l++p+ p+e+ +l+ ++ +p+ R +++++e	elgkklGeGafGeVvegtlkgekekkevkvavKtlkee..ateeekeefleeakimkklkhpnivkllgvctkeepllivteyvegGdLlkfLrkkeekekltlkdllsfalqiAkGmeyLeskklvHrdlaarNvLlsenkvvkisDfGLardiekddeykkkeeaklpvkWmapEslkekkft.sksDvWsfGvllwEiftlgeepypglsneevleklkegkrlekpekcpeelyelmkqCweedpeeRptfkelve	148.8	1.2e-45
Vigun06g085300.1.p	CAMK_CAMKL-CHK1	Vigun06g085300	CAMK_CAMKL-CHK1	CAMK_CAMKL-CHK1	18	272	1	256	YELGRVIGCGAFAKVHYARNVQTGQSVAVKIINKKKLNGTGLAGNVKREITIMSKLHHPNIVRLHEVLATKNKIFFIMDFIRGGELFGKISK-GRFSEDLSRKYFHQLISAVGYCHSRGVFHRDLKPENLLLDENGDLRVTDFGLSAVRDQIRPDGLLHTLCGTPAYVAPEILSKKGYDGAKIDIWSCGVVLFVLSAGYLPFNDPNLMVMYKKIYKGEFRCPRWMSPELRRFLSKLLDTNPETRITVDGMLRDPWF	yelGr++G g+fakv++ar+++tg+sva+k+++k+k+ ++l+ ++krei+++ +++hpn+vrl+evlatk+ki++++++++GGelf ki+k gr++ed +rkyf+qlisav ychsrgv+hrdlkpenlllde+g+l+v+dfGlsa+ +q+r dgllht cGtPayvaPe+l+kkgydgak d+WscGv+lfvl agylPf+d nl+ +y+ki+k+ef++p+w+s+e+++++s+lld+npetrit++ +l+++Wf	yelGrllGegtfakvklardletgesvaikvldkekvlkaklveqikreisvlklvrhpnvvrllevlatkskiylvleyvkGGelfekiakkgrlkedearkyfqqlisavdychsrgvyhrdlkpenllldekgnlkvsdfGlsalaeqlredgllhttcGtPayvaPevlkkkgydgakadvWscGvilfvllagylPfedenlvelyrkilkaefklpkwlskeakklisrlldpnpetritieeileeeWf	418.3	8.2e-128
Vigun06g085300.1.p	CAMK_CAMKL-CHK1	Vigun06g085300	PF00069.22	Protein kinase domain	18	272	1	264	YELGRVIGCGAFAKVHYARNVQTGQSVAVKIINKKKLNGTGLaGNVKREITIMSKLHHPNIVRLHEVLATKNKIFFIMDFIRGGELFGKIS-KGRFSEDLSRKYFHQLISAVGYCHSRGVFHRDLKPENLLLDENGDLRVTDFGLSAVRDQIRPdglLHTLCGTPAYVAPEILSKKGYdGAKIDIWSCGVVLFVLSAGYLPFNDPNLMV----MYKK------I---YKGEFRCPRWMSPELRRFLSKLLDTNPETRITVDGMLRDPWF	ye + +G G+f+kV a++ +tg+ vAvK+i+k+k + + +v rEi+i+ kl+hpnivrl ev+ +k+++++++++++ggel+ +s kg +se+ +k+++q+++++ y+Hs+g++HrDlKpeN+L+de+g+l++tDFGl++ ++ + l++ +gt+ Y+APE+l++++y ++k+D+Ws+Gv+l+ l +g pf++ + ++++ i +k +++ ++ +s+e++++l+kll+ +p++R+t++ +l++p++	yekleklGeGsfGkVykaveketgkivAvKkikkekakkkke.kkvlrEikilkklkhpnivrlyevfeekdelylvleyveggeladllsrkgslseeeakkiakqilegleylHskgiiHrDlKpeNiLidekgelKitDFGlakelesssk...ltsfvgtreYlAPEvlkeney.skkvDvWslGvilyelltgkppfsgekgkekvekeldqlekilkilgetkeklpeaselseeakdllkkllkkdpkkRltaeellqhpyl	231.8	5.8e-71
Vigun06g085300.1.p	CAMK_CAMKL-CHK1	Vigun06g085300	PF07714.14	Protein tyrosine kinase	19	266	2	256	ELGRVIGCGAFAKVHYARNV----QTGQSVAVKIINKKKLNGTglAGNVKREITIMSKLHHPNIVRLHEVLATKNKIFFIMDFIRGGELFGKISKG----RFSEDLSRKYFHQLISAVGYCHSRGVFHRDLKPENLLLDENGDLRVTDFGLSAVRDQIRPDGLLHTLCGTPAYVAPEILSKKGYDgAKIDIWSCGVVLF-VLSAGYLPFNDPNLMVMYKKIYKGE-FRCPRWMSPELRRFLSKLLDTNPETRITVDGM	elg+ +G Gaf++V+ ++ ++ ++vavK++++++ + + ++ +e++im+kl+hpniv+l+ v ++++++++++++gG+L + k +++ + ++ +q+ +++ y +s+ + Hrdl N Ll+en +++DfGL+ + ++ ++apE+l++k + k D+Ws Gv+l+ +++ g p+++ + + +++k+ +g+ ++p+ +++el +++++ ++++pe R t + +	elgkklGeGafGeVvegtlkgekekkevkvavKtlkeeateee..keefleeakimkklkhpnivkllgvctkeepllivteyvegGdLlkfLrkkeekekltlkdllsfalqiAkGmeyLeskklvHrdlaarNvLlsenkvvkisDfGLardiekddeykkkeeaklpvkWmapEslkekkft.sksDvWsfGvllwEiftlgeepypglsneevleklkegkrlekpekcpeelyelmkqCweedpeeRptfkel	120.1	6.6e-37
Vigun06g189600.1.p	CAMK_CAMKL-CHK1	Vigun06g189600	CAMK_CAMKL-CHK1	CAMK_CAMKL-CHK1	30	284	1	256	FEIGKLLGHGTFAKVYYARNMKTGEGVAIKVIDKEKILKGGLVAHIKREISILRRVRHPNIVQLFEVMATKSKIYFVMEYVRGGELFNKVAK-GRLKEEVARKYFQQLISAVGFCHARGVYHRDLKPENLLLDENGNLKVSDFGLSAVSDQIRQDGLFHTFCGTPAYVAPEVLARKGYDGAKVDLWSCGVVLFVLMAGYLPFHDQNVMAMYKKIYRGEFRCPRWFSPDLSRLLTRLLDTKPETRIAIPEIMENKWF	+e+G+llG+gtfakv++ar+++tge vaikv+dkek+lk +lv++ikreis+l++vrhpn+v+l+ev+atkskiy+v+eyv+GGelf+k+ak grlke+ arkyfqqlisav +ch+rgvyhrdlkpenlllde+gnlkvsdfGlsa+++q+r+dgl+ht cGtPayvaPevl++kgydgak+d+WscGv+lfvl+agylPf+d+n++++y+ki+++ef++p+w+s+++ +l++rlld++petri+i ei+e++W	yelGrllGegtfakvklardletgesvaikvldkekvlkaklveqikreisvlklvrhpnvvrllevlatkskiylvleyvkGGelfekiakkgrlkedearkyfqqlisavdychsrgvyhrdlkpenllldekgnlkvsdfGlsalaeqlredgllhttcGtPayvaPevlkkkgydgakadvWscGvilfvllagylPfedenlvelyrkilkaefklpkwlskeakklisrlldpnpetritieeileeeWf	451.4	6.4e-138
Vigun06g189600.1.p	CAMK_CAMKL-CHK1	Vigun06g189600	PF00069.22	Protein kinase domain	30	284	1	264	FEIGKLLGHGTFAKVYYARNMKTGEGVAIKVIDKEKILKGGLvAHIKREISILRRVRHPNIVQLFEVMATKSKIYFVMEYVRGGELFNKVA-KGRLKEEVARKYFQQLISAVGFCHARGVYHRDLKPENLLLDENGNLKVSDFGLSAVSDQIRQdglFHTFCGTPAYVAPEVLARKGYdGAKVDLWSCGVVLFVLMAGYLPFHDQNVMAMYKKIYRG-------------EFRCPRWFSPDLSRLLTRLLDTKPETRIAIPEIMENKWF	+e + lG G+f+kVy a++ +tg+ vA+K+i+kek+ k ++ rEi+il++++hpniv+l+ev+ +k+++y+v+eyv+ggel++ + kg l+ee a+k+++q+++++ ++H++g+ HrDlKpeN+L+de+g+lK++DFGl++ ++ + +++f+gt+ Y+APEvl +++y ++kvD+Ws+Gv+l+ l++g pf++++ ++k+++ +++ ++ +s+++ +ll++ll+ +p+	yekleklGeGsfGkVykaveketgkivAvKkikkekakkkke.kkvlrEikilkklkhpnivrlyevfeekdelylvleyveggeladllsrkgslseeeakkiakqilegleylHskgiiHrDlKpeNiLidekgelKitDFGlakelesssk...ltsfvgtreYlAPEvlkeney.skkvDvWslGvilyelltgkppfsgekgkekvekeldqlekilkilgetkeklpeaselseeakdllkkllkkdpkkRltaeellqhpyl	245.1	5e-75
Vigun06g189600.1.p	CAMK_CAMKL-CHK1	Vigun06g189600	PF07714.14	Protein tyrosine kinase	31	280	2	258	EIGKLLGHGTFAKVYYARNM----KTGEGVAIKVIDKEKILKGglVAHIKREISILRRVRHPNIVQLFEVMATKSKIYFVMEYVRGGELFNKVAKG----RLKEEVARKYFQQLISAVGFCHARGVYHRDLKPENLLLDENGNLKVSDFGLSAVSDQIRQDGLFHTFCGTPAYVAPEVLARKGYDgAKVDLWSCGVVLFVLMA-GYLPFHDQNVMAMYKKIYRGE-FRCPRWFSPDLSRLLTRLLDTKPETRIAIPEIME	e+gk lG+G+f++V+ ++ k+ va+K++++e+ + +++ +e++i+++++hpniv+l v+ ++++++v+eyv+gG+L + + k +l+ + ++ +q+ +++ + +++ + Hrdl N Ll+en k+sDfGL+ + + ++ ++apE+l +k + k D Ws Gv+l+ ++ g p+++ + + +++k+ +g+ ++p+ +++l +l+++ ++++pe R + e++e	elgkklGeGafGeVvegtlkgekekkevkvavKtlkeeateee..keefleeakimkklkhpnivkllgvctkeepllivteyvegGdLlkfLrkkeekekltlkdllsfalqiAkGmeyLeskklvHrdlaarNvLlsenkvvkisDfGLardiekddeykkkeeaklpvkWmapEslkekkft.sksDvWsfGvllwEiftlgeepypglsneevleklkegkrlekpekcpeelyelmkqCweedpeeRptfkelve	128.6	1.7e-39
Vigun06g189700.1.p	CAMK_CAMKL-CHK1	Vigun06g189700	CAMK_CAMKL-CHK1	CAMK_CAMKL-CHK1	11	266	1	256	YEIGRFLGQGNFAKVYHARNLKTGQSVAVKVINKEMMMmKEGMKDQIKREISVMRLVRHPNIVQLHEVMATKTKIYFAMELVKGGELFHKVSR-GRLKEDVARKYFQQLIDAVDYCHSLGVCHRDLKPENLLLDENGDLKITDFGLSALVESRKKDGLLHTMCGTPAYVAPEVIKNKGYDGAKADIWSCGVILYVLLAGFVPFNDKNLMEMYKKIIRADCQFPKWFSTDVKRLIYRILDPNPTRRINVAKIVQSRWF	ye+Gr lG+g+fakv++ar+l+tg+sva+kv++ke ++ k+++ +qikreisv++lvrhpn+v+l+ev+atk+kiy+ +e+vkGGelf+k+++ grlked arkyfqqli+avdychs gv+hrdlkpenlllde+g+lk++dfGlsal e++++dgllht+cGtPayvaPev+k+kgydgakad+WscGvil+vllag++Pf+d+nl+e+y+ki +a++++pkw+s+++k+li+r+ldpnp++ri++++i++++Wf	yelGrllGegtfakvklardletgesvaikvldkekvl.kaklveqikreisvlklvrhpnvvrllevlatkskiylvleyvkGGelfekiakkgrlkedearkyfqqlisavdychsrgvyhrdlkpenllldekgnlkvsdfGlsalaeqlredgllhttcGtPayvaPevlkkkgydgakadvWscGvilfvllagylPfedenlvelyrkilkaefklpkwlskeakklisrlldpnpetritieeileeeWf	446.4	2.1e-136
Vigun06g189700.1.p	CAMK_CAMKL-CHK1	Vigun06g189700	PF00069.22	Protein kinase domain	11	266	1	264	YEIGRFLGQGNFAKVYHARNLKTGQSVAVKVINKEMMMMKEGmkDQIKREISVMRLVRHPNIVQLHEVMATKTKIYFAMELVKGGELFHKVS-RGRLKEDVARKYFQQLIDAVDYCHSLGVCHRDLKPENLLLDENGDLKITDFGLSALVESRKKdglLHTMCGTPAYVAPEVIKNKGYdGAKADIWSCGVILYVLLAGFVPFNDKNLMEMYKKIIRA-------------DCQFPKWFSTDVKRLIYRILDPNPTRRINVAKIVQSRWF	ye + lG+G+f+kVy a++ +tg+ vAvK+i+ke + k+ +++ rEi++++ ++hpniv+l ev+ +k+++y+ +e+v+ggel++ +s +g l+e+ a+k+++q++ +++y+Hs g++HrDlKpeN+L+de+g+lKitDFGl++ +es++k l++++gt+ Y+APEv+k+++y ++k+D+Ws+Gvily ll+g pf++++ e ++k+++ + + ++ +s ++k+l+ ++l+ +p++R+ +++++q++++	yekleklGeGsfGkVykaveketgkivAvKkikkekakkkke..kkvlrEikilkklkhpnivrlyevfeekdelylvleyveggeladllsrkgslseeeakkiakqilegleylHskgiiHrDlKpeNiLidekgelKitDFGlakelesssk...ltsfvgtreYlAPEvlkeney.skkvDvWslGvilyelltgkppfsgekgkekvekeldqlekilkilgetkeklpeaselseeakdllkkllkkdpkkRltaeellqhpyl	259.1	2.7e-79
Vigun06g189700.1.p	CAMK_CAMKL-CHK1	Vigun06g189700	PF07714.14	Protein tyrosine kinase	13	262	3	258	IGRFLGQGNFAKVYHARNL----KTGQSVAVKVINKEMMMMKegmKDQIKREISVMRLVRHPNIVQLHEVMATKTKIYFAMELVKGGELFHKVSRG----RLKEDVARKYFQQLIDAVDYCHSLGVCHRDLKPENLLLDENGDLKITDFGLSALVESRKKDGLLHTMCGTPAYVAPEVIKNKGYDgAKADIWSCGVILYVLLA-GFVPFNDKNLMEMYKKIIRA-DCQFPKWFSTDVKRLIYRILDPNPTRRINVAKIVQ	+g+ lG+G+f++V++++ k+ ++vavK++++e++ + k+++ +e+++m+ ++hpniv+l+ v+ + ++++ +e+v+gG+L + + + +l+ + ++ +q+ ++++y +s + Hrdl N Ll+en ki+DfGL+ +e++++ ++ ++apE++k+k + k+D+Ws Gv+l+ ++ g p+++ + +e+++k+ + ++ p+ ++++++l+ + ++ +p++R +	lgkklGeGafGeVvegtlkgekekkevkvavKtlkeeateee...keefleeakimkklkhpnivkllgvctkeepllivteyvegGdLlkfLrkkeekekltlkdllsfalqiAkGmeyLeskklvHrdlaarNvLlsenkvvkisDfGLardiekddeykkkeeaklpvkWmapEslkekkft.sksDvWsfGvllwEiftlgeepypglsneevleklkegkrlekpekcpeelyelmkqCweedpeeRptfkelve	138.9	1.2e-42
Vigun07g002100.1.p	CAMK_CAMKL-CHK1	Vigun07g002100	CAMK_CAMKL-CHK1	CAMK_CAMKL-CHK1	14	269	1	256	YQLTRFLGRGNFAKVYQARSLVDGATVAVKVIDKSKTVDAAMEPRIVREIDAMRRLqNHPNILKIHEVLATKTKIYLVVDYAGGGELFSKLSRRGRIPEPLARRYFSQLVSALLFCHRHGIAHRDLKPQNLLLDAAGDLKVSDFGLSALPEHL-RDNLLHTACGTPAFTAPEILRRVGYDGSKADAWSCGVILYNLLAGHLPFDDSNIPAMCRRISRRDYQFPAWISKSARSLIHQLLDPNPKSRISLERVFDNRWL	y+l r lG+g+fakv++ar+l g++va+kv+dk+k+++a + +i rei +++++ +hpn+++++evlatk+kiylv++y+ GGelf+k++++gr+ e ar+yf ql+sa+ +ch++g+ hrdlkp+nllld++g+lkvsdfGlsal+e+l +d+llht+cGtPa+ aPe+l++ gydg+kad WscGvil+ llag+lPf+d+n+ +++r+i+++++++p+w+sk+a++li++lldpnp++ri++e++++++W+	yelGrllGegtfakvklardletgesvaikvldkekvlkaklveqikreisvlklv.rhpnvvrllevlatkskiylvleyvkGGelfekiakkgrlkedearkyfqqlisavdychsrgvyhrdlkpenllldekgnlkvsdfGlsalaeqlredgllhttcGtPayvaPevlkkkgydgakadvWscGvilfvllagylPfedenlvelyrkilkaefklpkwlskeakklisrlldpnpetritieeileeeWf	372.4	8.1e-114
Vigun07g002100.1.p	CAMK_CAMKL-CHK1	Vigun07g002100	PF00069.22	Protein kinase domain	14	269	1	264	YQLTRFLGRGNFAKVYQARSLVDGATVAVKVIDKSKTVDAAMePRIVREIDAMRRLQnHPNILKIHEVLATKTKIYLVVDYAGGGELFSKLSRRGRIPEPLARRYFSQLVSALLFCHRHGIAHRDLKPQNLLLDAAGDLKVSDFGLSALPEHLRDnlLHTACGTPAFTAPEILRRVGYdGSKADAWSCGVILYNLLAGHLPFD----DSNIPAMCRR---------ISRRDYQFPAWISKSARSLIHQLLDPNPKSRISLERVFDNRWL	y+ + lG+G+f+kVy+a++ +g +vAvK+i+k+k+ + +++rEi +++l+ hpni+++ ev+ +k+++ylv++y+ ggel++ lsr+g ++e a+++++q++++l ++H++gi HrDlKp+N+L+d g+lK++DFGl++ e+ + l++ +gt+ + APE+l++ +y ++k+D Ws+Gvily+ll+g+ pf ++++ +++++ ++ +++ + +s++a++l+++ll+ +pk+R++ e + ++++l	yekleklGeGsfGkVykaveketgkivAvKkikkekakkkke.kkvlrEikilkklk.hpnivrlyevfeekdelylvleyveggeladllsrkgslseeeakkiakqilegleylHskgiiHrDlKpeNiLidekgelKitDFGlakelesssk..ltsfvgtreYlAPEvlkeney.skkvDvWslGvilyelltgkppfsgekgkekvekeldqlekilkilgetkeklpeaselseeakdllkkllkkdpkkRltaeellqhpyl	227.8	9.4e-70
Vigun07g002100.1.p	CAMK_CAMKL-CHK1	Vigun07g002100	PF07714.14	Protein tyrosine kinase	16	263	3	256	LTRFLGRGNFAKVYQARSL----VDGATVAVKVIDKSKTVDAamEPRIVREIDAMRRLqNHPNILKIHEVLATKTKIYLVVDYAGGGELFSKLSRR---GRIPEPLARRYFSQLVSALLFCHRHGIAHRDLKPQNLLLDAAGDLKVSDFGLSALPEHLRDNLLHTACGTP-AFTAPEILRRVGYDgSKADAWSCGVILYNLLA-GHLPFDDSNIPAMCRRISRR-DYQFPAWISKSARSLIHQLLDPNPKSRISLERV	l++ lG+G+f++V++++ + +vavK++++++t ++ + ++++e++ m++l +hpni+k++ v + ++++v++y+ gG+L + L ++ ++ ++ q+ +++ + +++ + Hrdl +N Ll+ k+sDfGL+ e+ + ++ + +p ++apE+l++ + sk+D Ws Gv+l+ ++ g+ p+ + + ++++++++ + p+ ++++ +l++q ++ +p++R +++++	lgkklGeGafGeVvegtlkgekekkevkvavKtlkeeateee..keefleeakimkkl.khpnivkllgvctkeepllivteyvegGdLlkfLrkkeekekltlkdllsfalqiAkGmeyLeskklvHrdlaarNvLlsenkvvkisDfGLardiekddeykkkeeaklpvkWmapEslkekkft.sksDvWsfGvllwEiftlgeepypglsneevleklkegkrlekpekcpeelyelmkqCweedpeeRptfkel	118.1	2.7e-36
Vigun07g170300.1.p	CAMK_CAMKL-CHK1	Vigun07g170300	CAMK_CAMKL-CHK1	CAMK_CAMKL-CHK1	24	280	1	256	YQLTRLLGRGSFAKVYQARSLIDGATFAVKIIDKSKTVDAGMEPRIIREIDAMRRLhHHPNILKIHEVMATKTKIHLIVELAAGGELFAKIARRGRLPESTARRYFQQLVSALRFCHRNGVAHRDLKPQNLLLDGEGNLKVSDFGLSALPEHL-KNGLLHTACGTPAYTAPEILRQNgGYDGSKADAWSCGLILYVFLAGYLPFDDTNIPAMYKKISRRDYQFPDWITKPARYVIYKLLDPNPETRMGLEALFGNPWF	y+l rllG+g+fakv++ar+l g+++a+k++dk+k+++a++ +i rei +++++ +hpn+++++ev+atk+ki+l++e+++GGelf+kia++grl e++ar+yfqql+sa+++ch++gv hrdlkp+nllld +gnlkvsdfGlsal+e+l ++gllht+cGtPay aPe+l+++ gydg+kad WscG+il+v+lagylPf+d+n+ ++y+ki+++++++p+w++k a+ +i++lldpnpetr+ +e ++ ++Wf	yelGrllGegtfakvklardletgesvaikvldkekvlkaklveqikreisvlklv.rhpnvvrllevlatkskiylvleyvkGGelfekiakkgrlkedearkyfqqlisavdychsrgvyhrdlkpenllldekgnlkvsdfGlsalaeqlredgllhttcGtPayvaPevlkkk.gydgakadvWscGvilfvllagylPfedenlvelyrkilkaefklpkwlskeakklisrlldpnpetritieeileeeWf	373.8	3e-114
Vigun07g170300.1.p	CAMK_CAMKL-CHK1	Vigun07g170300	PF00069.22	Protein kinase domain	24	280	1	264	YQLTRLLGRGSFAKVYQARSLIDGATFAVKIIDKSKTVDAGMePRIIREIDAMRRLHhHPNILKIHEVMATKTKIHLIVELAAGGELFAKIARRGRLPESTARRYFQQLVSALRFCHRNGVAHRDLKPQNLLLDGEGNLKVSDFGLSALPEHLKNglLHTACGTPAYTAPEILrQNGGYdGSKADAWSCGLILYVFLAGYLPFDDTNIPA----MYKK---------ISRRDYQFPDWITKPARYVIYKLLDPNPETRMGLEALFGNPWF	y+ + lG+Gsf+kVy+a++ +g ++AvK+i+k+k+ + +++rEi +++l+ hpni+++ ev+ +k++++l++e++ ggel+ + r+g l+e++a+++++q++++l+++H++g+ HrDlKp+N+L+d +g+lK++DFGl++ e+ ++ l++ +gt+ Y APE+l ++ +y ++k+D Ws+G+ily +l+g pf +++ ++++ ++ +++ ++ + + a+ ++ kll+ +p++R++ e l +p++	yekleklGeGsfGkVykaveketgkivAvKkikkekakkkke.kkvlrEikilkklk.hpnivrlyevfeekdelylvleyveggeladllsrkgslseeeakkiakqilegleylHskgiiHrDlKpeNiLidekgelKitDFGlakelesssk..ltsfvgtreYlAPEvl.keney.skkvDvWslGvilyelltgkppfsgekgkekvekeldqlekilkilgetkeklpeaselseeakdllkkllkkdpkkRltaeellqhpyl	218.6	6.2e-67
Vigun07g170300.1.p	CAMK_CAMKL-CHK1	Vigun07g170300	PF07714.14	Protein tyrosine kinase	25	273	2	255	QLTRLLGRGSFAKVYQARSL----IDGATFAVKIIDKSKTVDAgmEPRIIREIDAMRRLhHHPNILKIHEVMATKTKIHLIVELAAGGELFAKIARR---GRLPESTARRYFQQLVSALRFCHRNGVAHRDLKPQNLLLDGEGNLKVSDFGLSALPEHLKNGLLHTACGTP-AYTAPEILRQNGgyDGSKADAWSCGLILY-VFLAGYLPFDDTNIPAMYKKIsRRD--YQFPDWITKPARYVIYKLLDPNPETRMGLEA	+l++ lG+G+f++V++++ + + avK++++++t ++ + ++++e++ m++l +hpni+k++ v+ + ++ +++e+++gG+L + ++ +l ++ ++ +q+ +++++ +++ + Hrdl +N Ll+ + k+sDfGL+ e+ ++ ++ + +p ++apE+l+++ sk+D Ws G +l+ +f g p+ + + +++k+ +++ + p+ +++ ++ + ++ +pe R	elgkklGeGafGeVvegtlkgekekkevkvavKtlkeeateee..keefleeakimkkl.khpnivkllgvctkeepllivteyvegGdLlkfLrkkeekekltlkdllsfalqiAkGmeyLeskklvHrdlaarNvLlsenkvvkisDfGLardiekddeykkkeeaklpvkWmapEslkekk..ftsksDvWsfGvllwEiftlgeepypglsneevlekl.kegkrlekpekcpeelyelmkqCweedpeeRptfke	107.5	4.5e-33
Vigun08g111000.1.p	CAMK_CAMKL-CHK1	Vigun08g111000	CAMK_CAMKL-CHK1	CAMK_CAMKL-CHK1	9	262	1	256	YEIGRTVGEGTFAKVKFAQNTETGESVAMKVLDRSTIFKHKMVDQIKREISIMKLVRHPYVVRLYEVLASRTKIYIILEFITGGELFDKIVSHGRLSEADSRRYFQQLIDGVDYCHSKGVYHRDLKPENLLLDSQGNIKISDFGLSAFPDQ--GVSMLRTTCGTPNYVAPEVLSHKGYNGAPADVWSCGVILYVLLAGYLPFDELDLTTLYSKIEKAQFSCPTWFPAGAKSLLHRILDPNPEHRITIQQIRDDEWF	ye+Gr++Gegtfakvk+a+++etgesva+kvld+++++k+k+v+qikreis++klvrhp+vvrl+evla+++kiy++le+++GGelf+ki+++grl+e ++r+yfqqli++vdychs+gvyhrdlkpenllld++gn+k+sdfGlsa+++q ++l+ttcGtP+yvaPevl++kgy+ga advWscGvil+vllagylPf++ +l++ly ki ka+f++p+w+ ++ak+l++r+ldpnpe+riti++i ++eWf	yelGrllGegtfakvklardletgesvaikvldkekvlkaklveqikreisvlklvrhpnvvrllevlatkskiylvleyvkGGelfekiakkgrlkedearkyfqqlisavdychsrgvyhrdlkpenllldekgnlkvsdfGlsalaeqlredgllhttcGtPayvaPevlkkkgydgakadvWscGvilfvllagylPfedenlvelyrkilkaefklpkwlskeakklisrlldpnpetritieeileeeWf	423.2	2.6e-129
Vigun08g111000.1.p	CAMK_CAMKL-CHK1	Vigun08g111000	PF00069.22	Protein kinase domain	9	262	1	264	YEIGRTVGEGTFAKVKFAQNTETGESVAMKVLDRSTIFKHKMvDQIKREISIMKLVRHPYVVRLYEVLASRTKIYIILEFITGGELFDKIVSHGRLSEADSRRYFQQLIDGVDYCHSKGVYHRDLKPENLLLDSQGNIKISDFGLSAFPDQGVSmLRTTCGTPNYVAPEVLSHKGYnGAPADVWSCGVILYVLLAGYLPFDELDLTT-LY---------SKI---EKAQFSCPTWFPAGAKSLLHRILDPNPEHRITIQQIRDDEWF	ye +++GeG+f+kV a ++etg+ vA+K+++++ + k k +++ rEi+i+k ++hp++vrlyev+ + +++y++le++ ggel+d + +g lse++ +++++q++ g++y+Hskg+ HrDlKpeN+L+d++g++Ki+DFGl++ +++ + l++ +gt++Y+APEvl++++y ++++DvWs+Gvily ll+g pf + + ++ + ki +k ++ ++ ++ ak+ll+++l+ +p++R+t++++ +++++	yekleklGeGsfGkVykaveketgkivAvKkikkekakkkke.kkvlrEikilkklkhpnivrlyevfeekdelylvleyveggeladllsrkgslseeeakkiakqilegleylHskgiiHrDlKpeNiLidekgelKitDFGlakelesssk.ltsfvgtreYlAPEvlkeney.skkvDvWslGvilyelltgkppfsgekgkekvekeldqlekilkilgetkeklpeaselseeakdllkkllkkdpkkRltaeellqhpyl	244.8	6.2e-75
Vigun08g111000.1.p	CAMK_CAMKL-CHK1	Vigun08g111000	PF07714.14	Protein tyrosine kinase	10	257	2	257	EIGRTVGEGTFAKVKFAQNT----ETGESVAMKVLDRSTifKHKMVDQIKREISIMKLVRHPYVVRLYEVLASRTKIYIILEFITGGELFDKIVSH---GRLSEADSRRYFQQLIDGVDYCHSKGVYHRDLKPENLLLDSQGNIKISDFGLSAFP--DQGVSMLRTTCGTPNYVAPEVLSHKGYNGApADVWSCGVILYVLLA-GYLPFDELDLTTLYSKIEK-AQFSCPTWFPAGAKSLLHRILDPNPEHRITIQQIR	e+g+++GeG+f++V ++ + ++ +va+K+l++++ +++ +++ +e++imk ++hp +v+l+ v ++ +++i++e+++gG+L + + ++ +l+ d ++ +q+ +G++y +sk + Hrdl N Ll+++ +kisDfGL+ d+ ++ +++ +++apE+l++k ++ + +DvWs Gv+l+ ++ g p+ +l+ +++++k+++ + ++p+ p+ ++l+++ ++ +pe+R t+++++	elgkklGeGafGeVvegtlkgekekkevkvavKtlkeea..teeekeefleeakimkklkhpnivkllgvctkeepllivteyvegGdLlkfLrkkeekekltlkdllsfalqiAkGmeyLeskklvHrdlaarNvLlsenkvvkisDfGLardiekddeykkkeeaklpvkWmapEslkekkftsk.sDvWsfGvllwEiftlgeepypglsneevleklkegkrlekpekcpeelyelmkqCweedpeeRptfkelv	140.5	3.9e-43
Vigun08g133400.1.p	CAMK_CAMKL-CHK1	Vigun08g133400	CAMK_CAMKL-CHK1	CAMK_CAMKL-CHK1	15	269	1	256	YELGRLLGKGTFGKVYYGRCTRTNQSVAIKVIDKNKVIKAGQVDHIKREISIMRLVKHPNVIELFEVMATKSKIYIVMEYAKGGELFKKVAK-GKLKEDVAHRYFRQLVNAVDFCHSRGVCHRDIKPENILLDENDNLKISDFGLSALADSKHQDGLLHTACGTPAYVAPEVIKRKGYDGAKADIWSCGVVLFVLLAGYIPFQDPNLMVVYKKISKAEFTCPRWFPKGVRKLLSKMLDPNPNTRISIDEIKQCSWF	yelGrllG+gtf+kv+++r ++t++svaikv+dk+kv+ka+ v++ikreis+++lv+hpnv++l+ev+atkskiy+v+ey+kGGelf+k+ak g+lked a++yf+ql++avd+chsrgv+hrd+kpen+llde++nlk+sdfGlsala+++++dgllht+cGtPayvaPev+k+kgydgakad+WscGv+lfvllagy+Pf+d nl+ +y+ki+kaef++p+w+ k+++kl+s++ldpnp+tri+i+ei++ +Wf	yelGrllGegtfakvklardletgesvaikvldkekvlkaklveqikreisvlklvrhpnvvrllevlatkskiylvleyvkGGelfekiakkgrlkedearkyfqqlisavdychsrgvyhrdlkpenllldekgnlkvsdfGlsalaeqlredgllhttcGtPayvaPevlkkkgydgakadvWscGvilfvllagylPfedenlvelyrkilkaefklpkwlskeakklisrlldpnpetritieeileeeWf	439.2	3.3e-134
Vigun08g133400.1.p	CAMK_CAMKL-CHK1	Vigun08g133400	PF00069.22	Protein kinase domain	15	269	1	264	YELGRLLGKGTFGKVYYGRCTRTNQSVAIKVIDKNKVIKAGQvDHIKREISIMRLVKHPNVIELFEVMATKSKIYIVMEYAKGGELFKKVA-KGKLKEDVAHRYFRQLVNAVDFCHSRGVCHRDIKPENILLDENDNLKISDFGLSALADSKHQdglLHTACGTPAYVAPEVIKRKGYdGAKADIWSCGVVLFVLLAGYIPFQDPNLM----VVYKK------I---SKAEFTCPRWFPKGVRKLLSKMLDPNPNTRISIDEIKQCSWF	ye + lG+G+fGkVy ++ ++t++ vA+K+i+k+k k + +++ rEi+i++ +khpn+++l+ev+ +k+++y+v+ey++ggel++ + kg+l+e+ a ++++q++++++++Hs+g++HrD+KpeNiL+de+++lKi+DFGl++ ++s+++ l++ +gt+ Y+APEv+k+++y ++k+D+Ws+Gv+l+ ll+g pf++ + +++ i +k ++ ++ +++ +++ll+k+l+ +p++R++++e++q +++	yekleklGeGsfGkVykaveketgkivAvKkikkekakkkke.kkvlrEikilkklkhpnivrlyevfeekdelylvleyveggeladllsrkgslseeeakkiakqilegleylHskgiiHrDlKpeNiLidekgelKitDFGlakelesssk...ltsfvgtreYlAPEvlkeney.skkvDvWslGvilyelltgkppfsgekgkekvekeldqlekilkilgetkeklpeaselseeakdllkkllkkdpkkRltaeellqhpyl	257.1	1.1e-78
Vigun08g133400.1.p	CAMK_CAMKL-CHK1	Vigun08g133400	PF07714.14	Protein tyrosine kinase	16	265	2	258	ELGRLLGKGTFGKVYYGRCT----RTNQSVAIKVIDKNKviKAGQVDHIKREISIMRLVKHPNVIELFEVMATKSKIYIVMEYAKGGELFKKVAKG----KLKEDVAHRYFRQLVNAVDFCHSRGVCHRDIKPENILLDENDNLKISDFGLSALADSKHQDGLLHTACGTPAYVAPEVIKRKGYDgAKADIWSCGVVLFVLLA-GYIPFQDPNLMVVYKKISK-AEFTCPRWFPKGVRKLLSKMLDPNPNTRISIDEIKQ	elg+ lG+G+fG+V+ g+++ +++++va+K++++++ ++ + +++ +e++im+ +khpn+++l v+ +++++iv+ey++gG+L k + k kl+ + ++ +q+ +++++ +s+ + Hrd+ N+Ll+en+ kisDfGL+ ++++ ++a ++apE++k+k + k+D+Ws Gv+l+ ++ g p+++ + + v++k+++ + ++p+ p+ + +l+++ ++ +p+ R +++e+ +	elgkklGeGafGeVvegtlkgekekkevkvavKtlkeea..teeekeefleeakimkklkhpnivkllgvctkeepllivteyvegGdLlkfLrkkeekekltlkdllsfalqiAkGmeyLeskklvHrdlaarNvLlsenkvvkisDfGLardiekddeykkkeeaklpvkWmapEslkekkft.sksDvWsfGvllwEiftlgeepypglsneevleklkegkrlekpekcpeelyelmkqCweedpeeRptfkelve	152.2	1e-46
Vigun08g133600.4.p	CAMK_CAMKL-CHK1	Vigun08g133600	CAMK_CAMKL-CHK1	CAMK_CAMKL-CHK1	18	272	1	256	YEVGRLLGCGAFAKVYHARNIDKGQSVAVKVVSKKKLAATGMTTNVKREITIMSRLHHPNIVKLHEVLATKTKIYFILEFAKGGELFSRIAK-SRFSEDLARRFFQQLISAVGYCHARGVFHRDLKPENLLLDEQGNLKVSDFGLGAVKEQLAVDGVLHTLCGTPAYVAPEILAKKGYDGAKVDVWSSGVILFVLVAGYLPFNDPNLMVMYRKIYKGEYRCPRWFSTELRRFLARLLDTNPETRISVDEILKDAWF	ye+GrllG g+fakv++ar+++ g+sva+kv++k+k++++++++++krei+++ +++hpn+v+l+evlatk+kiy++le++kGGelf++iak +r++ed ar++fqqlisav ych+rgv+hrdlkpenlllde+gnlkvsdfGl a++eql+ dg+lht cGtPayvaPe+l+kkgydgak+dvWs Gvilfvl+agylPf+d nl+ +yrki+k+e+++p+w+s+e++++++rlld+npetri+++eil++ Wf	yelGrllGegtfakvklardletgesvaikvldkekvlkaklveqikreisvlklvrhpnvvrllevlatkskiylvleyvkGGelfekiakkgrlkedearkyfqqlisavdychsrgvyhrdlkpenllldekgnlkvsdfGlsalaeqlredgllhttcGtPayvaPevlkkkgydgakadvWscGvilfvllagylPfedenlvelyrkilkaefklpkwlskeakklisrlldpnpetritieeileeeWf	421.1	1.1e-128
Vigun08g133600.4.p	CAMK_CAMKL-CHK1	Vigun08g133600	PF00069.22	Protein kinase domain	18	272	1	264	YEVGRLLGCGAFAKVYHARNIDKGQSVAVKVVSKKKLAATGMtTNVKREITIMSRLHHPNIVKLHEVLATKTKIYFILEFAKGGELFSRIA-KSRFSEDLARRFFQQLISAVGYCHARGVFHRDLKPENLLLDEQGNLKVSDFGLGAVKEQLAVdgvLHTLCGTPAYVAPEILAKKGYdGAKVDVWSSGVILFVLVAGYLPFN----DPNLMVMYRK------I---YKGEYRCPRWFSTELRRFLARLLDTNPETRISVDEILKDAWF	ye+ + lG G+f+kVy a++ ++g+ vAvK+++k+k + ++v rEi+i+ +l+hpniv+l ev+ +k+++y++le+++ggel++++ k+ +se+ a+++++q+++++ y+H++g++HrDlKpeN+L+de+g+lK++DFGl + e+ l++ +gt+ Y+APE+l +++y ++kvDvWs Gvil+ l++g pf+ + + ++++ i +k +++ ++ +s e++++l +ll+ +p++R++++e+l++ ++	yekleklGeGsfGkVykaveketgkivAvKkikkekakkkke.kkvlrEikilkklkhpnivrlyevfeekdelylvleyveggeladllsrkgslseeeakkiakqilegleylHskgiiHrDlKpeNiLidekgelKitDFGlakelesssk...ltsfvgtreYlAPEvlkeney.skkvDvWslGvilyelltgkppfsgekgkekvekeldqlekilkilgetkeklpeaselseeakdllkkllkkdpkkRltaeellqhpyl	235.3	5e-72
Vigun08g133600.4.p	CAMK_CAMKL-CHK1	Vigun08g133600	PF07714.14	Protein tyrosine kinase	20	268	3	258	VGRLLGCGAFAKVYHARNI----DKGQSVAVKVVSKKKLAATgmTTNVKREITIMSRLHHPNIVKLHEVLATKTKIYFILEFAKGGELFSRIAKS----RFSEDLARRFFQQLISAVGYCHARGVFHRDLKPENLLLDEQGNLKVSDFGLGAVKEQLAVDGVLHTLCGTPAYVAPEILAKKGYDgAKVDVWSSGVILFVLVA-GYLPFNDPNLMVMYRKIYKGE-YRCPRWFSTELRRFLARLLDTNPETRISVDEILK	+g+ lG Gaf++V++++ +k ++vavK++++++ + + ++++ +e++im++l+hpnivkl+ v + ++++++e+++gG+L + + k+ +++ + +f +q+ +++ y +++ + Hrdl N Ll+e+ k+sDfGL e+ + ++ ++apE+l +k + k DvWs Gv+l+ ++ g p+++ + + +++k+ +g+ ++p+ ++el +++ + ++++pe R + +	lgkklGeGafGeVvegtlkgekekkevkvavKtlkeeateee..keefleeakimkklkhpnivkllgvctkeepllivteyvegGdLlkfLrkkeekekltlkdllsfalqiAkGmeyLeskklvHrdlaarNvLlsenkvvkisDfGLardiekddeykkkeeaklpvkWmapEslkekkft.sksDvWsfGvllwEiftlgeepypglsneevleklkegkrlekpekcpeelyelmkqCweedpeeRptfkelve	129.5	9e-40
Vigun08g179700.1.p	CAMK_CAMKL-CHK1	Vigun08g179700	CAMK_CAMKL-CHK1	CAMK_CAMKL-CHK1	13	268	1	256	YEVGRTIGEGTFAKVKFARNSETGEPVALKILDKEKVLKHKMAEQIRREVATMKLIKHPNVVRLYEVMGSKTKIYIVLEFVTGGELFDKIVNHGRMSENEARRYFQQLINAVDYCHSRGVYHRDLKPENLLLDTYGNLKVSDFGLSALSQQVRDDGLLHTTCGTPNYVAPEVLNDRGYDGATADLWSCGVILFVLVAGYLPFDDPNLMNLYKKISAAEFTCPPWLSFSARKLITRILDPDPTTRITIPEILDDEWF	ye+Gr++Gegtfakvk+ar+ etge va+k+ldkekvlk+k++eqi+re++++kl++hpnvvrl+ev+ +k+kiy+vle+v+GGelf+ki+++gr++e+ear+yfqqli+avdychsrgvyhrdlkpenllld+ gnlkvsdfGlsal++q+r+dgllhttcGtP+yvaPevl+++gydga+ad+WscGvilfvl+agylPf+d nl++ly+ki++aef++p+wls +a+kli+r+ldp+p+triti eil++eWf	yelGrllGegtfakvklardletgesvaikvldkekvlkaklveqikreisvlklvrhpnvvrllevlatkskiylvleyvkGGelfekiakkgrlkedearkyfqqlisavdychsrgvyhrdlkpenllldekgnlkvsdfGlsalaeqlredgllhttcGtPayvaPevlkkkgydgakadvWscGvilfvllagylPfedenlvelyrkilkaefklpkwlskeakklisrlldpnpetritieeileeeWf	455.9	2.7e-139
Vigun08g179700.1.p	CAMK_CAMKL-CHK1	Vigun08g179700	PF00069.22	Protein kinase domain	13	268	1	264	YEVGRTIGEGTFAKVKFARNSETGEPVALKILDKEKVLKHKMaEQIRREVATMKLIKHPNVVRLYEVMGSKTKIYIVLEFVTGGELFDKIVNHGRMSENEARRYFQQLINAVDYCHSRGVYHRDLKPENLLLDTYGNLKVSDFGLSALSQQVRDdglLHTTCGTPNYVAPEVLNDRGYdGATADLWSCGVILFVLVAGYLPFDDPNLMNLYKK----------IS---AAEFTCPPWLSFSARKLITRILDPDPTTRITIPEILDDEWF	ye+ +++GeG+f+kV a+++etg+ vA+K+++kek k k ++++rE++ +k +khpn+vrlyev+ +k+++y+vle+v ggel+d + ++g +se+ea+++++q++++++y+Hs+g+ HrDlKpeN+L+d+ g+lK++DFGl++ ++ + l++ +gt++Y+APEvl++++y ++++D+Ws+Gvil+ l++g pf + + + ++k i ++ + ls +a++l++++l+ dp++R+t+ e+l+++++	yekleklGeGsfGkVykaveketgkivAvKkikkekakkkke.kkvlrEikilkklkhpnivrlyevfeekdelylvleyveggeladllsrkgslseeeakkiakqilegleylHskgiiHrDlKpeNiLidekgelKitDFGlakelesssk...ltsfvgtreYlAPEvlkeney.skkvDvWslGvilyelltgkppfsgekgkekvekeldqlekilkilgetkeklpeaselseeakdllkkllkkdpkkRltaeellqhpyl	247.1	1.2e-75
Vigun08g179700.1.p	CAMK_CAMKL-CHK1	Vigun08g179700	PF07714.14	Protein tyrosine kinase	15	263	3	257	VGRTIGEGTFAKVKFARNS----ETGEPVALKILDKEKvlKHKMAEQIRREVATMKLIKHPNVVRLYEVMGSKTKIYIVLEFVTGGELFDKIVNH---GRMSENEARRYFQQLINAVDYCHSRGVYHRDLKPENLLLDTYGNLKVSDFGLSALSQQVRDDGLLHTTCGTPNYVAPEVLNDRGYDgATADLWSCGVILFVLVA-GYLPFDDPNLMNLYKKISAA-EFTCPPWLSFSARKLITRILDPDPTTRITIPEIL	+g+++GeG+f++V ++ + ++ va+K+l++e+ +++ e++ +e+++mk +khpn+v+l+ v+ ++ +++iv+e+v+gG+L + + ++ +++ ++ ++ +q+ ++++y +s+ + Hrdl N Ll++ k+sDfGL+ ++ + +++ +++apE+l+++ + +D Ws Gv+l+ ++ g p+ + + +++++k+++ + ++p + + +l+++ ++ dp+ R t+	lgkklGeGafGeVvegtlkgekekkevkvavKtlkeea..teeekeefleeakimkklkhpnivkllgvctkeepllivteyvegGdLlkfLrkkeekekltlkdllsfalqiAkGmeyLeskklvHrdlaarNvLlsenkvvkisDfGLardiekddeykkkeeaklpvkWmapEslkekkft.sksDvWsfGvllwEiftlgeepypglsneevleklkegkrlekpekcpeelyelmkqCweedpeeRptfkelv	128.2	2.1e-39
Vigun09g006100.13.p	CAMK_CAMKL-CHK1	Vigun09g006100	CAMK_CAMKL-CHK1	CAMK_CAMKL-CHK1	16	269	1	256	YELGKTIGEGSFAKVKFARHVNNGNKVAIKILDRKHVLRHNMMEQLQREISSMRLINHPNVTKIFEVMASKTKIYIVLELVDGGELFDKIAAKGKLEEDEARNYFQQLINAVDYCHSRGVYHRDLKPENLLLDSNSVLKVSDFGLSTYTQ--KEDELLRTACGTPNYVAPEVIHNKGYVGSTSDMWSCGVILFVLMAGFMPFDAPTPMALFKKIVKAEFSCPSWFPPQAKTLLKRILDPNPQTRIKIPELLKDEWF	yelG+++Geg+fakvk+ar++++g++vaik+ld+++vl+++++eq++reis ++l++hpnv +++ev+a+k+kiy+vle+v+GGelf+kia+kg+l+edear+yfqqli+avdychsrgvyhrdlkpenllld++ lkvsdfGls+ ++ +ed+ll+t+cGtP+yvaPev+++kgy g+++d+WscGvilfvl+ag++Pf+ + ++l++ki+kaef++p+w+ ++ak+l++r+ldpnp+tri+i e+l++eWf	yelGrllGegtfakvklardletgesvaikvldkekvlkaklveqikreisvlklvrhpnvvrllevlatkskiylvleyvkGGelfekiakkgrlkedearkyfqqlisavdychsrgvyhrdlkpenllldekgnlkvsdfGlsalaeqlredgllhttcGtPayvaPevlkkkgydgakadvWscGvilfvllagylPfedenlvelyrkilkaefklpkwlskeakklisrlldpnpetritieeileeeWf	408.1	1.1e-124
Vigun09g006100.13.p	CAMK_CAMKL-CHK1	Vigun09g006100	PF00069.22	Protein kinase domain	16	269	1	264	YELGKTIGEGSFAKVKFARHVNNGNKVAIKILDRKHVLRHNMmEQLQREISSMRLINHPNVTKIFEVMASKTKIYIVLELVDGGELFDKIAAKGKLEEDEARNYFQQLINAVDYCHSRGVYHRDLKPENLLLDSNSVLKVSDFGLSTYTQKEDElLRTACGTPNYVAPEVIHNKGYvGSTSDMWSCGVILFVLMAGFMPFDAPTPMALFKKIVKA-------------EFSCPSWFPPQAKTLLKRILDPNPQTRIKIPELLKDEWF	ye +++GeGsf+kV a++ ++g++vA+K++++++ + ++++rEi+ ++ ++hpn+ +++ev+ +k+++y+vle+v+ggel+d + +kg+l+e+ea+++++q++++++y+Hs+g+ HrDlKpeN+L+d++++lK++DFGl++ +++ + l++ +gt++Y+APEv+++++y ++++D+Ws+Gvil+ l++g +pf + + ++k+++ ++ +s ++++ak llk++l+ +p++R+ + ell+++++	yekleklGeGsfGkVykaveketgkivAvKkikkekakkkke.kkvlrEikilkklkhpnivrlyevfeekdelylvleyveggeladllsrkgslseeeakkiakqilegleylHskgiiHrDlKpeNiLidekgelKitDFGlakelesssk.ltsfvgtreYlAPEvlkeney.skkvDvWslGvilyelltgkppfsgekgkekvekeldqlekilkilgetkeklpeaselseeakdllkkllkkdpkkRltaeellqhpyl	245.6	3.6e-75
Vigun09g006100.13.p	CAMK_CAMKL-CHK1	Vigun09g006100	PF07714.14	Protein tyrosine kinase	17	264	2	257	ELGKTIGEGSFAKVKFARHV----NNGNKVAIKILdrKHVLRHNMMEQLQREISSMRLINHPNVTKIFEVMASKTKIYIVLELVDGGELFDKIAAK---GKLEEDEARNYFQQLINAVDYCHSRGVYHRDLKPENLLLDSNSVLKVSDFGLSTYTQKEDELL-RTA-CGTPNYVAPEVIHNKGyVGSTSDMWSCGVILFVLMA-GFMPFDAPTPMALFKKIVK-AEFSCPSWFPPQAKTLLKRILDPNPQTRIKIPELL	elgk++GeG+f++V ++ ++ kva+K+l k+ +++ +e++ +e++ m+ ++hpn+ k+ v+ ++ +++iv+e+v+gG+L + + +k kl+ ++ ++ +q+ ++++y +s+ + Hrdl N Ll++n+v k+sDfGL+ ++k+de ++ +++apE++++k + s sD+Ws Gv+l+ ++ g +p+ +++ +++k+ + + ++p+ p++ ++l+k+ ++ +p+ R ++ el+	elgkklGeGafGeVvegtlkgekekkevkvavKtl..keeateeekeefleeakimkklkhpnivkllgvctkeepllivteyvegGdLlkfLrkkeekekltlkdllsfalqiAkGmeyLeskklvHrdlaarNvLlsenkvvkisDfGLardiekddeykkkeeaklpvkWmapEslkekk.ftsksDvWsfGvllwEiftlgeepypglsneevleklkegkrlekpekcpeelyelmkqCweedpeeRptfkelv	141.5	1.9e-43
Vigun09g045200.1.p	CAMK_CAMKL-CHK1	Vigun09g045200	CAMK_CAMKL-CHK1	CAMK_CAMKL-CHK1	19	274	1	256	YELGRILGEGNFGKVKLARDTNSGKLFAVKILEKNKIIDLNNTDQIKREISTLKLLKHPNVVRLYEVLASKTKIYMVLEYVNGGELFDKIASKGKLEEAEGRKIFQQLIDGVSFCHTKGVFHRDLKLENVLVDAKGNIKITDFNLSALPQHFRDDGLLHTTCGSPNYVAPEILANKGYDGGTSDIWSCGVILYVILTGYLPFDDRNLAVLYQKIFKGDLQIPRWLSAGARNMIKRMLDPNPKTRITMAMIKEDEWF	yelGr+lGeg+f+kvklard+++g+ +a+k+l+k+k+++ + ++qikreis+lkl++hpnvvrl+evla+k+kiy+vleyv+GGelf+kia+kg+l+e e+rk+fqqli++v++ch++gv+hrdlk en+l+d+kgn+k++df lsal+++ r+dgllhttcG+P+yvaPe+l++kgydg ++d+WscGvil+v+l+gylPf+d+nl+ ly+ki+k+++++p+wls++a+++i+r+ldpnp+trit++ i+e+eWf	yelGrllGegtfakvklardletgesvaikvldkekvlkaklveqikreisvlklvrhpnvvrllevlatkskiylvleyvkGGelfekiakkgrlkedearkyfqqlisavdychsrgvyhrdlkpenllldekgnlkvsdfGlsalaeqlredgllhttcGtPayvaPevlkkkgydgakadvWscGvilfvllagylPfedenlvelyrkilkaefklpkwlskeakklisrlldpnpetritieeileeeWf	413.0	3.3e-126
Vigun09g045200.1.p	CAMK_CAMKL-CHK1	Vigun09g045200	PF00069.22	Protein kinase domain	19	274	1	264	YELGRILGEGNFGKVKLARDTNSGKLFAVKILEKNKIIDLNNtDQIKREISTLKLLKHPNVVRLYEVLASKTKIYMVLEYVNGGELFDKIASKGKLEEAEGRKIFQQLIDGVSFCHTKGVFHRDLKLENVLVDAKGNIKITDFNLSALPQHFRDdglLHTTCGSPNYVAPEILANKGYdGGTSDIWSCGVILYVILTGYLPFDDRNLAV-----LYQ-----KIF---KGDLQIPRWLSAGARNMIKRMLDPNPKTRITMAMIKEDEWF	ye + lGeG+fGkV a+++++gk +AvK+++k+k+ + ++ +++ rEi+ lk lkhpn+vrlyev+ +k+++y+vleyv+ggel+d + kg+l+e+e +ki++q++ g++++H kg++HrDlK eN+L+d kg++KitDF l++ ++ + l++ +g+++Y+APE+l +++y + ++D+Ws+Gvily +ltg pf +++ l q ki+ k +l+ ++ ls a++++k++l+ +pk+R+t++++++++++	yekleklGeGsfGkVykaveketgkivAvKkikkekakkkke.kkvlrEikilkklkhpnivrlyevfeekdelylvleyveggeladllsrkgslseeeakkiakqilegleylHskgiiHrDlKpeNiLidekgelKitDFGlakelesssk...ltsfvgtreYlAPEvlkeney.skkvDvWslGvilyelltgkppfsgekgkekvekeldqlekilkilgetkeklpeaselseeakdllkkllkkdpkkRltaeellqhpyl	242.5	3.2e-74
Vigun09g045200.1.p	CAMK_CAMKL-CHK1	Vigun09g045200	PF07714.14	Protein tyrosine kinase	20	270	2	258	ELGRILGEGNFGKVKLARDT----NSGKLFAVKILEKNKiiDLNNTDQIKREISTLKLLKHPNVVRLYEVLASKTKIYMVLEYVNGGELFDKIASK---GKLEEAEGRKIFQQLIDGVSFCHTKGVFHRDLKLENVLVDAKGNIKITDFNLSALPQHFRDDGLLHTTCGSPNYVAPEILANKGYDgGTSDIWSCGVILYVILT-GYLPFDDRNLAVLYQKIFKG-DLQIPRWLSAGARNMIKRMLDPNPKTRITMAMIKE	elg+ lGeG+fG+V ++ + ++ avK+l++++ + ++++++ +e++++k lkhpn+v+l+ v ++ ++++v+eyv+gG+L + + +k kl+ + ++ +q+ +G+++ + k + Hrdl NvL++ + +ki+Df L+ ++ + +++ + +++apE+l +k + sD+Ws Gv+l+ i+t g p+ + + + +++k+ +g l+ p+ ++ +++k+ ++ +p+ R t++ + e	elgkklGeGafGeVvegtlkgekekkevkvavKtlkeea..teeekeefleeakimkklkhpnivkllgvctkeepllivteyvegGdLlkfLrkkeekekltlkdllsfalqiAkGmeyLeskklvHrdlaarNvLlsenkvvkisDfGLardiekddeykkkeeaklpvkWmapEslkekkft.sksDvWsfGvllwEiftlgeepypglsneevleklkegkrlekpekcpeelyelmkqCweedpeeRptfkelve	135.2	1.6e-41
Vigun09g051000.1.p	CAMK_CAMKL-CHK1	Vigun09g051000	CAMK_CAMKL-CHK1	CAMK_CAMKL-CHK1	20	275	1	256	YELGRTLGEGNFAKVKFARHVETRENVAIKILDKEKVLKHKMIDQIKREISTMKLVRHPNVIRMYEVMASRTKIYIVLEFVTGGELFDKIARSGRLKEDEARKYFQQLICAVDYCHSRGVFHRDLKPENLLLDANGVLKVSDFGLSALPQQVREDGLLHTTCGTPNYVAPEVINNKGYDGAKADLWSCGVILFVLMAGYLPFEETNLTALYKKIYKAEFTCPPWFSSSAKKLINRILDPNPATRITLSEVVENDWF	yelGr+lGeg+fakvk+ar++et e+vaik+ldkekvlk+k+++qikreis++klvrhpnv+r++ev+a+++kiy+vle+v+GGelf+kia++grlkedearkyfqqli avdychsrgv+hrdlkpenllld++g lkvsdfGlsal++q+redgllhttcGtP+yvaPev+++kgydgakad+WscGvilfvl+agylPfe++nl++ly+ki+kaef++p+w+s++akkli+r+ldpnp+trit++e++e++Wf	yelGrllGegtfakvklardletgesvaikvldkekvlkaklveqikreisvlklvrhpnvvrllevlatkskiylvleyvkGGelfekiakkgrlkedearkyfqqlisavdychsrgvyhrdlkpenllldekgnlkvsdfGlsalaeqlredgllhttcGtPayvaPevlkkkgydgakadvWscGvilfvllagylPfedenlvelyrkilkaefklpkwlskeakklisrlldpnpetritieeileeeWf	460.3	1.2e-140
Vigun09g051000.1.p	CAMK_CAMKL-CHK1	Vigun09g051000	PF00069.22	Protein kinase domain	20	275	1	264	YELGRTLGEGNFAKVKFARHVETRENVAIKILDKEKVLKHKMiDQIKREISTMKLVRHPNVIRMYEVMASRTKIYIVLEFVTGGELFDKIARSGRLKEDEARKYFQQLICAVDYCHSRGVFHRDLKPENLLLDANGVLKVSDFGLSALPQQVREdglLHTTCGTPNYVAPEVINNKGYdGAKADLWSCGVILFVLMAGYLPFEETNLTALYKKIY-------------KAEFTCPPWFSSSAKKLINRILDPNPATRITLSEVVENDWF	ye ++lGeG+f+kV a++ et++ vA+K+++kek k k +++ rEi+ +k ++hpn++r+yev+ + +++y+vle+v ggel+d + r+g l+e+ea+k+++q++ +++y+Hs+g++HrDlKpeN+L+d +g+lK++DFGl++ ++ + l++ +gt++Y+APEv+++++y ++k+D+Ws+Gvil+ l++g pf++++ + ++k++ k ++ + +s++ak+l++++l+ +p +R+t +e+++++++	yekleklGeGsfGkVykaveketgkivAvKkikkekakkkke.kkvlrEikilkklkhpnivrlyevfeekdelylvleyveggeladllsrkgslseeeakkiakqilegleylHskgiiHrDlKpeNiLidekgelKitDFGlakelesssk...ltsfvgtreYlAPEvlkeney.skkvDvWslGvilyelltgkppfsgekgkekvekeldqlekilkilgetkeklpeaselseeakdllkkllkkdpkkRltaeellqhpyl	251.8	4.7e-77
Vigun09g051000.1.p	CAMK_CAMKL-CHK1	Vigun09g051000	PF07714.14	Protein tyrosine kinase	21	271	2	258	ELGRTLGEGNFAKVKFARHV----ETRENVAIKILDKEKvlKHKMIDQIKREISTMKLVRHPNVIRMYEVMASRTKIYIVLEFVTGGELFDKIARS---GRLKEDEARKYFQQLICAVDYCHSRGVFHRDLKPENLLLDANGVLKVSDFGLSALPQQVREDGLLHTTCGTPNYVAPEVINNKGYDgAKADLWSCGVILFVLMA-GYLPFEETNLTALYKKIYKA-EFTCPPWFSSSAKKLINRILDPNPATRITLSEVVE	elg++lGeG+f++V ++ +++ +va+K+l++e+ +++ +++ +e+++mk ++hpn+++++ v+ ++ +++iv+e+v+gG+L + + ++ +l+ ++ ++ +q+ ++++y +s+ + Hrdl N Ll+ n v k+sDfGL+ ++ e +++ +++apE++++k + k+D Ws Gv+l+ ++ g p+++ + + +++k+ + + ++p +++ ++l+++ ++ +p+ R t++e+ve	elgkklGeGafGeVvegtlkgekekkevkvavKtlkeea..teeekeefleeakimkklkhpnivkllgvctkeepllivteyvegGdLlkfLrkkeekekltlkdllsfalqiAkGmeyLeskklvHrdlaarNvLlsenkvvkisDfGLardiekddeykkkeeaklpvkWmapEslkekkft.sksDvWsfGvllwEiftlgeepypglsneevleklkegkrlekpekcpeelyelmkqCweedpeeRptfkelve	142.5	9.3e-44
Vigun09g056600.1.p	CAMK_CAMKL-CHK1	Vigun09g056600	CAMK_CAMKL-CHK1	CAMK_CAMKL-CHK1	22	276	1	256	YELGRLLGHGTFAKVYHARNLKSGKSVAMKVVGKEKLIKVGMMEQIKREISAMNMVKHPSIVQLHEVMASKSKIYIAMELVRGGELFNKIAR-GRLREETARLYFQQLVSAVDFCHSRGVYHRDLKPENLLLDEDGNLKVTDFGLSTFSEHLRQDGLLHTTCGTPAYVAPEVIGKKGYDGAKADIWSCGVILYVLLAGFLPFQDDNLVALYKKIYRGDFKCPPWFSSEARRLITKLLDPNPNNRITISKIMESSWF	yelGrllG+gtfakv++ar+l++g+sva+kv+ kek++k +++eqikreis++++v+hp++v+l+ev+a+kskiy+ +e+v+GGelf+kia+ grl+e++ar yfqql+savd+chsrgvyhrdlkpenlllde+gnlkv+dfGls+++e+lr+dgllhttcGtPayvaPev+ kkgydgakad+WscGvil+vllag+lPf+d+nlv+ly+ki++++fk+p+w+s+ea++li++lldpnp++riti++i+e++Wf	yelGrllGegtfakvklardletgesvaikvldkekvlkaklveqikreisvlklvrhpnvvrllevlatkskiylvleyvkGGelfekiakkgrlkedearkyfqqlisavdychsrgvyhrdlkpenllldekgnlkvsdfGlsalaeqlredgllhttcGtPayvaPevlkkkgydgakadvWscGvilfvllagylPfedenlvelyrkilkaefklpkwlskeakklisrlldpnpetritieeileeeWf	447.1	1.3e-136
Vigun09g056600.1.p	CAMK_CAMKL-CHK1	Vigun09g056600	PF00069.22	Protein kinase domain	22	276	1	264	YELGRLLGHGTFAKVYHARNLKSGKSVAMKVVGKEKLIKVGMmEQIKREISAMNMVKHPSIVQLHEVMASKSKIYIAMELVRGGELFNKIA-RGRLREETARLYFQQLVSAVDFCHSRGVYHRDLKPENLLLDEDGNLKVTDFGLSTFSEHLRQdglLHTTCGTPAYVAPEVIGKKGYdGAKADIWSCGVILYVLLAGFLPFQDDNLVALYKKIYRG-------------DFKCPPWFSSEARRLITKLLDPNPNNRITISKIMESSWF	ye + lG G+f+kVy a++ ++gk vA+K++ kek k +++ rEi+ ++ +khp iv+l ev+ +k+++y+ +e+v+ggel++ + +g l ee+a+ +++q++++++++Hs+g+ HrDlKpeN+L+de+g+lK+tDFGl++ e+ + l++ +gt+ Y+APEv+++++y ++k+D+Ws+Gvily ll+g pf++++ ++k+++ +++ + +s+ea++l++kll+ +p++R+t++++++++++	yekleklGeGsfGkVykaveketgkivAvKkikkekakkkke.kkvlrEikilkklkhpnivrlyevfeekdelylvleyveggeladllsrkgslseeeakkiakqilegleylHskgiiHrDlKpeNiLidekgelKitDFGlakelesssk...ltsfvgtreYlAPEvlkeney.skkvDvWslGvilyelltgkppfsgekgkekvekeldqlekilkilgetkeklpeaselseeakdllkkllkkdpkkRltaeellqhpyl	247.2	1.2e-75
Vigun09g056600.1.p	CAMK_CAMKL-CHK1	Vigun09g056600	PF07714.14	Protein tyrosine kinase	23	272	2	258	ELGRLLGHGTFAKVYHARNL----KSGKSVAMKVVgKEKLiKVGMMEQIKREISAMNMVKHPSIVQLHEVMASKSKIYIAMELVRGGELFNKIARG----RLREETARLYFQQLVSAVDFCHSRGVYHRDLKPENLLLDEDGNLKVTDFGLSTFSEHLRQDGLLHTTCGTPAYVAPEVIGKKGYDgAKADIWSCGVILYVLLA-GFLPFQDDNLVALYKKIYRGD-FKCPPWFSSEARRLITKLLDPNPNNRITISKIME	elg+ lG+G+f++V++++ k+ +va+K++ ke+ + +e++ +e++ m+ +khp iv+l+ v+ ++++++i +e+v+gG+L + + + +l+ ++ + +q+ +++++ +s+ + Hrdl N Ll+e+ k++DfGL+ e+ + +++ ++apE++ +k + k+D+Ws Gv+l+ ++ g p+++ + +++k+ +g ++p ++e +l+++ ++ +p++R t+++++e	elgkklGeGafGeVvegtlkgekekkevkvavKtl.keea.teeekeefleeakimkklkhpnivkllgvctkeepllivteyvegGdLlkfLrkkeekekltlkdllsfalqiAkGmeyLeskklvHrdlaarNvLlsenkvvkisDfGLardiekddeykkkeeaklpvkWmapEslkekkft.sksDvWsfGvllwEiftlgeepypglsneevleklkegkrlekpekcpeelyelmkqCweedpeeRptfkelve	124.8	2.4e-38
Vigun09g186100.1.p	CAMK_CAMKL-CHK1	Vigun09g186100	CAMK_CAMKL-CHK1	CAMK_CAMKL-CHK1	9	262	1	256	YEIGRTIGEGTFAKVKFAQNTETGESVAMKVLDRSTIIKHKMVDQIKREISIMKLVRHPYVVRLYEVLASRTKIYIILEFITGGELFDKIIHHGRLSEGDSRRYFQQLIDGVDYCHSKGVYHRDLKPENLLLDSLGNIKISDFGLSALPEQ--GVSILRTTCGTPNYVAPEVLSHKGYNGAVADVWSCGVILYVLLAGYLPFDELDLTTLYSKIERAEFSCPPWFPVGAKMLINRILDPNPETRITIEQIRNDEWF	ye+Gr++Gegtfakvk+a+++etgesva+kvld+++++k+k+v+qikreis++klvrhp+vvrl+evla+++kiy++le+++GGelf+ki ++grl+e ++r+yfqqli++vdychs+gvyhrdlkpenllld+ gn+k+sdfGlsal+eq ++l+ttcGtP+yvaPevl++kgy+ga advWscGvil+vllagylPf++ +l++ly ki +aef++p+w+ +ak li+r+ldpnpetritie+i ++eWf	yelGrllGegtfakvklardletgesvaikvldkekvlkaklveqikreisvlklvrhpnvvrllevlatkskiylvleyvkGGelfekiakkgrlkedearkyfqqlisavdychsrgvyhrdlkpenllldekgnlkvsdfGlsalaeqlredgllhttcGtPayvaPevlkkkgydgakadvWscGvilfvllagylPfedenlvelyrkilkaefklpkwlskeakklisrlldpnpetritieeileeeWf	423.3	2.5e-129
Vigun09g186100.1.p	CAMK_CAMKL-CHK1	Vigun09g186100	PF00069.22	Protein kinase domain	9	262	1	264	YEIGRTIGEGTFAKVKFAQNTETGESVAMKVLDRSTIIKHKMvDQIKREISIMKLVRHPYVVRLYEVLASRTKIYIILEFITGGELFDKIIHHGRLSEGDSRRYFQQLIDGVDYCHSKGVYHRDLKPENLLLDSLGNIKISDFGLSALPEQGVSiLRTTCGTPNYVAPEVLSHKGYnGAVADVWSCGVILYVLLAGYLPFDELDLTTL----------YSKIE---RAEFSCPPWFPVGAKMLINRILDPNPETRITIEQIRNDEWF	ye +++GeG+f+kV a ++etg+ vA+K+++++ + k k +++ rEi+i+k ++hp++vrlyev+ + +++y++le++ ggel+d + ++g lse + +++++q++ g++y+Hskg+ HrDlKpeN+L+d+ g++Ki+DFGl++ e++ + l++ +gt++Y+APEvl++++y ++ +DvWs+Gvily ll+g pf + + ++ ki + ++ + ++ ak l++++l+ +p++R+t+e++ +++++	yekleklGeGsfGkVykaveketgkivAvKkikkekakkkke.kkvlrEikilkklkhpnivrlyevfeekdelylvleyveggeladllsrkgslseeeakkiakqilegleylHskgiiHrDlKpeNiLidekgelKitDFGlakelesssk.ltsfvgtreYlAPEvlkeney.skkvDvWslGvilyelltgkppfsgekgkekvekeldqlekilkilgetkeklpeaselseeakdllkkllkkdpkkRltaeellqhpyl	239.4	2.9e-73
Vigun09g186100.1.p	CAMK_CAMKL-CHK1	Vigun09g186100	PF07714.14	Protein tyrosine kinase	10	258	2	258	EIGRTIGEGTFAKVKFAQNT----ETGESVAMKVLDRSTiiKHKMVDQIKREISIMKLVRHPYVVRLYEVLASRTKIYIILEFITGGELFDKIIHH---GRLSEGDSRRYFQQLIDGVDYCHSKGVYHRDLKPENLLLDSLGNIKISDFGLSALP-EQGVSILRT-TCGTPNYVAPEVLSHKGYNGAvADVWSCGVILYVLLA-GYLPFDELDLTTLYSKIERA-EFSCPPWFPVGAKMLINRILDPNPETRITIEQIRN	e+g+++GeG+f++V ++ + ++ +va+K+l++++ +++ +++ +e++imk ++hp +v+l+ v ++ +++i++e+++gG+L + + ++ +l+ d ++ +q+ +G++y +sk + Hrdl N Ll++ +kisDfGL+ ++ ++ + +++apE+l++k ++ + +DvWs Gv+l+ ++ g p+ +l+ +++++k+++ + ++p p ++l+++ ++ +pe R t++++++	elgkklGeGafGeVvegtlkgekekkevkvavKtlkeea..teeekeefleeakimkklkhpnivkllgvctkeepllivteyvegGdLlkfLrkkeekekltlkdllsfalqiAkGmeyLeskklvHrdlaarNvLlsenkvvkisDfGLardiekddeykkkeeaklpvkWmapEslkekkftsk.sDvWsfGvllwEiftlgeepypglsneevleklkegkrlekpekcpeelyelmkqCweedpeeRptfkelve	134.6	2.4e-41
Vigun09g215200.1.p	CAMK_CAMKL-CHK1	Vigun09g215200	CAMK_CAMKL-CHK1	CAMK_CAMKL-CHK1	12	266	1	256	YELGRLLGKGTFAKVYYGKQISTGESVAIKVMSKEQVRKEGMMEQIKREISVMRLVRHPNVVELKEVMATKTKIYFVMEYVRGGELFAKISK-GKLKEDQARKYFQQLISAVDYCHSRGVSHRDLKPENLLLDDDENLKISDFGLSALPEQLRYDGLLHTQCGTPAYVAPEVLRKKGYDGSKADTWSCGVVLYVLLAGFLPFQHENLMTMYNKVLRAEFDFPPWFSPESKRLISKILVADPAKRTTISAITRVPWF	yelGrllG+gtfakv+++++++tgesvaikv++ke+v k++++eqikreisv++lvrhpnvv+l+ev+atk+kiy+v+eyv+GGelf+ki+k g+lked+arkyfqqlisavdychsrgv hrdlkpenllld+++nlk+sdfGlsal+eqlr dgllht+cGtPayvaPevl+kkgydg+kad WscGv+l+vllag+lPf++enl+++y+k+l+aef +p+w+s+e k+lis++l ++p++r ti+ i++ +Wf	yelGrllGegtfakvklardletgesvaikvldkekvlkaklveqikreisvlklvrhpnvvrllevlatkskiylvleyvkGGelfekiakkgrlkedearkyfqqlisavdychsrgvyhrdlkpenllldekgnlkvsdfGlsalaeqlredgllhttcGtPayvaPevlkkkgydgakadvWscGvilfvllagylPfedenlvelyrkilkaefklpkwlskeakklisrlldpnpetritieeileeeWf	437.8	9.2e-134
Vigun09g215200.1.p	CAMK_CAMKL-CHK1	Vigun09g215200	PF00069.22	Protein kinase domain	12	266	1	264	YELGRLLGKGTFAKVYYGKQISTGESVAIKVMSKEQVRKEGMmEQIKREISVMRLVRHPNVVELKEVMATKTKIYFVMEYVRGGELFAKIS-KGKLKEDQARKYFQQLISAVDYCHSRGVSHRDLKPENLLLDDDENLKISDFGLSALPEQLRYdglLHTQCGTPAYVAPEVLRKKGYdGSKADTWSCGVVLYVLLAGFLPFQHENLMTMYNKVLRA-------------EFDFPPWFSPESKRLISKILVADPAKRTTISAITRVPWF	ye + lG+G+f+kVy +++ +tg+ vA+K+++ke+ +k+ +++ rEi++++ ++hpn+v+l+ev+ +k+++y+v+eyv+ggel+ +s kg+l+e++a+k+++q++++++y+Hs+g+ HrDlKpeN+L+d++++lKi+DFGl++ e+ l++++gt+ Y+APEvl++++y ++k+D Ws+Gv+ly ll+g pf++e+ + ++k l+ +++ + +s+e k+l++k+l dp kR t++ + + p++	yekleklGeGsfGkVykaveketgkivAvKkikkekakkkke.kkvlrEikilkklkhpnivrlyevfeekdelylvleyveggeladllsrkgslseeeakkiakqilegleylHskgiiHrDlKpeNiLidekgelKitDFGlakelesssk...ltsfvgtreYlAPEvlkeney.skkvDvWslGvilyelltgkppfsgekgkekvekeldqlekilkilgetkeklpeaselseeakdllkkllkkdpkkRltaeellqhpyl	254.9	5.2e-78
Vigun09g215200.1.p	CAMK_CAMKL-CHK1	Vigun09g215200	PF07714.14	Protein tyrosine kinase	13	261	2	257	ELGRLLGKGTFAKVYYGKQI----STGESVAIKVMSKEQVRKEgmMEQIKREISVMRLVRHPNVVELKEVMATKTKIYFVMEYVRGGELFAKISKG----KLKEDQARKYFQQLISAVDYCHSRGVSHRDLKPENLLLDDDENLKISDFGLSALPEQLRYDGLLHTQCGTPAYVAPEVLRKKGYDgSKADTWSCGVVLYVLLA-GFLPFQHENLMTMYNKVLRA-EFDFPPWFSPESKRLISKILVADPAKRTTISAIT	elg+ lG+G+f++V+ g+ ++ +va+K++++e+ ++e +e++ +e+++m+ ++hpn+v+l v+ + ++++v+eyv+gG+L + k kl+ ++ ++ +q+ ++++y +s+ + Hrdl N Ll++++ kisDfGL+ e+ + +++ ++apE+l++k + sk+D Ws Gv+l+ ++ g p+++ + +++++k+ + + + p ++e ++l+++ + +dp++R+t+++++	elgkklGeGafGeVvegtlkgekekkevkvavKtlkeeateee..keefleeakimkklkhpnivkllgvctkeepllivteyvegGdLlkfLrkkeekekltlkdllsfalqiAkGmeyLeskklvHrdlaarNvLlsenkvvkisDfGLardiekddeykkkeeaklpvkWmapEslkekkft.sksDvWsfGvllwEiftlgeepypglsneevleklkegkrlekpekcpeelyelmkqCweedpeeRptfkelv	139.0	1.1e-42
Vigun10g097200.1.p	CAMK_CAMKL-CHK1	Vigun10g097200	CAMK_CAMKL-CHK1	CAMK_CAMKL-CHK1	12	266	1	256	YEIGRLLGQGTFAKVYHARNLITGMSVAIKIIDKEKILKVGMIEQIKREISVMRLIRHPHVVELYEVMATKTKIYFVMEYVKGGELFDKVSK-GKLNQDDARRYFQQLISAVDYCHSRGVCHRDLKPENLLLDEDGNLKVSDFGLSALAETKHQDGLLHTTCGTPAYVAPEVINRRGYDGAKADIWSCGVILYVLLAGFLPFRDPNLMEMYRKIGKGEFKFPNWFSPDVRRLLSKILDPNPKTRISMAKIMESSWF	ye+GrllG+gtfakv++ar+l tg svaik++dkek+lk +++eqikreisv++l+rhp+vv+l+ev+atk+kiy+v+eyvkGGelf+k++k g+l++d+ar+yfqqlisavdychsrgv+hrdlkpenlllde+gnlkvsdfGlsalae++++dgllhttcGtPayvaPev++++gydgakad+WscGvil+vllag+lPf+d nl+e+yrki k+efk+p+w+s+++++l+s++ldpnp+tri++++i+e++Wf	yelGrllGegtfakvklardletgesvaikvldkekvlkaklveqikreisvlklvrhpnvvrllevlatkskiylvleyvkGGelfekiakkgrlkedearkyfqqlisavdychsrgvyhrdlkpenllldekgnlkvsdfGlsalaeqlredgllhttcGtPayvaPevlkkkgydgakadvWscGvilfvllagylPfedenlvelyrkilkaefklpkwlskeakklisrlldpnpetritieeileeeWf	458.3	4.9e-140
Vigun10g097200.1.p	CAMK_CAMKL-CHK1	Vigun10g097200	PF00069.22	Protein kinase domain	12	266	1	264	YEIGRLLGQGTFAKVYHARNLITGMSVAIKIIDKEKILKVGMiEQIKREISVMRLIRHPHVVELYEVMATKTKIYFVMEYVKGGELFDKVS-KGKLNQDDARRYFQQLISAVDYCHSRGVCHRDLKPENLLLDEDGNLKVSDFGLSALAETKHQdglLHTTCGTPAYVAPEVINRRGYdGAKADIWSCGVILYVLLAGFLPFRDPNLME----MYRK-------IGK--GEFKFPNWFSPDVRRLLSKILDPNPKTRISMAKIMESSWF	ye + lG+G+f+kVy a++ tg vA+K+i+kek+ k +++ rEi++++ ++hp++v+lyev+ +k+++y+v+eyv+ggel+d +s kg+l++++a+++++q++++++y+Hs+g++HrDlKpeN+L+de+g+lK++DFGl++ +e++++ l++ +gt+ Y+APEv+++++y ++k+D+Ws+Gvily ll+g pf++ + e ++++ +g+ +++ ++ +s+++++ll+k+l+ +pk+R++++++++++++	yekleklGeGsfGkVykaveketgkivAvKkikkekakkkke.kkvlrEikilkklkhpnivrlyevfeekdelylvleyveggeladllsrkgslseeeakkiakqilegleylHskgiiHrDlKpeNiLidekgelKitDFGlakelesssk...ltsfvgtreYlAPEvlkeney.skkvDvWslGvilyelltgkppfsgekgkekvekeldqlekilkilgetkeklpeaselseeakdllkkllkkdpkkRltaeellqhpyl	257.7	7.2e-79
Vigun10g097200.1.p	CAMK_CAMKL-CHK1	Vigun10g097200	PF07714.14	Protein tyrosine kinase	13	262	2	258	EIGRLLGQGTFAKVYHARNL----ITGMSVAIKIIDKEKILKVgmIEQIKREISVMRLIRHPHVVELYEVMATKTKIYFVMEYVKGGELFDKVSKG----KLNQDDARRYFQQLISAVDYCHSRGVCHRDLKPENLLLDEDGNLKVSDFGLSALAETKHQDGLLHTTCGTPAYVAPEVINRRGYDgAKADIWSCGVILYVLLA-GFLPFRDPNLMEMYRKIGKGE-FKFPNWFSPDVRRLLSKILDPNPKTRISMAKIME	e+g+ lG+G+f++V++++ + ++va+K++++e+ + e++ +e+++m+ ++hp++v+l+ v+ + ++++v+eyv+gG+L + + k kl+ +d ++ +q+ ++++y +s+ + Hrdl N Ll+e+ k+sDfGL+ e++++ +++ ++apE+++++ + k+D+Ws Gv+l+ ++ g p+++ + +e+++k+ +g+ + p+ ++++ +l+++ ++ +p+ R ++++++e	elgkklGeGafGeVvegtlkgekekkevkvavKtlkeeateee..keefleeakimkklkhpnivkllgvctkeepllivteyvegGdLlkfLrkkeekekltlkdllsfalqiAkGmeyLeskklvHrdlaarNvLlsenkvvkisDfGLardiekddeykkkeeaklpvkWmapEslkekkft.sksDvWsfGvllwEiftlgeepypglsneevleklkegkrlekpekcpeelyelmkqCweedpeeRptfkelve	144.2	2.7e-44
Vigun10g150700.1.p	CAMK_CAMKL-CHK1	Vigun10g150700	CAMK_CAMKL-CHK1	CAMK_CAMKL-CHK1	15	268	1	256	YELGKTIGEGSFAKVKFAKDVENGNHVAIKILDRNHVLSHKMTEQLKKEISAMKMINHPNVVKIYEVMASKTKIYIVLELINGGELFDKIAQSGRLKEDEARSYFHQLINAVDYCHSRGVYHRDLKPENLLLDSNGVLKITDFGLSTYAQ--KEDELLRTACGTPNYVAPEVLNDRGYVGSTSDIWSCGVILFVLMAGYLPFDEPSQMALYRKIGKAQFTCPSWFSSEAKKLLKRILDPNPLTRIKIPEILEDEWF	yelG+++Geg+fakvk+a+d+e+g++vaik+ld+++vl++k++eq+k+eis++k+++hpnvv+++ev+a+k+kiy+vle+++GGelf+kia++grlkedear yf+qli+avdychsrgvyhrdlkpenllld++g lk++dfGls+ a+ +ed+ll+t+cGtP+yvaPevl+++gy g+++d+WscGvilfvl+agylPf++ + ++lyrki ka+f++p+w+s+eakkl++r+ldpnp tri+i eile+eWf	yelGrllGegtfakvklardletgesvaikvldkekvlkaklveqikreisvlklvrhpnvvrllevlatkskiylvleyvkGGelfekiakkgrlkedearkyfqqlisavdychsrgvyhrdlkpenllldekgnlkvsdfGlsalaeqlredgllhttcGtPayvaPevlkkkgydgakadvWscGvilfvllagylPfedenlvelyrkilkaefklpkwlskeakklisrlldpnpetritieeileeeWf	421.5	8.5e-129
Vigun10g150700.1.p	CAMK_CAMKL-CHK1	Vigun10g150700	PF00069.22	Protein kinase domain	15	268	1	264	YELGKTIGEGSFAKVKFAKDVENGNHVAIKILDRNHVLSHKMtEQLKKEISAMKMINHPNVVKIYEVMASKTKIYIVLELINGGELFDKIAQSGRLKEDEARSYFHQLINAVDYCHSRGVYHRDLKPENLLLDSNGVLKITDFGLSTYAQKEDElLRTACGTPNYVAPEVLNDRGYvGSTSDIWSCGVILFVLMAGYLPFDEPSQMA----LYR------KI---GKAQFTCPSWFSSEAKKLLKRILDPNPLTRIKIPEILEDEWF	ye +++GeGsf+kV a++ e+g++vA+K++++++ + k +++ +Ei+ +k ++hpn+v++yev+ +k+++y+vle+++ggel+d + ++g l+e+ea+++++q++++++y+Hs+g+ HrDlKpeN+L+d++g+lKitDFGl++ ++++ + l++ +gt++Y+APEvl++++y ++++D+Ws+Gvil+ l++g pf + ++ ++ ki k ++ +s +s+eak+llk++l+ +p +R+ + e+l+++++	yekleklGeGsfGkVykaveketgkivAvKkikkekakkkke.kkvlrEikilkklkhpnivrlyevfeekdelylvleyveggeladllsrkgslseeeakkiakqilegleylHskgiiHrDlKpeNiLidekgelKitDFGlakelesssk.ltsfvgtreYlAPEvlkeney.skkvDvWslGvilyelltgkppfsgekgkekvekeldqlekilkilgetkeklpeaselseeakdllkkllkkdpkkRltaeellqhpyl	253.0	2e-77
Vigun10g150700.1.p	CAMK_CAMKL-CHK1	Vigun10g150700	PF07714.14	Protein tyrosine kinase	16	264	2	258	ELGKTIGEGSFAKVKFAKDV----ENGNHVAIKILDRNHvlSHKMTEQLKKEISAMKMINHPNVVKIYEVMASKTKIYIVLELINGGELFDKIAQS---GRLKEDEARSYFHQLINAVDYCHSRGVYHRDLKPENLLLDSNGVLKITDFGLSTYAQKEDELL-RTA-CGTPNYVAPEVLNDRGyVGSTSDIWSCGVILFVLMA-GYLPFDEPSQMALYRKIGK-AQFTCPSWFSSEAKKLLKRILDPNPLTRIKIPEILE	elgk++GeG+f++V ++ ++ +va+K+l++++ +++ +e++ +e++ mk ++hpn+vk++ v+ ++ +++iv+e+++gG+L + + ++ +l+ ++ s+ +q+ ++++y +s+ + Hrdl N Ll++n v ki+DfGL+ +k+de ++ +++apE+l+++ + s sD+Ws Gv+l+ ++ g p+ + s++ +++k+ + + ++p+ ++e ++l+k+ ++ +p R ++ e++e	elgkklGeGafGeVvegtlkgekekkevkvavKtlkeea..teeekeefleeakimkklkhpnivkllgvctkeepllivteyvegGdLlkfLrkkeekekltlkdllsfalqiAkGmeyLeskklvHrdlaarNvLlsenkvvkisDfGLardiekddeykkkeeaklpvkWmapEslkekk.ftsksDvWsfGvllwEiftlgeepypglsneevleklkegkrlekpekcpeelyelmkqCweedpeeRptfkelve	146.3	6.3e-45
Vigun10g195500.1.p	CAMK_CAMKL-CHK1	Vigun10g195500	CAMK_CAMKL-CHK1	CAMK_CAMKL-CHK1	67	321	1	256	YEMGRVLGQGNFAKVYHGRNLLTNDNVAVKVIKKEKLKKERLVKQIKREVSVMKLVRHPHIVQLKEVMATKGKIFLVMEYVRGGELFTKVNK-GKLSEDLARKYFQQLISAVDYCHSRGVTHRDLKPENLLLDQNEDLKVSDFGLSALPEQRRADGMLVTPCGTPAYVAPEVLKKKGYDGSKADIWSCGVILYALLCGYLPFQGENVMRIYRKAFRAQYELPEWVSPPAKNLISNLLVADPAKRYSIPEIMKDPWF	ye+Gr+lG+g+fakv+++r+l t+++va+kv++kek+ k++lv+qikre+sv+klvrhp++v+l+ev+atk ki+lv+eyv+GGelf+k++k g+l+ed arkyfqqlisavdychsrgv hrdlkpenllld++++lkvsdfGlsal+eq+r+dg+l t cGtPayvaPevlkkkgydg+kad+WscGvil+ ll+gylPf+ en++++yrk ++a+++lp+w+s+ ak+lis+ll ++p++r +i ei++++Wf	yelGrllGegtfakvklardletgesvaikvldkekvlkaklveqikreisvlklvrhpnvvrllevlatkskiylvleyvkGGelfekiakkgrlkedearkyfqqlisavdychsrgvyhrdlkpenllldekgnlkvsdfGlsalaeqlredgllhttcGtPayvaPevlkkkgydgakadvWscGvilfvllagylPfedenlvelyrkilkaefklpkwlskeakklisrlldpnpetritieeileeeWf	419.6	3.3e-128
Vigun10g195500.1.p	CAMK_CAMKL-CHK1	Vigun10g195500	PF00069.22	Protein kinase domain	67	321	1	264	YEMGRVLGQGNFAKVYHGRNLLTNDNVAVKVIKKEKLKKERLvKQIKREVSVMKLVRHPHIVQLKEVMATKGKIFLVMEYVRGGELFTKVN-KGKLSEDLARKYFQQLISAVDYCHSRGVTHRDLKPENLLLDQNEDLKVSDFGLSALPEQRRAdgmLVTPCGTPAYVAPEVLKKKGYdGSKADIWSCGVILYALLCGYLPFQGENVMRIYRKAFRA-------------QYELPEWVSPPAKNLISNLLVADPAKRYSIPEIMKDPWF	ye + lG+G+f+kVy +++ t++ vAvK+ikkek kk++ k++ rE++++k ++hp+iv+l+ev+ +k +++lv+eyv+ggel++ ++ kg+lse+ a+k+++q++++++y+Hs+g+ HrDlKpeN+L+d++++lK++DFGl++ e++ l + +gt+ Y+APEvlk+++y ++k+D+Ws+Gvily ll+g pf+ge+ ++k ++ +++ ++ +s+ ak+l+++ll dp kR+++ e++++p++	yekleklGeGsfGkVykaveketgkivAvKkikkekakkkke.kkvlrEikilkklkhpnivrlyevfeekdelylvleyveggeladllsrkgslseeeakkiakqilegleylHskgiiHrDlKpeNiLidekgelKitDFGlakelesssk...ltsfvgtreYlAPEvlkeney.skkvDvWslGvilyelltgkppfsgekgkekvekeldqlekilkilgetkeklpeaselseeakdllkkllkkdpkkRltaeellqhpyl	261.9	3.9e-80
Vigun10g195500.1.p	CAMK_CAMKL-CHK1	Vigun10g195500	PF07714.14	Protein tyrosine kinase	68	317	2	258	EMGRVLGQGNFAKVYHGRNL----LTNDNVAVKVIKKEKLKKErlVKQIKREVSVMKLVRHPHIVQLKEVMATKGKIFLVMEYVRGGELFTKVNKG----KLSEDLARKYFQQLISAVDYCHSRGVTHRDLKPENLLLDQNEDLKVSDFGLSALPEQRRADGMLVTPCGTPAYVAPEVLKKKGYDgSKADIWSCGVILYALLC-GYLPFQGENVMRIYRKAfRAQ--YELPEWVSPPAKNLISNLLVADPAKRYSIPEIMK	e+g+ lG+G+f++V++g+ ++ +vavK++k+e+ ++e +++ +e+++mk ++hp+iv+l v+ ++++++v+eyv+gG+L + ++k kl+ + ++ +q+ ++++y +s+ + Hrdl N Ll++n+ k+sDfGL+ e++ + + ++apE+lk+k + sk+D+Ws Gv+l+ +++ g p++g + +++++k +++ e pe +++ ++l+++ + +dp++R ++ e+++	elgkklGeGafGeVvegtlkgekekkevkvavKtlkeeateee..keefleeakimkklkhpnivkllgvctkeepllivteyvegGdLlkfLrkkeekekltlkdllsfalqiAkGmeyLeskklvHrdlaarNvLlsenkvvkisDfGLardiekddeykkkeeaklpvkWmapEslkekkft.sksDvWsfGvllwEiftlgeepypglsneevlekl.kegkrlekpekcpeelyelmkqCweedpeeRptfkelve	139.8	6.3e-43
Vigun05g249500.1.p	CAMK_CAMKL-LKB	Vigun05g249500	CAMK_CAMKL-LKB	CAMK_CAMKL-LKB	121	378	3	264	YKIGSGSYAKVALYRSSLDGNHYAIKSFHKSHLQKLRVAPFETAMTDVLREVLIMKMVEHPNIVNLIEVIDDPESDDFYMVLEYVESKWVCEGTGRPC--ALGEETARKYLRDIVSGLRYLHAHNIVHGDIKPDNLLITRHGTVKIVDFSVSQAFEDGNDELRRSPGTPVFTAPECCLGLTYHGKASDTWAVGVTLYCMILGEYPFLGDTLQDTYDKIVNDPLVLPD--DINPQLKNLIEGLLCKDPEKRMTLGDVAEHVWV	k+G+Gsy kv l+rs+ d+++yaik +hks+l+klrv++ eta++dvlre+ i+k+++hpn+v+L+eviddpesd++++vleyve ++v+eg++ + alge++arky+Rd+v+gl+YLhah++vhgD+kP+nll++ +G+vki Df+vs+ fe+++d+l+r++gtPvftaPe++ g +y+g+a+D+wa+Gv+Ly+++lG++Pf+gdtl+++y+kivn+pl lp+ +++p+lk+l+e+lL+kdp++r++l +vaeh Wv	kklGkGsyGkvvlvrstkdeklyaikvvhksrlrklrvlaeetaledvlreiailkkldhpnvvkLleviddpesdklllvleyveGglvlegssatgrkalgealarkyfRdvvagleYLhahkvvhgDlkPenllvsssGkvkisDfgvsrvfeedddalvrtagtPvftaPealsgsayegraaDvwalGvcLyvlvlGklPfvgdtlveiyekivnkplalpeevkvspelkDllerlLkkdpaerlsleevaehpWv	390.8	2.3e-119
Vigun05g249500.1.p	CAMK_CAMKL-LKB	Vigun05g249500	PF00069.22	Protein kinase domain	119	378	3	264	REYKIGSGSYAKVALYRSSLDGNHYAIKSFHKSHLQKLRVapfetamTDVLREVLIMKMVEHPNIVNLIEVIDDpeSDDFYMVLEYVESKWVCEGTGRPCALGEETARKYLRDIVSGLRYLHAHNIVHGDIKPDNLLITRHGTVKIVDFSVSQAFEDGNDeLRRSPGTPVFTAPECClGLTYHGKASDTWAVGVTLYCMILGEYPFLGDTLQDTYDKIVND-------------PLVLPDDINPQLKNLIEGLLCKDPEKRMTLGDVAEHVWV	++ k+G+Gs++kV +++ +g+++A+K + k++ +k + ++vlrE+ i+k ++hpniv+l+ev+ + +d++y+vleyve + + + r ++l ee+a+k+++ i++gl+ylH+++i+H D+Kp+N+Li+++g +Ki+DF +++ +e +++ l+ gt+ + APE + + ++k++D W++Gv+ly+++ g+ pf g++ ++++ k++++ l ++++++++k+l++ ll+	kleklGeGsfGkVykaveketgkivAvKkikkekakkkke.......kkvlrEikilkklkhpnivrlyevfee..kdelylvleyveggeladllsrkgslseeeakkiakqilegleylHskgiiHrDlKpeNiLidekgelKitDFGlakelesssk.ltsfvgtreYlAPEvl.keneyskkvDvWslGvilyelltgkppfsgekgkekvekeldqlekilkilgetkeklpeaselseeakdllkkllkkdpkkRltaeellqhpyl	196.4	3.8e-60
Vigun05g249500.1.p	CAMK_CAMKL-LKB	Vigun05g249500	PF07714.14	Protein tyrosine kinase	122	375	6	259	KIGSGSYAKVALYRSSL----DGNHYAIKSFHKshlqklrvAPFETAMTDVLREVLIMKMVEHPNIVNLIEVIDdpESDDFYMVLEYVESKWVCEGTGRP---CALGEETARKYLRDIVSGLRYLHAHNIVHGDIKPDNLLITRHGTVKIVDFSVSQAF-EDGNDELRRSPGTPV-FTAPECCLGLTYHgKASDTWAVGVTLYCMIL-GEYPFLGDTLQDTYDKIVND-PLVLPDDINPQLKNLIEGLLCKDPEKRMTLGDVAEH	k+G+G++++V + + + + a+K++++ e++++++l+e+ imk ++hpniv+l+ v+ +++ ++v+eyve+ + + + +l ++ ++ ++i +G++yL+++++vH d+ N L++++ +vki Df ++++ +d + + +++ +pv ++apE+ ++ ++sD W+ Gv+l+ ++ ge p+ g + +++++k+ ++ l p++++++l++l++ + +dpe+R t+ ++ e+	klGeGafGeVvegtlkgekekkevkvavKtlke........eateeekeefleeakimkklkhpnivkllgvct..keepllivteyvegGdLlkfLrkkeekekltlkdllsfalqiAkGmeyLeskklvHrdlaarNvLlsenkvvkisDfGLardiekddeykkkeeaklpvkWmapEslkekkft.sksDvWsfGvllwEiftlgeepypglsneevleklkegkrlekpekcpeelyelmkqCweedpeeRptfkelvek	105.3	2.1e-32
Vigun11g143500.1.p	CAMK_CAMKL-LKB	Vigun11g143500	CAMK_CAMKL-LKB	CAMK_CAMKL-LKB	125	382	3	264	YKIGSGSYGKVALYRSSVDGKHYAIKAFHKSHLLKLRVAPSETAMTDVLREVLIMKMVEHPNIVNLIEVIDDPESDNFYMVLEYVEGKWVCEGTGPAC--GLGEETARRYLRDIVSGLTYLHAHNIVHGDIKPDNLLITRHGTVKIGDFSVSQAVEDNKDELRRSPGTPVFTAPECILGLTYGGKAADTWAVGVTLYCMILGEYPFLGDTLQDTYDKIVNNPLVLPN--DLNPPLKNLIEGLLLKDPRLRMTLGDVAEDSWV	k+G+GsyGkv l+rs+ d+k+yaik++hks+l klrv+++eta++dvlre+ i+k+++hpn+v+L+eviddpesd++++vleyveG++v+eg++++ +lge++ar+y+Rd+v+gl+YLhah++vhgD+kP+nll++ +G+vki+Df+vs+ +e+++d+l+r++gtPvftaPe++ g +y g+aaD+wa+Gv+Ly+++lG++Pf+gdtl+++y+kivn+pl lp+ +++p lk+l+e+lL kdp+ r++l +vae +Wv	kklGkGsyGkvvlvrstkdeklyaikvvhksrlrklrvlaeetaledvlreiailkkldhpnvvkLleviddpesdklllvleyveGglvlegssatgrkalgealarkyfRdvvagleYLhahkvvhgDlkPenllvsssGkvkisDfgvsrvfeedddalvrtagtPvftaPealsgsayegraaDvwalGvcLyvlvlGklPfvgdtlveiyekivnkplalpeevkvspelkDllerlLkkdpaerlsleevaehpWv	387.5	2.4e-118
Vigun11g143500.1.p	CAMK_CAMKL-LKB	Vigun11g143500	PF00069.22	Protein kinase domain	123	382	3	264	REYKIGSGSYGKVALYRSSVDGKHYAIKAFHKSHLLKLRVapsetamTDVLREVLIMKMVEHPNIVNLIEVIDDpeSDNFYMVLEYVEGKWVCEGTGPACGLGEETARRYLRDIVSGLTYLHAHNIVHGDIKPDNLLITRHGTVKIGDFSVSQAVEDNKDeLRRSPGTPVFTAPECILGLTYgGKAADTWAVGVTLYCMILGEYPFLGDTLQDTYDKIVNN-------------PLVLPNDLNPPLKNLIEGLLLKDPRLRMTLGDVAEDSWV	++ k+G+Gs+GkV +++ +gk++A+K + k++ k + ++vlrE+ i+k ++hpniv+l+ev+ + +d++y+vleyveg+ + + + l ee+a+++++ i++gl ylH+++i+H D+Kp+N+Li+++g +Ki+DF +++ +e +++ l+ gt+ + APE + + y +k++D W++Gv+ly+++ g+ pf g++ ++++ k++++ l +++l++ +k+l++ ll	kleklGeGsfGkVykaveketgkivAvKkikkekakkkke.......kkvlrEikilkklkhpnivrlyevfee..kdelylvleyveggeladllsrkgslseeeakkiakqilegleylHskgiiHrDlKpeNiLidekgelKitDFGlakelesssk.ltsfvgtreYlAPEvlkeney.skkvDvWslGvilyelltgkppfsgekgkekvekeldqlekilkilgetkeklpeaselseeakdllkkllkkdpkkRltaeellqhpyl	190.6	2.2e-58
Vigun11g143500.1.p	CAMK_CAMKL-LKB	Vigun11g143500	PF07714.14	Protein tyrosine kinase	125	377	5	257	YKIGSGSYGKVALYRSSVDGKHYAIKAFHKSHllklRVAPSETAMTDVLREVLIMKMVEHPNIVNLIEVIDdpESDNFYMVLEYVEGKWVCEGTGP---ACGLGEETARRYLRDIVSGLTYLHAHNIVHGDIKPDNLLITRHGTVKIGDFSVSQAV--EDNKDELRRSPGTPVFTAPECILGLTYGgKAADTWAVGVTLYCMIL-GEYPFLGDTLQDTYDKIVNN-PLVLPNDLNPPLKNLIEGLLLKDPRLRMTLGDVA	k+G+G++G+V + + + ++ +k K+ + +e++++++l+e+ imk ++hpniv+l+ v+ ++++ ++v+eyveg + + l ++ ++ ++i +G+ yL+++++vH d+ N L++++ +vki+Df +++++ +d+ + +++ ++apE++ ++ +++D W+ Gv+l+ ++ ge p+ g + +++++k+ ++ l p++ ++ l++l++ + +dp+ R t+ ++	kklGeGafGeVvegtlkgekekkevkvavKtl....keeateeekeefleeakimkklkhpnivkllgvct..keepllivteyvegGdLlkfLrkkeekekltlkdllsfalqiAkGmeyLeskklvHrdlaarNvLlsenkvvkisDfGLardiekddeykkkeeaklpvkWmapEslkekkft.sksDvWsfGvllwEiftlgeepypglsneevleklkegkrlekpekcpeelyelmkqCweedpeeRptfkelv	103.5	7.4e-32
Vigun01g105400.1.p	CAMK_CDPK	Vigun01g105400	CAMK_CDPK	CAMK_CDPK	126	387	1	259	YELGPEVGRGHFGYTCSAKGRKgafKGHDVAVKVIPKSKMTTAIAIEDVRREVKILRALTGHKNLVQFYDAYEDNDNVYIVMELCKGGELLDKILSRgGKYSEEDARTVMIQILSVVAFCHLQGVVHRDLKPENFLYISE-ENSTLKVIDFGLSDYVKPDERLNDIVGSAYYVAPEVLHRSYGTEADMWSIGVIAYILLCGSRPFWARTESGIFRAVLKADPSFDEAPWPSLSADAVDFVKRLLNKDYRKRLTAAQALSHPWL	yelg e+GrG+fG+++ a+ ++ +g++vAvK+i+k+k+++a ++edvrrevkil++l+ghkn+vq+++ayed+d+v++vmelc+ggelld+il+r gkyse++a +v+ qil+vva+cH +gvvhrDlKPeNfl+ s+ e+++lk+iDFGls++vk++erl+divGs+yyvaPEvl+rsyg+ead+Ws+Gvi+yillcg++pfwa+te++if+avlka+++f+++pw+s+s++a d+v+rlL+kd +kRlta+q+L+hpWl	yelgkelGrGefGvvrlateka...tgeevAvKsiskrklskaedvedvrrevkilkhlsghknvvqlkgayedkdsvhlvmelceggelldrilar.gkyseraaakvvrqilevvaacHskgvvhrDlKPeNflltskeedaplkaiDFGlsvfvkegerledivGspyyvaPEvlkrsygkeadvWsaGvilyillcgvppfwaeteeeifkavlkaeldfksepwksvseeakdlvrrlLekdpkkRltaeqvLehpWl	388.1	1.6e-118
Vigun01g105400.1.p	CAMK_CDPK	Vigun01g105400	PF00069.22	Protein kinase domain	126	387	1	264	YELGPEVGRGHFGYTCSAKGRKgafKGHDVAVKVIPKSKMTTAIAiEDVRREVKILRALTgHKNLVQFYDAYEDNDNVYIVMELCKGGElLDKILSRGGKYSEEDARTVMIQILSVVAFCHLQGVVHRDLKPENFLYISEENstLKVIDFGLSDYVKPDERLNDIVGSAYYVAPEVL-HRSYGTEADMWSIGVIAYILLCGSRPFWARTESGIFRAVLKA---------DPSFDEAPWPSLSADAVDFVKRLLNKDYRKRLTAAQALSHPWL	ye ++G+G fG +a+ ++ +g+ vAvK+i k+k++ ++v+rE+kil+ l h+n+v++y+++e++d++y+v+e+++gge l+++lsr g++see+a+ ++ qil+ ++++H +g++HrDlKpeN+L+ ++++ lK++DFGl+ ++ +++l+++vg+ +Y+APEvl +++y++++D+Ws+Gvi y ll+g pf++++++ +++ l+ + +++ + + +ls +a d++k+ll+kd +kRlta+++l+hp+l	yekleklGeGsfGkVykaveke...tgkivAvKkikkekakkkke.kkvlrEikilkklk.hpnivrlyevfeekdelylvleyvegge.ladllsrkgslseeeakkiakqilegleylHskgiiHrDlKpeNiLidekge..lKitDFGlakelessskltsfvgtreYlAPEvlkeneyskkvDvWslGvilyelltgkppfsgekgkekvekeldqlekilkilgetkeklpeaselseeakdllkkllkkdpkkRltaeellqhpyl	235.3	5.1e-72
Vigun01g105400.1.p	CAMK_CDPK	Vigun01g105400	PF07714.14	Protein tyrosine kinase	128	377	3	252	LGPEVGRGHFGYTCSAKGR-KGAFKGHDVAVKVIPKSKMTTAiaIEDVRREVKILRALtGHKNLVQFYDAYEDNDNVYIVMELCKGGELLDKILSR--GGKYSEEDARTVMIQILSVVAFCHLQGVVHRDLKPENFLYISeeNSTLKVIDFGLSDYVKPDERL---NDIVGSAYYVAPEVLH-RSYGTEADMWSIGVIAYILLC-GSRPFWARTESGIFRAVlKADPSFDEApwPSLSADAVDFVKRLLNKDYRKRLT	lg ++G+G+fG ++++ + + k +vavK++ ++++ ++ e++ +e+ki+++l h+n+v+++ ++ ++++++iv+e+++gG+Ll+ + ++ k + +d +++qi + +++ + + +vHrdl N L + n++ k+ DfGL++ ++ d++ ++ + ++apE+l+ +++ +++D+Ws Gv+ + +++ g++p++ +++ +++++ k++ ++ + +++ +++k+ +++d ++R t	lgkklGeGafGeVvegtlkgekekkevkvavKtlkeeateee..keefleeakimkkl.khpnivkllgvctkeepllivteyvegGdLlkfLrkkeekekltlkdllsfalqiAkGmeyLeskklvHrdlaarNvLlse..nkvvkisDfGLardiekddeykkkeeaklpvkWmapEslkekkftsksDvWsfGvllwEiftlgeepypglsneevlekl.kegkrlekp..ekcpeelyelmkqCweedpeeRpt	114.1	4.3e-35
Vigun01g117500.1.p	CAMK_CDPK	Vigun01g117500	CAMK_CDPK	CAMK_CDPK	60	318	1	259	YLLGRELGRGEFGVTYLCTDKESGEELACKSISKKKLRTAIDIEDVRREVEIMRHLPQHPNIVTLKDTYEDDNAVHLVMELCEGGELFDRIVARGHYTERAAAAVTKTIVEVVQMCHKHGVMHRDLKPENFLFANKKETAALKTIDFGLSVFFKPGERFNEIVGSPYYMAPEVLKRNYGPEVDIWSAGVILYILLCGVPPFWAETEQGVAQAIIRSVVDFKRDPWPKVSDNAKDLVKKMLDPDPRRRLTAQEVLDHPWL	y lg+elGrGefGv++l+t+k++gee+A+Ksisk+kl++a d+edvrrev+i++hl +h+n+v+lk++yed+++vhlvmelceggel+dri+arg+y+eraaa+v+++i+evv++cH++gv+hrDlKPeNfl+++k+e+a+lk+iDFGlsvf+k+ger+++ivGspyy+aPEvlkr+yg+e+d+WsaGvilyillcgvppfwaete+++++a++++ +dfk++pw++vs++akdlv+++L+ dp++Rlta++vL+hpWl	yelgkelGrGefGvvrlatekatgeevAvKsiskrklskaedvedvrrevkilkhlsghknvvqlkgayedkdsvhlvmelceggelldrilargkyseraaakvvrqilevvaacHskgvvhrDlKPeNflltskeedaplkaiDFGlsvfvkegerledivGspyyvaPEvlkrsygkeadvWsaGvilyillcgvppfwaeteeeifkavlkaeldfksepwksvseeakdlvrrlLekdpkkRltaeqvLehpWl	426.0	4.2e-130
Vigun01g117500.1.p	CAMK_CDPK	Vigun01g117500	PF00069.22	Protein kinase domain	62	318	3	264	LGRELGRGEFGVTYLCTDKESGEELACKSISKKKLRTAIDiEDVRREVEIMRHLPqHPNIVTLKDTYEDDNAVHLVMELCEGGELFDRIVARGHYTERAAAAVTKTIVEVVQMCHKHGVMHRDLKPENFLFANKKEtaaLKTIDFGLSVFFKPGERFNEIVGSPYYMAPEVL-KRNYGPEVDIWSAGVILYILLCGVPPFWAETEQGVAQAIIRS---------VVDFKRDPWPKVSDNAKDLVKKMLDPDPRRRLTAQEVLDHPWL	++lG+G+fG+ y +++ke+g++ A+K i+k+k + + ++v+rE++i+++l hpniv+l++++e+++ ++lv+e++eggel+d++ ++g+++e+ a ++k+i+e ++ +H++g++HrDlKpeN+L+ +k+e lK +DFGl+ ++ +++++++vg+++Y+APEvl +++y+++vD+Ws+Gvily ll+g ppf++e+++ ++++++ +++k + + ++s++akdl+kk+l+ dp++Rlta+e+l+hp+l	kleklGeGsfGkVykaveketgkivAvKkikkekakkkke.kkvlrEikilkklk.hpnivrlyevfeekdelylvleyveggeladllsrkgslseeeakkiakqilegleylHskgiiHrDlKpeNiLidekge...lKitDFGlakelessskltsfvgtreYlAPEvlkeneyskkvDvWslGvilyelltgkppfsgekgkekvekeldqlekilkilgetkeklpeaselseeakdllkkllkkdpkkRltaeellqhpyl	260.2	1.3e-79
Vigun01g117500.1.p	CAMK_CDPK	Vigun01g117500	PF07714.14	Protein tyrosine kinase	62	313	3	257	LGRELGRGEFGVTYLCTDK----ESGEELACKSISKKKLRTAidIEDVRREVEIMRHLpQHPNIVTLKDTYEDDNAVHLVMELCEGGELFDRIVAR---GHYTERAAAAVTKTIVEVVQMCHKHGVMHRDLKPENFLFANkkeTAALKTIDFGLSVFFKPGE---RFNEIVGSPYYMAPEVLKR-NYGPEVDIWSAGVILYILLC-GVPPFWAETEQGVAQAIirsvVDFKRDPWPK-VSDNAKDLVKKMLDPDPRRRLTAQEVL	lg++lG+G+fG + +t k ++ + a K++++++ +++ e++ +e++im++l +hpniv l + +++ + +v+e++egG+L + + ++ + t + +++ i + ++ +++ ++Hrdl N L ++ + k DfGL+ + + + +e + +mapE+lk+ ++ + D+Ws Gv+l+ +++ g p++ +++ v++++ + kr + p+ ++++ ++l+k+ ++ dp++R t +e++	lgkklGeGafGeVvegtlkgekekkevkvavKtlkeeateee..keefleeakimkkl.khpnivkllgvctkeepllivteyvegGdLlkfLrkkeekekltlkdllsfalqiAkGmeyLeskklvHrdlaarNvLlse...nkvvkisDfGLardiekddeykkkeeaklpvkWmapEslkekkftsksDvWsfGvllwEiftlgeepypglsneevlekl....kegkrlekpekcpeelyelmkqCweedpeeRptfkelv	96.0	1.4e-29
Vigun01g182100.1.p	CAMK_CDPK	Vigun01g182100	CAMK_CDPK	CAMK_CDPK	101	340	5	259	EELGKGQYGTTFLCTEKATGKKYACKSIPKVKLLIDEDVEDVRREIEIMHHLEGCPNVISIKGAFEDGVAVYVVMELCEGGELFDRIVDKGHYTERKAAKLARTIVSI---------------PENFLFVDGNEESTLKAIDFGMSVFFKPGETFRDVVGSPYYIAPEVLRRHYGPEADVWSAGVIIYILLCGKPPFWGECEQEIFEEVLHGDLDFTSDPWPNISESARDLVRKMLVRDPRKRITAHEVLRHPWI	+elG+G++G++ l+tekatg+++A+Ksi+k kl +edvedvrre++i++hl+g +nv+++kga+ed +v++vmelceggel+dri+ +g+y+er+aak++r+i+++ PeNfl+ + +e+++lkaiDFG+svf+k+ge+++d+vGspyy+aPEvl+r+yg+eadvWsaGvi+yillcg+ppfw+e e+eif++vl+++ldf+s+pw+++se+a+dlvr++L +dp+kR+ta++vL+hpW+	kelGrGefGvvrlatekatgeevAvKsiskrklskaedvedvrrevkilkhlsghknvvqlkgayedkdsvhlvmelceggelldrilargkyseraaakvvrqilevvaacHskgvvhrDlKPeNflltskeedaplkaiDFGlsvfvkegerledivGspyyvaPEvlkrsygkeadvWsaGvilyillcgvppfwaeteeeifkavlkaeldfksepwksvseeakdlvrrlLekdpkkRltaeqvLehpWl	343.2	8.2e-105
Vigun01g182100.1.p	CAMK_CDPK	Vigun01g182100	PF00069.22	Protein kinase domain	99	206	3	108	KSEELGKGQYGTTFLCTEKATGKKYACKSIPKVKLLIDEDvEDVRREIEIMHHLEgCPNVISIKGAFEDGVAVYVVMELCEGGELFDRIVDKGHYTERKAAKLARTIV	k e+lG+G++G+ + ++ek+tgk++A+K i k k +++ ++v+rEi+i+++l+ +pn++ ++++fe+ +y+v+e++eggel+d++ +kg+++e++a k+a++i+	kleklGeGsfGkVykaveketgkivAvKkikkekakkkke.kkvlrEikilkklk.hpnivrlyevfeekdelylvleyveggeladllsrkgslseeeakkiakqil	78.0	4.7e-24
Vigun01g182100.1.p	CAMK_CDPK	Vigun01g182100	PF00069.22	Protein kinase domain	209	340	126	264	PENFLFV-DGNeestLKAIDFGMSVFFKPGETFRDVVGSPYYIAPEVL-RRHYGPEADVWSAGVIIYILLCGKPPFWGECEQEIFEEVLHG---------DLDFTSDPWPNISESARDLVRKMLVRDPRKRITAHEVLRHPWI	peN+L+ +g+ lK +DFG++ ++ +++++++vg+++Y+APEvl +++y++++DvWs+Gvi+y ll+gkppf+ge ++e +e+ l+ + +++++ + ++se+a+dl++k+l +dp+kR+ta+e+l+hp++	peNiLidekge....lKitDFGlakelessskltsfvgtreYlAPEvlkeneyskkvDvWslGvilyelltgkppfsgekgkekvekeldqlekilkilgetkeklpeaselseeakdllkkllkkdpkkRltaeellqhpyl	115.3	2.1e-35
Vigun01g182100.1.p	CAMK_CDPK	Vigun01g182100	PF07714.14	Protein tyrosine kinase	100	203	4	108	SEELGKGQYGTTFLCTEKA----TGKKYACKSIPKvkLLIDEDVEDVRREIEIMHHLeGCPNVISIKGAFEDGVAVYVVMELCEGGELFDRIVDKGHYTERKAAKLAR	+++lG+G++G+ + +t k + k a K++ + +e+ e++ +e++im++l pn++++ g+ ++ +++v+e++egG+L + + +k + ++ + +l +	gkklGeGafGeVvegtlkgekekkevkvavKtlke..eateeekeefleeakimkkl.khpnivkllgvctkeepllivteyvegGdLlkfLrkkeekekltlkdlls	38.3	5.8e-12
Vigun01g182100.1.p	CAMK_CDPK	Vigun01g182100	PF07714.14	Protein tyrosine kinase	219	335	139	257	EESTLKAIDFGMSVFFKPGETF---RDVVGSPYYIAPEVLR-RHYGPEADVWSAGVIIYILLC-GKPPFWGECEQEIFEEVLHGDLdftSDPWPNISESARDLVRKMLVRDPRKRITAHEVL	e+++ k DfG++ + ++ ++ + ++apE+l+ +++ ++DvWs Gv+++ +++ g+ p++g ++e++e + +g + +++e+ +l+++ + +dp++R t +e++	enkvvkisDfGLardiekddeykkkeeaklpvkWmapEslkekkftsksDvWsfGvllwEiftlgeepypglsneevleklkegkr...lekpekcpeelyelmkqCweedpeeRptfkelv	23.9	1.5e-07
Vigun02g122800.1.p	CAMK_CDPK	Vigun02g122800	CAMK_CDPK	CAMK_CDPK	92	352	1	259	FSLGKLLGHGQFGYTYVGIDKANGDRVAVKRLEKSKMVLPIAVEDVKREVKILKELTGHENVVQFYNAFEDDSYVYIVMELCEGGELLDRILAKkdSRYTEKDAAVVVRQMLKVAAECHLHGLVHRDMKPENFLFKSTREDSPLKATDFGLSDFIKPGKRFQDIVGSAYYVAPEVLKRKSGPESDVWSIGVITYILLCGRRPFWDKTEDGIFKEVLRNKPDFRRKPWPTVSNGAKDFVKKLLVKDPRARYTAAQALSHPWV	++lgk lG+G+fG++++ +ka+g++vAvK ++k+k++ +vedv+revkilk+l+gh+nvvq+++a+ed++ v++vmelceggelldrila+ ++y+e++aa vvrq+l+v a+cH +g+vhrD+KPeNfl++s++ed+plka+DFGls+f+k+g+r++divGs+yyvaPEvlkr+ g+e+dvWs+Gvi+yillcg++pfw++te++ifk+vl++++df+++pw++vs+ akd+v++lL kdp+ R ta+q+	yelgkelGrGefGvvrlatekatgeevAvKsiskrklskaedvedvrrevkilkhlsghknvvqlkgayedkdsvhlvmelceggelldrilar..gkyseraaakvvrqilevvaacHskgvvhrDlKPeNflltskeedaplkaiDFGlsvfvkegerledivGspyyvaPEvlkrsygkeadvWsaGvilyillcgvppfwaeteeeifkavlkaeldfksepwksvseeakdlvrrlLekdpkkRltaeqvLehpWl	378.0	2e-115
Vigun02g122800.1.p	CAMK_CDPK	Vigun02g122800	PF00069.22	Protein kinase domain	94	352	3	264	LGKLLGHGQFGYTYVGIDKANGDRVAVKRLEKSKMVLPIAvEDVKREVKILKELTgHENVVQFYNAFEDDSYVYIVMELCEGGELLDRILakKDSRYTEKDAAVVVRQMLKVAAECHLHGLVHRDMKPENFLFKSTREdspLKATDFGLSDFIKPGKRFQDIVGSAYYVAPEVL-KRKSGPESDVWSIGVITYILLCGRRPFWDKTEDGIFKEVLRN---------KPDFRRKPWPTVSNGAKDFVKKLLVKDPRARYTAAQALSHPWV	+ lG G+fG y +++k++g+ vAvK+++k+k+ ++v rE+kilk+l h+n+v++y++fe+++++y+v+e++eggel d++ +++ ++e++a +++q+l+ + +H +g++HrD+KpeN+L+++++e lK tDFGl+ ++ +++++++vg+ +Y+APEvl +++ ++++DvWs+Gvi y ll+g+ pf++++++ +++ l++ + ++ + + ++s+ akd++kkll kdp+ R+ta+++l+hp++	kleklGeGsfGkVykaveketgkivAvKkikkekakkkke.kkvlrEikilkklk.hpnivrlyevfeekdelylvleyveggeladlls..rkgslseeeakkiakqilegleylHskgiiHrDlKpeNiLidekge...lKitDFGlakelessskltsfvgtreYlAPEvlkeneyskkvDvWslGvilyelltgkppfsgekgkekvekeldqlekilkilgetkeklpeaselseeakdllkkllkkdpkkRltaeellqhpyl	230.5	1.5e-70
Vigun02g122800.1.p	CAMK_CDPK	Vigun02g122800	PF07714.14	Protein tyrosine kinase	93	344	2	254	SLGKLLGHGQFGYTYVGIDK----ANGDRVAVKRLEKSKMVLPiaVEDVKREVKILKELtGHENVVQFYNAFEDDSYVYIVMELCEGGELLDRILAK-KDSRYTEKDAAVVVRQMLKVAAECHLHGLVHRDMKPENFLFKStreDSPLKATDFGLSDFI---KPGKRFQDIVGSAYYVAPEVLKRK-SGPESDVWSIGVITYILLC-GRRPFWDKTEDGIFKEVlRNKPdfRRKPWPTVSNGAKDFVKKLLVKDPRARYTAA	+lgk lG+G+fG + g+ k + +vavK l+++++ e++ +e+ki+k+l h+n+v+++ + +++ ++iv+e++egG+Ll+ + +k ++++ t kd +++q+ k + + + lvHrd+ N L ++ ++ k +DfGL++ i + k+ ++ + ++apE+lk+k +sDvWs Gv+++ +++ g++p+++ ++ +++ + +++ r + ++++ ++++k+ + +dp	elgkklGeGafGeVvegtlkgekekkevkvavKtlkeeateee..keefleeakimkkl.khpnivkllgvctkeepllivteyvegGdLlkfLrkkeekekltlkdllsfalqiAkGmeyLeskklvHrdlaarNvLlse...nkvvkisDfGLardiekddeykkkeeaklpvkWmapEslkekkftsksDvWsfGvllwEiftlgeepypglsneevlekl.kegk..rlekpekcpeelyelmkqCweedpeeRptfk	105.5	1.9e-32
Vigun02g141600.1.p	CAMK_CDPK	Vigun02g141600	CAMK_CDPK	CAMK_CDPK	137	399	1	259	YEVGDEVGRGHFGYTCVAKVKKgelKGQQVAVKVIPKAKMTTAIAIEDVRREVNILRALTGHKNLVQFYDAYEDHDNVYIVMELCEGGELLDRILSRgGKYTEEDAKVVLRQILNVVAFCHLQGVVHRDLKPENFLFTSKDENSILKTIDFGLSDFVKPDERLNDIVGSAYYVAPEVLHRAYSTEADVWSIGVIAYILLCGSRPFWARTESGIFHAVLKADPSFDEPPWPSLSDEATNFVMRLLNKDPRKRMSAAQALCHPWI	ye+g+e+GrG+fG++++a+ k+ +g++vAvK+i+k+k+++a ++edvrrev+il++l+ghkn+vq+++ayed+d+v++vmelceggelldril+r gky+e++a+ v+rqil+vva+cH +gvvhrDlKPeNfl+tsk+e++ lk+iDFGls+fvk++erl+divGs+yyvaPEvl+r y++eadvWs+Gvi+yillcg++pfwa+te++if+avlka+++f+++pw+s+s+ea ++v rlL+kdp+kR++a+q+L hpW+	yelgkelGrGefGvvrlateka...tgeevAvKsiskrklskaedvedvrrevkilkhlsghknvvqlkgayedkdsvhlvmelceggelldrilar.gkyseraaakvvrqilevvaacHskgvvhrDlKPeNflltskeedaplkaiDFGlsvfvkegerledivGspyyvaPEvlkrsygkeadvWsaGvilyillcgvppfwaeteeeifkavlkaeldfksepwksvseeakdlvrrlLekdpkkRltaeqvLehpWl	396.7	3.9e-121
Vigun02g141600.1.p	CAMK_CDPK	Vigun02g141600	PF00069.22	Protein kinase domain	137	399	1	264	YEVGDEVGRGHFGytCVAKVKKgELKGQQVAVKVIPKAKMTTAIAiEDVRREVNILRALTgHKNLVQFYDAYEDHDNVYIVMELCEGGElLDRILSRGGKYTEEDAKVVLRQILNVVAFCHLQGVVHRDLKPENFLFTsKDENsiLKTIDFGLSDFVKPDERLNDIVGSAYYVAPEVL-HRAYSTEADVWSIGVIAYILLCGSRPFWARTESGIFHAVLKA---------DPSFDEPPWPSLSDEATNFVMRLLNKDPRKRMSAAQALCHPWI	ye+ ++G+G fG +V k+++ + +g++vAvK+i k k++ ++v+rE++il+ l h+n+v++y+++e++d++y+v+e++egge l+++lsr g+++ee+ak +++qil+ ++++H +g++HrDlKpeN+L++ ++++ lK +DFGl+ ++ +++l+++vg+ +Y+APEvl ++ ys+++DvWs+Gvi y ll+g pf++++++ +++ l+ + +++ p + +ls+ea++++ +ll+kdp+kR++a+++l hp++	yekleklGeGsfG..kVykave.ketgkivAvKkikkekakkkke.kkvlrEikilkklk.hpnivrlyevfeekdelylvleyvegge.ladllsrkgslseeeakkiakqilegleylHskgiiHrDlKpeNiLid.ekge..lKitDFGlakelessskltsfvgtreYlAPEvlkeneyskkvDvWslGvilyelltgkppfsgekgkekvekeldqlekilkilgetkeklpeaselseeakdllkkllkkdpkkRltaeellqhpyl	237.4	1.1e-72
Vigun02g141600.1.p	CAMK_CDPK	Vigun02g141600	PF07714.14	Protein tyrosine kinase	139	391	3	254	VGDEVGRGHFGYTCVAKVK-KGELKGQQVAVKVIPKAKMTTAiaIEDVRREVNILRALtGHKNLVQFYDAYEDHDNVYIVMELCEGGELLDRILSR--GGKYTEEDAKVVLRQILNVVAFCHLQGVVHRDLKPENFLFTSkdeNSILKTIDFGLSDFVKPDERL---NDIVGSAYYVAPEVLH-RAYSTEADVWSIGVIAYILLC-GSRPFWARTESGIFHAVlKADPSFDEPPwpSLSDEATNFVMRLLNKDPRKRMSAA	+g+++G+G+fG + +++k + e k ++vavK++ + ++ ++ e++ +e++i+++l h+n+v+++ ++ ++++++iv+e++egG+Ll+ + ++ k t +d + +qi + +++ + + +vHrdl N L ++ n++ k DfGL++ ++ d++ ++ + ++apE+l+ + +++++DvWs Gv+ + +++ g++p++ +++ +++++ k++ ++p + ++e ++++++ +++dp+	lgkklGeGafGeVvegtlkgekekkevkvavKtlkeeateee..keefleeakimkkl.khpnivkllgvctkeepllivteyvegGdLlkfLrkkeekekltlkdllsfalqiAkGmeyLeskklvHrdlaarNvLlse...nkvvkisDfGLardiekddeykkkeeaklpvkWmapEslkekkftsksDvWsfGvllwEiftlgeepypglsneevlekl.kegkrlekpe..kcpeelyelmkqCweedpeeRptfk	121.4	2.6e-37
Vigun02g179700.1.p	CAMK_CDPK	Vigun02g179700	CAMK_CDPK	CAMK_CDPK	55	313	1	259	YIFGPELGRGQFGVTYSVTHKHTNEQLACKSIATRKLVNRDDLDDVRREVQIMHHLTGHRNIVELKGAYEDRHSVNLVMELCAGGELFDRIIAKGHYSERAAADLCRQIATVVHDCHTMGVMHRDLKPENFLFLGKEENSPLKATDFGLSVFFKPGDVFKDLVGSAYYVAPEVLRRSYGPEVDIWSAGVILFILLSGVPPFWAENEQGIFNAILRGHIDFASDPWPSISSSAKDLVKNMLRVDPKKRLSAVEVLNHPWM	y +g elGrG+fGv++ +t+k+t+e++A+Ksi+ rkl++++d++dvrrev+i++hl+gh+n+v+lkgayed++sv+lvmelc+ggel+dri+a+g+yseraaa+++rqi +vv++cH++gv+hrDlKPeNfl+ kee++plka+DFGlsvf+k+g+ ++d+vGs+yyvaPEvl+rsyg+e+d+WsaGvil+ill+gvppfwae+e++if+a+l++++df+s+pw+s+s++akdlv+++L+ dpkkRl+a +vL+hpW+	yelgkelGrGefGvvrlatekatgeevAvKsiskrklskaedvedvrrevkilkhlsghknvvqlkgayedkdsvhlvmelceggelldrilargkyseraaakvvrqilevvaacHskgvvhrDlKPeNflltskeedaplkaiDFGlsvfvkegerledivGspyyvaPEvlkrsygkeadvWsaGvilyillcgvppfwaeteeeifkavlkaeldfksepwksvseeakdlvrrlLekdpkkRltaeqvLehpWl	406.1	5.2e-124
Vigun02g179700.1.p	CAMK_CDPK	Vigun02g179700	PF00069.22	Protein kinase domain	58	313	4	264	GPELGRGQFGVTYSVTHKHTNEQLACKSIATRKLVNRDDlDDVRREVQIMHHLTgHRNIVELKGAYEDRHSVNLVMELCAGGELFDRIIAKGHYSERAAADLCRQIATVVHDCHTMGVMHRDLKPENFLFLgKEENspLKATDFGLSVFFKPGDVFKDLVGSAYYVAPEVL-RRSYGPEVDIWSAGVILFILLSGVPPFWAENEQGIFNAILRG---------HIDFASDPWPSISSSAKDLVKNMLRVDPKKRLSAVEVLNHPWM	+lG+G+fG+ y++++k+t+++ A+K i ++k ++++ ++v+rE++i+++l h+niv+l++++e+ +++ lv+e++ ggel+d++ +kg++se+ a ++++qi++ ++ +H +g++HrDlKpeN+L+ ++++ lK tDFGl+ ++ + +++ vg+ +Y+APEvl +++y+++vD+Ws+Gvil+ ll+g ppf++e+++ ++++l+ + +++++ + ++s++akdl+k++l++dpkkRl+a e+l+hp++	leklGeGsfGkVykaveketgkivAvKkikkekakkkke.kkvlrEikilkklk.hpnivrlyevfeekdelylvleyveggeladllsrkgslseeeakkiakqilegleylHskgiiHrDlKpeNiLid.ekge..lKitDFGlakelessskltsfvgtreYlAPEvlkeneyskkvDvWslGvilyelltgkppfsgekgkekvekeldqlekilkilgetkeklpeaselseeakdllkkllkkdpkkRltaeellqhpyl	243.7	1.3e-74
Vigun02g179700.1.p	CAMK_CDPK	Vigun02g179700	PF07714.14	Protein tyrosine kinase	58	307	4	256	GPELGRGQFGVTYSVTHK----HTNEQLACKSIatRKLVNRDDLDDVRREVQIMHHLtGHRNIVELKGAYEDRHSVNLVMELCAGGELFDRIIAK---GHYSERAAADLCRQIATVVHDCHTMGVMHRDLKPENFLFlgkEENSPLKATDFGLSVFFKPG---DVFKDLVGSAYYVAPEVLRR-SYGPEVDIWSAGVILFILLS-GVPPFWAENEQGIFNAILRGHIdfaSDPWPSISSSAKDLVKNMLRVDPKKRLSAVEV	g +lG+G+fG ++ t k +++ + a K++ ++ ++++ +++ +e++im++l h+niv+l g++ +++++ +v+e+++gG+L + + +k + + + ++++qiA ++ + + ++Hrdl N L +en+ k +DfGL+ + + ++ + ++apE+l++ ++ + D+Ws Gv+l+ +++ g p++ +++ +++++ +g+ + +++++ ++l+k+ ++ dp++R + e+	gkklGeGafGeVvegtlkgekekkevkvavKtl..keeateeekeefleeakimkkl.khpnivkllgvctkeepllivteyvegGdLlkfLrkkeekekltlkdllsfalqiAkGmeyLeskklvHrdlaarNvLl...senkvvkisDfGLardiekddeykkkeeaklpvkWmapEslkekkftsksDvWsfGvllwEiftlgeepypglsneevleklkegkr...lekpekcpeelyelmkqCweedpeeRptfkel	93.3	9.5e-29
Vigun03g039600.1.p	CAMK_CDPK	Vigun03g039600	CAMK_CDPK	CAMK_CDPK	66	324	1	259	YTFGRELGRGQFGVTYLVTHKATKEQFACKSIATRKLVNRDDIDDIRREVQIMHHLTGHRNIVELKGAYEDRHSVNLIMELCAGGELFDRIITKGHYSERAAANSCRQIVTVVHNCHSMGVMHRDLKPENFLLLNKDDDSPLKATDFGLSVFFKPGDVFRDLVGSAYYVAPEVLKRSYGPEADIWSAGVILYILLSGVPPFWAENEQGIFDAILRGHIDFASDPWPSISTSAKDLVKKMLRADPKERLSAVEVLNHPWM	y++g+elGrG+fGv++l+t+kat+e++A+Ksi+ rkl++++d++d+rrev+i++hl+gh+n+v+lkgayed++sv+l+melc+ggel+dri+++g+yseraaa+ +rqi++vv++cHs+gv+hrDlKPeNfll +k++d+plka+DFGlsvf+k+g+ ++d+vGs+yyvaPEvlkrsyg+ead+WsaGvilyill+gvppfwae+e++if+a+l++++df+s+pw+s+s++akdlv+++L+ dpk+Rl+a +vL+hpW+	yelgkelGrGefGvvrlatekatgeevAvKsiskrklskaedvedvrrevkilkhlsghknvvqlkgayedkdsvhlvmelceggelldrilargkyseraaakvvrqilevvaacHskgvvhrDlKPeNflltskeedaplkaiDFGlsvfvkegerledivGspyyvaPEvlkrsygkeadvWsaGvilyillcgvppfwaeteeeifkavlkaeldfksepwksvseeakdlvrrlLekdpkkRltaeqvLehpWl	413.3	3.3e-126
Vigun03g039600.1.p	CAMK_CDPK	Vigun03g039600	PF00069.22	Protein kinase domain	66	324	1	264	YTFGRELGRGQFGVTYLVTHKATKEQFACKSIATRKLVNRDDiDDIRREVQIMHHLTgHRNIVELKGAYEDRHSVNLIMELCAGGELFDRIITKGHYSERAAANSCRQIVTVVHNCHSMGVMHRDLKPENFLLLNKDDdspLKATDFGLSVFFKPGDVFRDLVGSAYYVAPEVL-KRSYGPEADIWSAGVILYILLSGVPPFWAENEQGIFDAILRG---------HIDFASDPWPSISTSAKDLVKKMLRADPKERLSAVEVLNHPWM	y+ ++lG+G+fG+ y +++k+t++++A+K i ++k ++++ ++++rE++i+++l h+niv+l++++e+ +++ l++e++ ggel+d++ +kg++se+ a + ++qi++ ++ +Hs+g++HrDlKpeN+L+ +k++ lK tDFGl+ ++ + +++ vg+ +Y+APEvl +++y++++D+Ws+Gvily ll+g ppf++e+++ + ++l+ + +++++ + ++s +akdl+kk+l+ dpk+Rl+a e+l+hp++	yekleklGeGsfGkVykaveketgkivAvKkikkekakkkke.kkvlrEikilkklk.hpnivrlyevfeekdelylvleyveggeladllsrkgslseeeakkiakqilegleylHskgiiHrDlKpeNiLidekge...lKitDFGlakelessskltsfvgtreYlAPEvlkeneyskkvDvWslGvilyelltgkppfsgekgkekvekeldqlekilkilgetkeklpeaselseeakdllkkllkkdpkkRltaeellqhpyl	246.7	1.6e-75
Vigun03g039600.1.p	CAMK_CDPK	Vigun03g039600	PF07714.14	Protein tyrosine kinase	67	318	2	256	TFGRELGRGQFGVTYLVTHK----ATKEQFACKSIatRKLVNRDDIDDIRREVQIMHHLtGHRNIVELKGAYEDRHSVNLIMELCAGGELFDRIITK---GHYSERAAANSCRQIVTVVHNCHSMGVMHRDLKPENFLLLNkddDSPLKATDFGLSVFFKPGD---VFRDLVGSAYYVAPEVLKR-SYGPEADIWSAGVILYILLS-GVPPFWAENEQGIFDAILRGHIdfaSDPWPSISTSAKDLVKKMLRADPKERLSAVEV	++g++lG+G+fG + t k ++ + a K++ ++ ++++ +++ +e++im++l h+niv+l g++ +++++ +++e+++gG+L + + +k + + + + ++qi ++ +s+ ++Hrdl N Ll + ++ k +DfGL+ + d + ++ + ++apE+lk+ ++ ++D+Ws Gv+l+ +++ g p++ +++ +++++ +g+ + +++++ ++l+k+ +++dp	elgkklGeGafGeVvegtlkgekekkevkvavKtl..keeateeekeefleeakimkkl.khpnivkllgvctkeepllivteyvegGdLlkfLrkkeekekltlkdllsfalqiAkGmeyLeskklvHrdlaarNvLlse...nkvvkisDfGLardiekddeykkkeeaklpvkWmapEslkekkftsksDvWsfGvllwEiftlgeepypglsneevleklkegkr...lekpekcpeelyelmkqCweedpeeRptfkel	96.4	1.1e-29
Vigun03g055300.1.p	CAMK_CDPK	Vigun03g055300	CAMK_CDPK	CAMK_CDPK	31	289	1	259	YEVGRKLGQGQFGTTFLCTHRTTGGKFACKSIPKRKLLCKEDYEDVWREIQIMHHLSEHANVVRIEGAYEDSSAVHLVMELCEGGELFDRIVQKGHYSERQAARLIKTIVEVVEACHSLGVMHRDLKPENFLFDTVDEDAKLKATDFGLSVFYKPGESFCDVVGSPYYVAPEVLRKLYGPESDVWSAGVILYILLSGVPPFWAETEPGIFKQILLGKLDFQSEPWPSISDSAKDLIRKMLDQNPKTRLTAHEVLRHPWI	ye+g++lG+G+fG++ l+t+++tg ++A+Ksi+krkl +ed edv re++i++hls+h nvv+++gayed+++vhlvmelceggel+dri+++g+yser+aa+++++i+evv+acHs gv+hrDlKPeNfl+++ +eda+lka+DFGlsvf+k+ge++ d+vGspyyvaPEvl++ yg+e+dvWsaGvilyill+gvppfwaete +ifk++l ++ldf+sepw+s+s++akdl+r++L+++pk+Rlta++vL+hpW+	yelgkelGrGefGvvrlatekatgeevAvKsiskrklskaedvedvrrevkilkhlsghknvvqlkgayedkdsvhlvmelceggelldrilargkyseraaakvvrqilevvaacHskgvvhrDlKPeNflltskeedaplkaiDFGlsvfvkegerledivGspyyvaPEvlkrsygkeadvWsaGvilyillcgvppfwaeteeeifkavlkaeldfksepwksvseeakdlvrrlLekdpkkRltaeqvLehpWl	408.0	1.4e-124
Vigun03g055300.1.p	CAMK_CDPK	Vigun03g055300	PF00069.22	Protein kinase domain	31	289	1	264	YEVGRKLGQGQFGTTFLCTHRTTGGKFACKSIPKRKLLCKEDyEDVWREIQIMHHLSeHANVVRIEGAYEDSSAVHLVMELCEGGELFDRIVQKGHYSERQAARLIKTIVEVVEACHSLGVMHRDLKPENFLFDtVDEDakLKATDFGLSVFYKPGESFCDVVGSPYYVAPEVL-RKLYGPESDVWSAGVILYILLSGVPPFWAETEPG----IFKQ-----ILLGKLDFQSEPWPSISDSAKDLIRKMLDQNPKTRLTAHEVLRHPWI	ye+ +klG+G+fG+ + +++++tg ++A+K i k+k k++ ++v+rEi+i+++l+ h n+vr+ +++e+++ ++lv+e++eggel+d++ +kg++se++a +++k+i+e +e +Hs g++HrDlKpeN+L+d +++ lK tDFGl+ ++ ++++ ++vg+++Y+APEvl ++ y++++DvWs+Gvily ll+g ppf++e++ +++q +lg+ +++++ + ++s++akdl++k+l+++pk+Rlta+e+l+hp++	yekleklGeGsfGkVykaveketgkivAvKkikkekakkkke.kkvlrEikilkklk.hpnivrlyevfeekdelylvleyveggeladllsrkgslseeeakkiakqilegleylHskgiiHrDlKpeNiLid.ekge..lKitDFGlakelessskltsfvgtreYlAPEvlkeneyskkvDvWslGvilyelltgkppfsgekgkekvekeldqlekilkilgetkeklpeaselseeakdllkkllkkdpkkRltaeellqhpyl	259.5	2e-79
Vigun03g055300.1.p	CAMK_CDPK	Vigun03g055300	PF07714.14	Protein tyrosine kinase	32	284	2	257	EVGRKLGQGQFGTTFLCTHR----TTGGKFACKSIpkRKLLCKEDYEDVWREIQIMHHLsEHANVVRIEGAYEDSSAVHLVMELCEGGELFDRIVQKGHYSERQAARLIKTIVEVVEAC---HSLGVMHRDLKPENFLFDTvdeDAKLKATDFGLSVFYKPGESF---CDVVGSPYYVAPEVLRK-LYGPESDVWSAGVILYILLS-GVPPFWAETEPGIFKQIllgKLDFQSEPWPSISDSAKDLIRKMLDQNPKTRLTAHEVL	e+g+klG+G+fG+ + +t + ++ k a K++ ++ +e+ e++ +e++im++l +h n+v++ g++ +++ + +v+e++egG+L + + +k + ++ + +l++ ++++ +++ +s ++Hrdl N L ++ + + k +DfGL+ + ++ + + ++apE+l++ + +sDvWs Gv+l+ +++ g p++ ++ +++++ k + + e +++++ ++l+++ ++++p+ R t +e++	elgkklGeGafGeVvegtlkgekekkevkvavKtl..keeateeekeefleeakimkkl.khpnivkllgvctkeepllivteyvegGdLlkfLrkkeekekltlkdllsfalqiAkGmeyLeskklvHrdlaarNvLlse...nkvvkisDfGLardiekddeykkkeeaklpvkWmapEslkekkftsksDvWsfGvllwEiftlgeepypglsneevlekl...kegkrlekpekcpeelyelmkqCweedpeeRptfkelv	101.1	3.9e-31
Vigun03g184500.1.p	CAMK_CDPK	Vigun03g184500	CAMK_CDPK	CAMK_CDPK	147	408	2	259	EVGEEVGRGHFGYTCSARFKKgelKGQQVAVKVIPKSKMTTAIAIEDVRREVKILRALNGHSNLIQFYDAFEDQDNVYIVMELCEGGELLDMILSRgGKYSEDDAKAVMVQILNVVAFCHLQGVVHRDLKPENFLYTKKDESSELKAIDFGLSDFVRPDERLNDIVGSAYYVAPEVLHRSYSTEADVWSIGVIAYILLCGSRPFWARTESGIFRAVLKADPSFDETPWPSLSLEAKDFVKRLLNKDPRKRISAAQALSHPWI	e+g+e+GrG+fG+++ a k+ +g++vAvK+i+k+k+++a ++edvrrevkil++l+gh+n++q+++a+ed+d+v++vmelceggelld+il+r gkyse++a++v+ qil+vva+cH +gvvhrDlKPeNfl+t+k+e+++lkaiDFGls+fv+++erl+divGs+yyvaPEvl+rsy++eadvWs+Gvi+yillcg++pfwa+te++if+avlka+++f+++pw+s+s eakd+v+rlL+kdp+kR++a+q+L+hpW+	elgkelGrGefGvvrlateka...tgeevAvKsiskrklskaedvedvrrevkilkhlsghknvvqlkgayedkdsvhlvmelceggelldrilar.gkyseraaakvvrqilevvaacHskgvvhrDlKPeNflltskeedaplkaiDFGlsvfvkegerledivGspyyvaPEvlkrsygkeadvWsaGvilyillcgvppfwaeteeeifkavlkaeldfksepwksvseeakdlvrrlLekdpkkRltaeqvLehpWl	394.9	1.3e-120
Vigun03g184500.1.p	CAMK_CDPK	Vigun03g184500	PF00069.22	Protein kinase domain	147	408	2	264	EVGEEVGRGHFGYTCSARFKKgelKGQQVAVKVIPKSKMTTAIAiEDVRREVKILRALNgHSNLIQFYDAFEDQDNVYIVMELCEGGELLDMILsRGGKYSEDDAKAVMVQILNVVAFCHLQGVVHRDLKPENFLYTKKDEsseLKAIDFGLSDFVRPDERLNDIVGSAYYVAPEVL-HRSYSTEADVWSIGVIAYILLCGSRPFWARTESGIFRAVLKA---------DPSFDETPWPSLSLEAKDFVKRLLNKDPRKRISAAQALSHPWI	e+ e++G+G fG +a+ k+ +g++vAvK+i k+k++ ++v+rE+kil+ l+ h+n++++y++fe++d++y+v+e++eggel d++ r g++se++ak ++ qil+ ++++H +g++HrDlKpeN+L+++k+e lK +DFGl+ ++ +++l+++vg+ +Y+APEvl +++ys+++DvWs+Gvi y ll+g pf++++++ +++ l+ + +++ + +ls eakd++k+ll+kdp+kR++a+++l+hp++	ekleklGeGsfGkVykaveke...tgkivAvKkikkekakkkke.kkvlrEikilkklk.hpnivrlyevfeekdelylvleyveggeladlls.rkgslseeeakkiakqilegleylHskgiiHrDlKpeNiLidekge...lKitDFGlakelessskltsfvgtreYlAPEvlkeneyskkvDvWslGvilyelltgkppfsgekgkekvekeldqlekilkilgetkeklpeaselseeakdllkkllkkdpkkRltaeellqhpyl	241.7	5.5e-74
Vigun03g184500.1.p	CAMK_CDPK	Vigun03g184500	PF07714.14	Protein tyrosine kinase	146	401	1	255	LEVGEEVGRGHFGYTCSARFK-KGELKGQQVAVKVIPKSKMTTAiaIEDVRREVKILRALnGHSNLIQFYDAFEDQDNVYIVMELCEGGELLDMILSR--GGKYSEDDAKAVMVQILNVVAFCHLQGVVHRDLKPENFLYTKkdeSSELKAIDFGLSDFVRPDERL---NDIVGSAYYVAPEVLH-RSYSTEADVWSIGVIAYILLC-GSRPFWARTESGIFRAVlKADPSFDETpwPSLSLEAKDFVKRLLNKDPRKRISAAQ	le+g+++G+G+fG ++++ k + e k ++vavK++ ++++ ++ e++ +e+ki+++l h n+++++ + ++++++iv+e++egG+Ll+++ ++ k + +d +++qi + +++ + + +vHrdl N L ++ ++ k DfGL++ ++ d++ ++ + ++apE+l+ +++++++DvWs Gv+ + +++ g++p++ +++ +++++ k++ ++ + + e ++++k+ +++dp++R + ++	lelgkklGeGafGeVvegtlkgekekkevkvavKtlkeeateee..keefleeakimkkl.khpnivkllgvctkeepllivteyvegGdLlkfLrkkeekekltlkdllsfalqiAkGmeyLeskklvHrdlaarNvLlse...nkvvkisDfGLardiekddeykkkeeaklpvkWmapEslkekkftsksDvWsfGvllwEiftlgeepypglsneevlekl.kegkrlekp..ekcpeelyelmkqCweedpeeRptfke	119.8	8.1e-37
Vigun03g258700.1.p	CAMK_CDPK	Vigun03g258700	CAMK_CDPK	CAMK_CDPK	67	327	1	259	YTLGKLLGHGQFGYTYVGIDKANGDRVAVKRIDRSKMVQPIAVEDVKREVKILKALTGHENVVQFYDAFEDDNYVYIVMELCEGGELLDRILAKkdSRYTEKDAAVVVRQMLKVAAECHLHGLVHRDMKPENFLLKSTKEDSPLKATDFGLSDFIKPGKKFHDIVGSAYYVAPEVLKRKSGPQSDVWSIGVITYILLSGRRPFWDKTEDGIFKEVLRKKPDFQRKPWPTISNAAKDFVKKLLVKDPRARLTAAQALSHPWV	y+lgk lG+G+fG++++ +ka+g++vAvK i+++k+++ +vedv+revkilk+l+gh+nvvq+++a+ed++ v++vmelceggelldrila+ ++y+e++aa vvrq+l+v a+cH +g+vhrD+KPeNfll+s++ed+plka+DFGls+f+k+g++++divGs+yyvaPEvlkr+ g+++dvWs+Gvi+yill+g++pfw++te++ifk+vl++++df+++pw+++s++akd+v++lL kdp+ Rlta+q+L+hpW+	yelgkelGrGefGvvrlatekatgeevAvKsiskrklskaedvedvrrevkilkhlsghknvvqlkgayedkdsvhlvmelceggelldrilar..gkyseraaakvvrqilevvaacHskgvvhrDlKPeNflltskeedaplkaiDFGlsvfvkegerledivGspyyvaPEvlkrsygkeadvWsaGvilyillcgvppfwaeteeeifkavlkaeldfksepwksvseeakdlvrrlLekdpkkRltaeqvLehpWl	382.8	6.5e-117
Vigun03g258700.1.p	CAMK_CDPK	Vigun03g258700	PF00069.22	Protein kinase domain	67	327	1	264	YTLGKLLGHGQFGYTYVGIDKANGDRVAVKRIDRSKMVQPIAvEDVKREVKILKALTgHENVVQFYDAFEDDNYVYIVMELCEGGELLDRILakKDSRYTEKDAAVVVRQMLKVAAECHLHGLVHRDMKPENFLLKSTKEdspLKATDFGLSDFIKPGKKFHDIVGSAYYVAPEVL-KRKSGPQSDVWSIGVITYILLSGRRPFWDKTEDGIFKEVLRK---------KPDFQRKPWPTISNAAKDFVKKLLVKDPRARLTAAQALSHPWV	y+ + lG G+fG y +++k++g+ vAvK+i+++k+ + ++v rE+kilk l h+n+v++y++fe+++++y+v+e++eggel d++ +++ ++e++a +++q+l+ + +H +g++HrD+KpeN+L+++++e lK tDFGl+ ++ ++k++++vg+ +Y+APEvl +++ ++++DvWs+Gvi y ll+g+ pf++++++ +++ l++ + +++ + + ++s+ akd++kkll kdp+ Rlta+++l+hp++	yekleklGeGsfGkVykaveketgkivAvKkikkekakkkke.kkvlrEikilkklk.hpnivrlyevfeekdelylvleyveggeladlls..rkgslseeeakkiakqilegleylHskgiiHrDlKpeNiLidekge...lKitDFGlakelessskltsfvgtreYlAPEvlkeneyskkvDvWslGvilyelltgkppfsgekgkekvekeldqlekilkilgetkeklpeaselseeakdllkkllkkdpkkRltaeellqhpyl	235.7	3.8e-72
Vigun03g258700.1.p	CAMK_CDPK	Vigun03g258700	PF07714.14	Protein tyrosine kinase	68	320	2	255	TLGKLLGHGQFGYTYVGIDK----ANGDRVAVKRIDRSKMVQPiaVEDVKREVKILKALtGHENVVQFYDAFEDDNYVYIVMELCEGGELLDRILAK-KDSRYTEKDAAVVVRQMLKVAAECHLHGLVHRDMKPENFLLKStkeDSPLKATDFGLSDFI---KPGKKFHDIVGSAYYVAPEVLKRK-SGPQSDVWSIGVITYILLS-GRRPFWDKTEDGIFKEVlRKKPDfqRKPWPTISNAAKDFVKKLLVKDPRARLTAAQ	+lgk lG+G+fG + g+ k + +vavK ++++++ + e++ +e+ki+k+l h+n+v+++ + +++ ++iv+e++egG+Ll+ + +k ++++ t kd +++q+ k + + + lvHrd+ N Ll++ ++ k +DfGL++ i + kk ++ + ++apE+lk+k +sDvWs Gv+++ +++ g++p+++ ++ +++ + +++ + +++++ ++++k+ + +dp	elgkklGeGafGeVvegtlkgekekkevkvavKtlkeeateee..keefleeakimkkl.khpnivkllgvctkeepllivteyvegGdLlkfLrkkeekekltlkdllsfalqiAkGmeyLeskklvHrdlaarNvLlse...nkvvkisDfGLardiekddeykkkeeaklpvkWmapEslkekkftsksDvWsfGvllwEiftlgeepypglsneevlekl.kegkr..lekpekcpeelyelmkqCweedpeeRptfke	110.4	5.7e-34
Vigun03g275000.1.p	CAMK_CDPK	Vigun03g275000	CAMK_CDPK	CAMK_CDPK	122	384	1	259	FEVGDEVGRGHFGYTCAAKFLKgqlKGQHVAVKVIPKAKMTTAIAIEDVRREVKILRALTGHKNLIQFHDAYEDSDNVYIVMELCEGGELLDRILSRgGKYSEEDAKAVLIQILNVVAFCHLQGVVHRDLKPENFLFTSKEENSELKAIDFGLSDFVKPDERLNDIVGSAYYVAPEVLHRAYSTEADVWSVGVIAYILLCGSRPFWARTESGIFRAVLRATPSFDEPPWPSLSDDAKDFVKRLLNKDPRKRMTAAQALSHPWI	+e+g+e+GrG+fG++++a+ + +g++vAvK+i+k+k+++a ++edvrrevkil++l+ghkn++q+++ayed+d+v++vmelceggelldril+r gkyse++a++v+ qil+vva+cH +gvvhrDlKPeNfl+tskee+++lkaiDFGls+fvk++erl+divGs+yyvaPEvl+r y++eadvWs+Gvi+yillcg++pfwa+te++if+avl+a+++f+++pw+s+s++akd+v+rlL+kdp+kR+ta+	yelgkelGrGefGvvrlateka...tgeevAvKsiskrklskaedvedvrrevkilkhlsghknvvqlkgayedkdsvhlvmelceggelldrilar.gkyseraaakvvrqilevvaacHskgvvhrDlKPeNflltskeedaplkaiDFGlsvfvkegerledivGspyyvaPEvlkrsygkeadvWsaGvilyillcgvppfwaeteeeifkavlkaeldfksepwksvseeakdlvrrlLekdpkkRltaeqvLehpWl	399.7	4.6e-122
Vigun03g275000.1.p	CAMK_CDPK	Vigun03g275000	PF00069.22	Protein kinase domain	122	384	1	264	FEVGDEVGRGHFGYTCAAKflkGQLKGQHVAVKVIPKAKMTTAIAiEDVRREVKILRALTgHKNLIQFHDAYEDSDNVYIVMELCEGGElLDRILSRGGKYSEEDAKAVLIQILNVVAFCHLQGVVHRDLKPENFLFTSKEEnseLKAIDFGLSDFVKPDERLNDIVGSAYYVAPEVL-HRAYSTEADVWSVGVIAYILLCGSRPFWARTESGIFRAVLRA---------TPSFDEPPWPSLSDDAKDFVKRLLNKDPRKRMTAAQALSHPWI	+e+ ++G+G fG a+ + +g++vAvK+i k k++ ++v+rE+kil+ l h+n++++ +++e++d++y+v+e++egge l+++lsr g++see+ak ++ qil+ ++++H +g++HrDlKpeN+L+++k+e lK +DFGl+ ++ +++l+++vg+ +Y+APEvl ++ ys+++DvWs+Gvi y ll+g pf++++++ +++ l+ + +++ p + +ls++akd++k+ll+	yekleklGeGsfGkVykav...eketgkivAvKkikkekakkkke.kkvlrEikilkklk.hpnivrlyevfeekdelylvleyvegge.ladllsrkgslseeeakkiakqilegleylHskgiiHrDlKpeNiLidekge...lKitDFGlakelessskltsfvgtreYlAPEvlkeneyskkvDvWslGvilyelltgkppfsgekgkekvekeldqlekilkilgetkeklpeaselseeakdllkkllkkdpkkRltaeellqhpyl	238.3	6.2e-73
Vigun03g275000.1.p	CAMK_CDPK	Vigun03g275000	PF07714.14	Protein tyrosine kinase	123	377	2	255	EVGDEVGRGHFGYTCAAKFL-KGQLKGQHVAVKVIPKAKMTTAiaIEDVRREVKILRALtGHKNLIQFHDAYEDSDNVYIVMELCEGGELLDRILSR--GGKYSEEDAKAVLIQILNVVAFCHLQGVVHRDLKPENFLFTSkeeNSELKAIDFGLSDFVKPDERL---NDIVGSAYYVAPEVLH-RAYSTEADVWSVGVIAYILLC-GSRPFWARTESGIFRAVlRATPSFDEPpwPSLSDDAKDFVKRLLNKDPRKRMTAAQ	e+g+++G+G+fG + ++ + + k ++vavK++ + ++ ++ e++ +e+ki+++l h+n+++++ ++ ++++++iv+e++egG+Ll+ + ++ k + +d + +qi + +++ + + +vHrdl N L ++ n+ k DfGL++ ++ d++ ++ + ++apE+l+ + +++++DvWs Gv+ + +++ g++p++ +++ +++++ ++ ++p + +++ ++++k+ +++dp++R t ++	elgkklGeGafGeVvegtlkgekekkevkvavKtlkeeateee..keefleeakimkkl.khpnivkllgvctkeepllivteyvegGdLlkfLrkkeekekltlkdllsfalqiAkGmeyLeskklvHrdlaarNvLlse...nkvvkisDfGLardiekddeykkkeeaklpvkWmapEslkekkftsksDvWsfGvllwEiftlgeepypglsneevlekl.kegkrlekp..ekcpeelyelmkqCweedpeeRptfke	117.2	5e-36
Vigun03g331900.1.p	CAMK_CDPK	Vigun03g331900	CAMK_CDPK	CAMK_CDPK	55	313	1	259	YVIGRELGRGEFGITYLCTDRETKQELACKSISKRKLRTAVDVEDVRREVAIMSTLPDHANVVKLKASYEDQENVHLVMELCAGGELFDRIVARGHYSERAAAHVARTIAEVVRMCHANGVMHRDLKPENFLFANKKENSVLKAIDFGLSVFFKPGERFSEIVGSPYYMAPEVLKRNYGPEVDVWSAGVILYILLCGVPPFWAEDERGVALAILRGVIDFKREPWPQISDSAKSLVRQMLEPDPKKRLTAEQVLEHPWL	y +g+elGrGefG+++l+t+++t++e+A+Ksiskrkl++a dvedvrrev+i+++l +h nvv+lk+ yed+++vhlvmelc+ggel+dri+arg+yseraaa+v+r+i evv++cH++gv+hrDlKPeNfl+++k+e+++lkaiDFGlsvf+k+ger+++ivGspyy+aPEvlkr+yg+e+dvWsaGvilyillcgvppfwae+e++++ a+l++ +dfk+epw+++s++ak+lvr++Le dpkkRltaeqvLehpWl	yelgkelGrGefGvvrlatekatgeevAvKsiskrklskaedvedvrrevkilkhlsghknvvqlkgayedkdsvhlvmelceggelldrilargkyseraaakvvrqilevvaacHskgvvhrDlKPeNflltskeedaplkaiDFGlsvfvkegerledivGspyyvaPEvlkrsygkeadvWsaGvilyillcgvppfwaeteeeifkavlkaeldfksepwksvseeakdlvrrlLekdpkkRltaeqvLehpWl	416.3	3.9e-127
Vigun03g331900.1.p	CAMK_CDPK	Vigun03g331900	PF00069.22	Protein kinase domain	55	313	1	264	YVIGRELGRGEFGITYLCTDRETKQELACKSISKRKLRTAVDvEDVRREVAIMSTLPdHANVVKLKASYEDQENVHLVMELCAGGELFDRIVARGHYSERAAAHVARTIAEVVRMCHANGVMHRDLKPENFLFANKKEnsvLKAIDFGLSVFFKPGERFSEIVGSPYYMAPEVL-KRNYGPEVDVWSAGVILYILLCGVPPFWAEDERGVALAILRG---------VIDFKREPWPQISDSAKSLVRQMLEPDPKKRLTAEQVLEHPWL	y ++lG+G+fG y ++++et+++ A+K i+k+k + + ++v+rE++i+ +l h n+v+l+ ++e++++++lv+e++ ggel+d++ ++g++se+ a ++a++i+e ++ +H++g++HrDlKpeN+L+ +k+e lK +DFGl+ ++ +++++++vg+++Y+APEvl +++y+++vDvWs+Gvily ll+g ppf++e+++ + ++l+ ++k + + ++s++ak+l++++l+ dpkkRltae++l+hp+l	yekleklGeGsfGkVykaveketgkivAvKkikkekakkkke.kkvlrEikilkklk.hpnivrlyevfeekdelylvleyveggeladllsrkgslseeeakkiakqilegleylHskgiiHrDlKpeNiLidekge...lKitDFGlakelessskltsfvgtreYlAPEvlkeneyskkvDvWslGvilyelltgkppfsgekgkekvekeldqlekilkilgetkeklpeaselseeakdllkkllkkdpkkRltaeellqhpyl	252.4	3.1e-77
Vigun03g331900.1.p	CAMK_CDPK	Vigun03g331900	PF07714.14	Protein tyrosine kinase	57	309	3	258	IGRELGRGEFGITYLCTDR----ETKQELACKSISKRKLRTAvdVEDVRREVAIMSTLpDHANVVKLKASYEDQENVHLVMELCAGGELFDRIVAR---GHYSERAAAHVARTIAEVVRMCHANGVMHRDLKPENFLFANkkeNSVLKAIDFGLSVFFKPGER---FSEIVGSPYYMAPEVLKR-NYGPEVDVWSAGVILYILLC-GVPPFWAEDERGVALAILRGvidfKREPWPQ-ISDSAKSLVRQMLEPDPKKRLTAEQVLE	+g++lG+G+fG + +t + +++++ a K++++++ +++ e++ +e++im++l +h n+vkl + + ++e++ +v+e+++gG+L + + ++ + + + ++a+ iA+ ++ +++ ++Hrdl N L ++ n+v k DfGL+ + ++ +e + +mapE+lk+ ++ + DvWs Gv+l+ +++ g p++ +++ v+ ++ +g kr + p+ ++++ ++l++q +e dp	lgkklGeGafGeVvegtlkgekekkevkvavKtlkeeateee..keefleeakimkkl.khpnivkllgvctkeepllivteyvegGdLlkfLrkkeekekltlkdllsfalqiAkGmeyLeskklvHrdlaarNvLlse...nkvvkisDfGLardiekddeykkkeeaklpvkWmapEslkekkftsksDvWsfGvllwEiftlgeepypglsneevleklkeg....krlekpekcpeelyelmkqCweedpeeRptfkelve	99.6	1.1e-30
Vigun03g447000.1.p	CAMK_CDPK	Vigun03g447000	CAMK_CDPK	CAMK_CDPK	95	353	1	259	YTLGRELGRGQFGVTYLCTENATGTTYACKSILKRKLVSKADREDMKREIQIMQHLSGQNNIVEFKGAYEDRMSVHLVMELCAGGELFDRIIAQGHYSERAAASLCRAIVNVVHICHFMGVLHRDLKPENFLLSTKDDDATLKATDFGLSVFIEEGKVYHDMVGSAYYVAPEVLRRSYGKEIDIWSAGVILYILLSGVPPFWAETEKGIFNAILEGELDFVSEPWPSISDSAKDLVRKMLTQDPKKRITSAQVLEHPWM	y+lg+elGrG+fGv++l+te+atg+++A+Ksi krkl+++ d+ed++re++i++hlsg++n+v++kgayed+ svhlvmelc+ggel+dri+a+g+yseraaa+++r+i++vv+ cH +gv+hrDlKPeNfll++k++da+lka+DFGlsvf++eg+ ++d+vGs+yyvaPEvl+rsygke+d+WsaGvilyill+gvppfwaete++if+a+l++eldf sepw+s+s++akdlvr++L++dpkkR+t +qvLehpW+	yelgkelGrGefGvvrlatekatgeevAvKsiskrklskaedvedvrrevkilkhlsghknvvqlkgayedkdsvhlvmelceggelldrilargkyseraaakvvrqilevvaacHskgvvhrDlKPeNflltskeedaplkaiDFGlsvfvkegerledivGspyyvaPEvlkrsygkeadvWsaGvilyillcgvppfwaeteeeifkavlkaeldfksepwksvseeakdlvrrlLekdpkkRltaeqvLehpWl	415.7	6e-127
Vigun03g447000.1.p	CAMK_CDPK	Vigun03g447000	PF00069.22	Protein kinase domain	95	353	1	264	YTLGRELGRGQFGVTYLCTENATGTTYACKSILKRKLVSKADrEDMKREIQIMQHLSgQNNIVEFKGAYEDRMSVHLVMELCAGGELFDRIIAQGHYSERAAASLCRAIVNVVHICHFMGVLHRDLKPENFLLSTKDDdatLKATDFGLSVFIEEGKVYHDMVGSAYYVAPEVL-RRSYGKEIDIWSAGVILYILLSGVPPFWAETEKGIFNAILEG---------ELDFVSEPWPSISDSAKDLVRKMLTQDPKKRITSAQVLEHPWM	y+ ++lG+G+fG+ y ++e++tg ++A+K i k+k +k + +++ rEi+i+++l+ +niv++++++e+ +++lv+e++ ggel+d++ ++g++se+ a ++++ i++ ++ +H +g++HrDlKpeN+L+++k++ lK tDFGl+ +e+++ ++++vg+ +Y+APEvl +++y+k++D+Ws+Gvily ll+g ppf++e++k ++++l+ e ++ ++ + ++s++akdl++k+l++dpkkR+t +++l+hp++	yekleklGeGsfGkVykaveketgkivAvKkikkekakkkke.kkvlrEikilkklk.hpnivrlyevfeekdelylvleyveggeladllsrkgslseeeakkiakqilegleylHskgiiHrDlKpeNiLidekge...lKitDFGlakelessskltsfvgtreYlAPEvlkeneyskkvDvWslGvilyelltgkppfsgekgkekvekeldqlekilkilgetkeklpeaselseeakdllkkllkkdpkkRltaeellqhpyl	243.5	1.5e-74
Vigun03g447000.1.p	CAMK_CDPK	Vigun03g447000	PF07714.14	Protein tyrosine kinase	96	349	2	258	TLGRELGRGQFGVTYLCTEN----ATGTTYACKSIlkRKLVSKADREDMKREIQIMQHLsGQNNIVEFKGAYEDRMSVHLVMELCAGGELFDRIIAQ---GHYSERAAASLCRAIVNVVHICHFMGVLHRDLKPENFLLSTkddDATLKATDFGLSVFIEEGKVYH---DMVGSAYYVAPEVLRR-SYGKEIDIWSAGVILYILLS-GVPPFWAETEKGIFNAILEGELdfvSEPWPSISDSAKDLVRKMLTQDPKKRITSAQVLE	+lg++lG+G+fG + +t + + ++ a K++ ++ ++ ++e++ +e++im++l ++niv++ g++ ++ ++ +v+e+++gG+L + + ++ + + + s+++ i + ++ + + ++Hrdl N Lls+ + + k +DfGL+ ie+ + y+ + + ++apE+l++ ++ ++ D+Ws Gv+l+ +++ g p++ +++ +++++ eg+ e +++++ ++l+++ +++dp	elgkklGeGafGeVvegtlkgekekkevkvavKtl..keeateeekeefleeakimkkl.khpnivkllgvctkeepllivteyvegGdLlkfLrkkeekekltlkdllsfalqiAkGmeyLeskklvHrdlaarNvLlse...nkvvkisDfGLardiekddeykkkeeaklpvkWmapEslkekkftsksDvWsfGvllwEiftlgeepypglsneevleklkegkr...lekpekcpeelyelmkqCweedpeeRptfkelve	101.6	2.8e-31
Vigun04g162400.1.p	CAMK_CDPK	Vigun04g162400	CAMK_CDPK	CAMK_CDPK	41	300	1	259	YILGEQLGWGQFGVIRACSDKLSGEVLACKSIAKDRLVTSDDLRSVKLEIEIMARLSGHPNVVDLKAVYEEEDFVHLVMELCAGGELFHRLEKHGWFSESEARVIFRHLMQVVLYCHENGVVHRDLKPENILLATRSSSSPIKLADFGLATYIKPaGQSLHGLVGSPFYIAPEVLAGAYNQAADVWSAGVILYILLSGTPPFWGKTKSRIFEAVKAASLKFPLEPWDRISESAKDLIRGMLCTDPSRRLTAQEVLDHCWM	y lg++lG G+fGv+r++++k +ge +A+Ksi+k++l++++d+++v+ e++i+++lsgh+nvv+lk++ye++d vhlvmelc+ggel++r+ ++g +se++a ++r++++vv +cH++gvvhrDlKPeN+ll+++++++p+k++DFGl++++k+ g++l+++vGsp+y+aPEvl+ y+++advWsaGvilyill+g+ppfw++t+++if+av a+l+f epw+++se+akdl+r +L+ dp++Rlta++vL+h W+	yelgkelGrGefGvvrlatekatgeevAvKsiskrklskaedvedvrrevkilkhlsghknvvqlkgayedkdsvhlvmelceggelldrilargkyseraaakvvrqilevvaacHskgvvhrDlKPeNflltskeedaplkaiDFGlsvfvke.gerledivGspyyvaPEvlkrsygkeadvWsaGvilyillcgvppfwaeteeeifkavlkaeldfksepwksvseeakdlvrrlLekdpkkRltaeqvLehpWl	350.2	5.7e-107
Vigun04g162400.1.p	CAMK_CDPK	Vigun04g162400	PF00069.22	Protein kinase domain	43	300	3	264	LGEQLGWGQFGVIRACSDKLSGEVLACKSIAKDRLVTSDDlRSVKLEIEIMARLSgHPNVVDLKAVYEEEDFVHLVMELCAGGELFHRLEKHGWFSESEARVIFRHLMQVVLYCHENGVVHRDLKPENILLATRSSsspIKLADFGLATYIKPAGQsLHGLVGSPFYIAPEVL-AGAYNQAADVWSAGVILYILLSGTPPFWGKTKSRIFEAVKAA---------SLKFPLEPWDRISESAKDLIRGMLCTDPSRRLTAQEVLDHCWM	e+lG G+fG++ + +k +g+ A+K i k++ +++ ++v Ei+i+++l+ hpn+v l+ v+ee+d ++lv+e++ ggel+++l+++g +se+ea+ i++++++ + y+H++g++HrDlKpeNiL+ +++ +K++DFGla+ ++ + l+ vg++ Y+APEvl + y +++DvWs+Gvily ll+g+ppf+g++++ +e+ k+ l+ ++ +se+akdl++ +l+ dp++Rlta+e+l+h ++	kleklGeGsfGkVykaveketgkivAvKkikkekakkkke.kkvlrEikilkklk.hpnivrlyevfeekdelylvleyveggeladllsrkgslseeeakkiakqilegleylHskgiiHrDlKpeNiLidekge...lKitDFGlakelesssk.ltsfvgtreYlAPEvlkeneyskkvDvWslGvilyelltgkppfsgekgkekvekeldqlekilkilgetkeklpeaselseeakdllkkllkkdpkkRltaeellqhpyl	239.8	2.1e-73
Vigun04g162400.1.p	CAMK_CDPK	Vigun04g162400	PF07714.14	Protein tyrosine kinase	43	295	3	257	LGEQLGWGQFGVIRACSDK----LSGEVLACKSIAKDrlVTSDDLRSVKLEIEIMARLsGHPNVVDLKAVYEEEDFVHLVMELCAGGELFHRLEKH---GWFSESEARVIFRHLMQVVLYCHENGVVHRDLKPENILLATrssSSPIKLADFGLATYI--KPAGQSLHGLVGSPFYIAPEVLA-GAYNQAADVWSAGVILYILLS-GTPPFWGKTKSRIFEAVKAASLkfpLEPWDRISESAKDLIRGMLCTDPSRRLTAQEVL	lg++lG G+fG + ++ k + a K++ ++ t+++ +++ e++im +l hpn+v l +v+ +e+ + +v+e+++gG+L + L+k+ ++ ++ + +++ + + y +++ +vHrdl N+Ll++ ++ +k++DfGLa i + ++ ++ + ++apE+l + +++++DvWs Gv+l+ +++ g p++g ++++++e++k+ le + ++e+ ++l++ + +dp++R t +e++	lgkklGeGafGeVvegtlkgekekkevkvavKtlkee..ateeekeefleeakimkkl.khpnivkllgvctkeepllivteyvegGdLlkfLrkkeekekltlkdllsfalqiAkGmeyLeskklvHrdlaarNvLlse...nkvvkisDfGLardiekddeykkkeeaklpvkWmapEslkekkftsksDvWsfGvllwEiftlgeepypglsneevleklkegkr...lekpekcpeelyelmkqCweedpeeRptfkelv	110.1	7.3e-34
Vigun05g100600.1.p	CAMK_CDPK	Vigun05g100600	CAMK_CDPK	CAMK_CDPK	57	315	1	259	YLVDRELGRGEFGVTYLCIDRDTRELLACKSISKRKLRTAVDVEDVRREVAIMRHLPESPSIVSLREACEDDNAVHLVMELCEGGELFDRIVARGHYTERAAAAVTRTIVEVVQLCHKHGVIHRDLKPENFLFANKKENSPLKAIDFGLSIFFKPGERFSEIVGSPYYMAPEVLKRNYGPEIDIWSAGVILYILLCGVPPFWAESEQGVAQAILRGLIDFKREPWPSISESAKSLVRQMLEPDPKLRLTAKQVLEHPWL	y +++elGrGefGv++l+ ++ t e +A+Ksiskrkl++a dvedvrrev+i++hl +++++v+l++a+ed+++vhlvmelceggel+dri+arg+y+eraaa+v+r+i+evv+ cH++gv+hrDlKPeNfl+++k+e++plkaiDFGls f+k+ger+++ivGspyy+aPEvlkr+yg+e+d+WsaGvilyillcgvppfwae+e+++++a+l++ +dfk+epw+s+se+ak+lvr++Le dpk Rlta+qvLehpWl	yelgkelGrGefGvvrlatekatgeevAvKsiskrklskaedvedvrrevkilkhlsghknvvqlkgayedkdsvhlvmelceggelldrilargkyseraaakvvrqilevvaacHskgvvhrDlKPeNflltskeedaplkaiDFGlsvfvkegerledivGspyyvaPEvlkrsygkeadvWsaGvilyillcgvppfwaeteeeifkavlkaeldfksepwksvseeakdlvrrlLekdpkkRltaeqvLehpWl	411.3	1.4e-125
Vigun05g100600.1.p	CAMK_CDPK	Vigun05g100600	PF00069.22	Protein kinase domain	59	315	3	264	VDRELGRGEFGVTYLCIDRDTRELLACKSISKRKLRTAVDvEDVRREVAIMRHLPeSPSIVSLREACEDDNAVHLVMELCEGGELFDRIVARGHYTERAAAAVTRTIVEVVQLCHKHGVIHRDLKPENFLFANKKEnspLKAIDFGLSIFFKPGERFSEIVGSPYYMAPEVL-KRNYGPEIDIWSAGVILYILLCGVPPFWAESEQGVAQAILRG---------LIDFKREPWPSISESAKSLVRQMLEPDPKLRLTAKQVLEHPWL	++++lG+G+fG+ y +++++t++ A+K i+k+k + + ++v+rE++i+++l +p iv l e++e+++ ++lv+e++eggel+d++ ++g+++e+ a ++++i+e ++ +H++g+iHrDlKpeN+L+ +k+e lK +DFGl+ ++ +++++++vg+++Y+APEvl +++y++++D+Ws+Gvily ll+g ppf++e+++ ++++l+ ++k + + ++se+ak+l++++l+ dpk R	kleklGeGsfGkVykaveketgkivAvKkikkekakkkke.kkvlrEikilkklk.hpnivrlyevfeekdelylvleyveggeladllsrkgslseeeakkiakqilegleylHskgiiHrDlKpeNiLidekge...lKitDFGlakelessskltsfvgtreYlAPEvlkeneyskkvDvWslGvilyelltgkppfsgekgkekvekeldqlekilkilgetkeklpeaselseeakdllkkllkkdpkkRltaeellqhpyl	249.4	2.4e-76
Vigun05g100600.1.p	CAMK_CDPK	Vigun05g100600	PF07714.14	Protein tyrosine kinase	60	311	4	258	DRELGRGEFGVTYLCIDR----DTRELLACKSISKRKLRTAvdVEDVRREVAIMRHLpESPSIVSLREACEDDNAVHLVMELCEGGELFDRIVAR---GHYTERAAAAVTRTIVEVVQLCHKHGVIHRDLKPENFLFANkkeNSPLKAIDFGLSIFFKPGER---FSEIVGSPYYMAPEVLKR-NYGPEIDIWSAGVILYILLC-GVPPFWAESEQGVAQAILRGlidfKREPWP-SISESAKSLVRQMLEPDPKLRLTAKQVLE	+++lG+G+fG + ++ + +++ a K++++++ +++ e++ +e++im++l + p iv+l +c +++ + +v+e++egG+L + + ++ + t + +++ i + ++ +++ ++Hrdl N L ++ n+ k DfGL+ + ++ +e + +mapE+lk+ ++ + D+Ws Gv+l+ +++ g p++ s++ v++++ +g kr + p +++e+ ++l++q +e dp+	gkklGeGafGeVvegtlkgekekkevkvavKtlkeeateee..keefleeakimkkl.khpnivkllgvctkeepllivteyvegGdLlkfLrkkeekekltlkdllsfalqiAkGmeyLeskklvHrdlaarNvLlse...nkvvkisDfGLardiekddeykkkeeaklpvkWmapEslkekkftsksDvWsfGvllwEiftlgeepypglsneevleklkeg....krlekpekcpeelyelmkqCweedpeeRptfkelve	87.2	7e-27
Vigun06g018800.1.p	CAMK_CDPK	Vigun06g018800	CAMK_CDPK	CAMK_CDPK	89	347	1	259	YTIGKELGRGQFGVTHLCTDKVTGEQFACKTIAKRKLVSKEDIEDVRREVQILHHLSGQPNIVELKGAYEDKQSVHLVMELCAGGELFDRIIAKGHYTERAAASLLRTIVQIVHTFHSMGVIHRDLKPENFLLLSKDENAPLKATDFGLSVFFKEGEMFKDIVGSAYYIAPEVLKRKYGPEVDIWSVGVMLYILLCGVPPFWAESEHGIFNAILRGHVDFTSDPWPSISPSAKDLVSNMLNSDPKERFTAAQVLDHPWI	y++gkelGrG+fGv++l+t+k tge++A+K+i+krkl+++ed+edvrrev+il+hlsg++n+v+lkgayedk+svhlvmelc+ggel+dri+a+g+y+eraaa+++r+i+++v++ Hs+gv+hrDlKPeNfll sk+e+aplka+DFGlsvf+kege ++divGs+yy+aPEvlkr+yg+e+d+Ws+Gv+lyillcgvppfwae+e++if+a+l++++df+s+pw+s+s++akdlv+++L+ dpk+R+ta+qvL+hpW+	yelgkelGrGefGvvrlatekatgeevAvKsiskrklskaedvedvrrevkilkhlsghknvvqlkgayedkdsvhlvmelceggelldrilargkyseraaakvvrqilevvaacHskgvvhrDlKPeNflltskeedaplkaiDFGlsvfvkegerledivGspyyvaPEvlkrsygkeadvWsaGvilyillcgvppfwaeteeeifkavlkaeldfksepwksvseeakdlvrrlLekdpkkRltaeqvLehpWl	424.1	1.6e-129
Vigun06g018800.1.p	CAMK_CDPK	Vigun06g018800	PF00069.22	Protein kinase domain	89	347	1	264	YTIGKELGRGQFGVTHLCTDKVTGEQFACKTIAKRKLVSKEDiEDVRREVQILHHLSgQPNIVELKGAYEDKQSVHLVMELCAGGELFDRIIAKGHYTERAAASLLRTIVQIVHTFHSMGVIHRDLKPENFLLLsKDENapLKATDFGLSVFFKEGEMFKDIVGSAYYIAPEVL-KRKYGPEVDIWSVGVMLYILLCGVPPFWAESEHGIFNAILRG---------HVDFTSDPWPSISPSAKDLVSNMLNSDPKERFTAAQVLDHPWI	y+ ++lG+G+fG+ +++k tg+++A+K+i k+k +k++ ++v+rE++il++l+ pniv+l++++e+k++++lv+e++ ggel+d++ +kg+++e+ a +++++i++ ++ Hs+g+iHrDlKpeN+L+ ++++ lK tDFGl+ +++++ ++++vg+ +Y+APEvl +++y+++vD+Ws+Gv+ly ll+g ppf++e+++ ++++l+ +++++++ + ++s++akdl++++l+ dpk+R+ta+++l+hp++	yekleklGeGsfGkVykaveketgkivAvKkikkekakkkke.kkvlrEikilkklk.hpnivrlyevfeekdelylvleyveggeladllsrkgslseeeakkiakqilegleylHskgiiHrDlKpeNiLid.ekge..lKitDFGlakelessskltsfvgtreYlAPEvlkeneyskkvDvWslGvilyelltgkppfsgekgkekvekeldqlekilkilgetkeklpeaselseeakdllkkllkkdpkkRltaeellqhpyl	250.7	1e-76
Vigun06g018800.1.p	CAMK_CDPK	Vigun06g018800	PF07714.14	Protein tyrosine kinase	90	342	2	257	TIGKELGRGQFGVTHLCTDK----VTGEQFACKTIakRKLVSKEDIEDVRREVQILHHLsGQPNIVELKGAYEDKQSVHLVMELCAGGELFDRIIAK---GHYTERAAASLLRTIVQIVHTFHSMGVIHRDLKPENFLLLSkdeNAPLKATDFGLSVFF---KEGEMFKDIVGSAYYIAPEVLK-RKYGPEVDIWSVGVMLYILLC-GVPPFWAESEHGIFNAILRGHVdftSDPWPSISPSAKDLVSNMLNSDPKERFTAAQVL	++gk+lG+G+fG + +t k + + a Kt+ ++ ++e+ e++ +e++i+++l +pniv+l g++ +++++ +v+e+++gG+L + + +k + t + s+ + i + ++ +s+ ++Hrdl N Ll + n k +DfGL+ +e ++ ++ + ++apE+lk +k+ + D+Ws Gv+l+ +++ g p++ s++ +++++ +g+ + +++++ ++l+++ +++dp	elgkklGeGafGeVvegtlkgekekkevkvavKtl..keeateeekeefleeakimkkl.khpnivkllgvctkeepllivteyvegGdLlkfLrkkeekekltlkdllsfalqiAkGmeyLeskklvHrdlaarNvLlse...nkvvkisDfGLardiekddeykkkeeaklpvkWmapEslkekkftsksDvWsfGvllwEiftlgeepypglsneevleklkegkr...lekpekcpeelyelmkqCweedpeeRptfkelv	98.1	3.4e-30
Vigun06g050500.1.p	CAMK_CDPK	Vigun06g050500	CAMK_CDPK	CAMK_CDPK	96	354	1	259	YTLGKELGRGQFGVTYLCTENSTGIQYACKSISKRKLVSKSDKEDIKREIQIMQHLSGQPNIVEFKGAYEDRQSVHVVMELCAGGELFDRIIAKGHYSERAAASICRQIVNVVHICHFMGVMHRDLKPENFLLSSRDENALLKATDFGLSVFIEEGKVYRDIVGSAYYVAPEVLRRRCGKEIDIWSAGVILYILLSGVPPFWAESEKGIFDAILEGHIDFESQPWPNISNSAKDLVRKMLIQDPKKRITSAQVLEHPWI	y+lgkelGrG+fGv++l+te++tg ++A+Ksiskrkl++++d ed++re++i++hlsg++n+v++kgayed++svh+vmelc+ggel+dri+a+g+yseraaa+++rqi++vv+ cH +gv+hrDlKPeNfll+s++e+a lka+DFGlsvf++eg+ ++divGs+yyvaPEvl+r+ gke+d+WsaGvilyill+gvppfwae+e++if+a+l++++df+s+pw+++s++akdlvr++L +dpkkR+t +qvLehpW+	yelgkelGrGefGvvrlatekatgeevAvKsiskrklskaedvedvrrevkilkhlsghknvvqlkgayedkdsvhlvmelceggelldrilargkyseraaakvvrqilevvaacHskgvvhrDlKPeNflltskeedaplkaiDFGlsvfvkegerledivGspyyvaPEvlkrsygkeadvWsaGvilyillcgvppfwaeteeeifkavlkaeldfksepwksvseeakdlvrrlLekdpkkRltaeqvLehpWl	416.0	4.7e-127
Vigun06g050500.1.p	CAMK_CDPK	Vigun06g050500	PF00069.22	Protein kinase domain	96	354	1	264	YTLGKELGRGQFGVTYLCTENSTGIQYACKSISKRKLVSKSDkEDIKREIQIMQHLSgQPNIVEFKGAYEDRQSVHVVMELCAGGELFDRIIAKGHYSERAAASICRQIVNVVHICHFMGVMHRDLKPENFLLSSRDEnalLKATDFGLSVFIEEGKVYRDIVGSAYYVAPEVL-RRRCGKEIDIWSAGVILYILLSGVPPFWAESEKGIFDAILEG---------HIDFESQPWPNISNSAKDLVRKMLIQDPKKRITSAQVLEHPWI	y+ ++lG+G+fG+ y ++e++tg ++A+K i+k+k +k++ +++ rEi+i+++l+ pniv++++++e+ +++++v+e++ ggel+d++ +kg++se+ a +i++qi++ ++ +H +g++HrDlKpeN+L+++++e lK tDFGl+ +e+++ ++++vg+ +Y+APEvl +++ +k++D+Ws+Gvily ll+g ppf++e++k + ++l+ + +++++ + ++s++akdl++k+l +dpkkR+t +++l+hp++	yekleklGeGsfGkVykaveketgkivAvKkikkekakkkke.kkvlrEikilkklk.hpnivrlyevfeekdelylvleyveggeladllsrkgslseeeakkiakqilegleylHskgiiHrDlKpeNiLidekge...lKitDFGlakelessskltsfvgtreYlAPEvlkeneyskkvDvWslGvilyelltgkppfsgekgkekvekeldqlekilkilgetkeklpeaselseeakdllkkllkkdpkkRltaeellqhpyl	247.2	1.2e-75
Vigun06g050500.1.p	CAMK_CDPK	Vigun06g050500	PF07714.14	Protein tyrosine kinase	97	350	2	258	TLGKELGRGQFGVTYLCTEN----STGIQYACKSIskRKLVSKSDKEDIKREIQIMQHLsGQPNIVEFKGAYEDRQSVHVVMELCAGGELFDRIIAK---GHYSERAAASICRQIVNVVHICHFMGVMHRDLKPENFLLSSrdeNALLKATDFGLSVFIEEGKVY---RDIVGSAYYVAPEVLRR-RCGKEIDIWSAGVILYILLS-GVPPFWAESEKGIFDAILEGHIdfeSQPWPNISNSAKDLVRKMLIQDPKKRITSAQVLE	+lgk+lG+G+fG + +t + ++ ++ a K++ ++ ++++ke++ +e++im++l +pniv++ g++ +++++ +v+e+++gG+L + + +k + + + s+++qi + ++ + + ++Hrdl N Lls+ n + k +DfGL+ ie+ + y ++ + ++apE+l++ ++ ++ D+Ws Gv+l+ +++ g p++ s++ +++++ eg+ + +++++ ++l+++ + +dp	elgkklGeGafGeVvegtlkgekekkevkvavKtl..keeateeekeefleeakimkkl.khpnivkllgvctkeepllivteyvegGdLlkfLrkkeekekltlkdllsfalqiAkGmeyLeskklvHrdlaarNvLlse...nkvvkisDfGLardiekddeykkkeeaklpvkWmapEslkekkftsksDvWsfGvllwEiftlgeepypglsneevleklkegkr...lekpekcpeelyelmkqCweedpeeRptfkelve	105.8	1.5e-32
Vigun06g116800.1.p	CAMK_CDPK	Vigun06g116800	CAMK_CDPK	CAMK_CDPK	13	268	1	259	YQALEEIGRGKFATVFRCFHRSSNQFYALKLINHRLLTDATDRHCLEVEAKAMTFLSPHPNILKIIDAFQDAHTSTIVLQLCQPRTLFDRI-ADGPLPESHAASLTKQLLEALTHCHALGLAHRDIKPENLLFDEANN---LKLSDFGSAEWFGEGRSMRGVVGTPYYVAPEVImGRDYDEKVDVWSCGVILYAMLSGIPPFYGDSAAQIFEAVLRANLRFPSTVFRSVSAQAKDLLRKMICRDPSRRISAHQALRHPWI	y+ +e+GrG+f +v +++++++++ +A K i++r l++a+d+++++ e k ++ ls h+n+ ++ +a++d+++ +v++lc+ l+dri a+g + e++aa++++q+le++++cH+ g++hrD+KPeN+l++++++ lk+ DFG++ ++ eg++++++vG+pyyvaPEv+ r+y++++dvWs+Gvily +l+g ppf+++++++if+avl+a+l+f s+ ++svs++akdl+r+++++dp++R++a+q+L+hpW+	yelgkelGrGefGvvrlatekatgeevAvKsiskrklskaedvedvrrevkilkhlsghknvvqlkgayedkdsvhlvmelceggelldrilargkyseraaakvvrqilevvaacHskgvvhrDlKPeNflltskeedaplkaiDFGlsvfvkegerledivGspyyvaPEvl.krsygkeadvWsaGvilyillcgvppfwaeteeeifkavlkaeldfksepwksvseeakdlvrrlLekdpkkRltaeqvLehpWl	289.5	1.9e-88
Vigun06g116800.1.p	CAMK_CDPK	Vigun06g116800	PF00069.22	Protein kinase domain	13	268	1	264	YQALEEIGRGKFATVFRCFHRSSNQFYALKLINHRLLTDATDrHCLEVEAKAMTFLSpHPNILKIIDAFQDAHTSTIVLQLCQPRTLFDRIA-DGPLPESHAASLTKQLLEALTHCHALGLAHRDIKPENLLFDEANNLKLSDFGSAEWFGEGRSMRGVVGTPYYVAPEVIMGRDYDEKVDVWSCGVILYAMLSGIPPFYGDSAAQIFEAVLRA---------NLRFPSTVFRSVSAQAKDLLRKMICRDPSRRISAHQALRHPWI	y+ le++G+G+f++V++++++++++ +A+K i+++ ++ ++ + + E k + l+ hpni++++++f++ ++ ++vl++++ +l+d++ +g l+e++a +++kq+le+l ++H+ g+ HrD+KpeN+L+de ++lK++DFG a+ + ++ +++ +vgt++Y+APEv+ +++y++kvDvWs+Gvily +l+g ppf+g++ + +e+ l+ + ++ + + +++s +akdll+k++++dp++R++a+++l+hp++	yekleklGeGsfGkVykaveketgkivAvKkikkekakkkke.kkvlrEikilkklk.hpnivrlyevfeekdelylvleyveggeladllsrkgslseeeakkiakqilegleylHskgiiHrDlKpeNiLidekgelKitDFGlakelessskltsfvgtreYlAPEvlkeneyskkvDvWslGvilyelltgkppfsgekgkekvekeldqlekilkilgetkeklpeaselseeakdllkkllkkdpkkRltaeellqhpyl	243.2	2e-74
Vigun06g116800.1.p	CAMK_CDPK	Vigun06g116800	PF07714.14	Protein tyrosine kinase	16	261	4	255	LEEIGRGKFATVFRCFHR----SSNQFYALKLINHRllTDATDRHCLEVEAKAMTFLsPHPNILKIIDAFQDAHTSTIVLQLCQPRTLFDRIADG----PLPESHAASLTKQLLEALTHCHALGLAHRDIKPENLLFDEANNLKLSDFGSAEWF---GEGRSMRGVVGTPYYVAPEVIMGRDYDEKVDVWSCGVILYAMLS-GIPPFYGDSAAQIFEAVlRANLRFPSTvfRSVSAQAKDLLRKMICRDPSRRISAHQ	+++G+G+f++V+++ + ++++ a+K ++++ +++++++ + eak m+ l hpni+k++ + ++++ iv+++++ +L + + + +l ++ s+++q+ +++ + ++ l Hrd+ N L +e + k+sDfG a+ e ++ ++ ++apE+++ + + +k DvWs Gv+l+ +++ g p+ g s+++++e++ +++ r + ++++++ ++l+++ + +dp++R + ++	gkklGeGafGeVvegtlkgekekkevkvavKtlkee..ateeekeefleeakimkkl.khpnivkllgvctkeepllivteyvegGdLlkfLrkkeekekltlkdllsfalqiAkGmeyLeskklvHrdlaarNvLlsenkvvkisDfGLardiekddeykkkeeaklpvkWmapEslkekkftsksDvWsfGvllwEiftlgeepypglsneevlekl.kegkrlekp..ekcpeelyelmkqCweedpeeRptfke	97.8	4e-30
Vigun07g019000.1.p	CAMK_CDPK	Vigun07g019000	CAMK_CDPK	CAMK_CDPK	120	378	1	259	YNLGPKLGQGQFGTTFLCVEKATGKEYACKSILKRKLVTEEDVEDVRREIQIMHHLAGSPNVISIKEAFEDAVSVHVVMELCAGGELFDRIVERGHYTERKAAKLARTIVGVIESCHSLGVMHRDLKPENFLFVNQQEEAPLKAIDFGLSAFFKPGEIFNDVVGSPYYVAPEVLRKRYGPEADVWSAGVIIYILLCGVPPFWGETEQEIFDAILHFQLDFTSDPWPSISASAKDLVRKMLVRDPSKRISAFDVLRHPWI	y+lg +lG+G+fG++ l++ekatg+e+A+Ksi krkl+++edvedvrre++i++hl+g++nv+++k+a+ed+ svh+vmelc+ggel+dri++rg+y+er+aak++r+i+ v+++cHs gv+hrDlKPeNfl+ +++e+aplkaiDFGls+f+k+ge ++d+vGspyyvaPEvl+++yg+eadvWsaGvi+yillcgvppfw+ete+eif+a+l+ +ldf+s+pw+s+s++akdlvr++L +dp+kR++a +vL+hpW+	yelgkelGrGefGvvrlatekatgeevAvKsiskrklskaedvedvrrevkilkhlsghknvvqlkgayedkdsvhlvmelceggelldrilargkyseraaakvvrqilevvaacHskgvvhrDlKPeNflltskeedaplkaiDFGlsvfvkegerledivGspyyvaPEvlkrsygkeadvWsaGvilyillcgvppfwaeteeeifkavlkaeldfksepwksvseeakdlvrrlLekdpkkRltaeqvLehpWl	414.1	1.9e-126
Vigun07g019000.1.p	CAMK_CDPK	Vigun07g019000	PF00069.22	Protein kinase domain	120	378	1	264	YNLGPKLGQGQFGTTFLCVEKATGKEYACKSILKRKLVTEEDvEDVRREIQIMHHLAgSPNVISIKEAFEDAVSVHVVMELCAGGELFDRIVERGHYTERKAAKLARTIVGVIESCHSLGVMHRDLKPENFLFVNQQEeapLKAIDFGLSAFFKPGEIFNDVVGSPYYVAPEVL-RKRYGPEADVWSAGVIIYILLCGVPPFWGETEQEIFDAILHF---------QLDFTSDPWPSISASAKDLVRKMLVRDPSKRISAFDVLRHPWI	y+ klG+G+fG+ + +vek+tgk++A+K i k+k +++ ++v+rEi+i+++l +pn++ ++e+fe+ ++++v+e++ ggel+d++ ++g+++e++a k+a++i+ +e +Hs g++HrDlKpeN+L+ +++e lK +DFGl++ ++ ++ ++++vg+++Y+APEvl +++y++++DvWs+Gvi+y ll+g ppf+ge+++e + ++l+ + +++++ + ++s +akdl++k+l +dp+kR++a ++l+hp++	yekleklGeGsfGkVykaveketgkivAvKkikkekakkkke.kkvlrEikilkklk.hpnivrlyevfeekdelylvleyveggeladllsrkgslseeeakkiakqilegleylHskgiiHrDlKpeNiLidekge...lKitDFGlakelessskltsfvgtreYlAPEvlkeneyskkvDvWslGvilyelltgkppfsgekgkekvekeldqlekilkilgetkeklpeaselseeakdllkkllkkdpkkRltaeellqhpyl	245.3	4.6e-75
Vigun07g019000.1.p	CAMK_CDPK	Vigun07g019000	PF07714.14	Protein tyrosine kinase	122	368	3	252	LGPKLGQGQFGTTFLCVEKATGKEYACKSILKRK--LVTEEDVEDVRREIQIMHHLaGSPNVISIKEAFEDAVSVHVVMELCAGGELFDRIVER---GHYTERKAAKLARTIVGVIESCHSLGVMHRDLKPENFLFVNqqeEAPLKAIDFGLSAFFKPG---EIFNDVVGSPYYVAPEVLRK-RYGPEADVWSAGVIIYILLC-GVPPFWGETEQEIFDAIlhfQLDFTSDPWPSISASAKDLVRKMLVRDPSKRIS	lg klG+G+fG+ + + k + ++ +k ++K tee+ e++ +e++im++l pn++++ + ++ ++ +v+e+++gG+L + + ++ + t ++ ++a+ i +e +s ++Hrdl N L + + k DfGL+ + + ++ + ++apE+l++ ++ ++DvWs Gv+++ +++ g p++g +++e+++++ + + + +++++ ++l+++ + +dp++R +	lgkklGeGafGeVvegtlkgekekkevkvavKtlkeeateeekeefleeakimkkl.khpnivkllgvctkeepllivteyvegGdLlkfLrkkeekekltlkdllsfalqiAkGmeyLeskklvHrdlaarNvLlse...nkvvkisDfGLardiekddeykkkeeaklpvkWmapEslkekkftsksDvWsfGvllwEiftlgeepypglsneevlekl...kegkrlekpekcpeelyelmkqCweedpeeRpt	79.1	2e-24
Vigun07g020200.1.p	CAMK_CDPK	Vigun07g020200	CAMK_CDPK	CAMK_CDPK	128	386	1	259	FSLGRKLGQGQFGTTFMCVQKGTNKEFACKSIAKRKLTTQEDVEDVRREIQIMHHLAGHPNVVQIVGAYEDAVAVHLVMELCAGGELFDRIIQRGHYTERKAADLSRLIVSVVEACHSLGVMHRDLKPENFLFMNQQEESPLKTIDFGLSVFFRPGETFTDVVGSPYYVAPEVLRKHYGPECDVWSAGVIIYILLSGVPPFWDETEQGIFEQVLKGELDFVSEPWPSISESAKDLVRRMLIRDPKKRLTAHEVLCHPWV	++lg++lG+G+fG++ ++++k t++e+A+Ksi+krkl+++edvedvrre++i++hl+gh+nvvq+ gayed+ +vhlvmelc+ggel+dri++rg+y+er+aa++ r i++vv+acHs gv+hrDlKPeNfl+ +++e++plk+iDFGlsvf+++ge+++d+vGspyyvaPEvl+++yg+e+dvWsaGvi+yill+gvppfw+ete++if++vlk+eldf sepw+s+se+akdlvrr+L +dpkkRlta++vL	yelgkelGrGefGvvrlatekatgeevAvKsiskrklskaedvedvrrevkilkhlsghknvvqlkgayedkdsvhlvmelceggelldrilargkyseraaakvvrqilevvaacHskgvvhrDlKPeNflltskeedaplkaiDFGlsvfvkegerledivGspyyvaPEvlkrsygkeadvWsaGvilyillcgvppfwaeteeeifkavlkaeldfksepwksvseeakdlvrrlLekdpkkRltaeqvLehpWl	419.1	5.4e-128
Vigun07g020200.1.p	CAMK_CDPK	Vigun07g020200	PF00069.22	Protein kinase domain	129	386	2	264	SLGRKLGQGQFGTTFMCVQKGTNKEFACKSIAKRKLTTQEDvEDVRREIQIMHHLAgHPNVVQIVGAYEDAVAVHLVMELCAGGELFDRIIQRGHYTERKAADLSRLIVSVVEACHSLGVMHRDLKPENFLFMNQQEespLKTIDFGLSVFFRPGETFTDVVGSPYYVAPEVL-RKHYGPECDVWSAGVIIYILLSGVPPFWDETEQGIFEQVLKG---------ELDFVSEPWPSISESAKDLVRRMLIRDPKKRLTAHEVLCHPWV	+ +klG+G+fG+ + +v+k t+k++A+K i k+k + +++ ++v+rEi+i+++l hpn+v++++++e+ ++lv+e++ ggel+d++ ++g+++e++a ++ + i++ +e +Hs g++HrDlKpeN+L+ +++e lK +DFGl+ ++ ++++t++vg+++Y+APEvl +++y++++DvWs+Gvi+y ll+g ppf++e+++ +e+ l+ e ++ ++ + ++se+akdl++++l +dpkk	ekleklGeGsfGkVykaveketgkivAvKkikkekakkkke.kkvlrEikilkklk.hpnivrlyevfeekdelylvleyveggeladllsrkgslseeeakkiakqilegleylHskgiiHrDlKpeNiLidekge...lKitDFGlakelessskltsfvgtreYlAPEvlkeneyskkvDvWslGvilyelltgkppfsgekgkekvekeldqlekilkilgetkeklpeaselseeakdllkkllkkdpkkRltaeellqhpyl	252.3	3.2e-77
Vigun07g020200.1.p	CAMK_CDPK	Vigun07g020200	PF07714.14	Protein tyrosine kinase	129	380	2	256	SLGRKLGQGQFGTTFMCVQK----GTNKEFACKSIakRKLTTQEDVEDVRREIQIMHHLaGHPNVVQIVGAYEDAVAVHLVMELCAGGELFDRIIQRGHYTERKAADLSRLIVSVVEA---CHSLGVMHRDLKPENFLFMNqqeESPLKTIDFGLSVFFRPGETF---TDVVGSPYYVAPEVLRK-HYGPECDVWSAGVIIYILLS-GVPPFWDETEQGIFEQVLKGELdfvSEPWPSISESAKDLVRRMLIRDPKKRLTAHEV	+lg+klG+G+fG+ +++ k ++ + a K++ ++ +t+e+ e++ +e++im++l hpn+v+++g++ ++ + +v+e+++gG+L + + ++ + ++ + dl ++++ + ++ +s ++Hrdl N L + ++ k DfGL+ + ++ ++ + ++apE+l++ ++ + DvWs Gv+++ +++ g p+++ +++ ++e++ +g+ e +++e+ ++l+++ + +dp	elgkklGeGafGeVvegtlkgekekkevkvavKtl..keeateeekeefleeakimkkl.khpnivkllgvctkeepllivteyvegGdLlkfLrkkeekekltlkdllsfalqiAkGmeyLeskklvHrdlaarNvLlse...nkvvkisDfGLardiekddeykkkeeaklpvkWmapEslkekkftsksDvWsfGvllwEiftlgeepypglsneevleklkegkr...lekpekcpeelyelmkqCweedpeeRptfkel	95.7	1.8e-29
Vigun07g032400.1.p	CAMK_CDPK	Vigun07g032400	CAMK_CDPK	CAMK_CDPK	43	301	1	259	YELGKELGRGEFGVTYLCRDKETKEEWACKSISKKKLRTAIDIEDVRREVEIMRHLPKHPNIVSLKDTFEDDNAVHLVMELCEGGELFDRIVARGHYTERAAASVVKTIVEVVQMCHRHGVMHRDLKPENFLFGNKKESAPLKAIDFGLSVIFTPGEKFNEIVGSPYYMAPEVLKRNYGPEVDIWSAGVILYILLCGVPPFWAETEQGVAQSIIRSVVDFRREPWPKVSDNAKDLVKKMLDPDPKRRLTAQEVLDHPWL	yelgkelGrGefGv++l+ +k+t+ee A+Ksisk+kl++a d+edvrrev+i++hl +h+n+v+lk+++ed+++vhlvmelceggel+dri+arg+y+eraaa+vv++i+evv++cH++gv+hrDlKPeNfl+ +k+e+aplkaiDFGlsv++++ge++++ivGspyy+aPEvlkr+yg+e+d+WsaGvilyillcgvppfwaete++++++++++ +df++epw++vs++akdlv+++L+ dpk+Rlta++vL+hpWl	yelgkelGrGefGvvrlatekatgeevAvKsiskrklskaedvedvrrevkilkhlsghknvvqlkgayedkdsvhlvmelceggelldrilargkyseraaakvvrqilevvaacHskgvvhrDlKPeNflltskeedaplkaiDFGlsvfvkegerledivGspyyvaPEvlkrsygkeadvWsaGvilyillcgvppfwaeteeeifkavlkaeldfksepwksvseeakdlvrrlLekdpkkRltaeqvLehpWl	421.9	7.5e-129
Vigun07g032400.1.p	CAMK_CDPK	Vigun07g032400	PF00069.22	Protein kinase domain	43	301	1	264	YELGKELGRGEFGVTYLCRDKETKEEWACKSISKKKLRTAIDiEDVRREVEIMRHLPkHPNIVSLKDTFEDDNAVHLVMELCEGGELFDRIVARGHYTERAAASVVKTIVEVVQMCHRHGVMHRDLKPENFLFGNKKEsapLKAIDFGLSVIFTPGEKFNEIVGSPYYMAPEVL-KRNYGPEVDIWSAGVILYILLCGVPPFWAETEQGVAQSIIRS---------VVDFRREPWPKVSDNAKDLVKKMLDPDPKRRLTAQEVLDHPWL	ye ++lG+G+fG+ y +++ket++++A+K i+k+k + + ++v+rE++i+++l hpniv l+++fe+++ ++lv+e++eggel+d++ ++g+++e+ a +++k+i+e ++ +H++g++HrDlKpeN+L+ +k+e lK +DFGl+ ++ ++k++++vg+++Y+APEvl +++y+++vD+Ws+Gvily ll+g ppf++e+++ ++++++ +++ + + ++s++akdl+kk+l+ dpk+Rlta+e+l+hp+l	yekleklGeGsfGkVykaveketgkivAvKkikkekakkkke.kkvlrEikilkklk.hpnivrlyevfeekdelylvleyveggeladllsrkgslseeeakkiakqilegleylHskgiiHrDlKpeNiLidekge...lKitDFGlakelessskltsfvgtreYlAPEvlkeneyskkvDvWslGvilyelltgkppfsgekgkekvekeldqlekilkilgetkeklpeaselseeakdllkkllkkdpkkRltaeellqhpyl	263.5	1.2e-80
Vigun07g032400.1.p	CAMK_CDPK	Vigun07g032400	PF07714.14	Protein tyrosine kinase	44	296	2	257	ELGKELGRGEFGVTYLCRDK----ETKEEWACKSISKKKLRTAidIEDVRREVEIMRHLpKHPNIVSLKDTFEDDNAVHLVMELCEGGELFDRIVAR---GHYTERAAASVVKTIVEVVQMCHRHGVMHRDLKPENFLFGNkkeSAPLKAIDFGLSVIFTPG---EKFNEIVGSPYYMAPEVLKR-NYGPEVDIWSAGVILYILLC-GVPPFWAETEQGVAQSIIRSvvdFRREPWPKVSDNAKDLVKKMLDPDPKRRLTAQEVL	elgk+lG+G+fG + ++ k +++ + a K++++++ +++ e++ +e++im++l khpniv+l +++ + +v+e++egG+L + + ++ + t + s+++ i + ++ +++ ++Hrdl N L + + k DfGL+ + +k +e + +mapE+lk+ ++ + D+Ws Gv+l+ +++ g p++ +++ v++ + ++ r e k++++ ++l+k+ ++ dp++R t +e++	elgkklGeGafGeVvegtlkgekekkevkvavKtlkeeateee..keefleeakimkkl.khpnivkllgvctkeepllivteyvegGdLlkfLrkkeekekltlkdllsfalqiAkGmeyLeskklvHrdlaarNvLlse...nkvvkisDfGLardiekddeykkkeeaklpvkWmapEslkekkftsksDvWsfGvllwEiftlgeepypglsneevleklkeg...krlekpekcpeelyelmkqCweedpeeRptfkelv	96.6	9.7e-30
Vigun07g043800.1.p	CAMK_CDPK	Vigun07g043800	CAMK_CDPK	CAMK_CDPK	127	389	1	259	YELAEEVGRGHFGYTCSAKPKKgplKGIDVAVKVIPKSKMTTAIAIEDVRREVKILRALTGHKNLVQFYEAYEDDENVYIVMELCKGGELLDRILSRgGKYPENDARVVMIQILSVVAFCHLQGVVHRDLKPENFLFTSKDENSMLKAIDFGLSDYVKPDERLNDIVGSAYYVAPEVLHRSYGTEADMWSIGVIAYILLCGSRPFWARSESGIFRAVLKADPSFDEAPWPSLSADAKDFVKRLLNKDYRKRLTAAQALSHPWL	yel +e+GrG+fG+++ a+ k+ +g +vAvK+i+k+k+++a ++edvrrevkil++l+ghkn+vq+++ayed+++v++vmelc+ggelldril+r gky e++a v+ qil+vva+cH +gvvhrDlKPeNfl+tsk+e+++lkaiDFGls++vk++erl+divGs+yyvaPEvl+rsyg+ead+Ws+Gvi+yillcg++pfwa++e++if+avlka+++f+++pw+s+s++akd+v+rlL+kd +kRlta+q+L+hpWl	yelgkelGrGefGvvrlateka...tgeevAvKsiskrklskaedvedvrrevkilkhlsghknvvqlkgayedkdsvhlvmelceggelldrilar.gkyseraaakvvrqilevvaacHskgvvhrDlKPeNflltskeedaplkaiDFGlsvfvkegerledivGspyyvaPEvlkrsygkeadvWsaGvilyillcgvppfwaeteeeifkavlkaeldfksepwksvseeakdlvrrlLekdpkkRltaeqvLehpWl	395.6	8.5e-121
Vigun07g043800.1.p	CAMK_CDPK	Vigun07g043800	PF00069.22	Protein kinase domain	127	389	1	264	YELAEEVGRGHFGYTCSAKPKKgplKGIDVAVKVIPKSKMTTAIAiEDVRREVKILRALTgHKNLVQFYEAYEDDENVYIVMELCKGGElLDRILSRGGKYPENDARVVMIQILSVVAFCHLQGVVHRDLKPENFLFTsKDENsmLKAIDFGLSDYVKPDERLNDIVGSAYYVAPEVL-HRSYGTEADMWSIGVIAYILLCGSRPFWARSESGIFRAVLKA---------DPSFDEAPWPSLSADAKDFVKRLLNKDYRKRLTAAQALSHPWL	ye e++G+G fG +a+ k+ +g vAvK+i k+k++ ++v+rE+kil+ l h+n+v++ye++e+++++y+v+e+++gge l+++lsr g+++e++a+ ++ qil+ ++++H +g++HrDlKpeN+L++ ++++ lK +DFGl+ ++ +++l+++vg+ +Y+APEvl +++y++++D+Ws+Gvi y ll+g pf++++++ +++ l+ + +++ + + +ls +akd++k+ll+kd +kRlta+++l+hp+l	yekleklGeGsfGkVykaveke...tgkivAvKkikkekakkkke.kkvlrEikilkklk.hpnivrlyevfeekdelylvleyvegge.ladllsrkgslseeeakkiakqilegleylHskgiiHrDlKpeNiLid.ekge..lKitDFGlakelessskltsfvgtreYlAPEvlkeneyskkvDvWslGvilyelltgkppfsgekgkekvekeldqlekilkilgetkeklpeaselseeakdllkkllkkdpkkRltaeellqhpyl	233.2	2.2e-71
Vigun07g043800.1.p	CAMK_CDPK	Vigun07g043800	PF07714.14	Protein tyrosine kinase	128	381	2	254	ELAEEVGRGHFGYTCSAKPK-KGPLKGIDVAVKVIPKSKMTTAiaIEDVRREVKILRALtGHKNLVQFYEAYEDDENVYIVMELCKGGELLDRILSR--GGKYPENDARVVMIQILSVVAFCHLQGVVHRDLKPENFLFTSkdeNSMLKAIDFGLSDYVKPDERL---NDIVGSAYYVAPEVLH-RSYGTEADMWSIGVIAYILLC-GSRPFWARSESGIFRAVlKADPSFDEApwPSLSADAKDFVKRLLNKDYRKRLTAA	el +++G+G+fG ++++ k + k ++vavK++ ++++ ++ e++ +e+ki+++l h+n+v+++ ++ ++e+++iv+e+++gG+Ll+ + ++ k +d +++qi + +++ + + +vHrdl N L ++ n++ k DfGL++ ++ d++ ++ + ++apE+l+ +++ +++D+Ws Gv+ + +++ g++p++ s++ +++++ k++ ++ + +++ ++++k+ +++d ++R t +	elgkklGeGafGeVvegtlkgekekkevkvavKtlkeeateee..keefleeakimkkl.khpnivkllgvctkeepllivteyvegGdLlkfLrkkeekekltlkdllsfalqiAkGmeyLeskklvHrdlaarNvLlse...nkvvkisDfGLardiekddeykkkeeaklpvkWmapEslkekkftsksDvWsfGvllwEiftlgeepypglsneevlekl.kegkrlekp..ekcpeelyelmkqCweedpeeRptfk	111.9	2e-34
Vigun07g054700.3.p	CAMK_CDPK	Vigun07g054700	CAMK_CDPK	CAMK_CDPK	118	376	1	259	FTLGRKLGQGQFGTTFLCVEKATGHEYACKSIAKRKLVTDDDVEDVRREIQIMHHLAGHPNVISIKGAYEDAVAVHVVMELCAGGELFDRIIQRGHYTERQAAELIRTIVGVVEACHSLGVMHRDLKPENFLFVNQQEDSLLKTIDFGLSVFFKPGDIFSDVVGSPYYVAPEVLRKRYGPEADVWSAGVILYILLSGVPPFWAENEQGIFEQVLRGDLDFSSDPWPNISESAKDLVRNMLVRDPRRRLTAHQVLCHPWI	++lg++lG+G+fG++ l++ekatg+e+A+Ksi+krkl++++dvedvrre++i++hl+gh+nv+++kgayed+ +vh+vmelc+ggel+dri++rg+y+er+aa+++r+i+ vv+acHs gv+hrDlKPeNfl+ +++ed+ lk+iDFGlsvf+k+g+ ++d+vGspyyvaPEvl+++yg+eadvWsaGvilyill+gvppfwae+e++if++vl+++ldf+s+pw+++se+akdlvr++L +dp++Rlta+qvL	yelgkelGrGefGvvrlatekatgeevAvKsiskrklskaedvedvrrevkilkhlsghknvvqlkgayedkdsvhlvmelceggelldrilargkyseraaakvvrqilevvaacHskgvvhrDlKPeNflltskeedaplkaiDFGlsvfvkegerledivGspyyvaPEvlkrsygkeadvWsaGvilyillcgvppfwaeteeeifkavlkaeldfksepwksvseeakdlvrrlLekdpkkRltaeqvLehpWl	419.9	3.1e-128
Vigun07g054700.3.p	CAMK_CDPK	Vigun07g054700	PF00069.22	Protein kinase domain	119	376	2	264	TLGRKLGQGQFGTTFLCVEKATGHEYACKSIAKRKLVTDDDvEDVRREIQIMHHLAgHPNVISIKGAYEDAVAVHVVMELCAGGELFDRIIQRGHYTERQAAELIRTIVGVVEACHSLGVMHRDLKPENFLFVNQQEdslLKTIDFGLSVFFKPGDIFSDVVGSPYYVAPEVL-RKRYGPEADVWSAGVILYILLSGVPPFWAENEQGIFEQVLRG---------DLDFSSDPWPNISESAKDLVRNMLVRDPRRRLTAHQVLCHPWI	+ +klG+G+fG+ + +vek+tg+++A+K i k+k +++ ++v+rEi+i+++l hpn++ +++++e+ +++v+e++ ggel+d++ ++g+++e++a +++++i+ +e +Hs g++HrDlKpeN+L+ +++e lK +DFGl+ ++ + ++++vg+++Y+APEvl +++y++++DvWs+Gvily ll+g ppf++e+++ +e+ l+ + +++++ + ++se+akdl++++l +dp++	ekleklGeGsfGkVykaveketgkivAvKkikkekakkkke.kkvlrEikilkklk.hpnivrlyevfeekdelylvleyveggeladllsrkgslseeeakkiakqilegleylHskgiiHrDlKpeNiLidekge...lKitDFGlakelessskltsfvgtreYlAPEvlkeneyskkvDvWslGvilyelltgkppfsgekgkekvekeldqlekilkilgetkeklpeaselseeakdllkkllkkdpkkRltaeellqhpyl	248.4	5.1e-76
Vigun07g054700.3.p	CAMK_CDPK	Vigun07g054700	PF07714.14	Protein tyrosine kinase	119	370	2	256	TLGRKLGQGQFGTTFLCVEK----ATGHEYACKSIakRKLVTDDDVEDVRREIQIMHHLaGHPNVISIKGAYEDAVAVHVVMELCAGGELFDRIIQR---GHYTERQAAELIRTIVGVVEACHSLGVMHRDLKPENFLFVNqqeDSLLKTIDFGLSVFFKPGDIF---SDVVGSPYYVAPEVLRK-RYGPEADVWSAGVILYILLS-GVPPFWAENEQGIFEQVLRGDLdfsSDPWPNISESAKDLVRNMLVRDPRRRLTAHQV	+lg+klG+G+fG+ + + k + + a K++ ++ t+++ e++ +e++im++l hpn++++ g++ ++ + +v+e+++gG+L + + ++ + t ++ ++++ i +e +s ++Hrdl N L + +++ k DfGL+ + d ++ + ++apE+l++ ++ ++DvWs Gv+l+ +++ g p++ +++ ++e++ +g + +++e+ ++l+++ + +dp	elgkklGeGafGeVvegtlkgekekkevkvavKtl..keeateeekeefleeakimkkl.khpnivkllgvctkeepllivteyvegGdLlkfLrkkeekekltlkdllsfalqiAkGmeyLeskklvHrdlaarNvLlse...nkvvkisDfGLardiekddeykkkeeaklpvkWmapEslkekkftsksDvWsfGvllwEiftlgeepypglsneevleklkegkr...lekpekcpeelyelmkqCweedpeeRptfkel	90.0	9.6e-28
Vigun07g100100.1.p	CAMK_CDPK	Vigun07g100100	CAMK_CDPK	CAMK_CDPK	9	263	1	259	YVVSEEIGRGRFGTVYRCSSADSGESYAVKSIDKVAitaGGDSLDTQCLFTEAKIVQLLSPHPHIVTLHNLYEDEKHLHMVLDLCYEPTFHLQV-----MPEREAASMMWQLMKAVSHCHRFGVAHRDIKPDNILLDKEN---RLKLADFGSADTFKEGDLMSAVVGTPHYVAPEVLaGSGYTEKVDVWSCGVVLYQMLAGVLPFRGDSPVEIFEAVLHSSLRFPTWVFSSVSHSAKDLLRRMLCREVSRRFSAEQVLRHGWF	y +++e+GrG+fG+v++++++ +ge++AvKsi+k ++ d++++ +e ki++ ls h+++v+l+++yed++++h+v++lc ++ + er+aa++++q++++v++cH+ gv+hrD+KP+N+ll++++ +lk++DFG+++ +keg+ ++ +vG+p+yvaPEvl + y +++dvWs+Gv+ly++l+gv pf +++ eif+avl+++l+f + ++svs++akdl+rr+L++++++R++aeqvL+h W+	yelgkelGrGefGvvrlatekatgeevAvKsiskrk...lskaedvedvrrevkilkhlsghknvvqlkgayedkdsvhlvmelceggelldrilargkyseraaakvvrqilevvaacHskgvvhrDlKPeNflltskeedaplkaiDFGlsvfvkegerledivGspyyvaPEvl.krsygkeadvWsaGvilyillcgvppfwaeteeeifkavlkaeldfksepwksvseeakdlvrrlLekdpkkRltaeqvLehpWl	281.6	5.1e-86
Vigun07g100100.1.p	CAMK_CDPK	Vigun07g100100	PF00069.22	Protein kinase domain	9	263	1	264	YVVSEEIGRGRFGTVYRCSSADSGESYAVKSIDKVAITAGGDsldtQCLFTEAKIVQLLSpHPHIVTLHNLYEDEKHLHMVLDLCYEP--TFHLQ---VMPEREAASMMWQLMKAVSHCHRFGVAHRDIKPDNILLDKENRLKLADFGSADTFKEGDLMSAVVGTPHYVAPEVLAGSGYTEKVDVWSCGVVLYQMLAGVLPFRGDSPVEIFEAVLHS---------SLRFPTWVFSSVSHSAKDLLRRMLCREVSRRFSAEQVLRHGWF	y + e++G+G fG+Vy++ ++++g+ +AvK i+k ++ + + +++E ki++ l+ hp+iv+l + +e++++l++vl+++ + + +l+ +++e+ea ++++q++++++++H+ g+ HrD+Kp+NiL+d+++ lK++DFG a ++++ ++ +vgt++Y+APEvl +++y++kvDvWs+Gv+ly++l+g pf+g++ e +e+ l+ ++ + + s++s++akdll+++l+++ ++R++ae++l+h ++	yekleklGeGsfGkVykaveketgkivAvKkikkekakkkke....kkvlrEikilkklk.hpnivrlyevfeekdelylvleyveggeladllsrkgslseeeakkiakqilegleylHskgiiHrDlKpeNiLidekgelKitDFGlakelessskltsfvgtreYlAPEvlkeneyskkvDvWslGvilyelltgkppfsgekgkekvekeldqlekilkilgetkeklpeaselseeakdllkkllkkdpkkRltaeellqhpyl	239.2	3.2e-73
Vigun07g100100.1.p	CAMK_CDPK	Vigun07g100100	PF07714.14	Protein tyrosine kinase	11	257	3	256	VSEEIGRGRFGTVYRCSSADSGESYAVKSIDKVAiTAGGDSLDTQCLFTEAKIVQLLsPHPHIVTLHNLYEDEKHLHMVLDLCYEPTFHLQV--------MPEREAASMMWQLMKAVSHCHRFGVAHRDIKPDNILLDKENRLKLADFGSADTFKEGDL---MSAVVGTPHYVAPEVLAGSGYTEKVDVWSCGVVLYQMLA-GVLPFRGDSPVEIFEAVlHSSLRFPTWvfSSVSHSAKDLLRRMLCREVSRRFSAEQV	+++++G+G+fG+V++++ ++ e+ vk + K+ +++ ++ +++ +++eaki + l hp+iv l+ ++ +e++l +v++++ + +++ + + ++ s+++q+ k++++ ++ + Hrd+ N+Ll++++ k++DfG a++ ++ d + +++apE+l + +t+k DvWs Gv+l+ ++ g p++g s+ e++e++ +++ r ++ ++++++ ++l+++ + ++ ++R +	lgkklGeGafGeVvegtlkgekekkevkvavKtl.keeateeekeefleeakimkkl.khpnivkllgvctkeepllivteyvegGdLlkfLrkkeekekltlkdllsfalqiAkGmeyLeskklvHrdlaarNvLlsenkvvkisDfGLardiekddeykkkeeaklpvkWmapEslkekkftsksDvWsfGvllwEiftlgeepypglsneevlekl.kegkrlekp..ekcpeelyelmkqCweedpeeRptfkel	102.8	1.2e-31
Vigun07g158900.1.p	CAMK_CDPK	Vigun07g158900	CAMK_CDPK	CAMK_CDPK	9	264	1	259	YQVNEEIGRGRFGTIFRCFDPLTNEPYACKVIDKSLLADSTDRECLQNEPKFMTLLSPHPNVLQIFDVFEDDDYLSIVMDLCQPHTLFDRIV-NGPISEAQAAVLIKSLLEALAHCHRMGVAHRDIKPDNVLFDSADN---LKLADFGSAEWFGDGSTMSGVVGTPYYVAPEVVmGREYDEKVDVWSCGVILYIMLAGIPPFYGDSAAEIFEAVVRANLRFPSRIFRNVSPAAKDLLRKMISRDPSRRFSAEQALRHPWI	y++++e+GrG+fG++ ++++ t+e +A+K+i+k+ l++++d+e++++e k ++ ls h+nv q+ +++ed+d + +vm+lc+ l+dri+ +g se++aa +++++le++a+cH++gv+hrD+KP+N+l++s+++ lk++DFG++ ++ +g++++++vG+pyyvaPEv+ r+y++++dvWs+Gvilyi+l+g ppf++++++eif+av++a+l+f s+ +++vs++akdl+r+++++dp++R++aeq+L+hpW+	yelgkelGrGefGvvrlatekatgeevAvKsiskrklskaedvedvrrevkilkhlsghknvvqlkgayedkdsvhlvmelceggelldrilargkyseraaakvvrqilevvaacHskgvvhrDlKPeNflltskeedaplkaiDFGlsvfvkegerledivGspyyvaPEvl.krsygkeadvWsaGvilyillcgvppfwaeteeeifkavlkaeldfksepwksvseeakdlvrrlLekdpkkRltaeqvLehpWl	316.6	1.1e-96
Vigun07g158900.1.p	CAMK_CDPK	Vigun07g158900	PF00069.22	Protein kinase domain	9	264	1	264	YQVNEEIGRGRFGTIFRCFDPLTNEPYACKVIDKSLLADSTDrECLQNEPKFMTLLSpHPNVLQIFDVFEDDDYLSIVMDLCQPHTLFDRIV-NGPISEAQAAVLIKSLLEALAHCHRMGVAHRDIKPDNVLFDSADNLKLADFGSAEWFGDGSTMSGVVGTPYYVAPEVVMGREYDEKVDVWSCGVILYIMLAGIPPFYGDSAAEIFEAVVRA---------NLRFPSRIFRNVSPAAKDLLRKMISRDPSRRFSAEQALRHPWI	y+++e++G+G fG+++++++ t++ +A+K+i+k+ ++++ + +++E k++ l+ hpn++++++vfe++d+l +v+++++ +l+d++ +g +se++a ++k++le+l+++H++g+ HrD+Kp+N+L+d+ ++lK++DFG a+ + +s+++ +vgt++Y+APEv+ ++ey++kvDvWs+Gvily +l+g ppf+g++ e +e+ ++ + ++ ++ +++s+ akdll+k++++dp++R++ae++l+hp++	yekleklGeGsfGkVykaveketgkivAvKkikkekakkkke.kkvlrEikilkklk.hpnivrlyevfeekdelylvleyveggeladllsrkgslseeeakkiakqilegleylHskgiiHrDlKpeNiLidekgelKitDFGlakelessskltsfvgtreYlAPEvlkeneyskkvDvWslGvilyelltgkppfsgekgkekvekeldqlekilkilgetkeklpeaselseeakdllkkllkkdpkkRltaeellqhpyl	247.3	1.1e-75
Vigun07g158900.1.p	CAMK_CDPK	Vigun07g158900	PF07714.14	Protein tyrosine kinase	10	257	2	255	QVNEEIGRGRFGTIFRCFDPLTNEPYACKVIDKSLLADSTD--RECLQNEPKFMTLLsPHPNVLQIFDVFEDDDYLSIVMDLCQPHTLFDRIVNG----PISEAQAAVLIKSLLEALAHCHRMGVAHRDIKPDNVLFDSADNLKLADFGSAEWF---GDGSTMSGVVGTPYYVAPEVVMGREYDEKVDVWSCGVILYIMLA-GIPPFYGDSAAEIFEAVvRANLRFPSRifRNVSPAAKDLLRKMISRDPSRRFSAEQ	++++++G+G+fG+++++ ++e +kv+ K+l +++t+ +e + +e k+m+ l hpn++++ v +++ l iv+++++ +L + + + +++ + +++ + +++++ +++ + Hrd+ NvL ++ + k++DfG a+ + ++ ++ ++apE+++ +++ +k DvWs Gv+l+ ++ g p+ g s++e++e++ +++ r + ++++++ ++l+++ +++dp++R +	elgkklGeGafGeVvegtlkgekekkevkvavKtlkeeateeekeefleeakimkkl.khpnivkllgvctkeepllivteyvegGdLlkfLrkkeekekltlkdllsfalqiAkGmeyLeskklvHrdlaarNvLlsenkvvkisDfGLardiekddeykkkeeaklpvkWmapEslkekkftsksDvWsfGvllwEiftlgeepypglsneevlekl.kegkrlekp..ekcpeelyelmkqCweedpeeRptfke	99.6	1.1e-30
Vigun07g177000.1.p	CAMK_CDPK	Vigun07g177000	CAMK_CDPK	CAMK_CDPK	9	263	1	259	YVVSEEIGRGRFGTVYRCSSADSGESYAVKSIDKVAITaggDSLDTRCLFTEAKIVQLLSPHPHIVTLHSLYEDEKHLHMVLDLCYEPT-----FHLQAMPEREAASMMWQLMKAVSHCHRFGVAHRDIKPDNILLDKEN---RLKLADFGSADTFKEGDLMSGVVGTPHYVAPEVLaGSGYTEKVDVWSCGVVLYQMLAGFLPFRGDSPVEVFEAVLHSSLRFPTRVFSSVSHSAKDLLRRMLCREVSRRFSAEQVLRHGWF	y +++e+GrG+fG+v++++++ +ge++AvKsi+k ++ ++ d++++ +e ki++ ls h+++v+l+ +yed++++h+v++lc ++ + + er+aa++++q++++v++cH+ gv+hrD+KP+N+ll++++ +lk++DFG+++ +keg+ ++++vG+p+yvaPEvl + y +++dvWs+Gv+ly++l+g pf +++ e+f+avl+++l+f ++ ++svs++akdl+rr+L++++++R++aeqvL+h W+	yelgkelGrGefGvvrlatekatgeevAvKsiskrkls...kaedvedvrrevkilkhlsghknvvqlkgayedkdsvhlvmelceggelldrilargkyseraaakvvrqilevvaacHskgvvhrDlKPeNflltskeedaplkaiDFGlsvfvkegerledivGspyyvaPEvl.krsygkeadvWsaGvilyillcgvppfwaeteeeifkavlkaeldfksepwksvseeakdlvrrlLekdpkkRltaeqvLehpWl	281.6	4.9e-86
Vigun07g177000.1.p	CAMK_CDPK	Vigun07g177000	PF00069.22	Protein kinase domain	9	263	1	264	YVVSEEIGRGRFGTVYRCSSADSGESYAVKSIDKVAITAGGDsldtRCLFTEAKIVQLLSpHPHIVTLHSLYEDEKHLHMVLDLCYEP--TFHLQ---AMPEREAASMMWQLMKAVSHCHRFGVAHRDIKPDNILLDKENRLKLADFGSADTFKEGDLMSGVVGTPHYVAPEVLAGSGYTEKVDVWSCGVVLYQMLAGFLPFRGDSPVEVFEAVLHS---------SLRFPTRVFSSVSHSAKDLLRRMLCREVSRRFSAEQVLRHGWF	y + e++G+G fG+Vy++ ++++g+ +AvK i+k ++ + + +++E ki++ l+ hp+iv+l + +e++++l++vl+++ + + +l+ +++e+ea ++++q++++++++H+ g+ HrD+Kp+NiL+d+++ lK++DFG a ++++ ++ +vgt++Y+APEvl +++y++kvDvWs+Gv+ly++l+g pf+g++ e +e+ l+ ++ +++ s++s++akdll+++l+++ ++R++ae++l+h ++	yekleklGeGsfGkVykaveketgkivAvKkikkekakkkke....kkvlrEikilkklk.hpnivrlyevfeekdelylvleyveggeladllsrkgslseeeakkiakqilegleylHskgiiHrDlKpeNiLidekgelKitDFGlakelessskltsfvgtreYlAPEvlkeneyskkvDvWslGvilyelltgkppfsgekgkekvekeldqlekilkilgetkeklpeaselseeakdllkkllkkdpkkRltaeellqhpyl	238.0	7.3e-73
Vigun07g177000.1.p	CAMK_CDPK	Vigun07g177000	PF07714.14	Protein tyrosine kinase	11	257	3	256	VSEEIGRGRFGTVYRCSSADSGESYAVKSIDKVAiTAGGDSLDTRCLFTEAKIVQLLsPHPHIVTLHSLYEDEKHLHMVLDLCYEPTFH--L------QAMPEREAASMMWQLMKAVSHCHRFGVAHRDIKPDNILLDKENRLKLADFGSADTF---KEGDLMSGVVGTPHYVAPEVLAGSGYTEKVDVWSCGVVLYQMLA-GFLPFRGDSPVEVFEAVlHSSLRFPTRvfSSVSHSAKDLLRRMLCREVSRRFSAEQV	+++++G+G+fG+V++++ ++ e+ vk + K+ +++ ++ +++ +++eaki + l hp+iv l+ ++ +e++l +v++++ + +++ L +++ ++ s+++q+ k++++ ++ + Hrd+ N+Ll++++ k++DfG a++ +e ++ +++apE+l + +t+k DvWs Gv+l+ ++ g p++g s+ ev+e++ +++ r ++ ++++++ ++l+++ + ++ ++R +	lgkklGeGafGeVvegtlkgekekkevkvavKtl.keeateeekeefleeakimkkl.khpnivkllgvctkeepllivteyvegGdLlkfLrkkeekekltlkdllsfalqiAkGmeyLeskklvHrdlaarNvLlsenkvvkisDfGLardiekddeykkkeeaklpvkWmapEslkekkftsksDvWsfGvllwEiftlgeepypglsneevlekl.kegkrlekp..ekcpeelyelmkqCweedpeeRptfkel	103.3	8.5e-32
Vigun07g207600.1.p	CAMK_CDPK	Vigun07g207600	CAMK_CDPK	CAMK_CDPK	52	306	5	259	KVLGKGRLGTTYVCTHMDTRKTYACKTIPKAKLLCQEEYDDVWREIQILHHLSEHPNVARIQGSYEDKFAVHLVIELCRGGELFYRITQKGHYSEREAAKLMKTIVGVVEGCHAHGVIHRDLKPENFLFDTLARDATLKVIDFGFSVFFKPGQTFSDIVGTCYYMAPEVLHKQSGPEVDVWSAGVILYTLLRGLPPFWAKSEAGVYKQILHAEVDFTSHPWPSISGSAKDLIKQMLDKDPKKRISAHEVLCHPWI	k lG+G+ G+++++t+ t +++A+K+i+k+kl +e+ +dv re++il+hls+h+nv++++g yedk +vhlv+elc+ggel+ ri+++g+yser+aak++++i+ vv+ cH++gv+hrDlKPeNfl+++ + da+lk+iDFG svf+k+g++++divG+ yy+aPEvl+++ g+e+dvWsaGvily+ll g ppfwa++e++++k++l+ae+df+s+pw+s+s +akdl++++L+kdpkkR++a++vL hpW+	kelGrGefGvvrlatekatgeevAvKsiskrklskaedvedvrrevkilkhlsghknvvqlkgayedkdsvhlvmelceggelldrilargkyseraaakvvrqilevvaacHskgvvhrDlKPeNflltskeedaplkaiDFGlsvfvkegerledivGspyyvaPEvlkrsygkeadvWsaGvilyillcgvppfwaeteeeifkavlkaeldfksepwksvseeakdlvrrlLekdpkkRltaeqvLehpWl	368.8	1.2e-112
Vigun07g207600.1.p	CAMK_CDPK	Vigun07g207600	PF00069.22	Protein kinase domain	51	306	4	264	QKVLGKGRLGTTYVCTHMDTRKTYACKTIPKAKLLCQEEyDDVWREIQILHHLSeHPNVARIQGSYEDKFAVHLVIELCRGGELFYRITQKGHYSEREAAKLMKTIVGVVEGCHAHGVIHRDLKPENFLFDTlarDATLKVIDFGFSVFFKPGQTFSDIVGTCYYMAPEVL-HKQSGPEVDVWSAGVILYTLLRGLPPFWAKSEAGVYKQILHA---------EVDFTSHPWPSISGSAKDLIKQMLDKDPKKRISAHEVLCHPWI	++ lG+G G+ y +++ +t+k++A+K+i k k ++e ++v+rEi+il++l+ hpn+ r+ +++e+k ++lv+e+++ggel+ ++++kg++se+ea k++k+i+ +e +H++g+iHrDlKpeN+L+d+ ++ lK++DFG++ ++ +++++++vgt +Y+APEvl +++ +++vDvWs+Gvily+ll g ppf+++++ ++++l+ e++++++ + ++s +akdl+k++l+kdpkkR+	leklGeGsfGkVykaveketgkivAvKkikkekakkkke.kkvlrEikilkklk.hpnivrlyevfeekdelylvleyveggeladllsrkgslseeeakkiakqilegleylHskgiiHrDlKpeNiLide...kgelKitDFGlakelessskltsfvgtreYlAPEvlkeneyskkvDvWslGvilyelltgkppfsgekgkekvekeldqlekilkilgetkeklpeaselseeakdllkkllkkdpkkRltaeellqhpyl	245.2	4.8e-75
Vigun07g207600.1.p	CAMK_CDPK	Vigun07g207600	PF07714.14	Protein tyrosine kinase	51	300	4	256	QKVLGKGRLGTTYVCTHM----DTRKTYACKTIpkAKLLCQEEYDDVWREIQILHHLsEHPNVARIQGSYEDKFAVHLVIELCRGGELFYRITQKGHYSEREAAKLMKTIVGVVEGC---HAHGVIHRDLKPENFLFDTlarDATLKVIDFGFSVFF---KPGQTFSDIVGTCYYMAPEVLHKQS-GPEVDVWSAGVILYTLLR-GLPPFWAKSEAGVYKQIlHAEVDftSHPWPSISGSAKDLIKQMLDKDPKKRISAHEV	+k lG+G+ G+ + +t +++ + a Kt+ + +ee +++ +e++i+++l +hpn+ ++ g + ++ + +v+e+++gG+L +++k + ++ + +l++ ++ + +G+ +++ ++Hrdl N L ++ + + k+ DfG + + ++ ++ +mapE+l++++ + DvWs Gv+l+ ++ g p++ s++ v++++ +++ + +++ + ++l+kq +++dp++	gkklGeGafGeVvegtlkgekekkevkvavKtl..keeateeekeefleeakimkkl.khpnivkllgvctkeepllivteyvegGdLlkfLrkkeekekltlkdllsfalqiAkGmeyLeskklvHrdlaarNvLlse...nkvvkisDfGLardiekddeykkkeeaklpvkWmapEslkekkftsksDvWsfGvllwEiftlgeepypglsneevlekl.kegkr..lekpekcpeelyelmkqCweedpeeRptfkel	87.5	5.8e-27
Vigun07g207700.1.p	CAMK_CDPK	Vigun07g207700	CAMK_CDPK	CAMK_CDPK	39	294	3	259	VDEVLGEGRLGTTYVCTHKETGKTYACKTIPKEKL-SKEDYDDVWREIQILHHLSDYPNVARMQGSYEDKFSVHIVMELCAGGELFDRIIKKGHYTEREAAKLMKTIVGVVEGCHAHGVIHRDLKPENLLFDTVSRNVTLKVVGFGLSVFFKPGQTFSDIVGTCHYMPPEVLCKHYGPEVDVWSAGVILYILLSGVPPFWAETELGIFRRIINDELQFVSEPWPSISESAKELIKQMLVKDPMKRISAHEVLCHPWI	+++ lG+G+ G+++++t+k+tg+++A+K+i+k+kl ++ed +dv re++il+hls+ +nv++++g yedk svh+vmelc+ggel+dri+++g+y+er+aak++++i+ vv+ cH++gv+hrDlKPeN+l+++ + + +lk++ FGlsvf+k+g++++divG+ +y+ PEvl ++yg+e+dvWsaGvilyill+gvppfwaete +if+ +++ el+f sepw+s+se+ak+l++++L kdp kR++a++vL hp	lgkelGrGefGvvrlatekatgeevAvKsiskrklskaedvedvrrevkilkhlsghknvvqlkgayedkdsvhlvmelceggelldrilargkyseraaakvvrqilevvaacHskgvvhrDlKPeNflltskeedaplkaiDFGlsvfvkegerledivGspyyvaPEvlkrsygkeadvWsaGvilyillcgvppfwaeteeeifkavlkaeldfksepwksvseeakdlvrrlLekdpkkRltaeqvLehpWl	362.0	1.5e-110
Vigun07g207700.1.p	CAMK_CDPK	Vigun07g207700	PF00069.22	Protein kinase domain	39	294	3	264	VDEVLGEGRLGTTYVCTHKETGKTYACKTIPKEKLSKEDYDDVWREIQILHHLSdYPNVARMQGSYEDKFSVHIVMELCAGGELFDRIIKKGHYTEREAAKLMKTIVGVVEGCHAHGVIHRDLKPENLLFDtVS-RnvtLKVVGFGLSVFFKPGQTFSDIVGTCHYMPPEVL-CKHYGPEVDVWSAGVILYILLSGVPPFWAETELGIFRRIIND---------ELQFVSEPWPSISESAKELIKQMLVKDPMKRISAHEVLCHPWI	++e lGeG G+ y +++ketgk++A+K+i kek +k++ ++v+rEi+il++l+ pn+ r+ +++e+k ++++v+e++ ggel+d++ +kg+++e+ea k++k+i+ +e +H++g+iHrDlKpeN+L+d + lK++ FGl+ ++ +++++++vgt +Y++PEvl ++y+++vDvWs+Gvily ll+g ppf++e++ +++++++ e ++ ++ + ++se+ak+l+k++l kdp+kR	kleklGeGsfGkVykaveketgkivAvKkikkekakkkkekkvlrEikilkklk.hpnivrlyevfeekdelylvleyveggeladllsrkgslseeeakkiakqilegleylHskgiiHrDlKpeNiLid.ekge...lKitDFGlakelessskltsfvgtreYlAPEvlkeneyskkvDvWslGvilyelltgkppfsgekgkekvekeldqlekilkilgetkeklpeaselseeakdllkkllkkdpkkRltaeellqhpyl	241.8	5.3e-74
Vigun07g207700.1.p	CAMK_CDPK	Vigun07g207700	PF07714.14	Protein tyrosine kinase	40	288	4	256	DEVLGEGRLGTTYVCTHK----ETGKTYACKTIpKEKLSKEDYDDVWREIQILHHLsDYPNVARMQGSYEDKFSVHIVMELCAGGELFDRIIKKGHYTEREAAKLMKTIVGVVEGC---HAHGVIHRDLKPENLLFDTvsrNVTLKVVGFGLSVFF---KPGQTFSDIVGTCHYMPPEVLCK-HYGPEVDVWSAGVILYILLS-GVPPFWAETELGIFRRIiNDELQfvSEPWPSISESAKELIKQMLVKDPMKRISAHEV	++ lGeG+ G+ + +t k ++ + a Kt+ ke+ ++e+ +++ +e++i+++l + pn+ ++ g + ++ ++ iv+e+++gG+L + + kk + ++ + +l++ ++ + +G+ +++ ++Hrdl N L ++ n + k+ fGL+ + ++ ++ ++m+pE+l + ++ + DvWs Gv+l+ +++ g p++ ++ +++++ +++ + e +++e+ +el+kq + +dp +R	gkklGeGafGeVvegtlkgekekkevkvavKtl.keeateeekeefleeakimkkl.khpnivkllgvctkeepllivteyvegGdLlkfLrkkeekekltlkdllsfalqiAkGmeyLeskklvHrdlaarNvLlse...nkvvkisDfGLardiekddeykkkeeaklpvkWmapEslkekkftsksDvWsfGvllwEiftlgeepypglsneevlekl.kegkr..lekpekcpeelyelmkqCweedpeeRptfkel	87.1	7.4e-27
Vigun07g207800.1.p	CAMK_CDPK	Vigun07g207800	CAMK_CDPK	CAMK_CDPK	24	282	1	259	YVLGKKLGQGQFGTTYLCTHKTSGKLYACKSIPKRKLLCQEDYEDVWREIQIMHHLSEHPNVVQIQGTYEDSVFVHLVMELCAGGELFDRIIQKGHYSEREAAKLIKTIVGVVEACHSLGVMHRDLKPENFLFDTPGEDALMKATDFGLSVFHKPGQAFHDVVGSPYYVAPEVLCKHYGPEVDVWSAGVILYILLSGVPPFWAESEAGIFRQIINGELDFVSEPWPNISESAKELVKQMLDRDPKKRVSAHEVLCNPWI	y lgk+lG+G+fG+++l+t+k++g+ +A+Ksi+krkl +ed edv re++i++hls+h+nvvq++g+yed+ vhlvmelc+ggel+dri+++g+yser+aak++++i+ vv+acHs gv+hrDlKPeNfl+++ eda +ka+DFGlsvf+k+g+ ++d+vGspyyvaPEvl ++yg+e+dvWsaGvilyill+gvppfwae+e++if++++++eldf sepw+++se+ak+lv+++L++dpkkR++a++vL pW+	yelgkelGrGefGvvrlatekatgeevAvKsiskrklskaedvedvrrevkilkhlsghknvvqlkgayedkdsvhlvmelceggelldrilargkyseraaakvvrqilevvaacHskgvvhrDlKPeNflltskeedaplkaiDFGlsvfvkegerledivGspyyvaPEvlkrsygkeadvWsaGvilyillcgvppfwaeteeeifkavlkaeldfksepwksvseeakdlvrrlLekdpkkRltaeqvLehpWl	402.4	6.8e-123
Vigun07g207800.1.p	CAMK_CDPK	Vigun07g207800	PF00069.22	Protein kinase domain	24	282	1	264	YVLGKKLGQGQFGTTYLCTHKTSGKLYACKSIPKRKLLCQEDyEDVWREIQIMHHLSeHPNVVQIQGTYEDSVFVHLVMELCAGGELFDRIIQKGHYSEREAAKLIKTIVGVVEACHSLGVMHRDLKPENFLFDTPGEdalMKATDFGLSVFHKPGQAFHDVVGSPYYVAPEVL-CKHYGPEVDVWSAGVILYILLSGVPPFWAESEAGIFRQIING---------ELDFVSEPWPNISESAKELVKQMLDRDPKKRVSAHEVLCNPWI	y +klG+G+fG+ y +++k++gk +A+K i k+k +++ ++v+rEi+i+++l+ hpn+v++ +++e++ ++lv+e++ ggel+d++ +kg++se+ea k++k+i+ +e +Hs g++HrDlKpeN+L+d+ ge +K tDFGl+ + ++ ++++vg+++Y+APEvl ++y+++vDvWs+Gvily ll+g ppf++e++ ++++++ e ++ ++ + ++se+ak+l+k++l++dpkkR++a+e+l +p++	yekleklGeGsfGkVykaveketgkivAvKkikkekakkkke.kkvlrEikilkklk.hpnivrlyevfeekdelylvleyveggeladllsrkgslseeeakkiakqilegleylHskgiiHrDlKpeNiLidekge...lKitDFGlakelessskltsfvgtreYlAPEvlkeneyskkvDvWslGvilyelltgkppfsgekgkekvekeldqlekilkilgetkeklpeaselseeakdllkkllkkdpkkRltaeellqhpyl	251.1	7.6e-77
Vigun07g207800.1.p	CAMK_CDPK	Vigun07g207800	PF07714.14	Protein tyrosine kinase	26	276	3	256	LGKKLGQGQFGTTYLCTHK----TSGKLYACKSIpkRKLLCQEDYEDVWREIQIMHHLsEHPNVVQIQGTYEDSVFVHLVMELCAGGELFDRIIQKGHYSEREAAKLIKTIVGVVEAC---HSLGVMHRDLKPENFLFDTpgeDALMKATDFGLSVFHK---PGQAFHDVVGSPYYVAPEVLCK-HYGPEVDVWSAGVILYILLS-GVPPFWAESEAGIFRQIINGELdfvSEPWPNISESAKELVKQMLDRDPKKRVSAHEV	lgkklG+G+fG+ + +t k ++ a K++ ++ +e+ e++ +e++im++l +hpn+v++ g + ++ + +v+e+++gG+L + + +k + ++ + +l++ ++ + +++ +s ++Hrdl N L ++ + ++k +DfGL+ ++ ++ ++ + ++apE+l + ++ + DvWs Gv+l+ +++ g p++ s++ +++++ +g+ e +++e+ +el+kq +++dp++R + +e+	lgkklGeGafGeVvegtlkgekekkevkvavKtl..keeateeekeefleeakimkkl.khpnivkllgvctkeepllivteyvegGdLlkfLrkkeekekltlkdllsfalqiAkGmeyLeskklvHrdlaarNvLlse...nkvvkisDfGLardiekddeykkkeeaklpvkWmapEslkekkftsksDvWsfGvllwEiftlgeepypglsneevleklkegkr...lekpekcpeelyelmkqCweedpeeRptfkel	97.1	6.7e-30
Vigun08g003000.1.p	CAMK_CDPK	Vigun08g003000	CAMK_CDPK	CAMK_CDPK	71	326	1	259	YEMKKELGRGKFGVTYLCVEKATGIAYACKSIAKK---GPQEVENVRREVMILQHLSGQHNIVEFKEAYEDREKVHLVMELCSGGELFHRVVTKGRHSEREAATVMRQIVKVVHVCHFMGVMHRDLKPENFLFATKDEDAPLKLTDFGSSVFFHTGEVYKDIVGNAYYVAPEVLKRNYGKEIDVWNAGVILYILLSGVPPFWAETEKGVFVEVLGGKLDMDSEPWPSTSDAAKDLIRKMLTYDPKERITAAEALEHPWL	ye++kelGrG+fGv++l++ekatg ++A+Ksi+k+ ++ve+vrrev il+hlsg++n+v++k+ayed+++vhlvmelc+ggel++r++++g++ser+aa+v+rqi++vv+ cH +gv+hrDlKPeNfl+++k+edaplk++DFG+svf+++ge ++divG +yyvaPEvlkr+ygke+dvW aGvilyill+gvppfwaete+++f +vl ++ld++sepw+s s++akdl+r++L+ dpk+R+ta+++LehpWl	yelgkelGrGefGvvrlatekatgeevAvKsiskrklskaedvedvrrevkilkhlsghknvvqlkgayedkdsvhlvmelceggelldrilargkyseraaakvvrqilevvaacHskgvvhrDlKPeNflltskeedaplkaiDFGlsvfvkegerledivGspyyvaPEvlkrsygkeadvWsaGvilyillcgvppfwaeteeeifkavlkaeldfksepwksvseeakdlvrrlLekdpkkRltaeqvLehpWl	384.7	1.7e-117
Vigun08g003000.1.p	CAMK_CDPK	Vigun08g003000	PF00069.22	Protein kinase domain	71	326	1	264	YEMKKELGRGKFGVTYLCVEKATGIAYACKSIAKKGPQEVEN--VRREVMILQHLSgQHNIVEFKEAYEDREKVHLVMELCSGGELFHRVVTKGRHSEREAATVMRQIVKVVHVCHFMGVMHRDLKPENFLFATKDEdapLKLTDFGSSVFFHTGEVYKDIVGNAYYVAPEVL-KRNYGKEIDVWNAGVILYILLSGVPPFWAETEKGVF----------VEVLGgKLDMDSEPWPSTSDAAKDLIRKMLTYDPKERITAAEALEHPWL	ye +++lG+G+fG+ y +vek+tg +A+K i k+ ++ ++ v+rE+ il++l+ niv+++e++e+ ++++lv+e+++ggel++++ +kg se+ea +++qi++ ++ +H +g++HrDlKpeN+L+ +k+e lK+tDFG + +++++ ++++vg +Y+APEvl +++y+k++DvW +Gvily ll+g ppf++e++k + +++lg + +++++ + + s+ akdl++k+l++dpk+R+ta+e+l+hp+l	yekleklGeGsfGkVykaveketgkivAvKkikkekakkkkekkvlrEikilkklk.hpnivrlyevfeekdelylvleyveggeladllsrkgslseeeakkiakqilegleylHskgiiHrDlKpeNiLidekge...lKitDFGlakelessskltsfvgtreYlAPEvlkeneyskkvDvWslGvilyelltgkppfsgekgkekvekeldqlekilkilg.etkeklpeaselseeakdllkkllkkdpkkRltaeellqhpyl	243.3	1.8e-74
Vigun08g003000.1.p	CAMK_CDPK	Vigun08g003000	PF07714.14	Protein tyrosine kinase	72	319	2	255	EMKKELGRGKFGVTYLCVEK----ATGIAYACKSIAKKGPQ-EVENVRREVMILQHLsGQHNIVEFKEAYEDREKVHLVMELCSGGELFHRVVTK---GRHSEREAATVMRQIVKVVHVCHFMGVMHRDLKPENFLFATkdeDAPLKLTDFGSSVFFHTGEVY---KDIVGNAYYVAPEVLKR-NYGKEIDVWNAGVILYILLS-GVPPFWAETEKGvFVEVLGGKLDMdsEPWPSTSDAAKDLIRKMLTYDPKERITAAE	e++k+lG+G+fG + + k + + a K++ ++ + e e++ +e+ i+++l ++niv++ ++ ++e++ +v+e+++gG+L + + +k + + ++ +++qi k ++ + + ++Hrdl N L ++ + k++DfG + ++ + y ++ + ++apE+lk+ ++ ++ DvW Gv+l+ +++ g p++ +++ ++e l + + e +++++ ++l+++ +++dp+eR t +e	elgkklGeGafGeVvegtlkgekekkevkvavKtlkeeateeekeefleeakimkkl.khpnivkllgvctkeepllivteyvegGdLlkfLrkkeekekltlkdllsfalqiAkGmeyLeskklvHrdlaarNvLlse...nkvvkisDfGLardiekddeykkkeeaklpvkWmapEslkekkftsksDvWsfGvllwEiftlgeepypglsnee.vleklkegkrl..ekpekcpeelyelmkqCweedpeeRptfke	84.6	4.2e-26
Vigun08g003100.1.p	CAMK_CDPK	Vigun08g003100	CAMK_CDPK	CAMK_CDPK	83	341	1	259	YAVERELGRGQFGITRLCTEKTTGRKYACKSIPKRRLTKKKQIDDVKREILILQHLSGQPNIVEFKGAYEDWQNVHLVMELCLGGELFDRITAKGSYSESEAASIFRQIVNVVHACHFMGVMHRDLKPENFLLVSKDPKAPLKATDFGLSVFIEEDKVYKEIVGSAYYVAPEVLKRSYGKEIDVWSAGIILYILLSGVPPFWAESEKGIFDAILEGKLDLESAPWPSISAAAKDLIRKMLNHDPKKRITAAEALEHPWM	y++++elGrG+fG++rl+tek+tg+++A+Ksi+kr+l+k+++++dv+re+ il+hlsg++n+v++kgayed ++vhlvmelc ggel+dri+a+g+yse++aa+++rqi++vv+acH +gv+hrDlKPeNfll sk+ +aplka+DFGlsvf++e++ +++ivGs+yyvaPEvlkrsygke+dvWsaG+ilyill+gvppfwae+e++if+a+l+++ld++s+pw+s+s++akdl+r++L++dpkkR+ta+++LehpW+	yelgkelGrGefGvvrlatekatgeevAvKsiskrklskaedvedvrrevkilkhlsghknvvqlkgayedkdsvhlvmelceggelldrilargkyseraaakvvrqilevvaacHskgvvhrDlKPeNflltskeedaplkaiDFGlsvfvkegerledivGspyyvaPEvlkrsygkeadvWsaGvilyillcgvppfwaeteeeifkavlkaeldfksepwksvseeakdlvrrlLekdpkkRltaeqvLehpWl	406.0	5.4e-124
Vigun08g003100.1.p	CAMK_CDPK	Vigun08g003100	PF00069.22	Protein kinase domain	83	341	1	264	YAVERELGRGQFGITRLCTEKTTGRKYACKSIPKRRLTKKKQiDDVKREILILQHLSgQPNIVEFKGAYEDWQNVHLVMELCLGGELFDRITAKGSYSESEAASIFRQIVNVVHACHFMGVMHRDLKPENFLLVsKDPKapLKATDFGLSVFIEEDKVYKEIVGSAYYVAPEVL-KRSYGKEIDVWSAGIILYILLSGVPPFWAESEKGIFDAILEG---------KLDLESAPWPSISAAAKDLIRKMLNHDPKKRITAAEALEHPWM	y ++++lG+G+fG ++ek+tg+++A+K i k++ +kkk+ ++v rEi il++l+ pniv++++++e+ ++++lv+e++ ggel+d++++kgs+se+ea +i++qi++ ++ +H +g++HrDlKpeN+L+ ++ + lK tDFGl+ +e+++ ++++vg+ +Y+APEvl +++y+k++DvWs+G+ily ll+g ppf++e++k + ++l+ + +++++ + ++s akdl++k+l+ dpkkR+ta+e+l+hp++	yekleklGeGsfGkVykaveketgkivAvKkikkekakkkke.kkvlrEikilkklk.hpnivrlyevfeekdelylvleyveggeladllsrkgslseeeakkiakqilegleylHskgiiHrDlKpeNiLid.ekge..lKitDFGlakelessskltsfvgtreYlAPEvlkeneyskkvDvWslGvilyelltgkppfsgekgkekvekeldqlekilkilgetkeklpeaselseeakdllkkllkkdpkkRltaeellqhpyl	251.8	4.5e-77
Vigun08g003100.1.p	CAMK_CDPK	Vigun08g003100	PF07714.14	Protein tyrosine kinase	85	334	3	255	VERELGRGQFGITRLCTEK----TTGRKYACKSIpkRRLTKKKQIDDVKREILILQHLsGQPNIVEFKGAYEDWQNVHLVMELCLGGELFDRITAK---GSYSESEAASIFRQIVNVVHACHFMGVMHRDLKPENFLLVSkdpKAPLKATDFGLSVFIEEDKVYK---EIVGSAYYVAPEVLKR-SYGKEIDVWSAGIILYILLS-GVPPFWAESEKGIFDAILEGKLdleSAPWPSISAAAKDLIRKMLNHDPKKRITAAE	++++lG+G+fG +t k ++ k a K++ ++ +++++ +++ +e+ i+++l +pniv++ g++ + +++ +v+e++ gG+L + +++k + + ++ s+ +qi + ++ + + ++Hrdl N Ll + + k +DfGL+ ie+d+ yk e + ++apE+lk+ ++ ++ DvWs G++l+ +++ g p++ s++ +++++ egk + +++++ ++l+++ +++dp+	lgkklGeGafGeVvegtlkgekekkevkvavKtl..keeateeekeefleeakimkkl.khpnivkllgvctkeepllivteyvegGdLlkfLrkkeekekltlkdllsfalqiAkGmeyLeskklvHrdlaarNvLlse...nkvvkisDfGLardiekddeykkkeeaklpvkWmapEslkekkftsksDvWsfGvllwEiftlgeepypglsneevleklkegkr...lekpekcpeelyelmkqCweedpeeRptfke	95.3	2.4e-29
Vigun08g184000.1.p	CAMK_CDPK	Vigun08g184000	CAMK_CDPK	CAMK_CDPK	65	323	1	259	YSMGKELGRGQFGVTHLCTHKSTGKQYACKTIAKRKLVNKEDIEDVKREVQIMHHLSGQPNVVELVSVFEDKQSVHLVMELCAGGELFDRIIAKGHYTERAAASLLRTIVQIVHTCHSMGVIHRDLKPENFLLSSKDENAPLKATDFGLSVFYKQGEVFKDIVGSAYYIAPEVLKRKYGPEVDIWSIGVMLYILLSGVPPFWAESENGIFKAILRGHIDFTSDPWPSISPAAKDLVRKMLNSDPRQRLTAYEVLNHPWI	y++gkelGrG+fGv++l+t+k+tg+++A+K+i+krkl+++ed+edv+rev+i++hlsg++nvv+l ++edk+svhlvmelc+ggel+dri+a+g+y+eraaa+++r+i+++v++cHs+gv+hrDlKPeNfll+sk+e+aplka+DFGlsvf+k+ge ++divGs+yy+aPEvlkr+yg+e+d+Ws+Gv+lyill+gvppfwae+e++ifka+l++++df+s+pw+s+s++akdlvr++L+ dp++Rlta +vL+hpW+	yelgkelGrGefGvvrlatekatgeevAvKsiskrklskaedvedvrrevkilkhlsghknvvqlkgayedkdsvhlvmelceggelldrilargkyseraaakvvrqilevvaacHskgvvhrDlKPeNflltskeedaplkaiDFGlsvfvkegerledivGspyyvaPEvlkrsygkeadvWsaGvilyillcgvppfwaeteeeifkavlkaeldfksepwksvseeakdlvrrlLekdpkkRltaeqvLehpWl	428.0	1.1e-130
Vigun08g184000.1.p	CAMK_CDPK	Vigun08g184000	PF00069.22	Protein kinase domain	65	323	1	264	YSMGKELGRGQFGVTHLCTHKSTGKQYACKTIAKRKLVNKEDiEDVKREVQIMHHLSgQPNVVELVSVFEDKQSVHLVMELCAGGELFDRIIAKGHYTERAAASLLRTIVQIVHTCHSMGVIHRDLKPENFLLSsKD-EnapLKATDFGLSVFYKQGEVFKDIVGSAYYIAPEVL-KRKYGPEVDIWSIGVMLYILLSGVPPFWAESENGIFKAILRG---------HIDFTSDPWPSISPAAKDLVRKMLNSDPRQRLTAYEVLNHPWI	y+ ++lG+G+fG+ +++k+tgk++A+K+i k+k +k++ ++v rE++i+++l+ pn+v+l++vfe+k++++lv+e++ ggel+d++ +kg+++e+ a +++++i++ ++ +Hs+g+iHrDlKpeN+L++ ++ e lK tDFGl+ +++++ ++++vg+ +Y+APEvl +++y+++vD+Ws+Gv+ly ll+g ppf++e+++ ++++l+ + +++++ + ++s+ akdl++k+l+ dp++Rlta e+l+hp++	yekleklGeGsfGkVykaveketgkivAvKkikkekakkkke.kkvlrEikilkklk.hpnivrlyevfeekdelylvleyveggeladllsrkgslseeeakkiakqilegleylHskgiiHrDlKpeNiLid.ekge...lKitDFGlakelessskltsfvgtreYlAPEvlkeneyskkvDvWslGvilyelltgkppfsgekgkekvekeldqlekilkilgetkeklpeaselseeakdllkkllkkdpkkRltaeellqhpyl	256.7	1.5e-78
Vigun08g184000.1.p	CAMK_CDPK	Vigun08g184000	PF07714.14	Protein tyrosine kinase	67	318	3	257	MGKELGRGQFGVTHLCTHK----STGKQYACKTIakRKLVNKEDIEDVKREVQIMHHLsGQPNVVELVSVFEDKQSVHLVMELCAGGELFDRIIAKGHYTERAAASLLRTIVQI---VHTCHSMGVIHRDLKPENFLLSSkdeNAPLKATDFGLSVFY---KQGEVFKDIVGSAYYIAPEVLK-RKYGPEVDIWSIGVMLYILLS-GVPPFWAESENGIFKAILRGHIdftSDPWPSISPAAKDLVRKMLNSDPRQRLTAYEVL	+gk+lG+G+fG + +t k ++ + a Kt+ ++ ++e+ e++ +e++im++l +pn+v+l+ v +++++ +v+e+++gG+L + + +k + ++ +ll+ ++qi ++ +s+ ++Hrdl N Lls+ n k +DfGL+ ++ ++ ++ + ++apE+lk +k+ + D+Ws Gv+l+ +++ g p++ s++ +++++ +g+ + +++++ ++l+++ +++dp+	lgkklGeGafGeVvegtlkgekekkevkvavKtl..keeateeekeefleeakimkkl.khpnivkllgvctkeepllivteyvegGdLlkfLrkkeekekltlkdllsfalqiAkGmeyLeskklvHrdlaarNvLlse...nkvvkisDfGLardiekddeykkkeeaklpvkWmapEslkekkftsksDvWsfGvllwEiftlgeepypglsneevleklkegkr...lekpekcpeelyelmkqCweedpeeRptfkelv	101.9	2.3e-31
Vigun08g197900.1.p	CAMK_CDPK	Vigun08g197900	CAMK_CDPK	CAMK_CDPK	2	214	47	259	KREIQIMQHLSGQSNIVEFKGSYEDKNSVHVVMELCAGGELFDRIIAKGHYSERAAASLCRQIVKVVNICHFMGVMHRDLKPENFLLSSKDDKGLLKATDFGLSVFIEEGKVYRDIVGSAYYVAPEVLNRSYGKEADIWSAGVMLYILLSGVPPFWAETEKGIFDSILKGHIDFESNPWPNISSSAKDLVRKMLTKDPKKRITSAQVLEHPWL	+re++i++hlsg++n+v++kg yedk+svh+vmelc+ggel+dri+a+g+yseraaa+++rqi++vv+ cH +gv+hrDlKPeNfll+sk+++ lka+DFGlsvf++eg+ ++divGs+yyvaPEvl+rsygkead+WsaGv+lyill+gvppfwaete++if+++lk+++df+s+pw+++s++akdlvr++L+kdpkkR+t +qvLehpWl	rrevkilkhlsghknvvqlkgayedkdsvhlvmelceggelldrilargkyseraaakvvrqilevvaacHskgvvhrDlKPeNflltskeedaplkaiDFGlsvfvkegerledivGspyyvaPEvlkrsygkeadvWsaGvilyillcgvppfwaeteeeifkavlkaeldfksepwksvseeakdlvrrlLekdpkkRltaeqvLehpWl	352.8	9.2e-108
Vigun08g197900.1.p	CAMK_CDPK	Vigun08g197900	PF00069.22	Protein kinase domain	2	214	46	264	KREIQIMQHLSgQSNIVEFKGSYEDKNSVHVVMELCAGGELFDRIIAKGHYSERAAASLCRQIVKVVNICHFMGVMHRDLKPENFLLSSKDDkglLKATDFGLSVFIEEGKVYRDIVGSAYYVAPEVL-NRSYGKEADIWSAGVMLYILLSGVPPFWAETEKGIFDSILKG---------HIDFESNPWPNISSSAKDLVRKMLTKDPKKRITSAQVLEHPWL	rEi+i+++l+ +niv++++++e+k+++++v+e++ ggel+d++ +kg++se+ a ++++qi++ ++ +H +g++HrDlKpeN+L+++k++ lK tDFGl+ +e+++ ++++vg+ +Y+APEvl +++y+k++D+Ws+Gv+ly ll+g ppf++e++k + ++l+ + +++++ + ++s++akdl++k+l+kdpkkR+t +++l+hp+l	lrEikilkklk.hpnivrlyevfeekdelylvleyveggeladllsrkgslseeeakkiakqilegleylHskgiiHrDlKpeNiLidekge...lKitDFGlakelessskltsfvgtreYlAPEvlkeneyskkvDvWslGvilyelltgkppfsgekgkekvekeldqlekilkilgetkeklpeaselseeakdllkkllkkdpkkRltaeellqhpyl	213.3	2.5e-65
Vigun08g197900.1.p	CAMK_CDPK	Vigun08g197900	PF07714.14	Protein tyrosine kinase	2	210	49	258	KREIQIMQHLsGQSNIVEFKGSYEDKNSVHVVMELCAGGELFDRIIAK---GHYSERAAASLCRQIVKVVNICHFMGVMHRDLKPENFLLSSkddKGLLKATDFGLSVFIEEGKVY---RDIVGSAYYVAPEVLN-RSYGKEADIWSAGVMLYILLS-GVPPFWAETEKGIFDSILKGHIdfeSNPWPNISSSAKDLVRKMLTKDPKKRITSAQVLE	+e++im++l + niv++ g + +++++ +v+e+++gG+L + + +k + + + s+++qi k ++ + + ++Hrdl N Lls+ + + k +DfGL+ ie+ + y ++ + ++apE+l+ +++ +++D+Ws Gv+l+ +++ g p++ +++ +++ + +g+ + +++++ ++l+++ +++dp++R t ++++e	leeakimkkl.khpnivkllgvctkeepllivteyvegGdLlkfLrkkeekekltlkdllsfalqiAkGmeyLeskklvHrdlaarNvLlse...nkvvkisDfGLardiekddeykkkeeaklpvkWmapEslkekkftsksDvWsfGvllwEiftlgeepypglsneevleklkegkr...lekpekcpeelyelmkqCweedpeeRptfkelve	86.1	1.5e-26
Vigun08g224400.1.p	CAMK_CDPK	Vigun08g224400	CAMK_CDPK	CAMK_CDPK	100	358	1	259	YTLGRKLGQGQFGTTYLCTENSTSNEYACKSISKRKLISKEDVEDVRREIQIMHHLAGHKNIVTIKGAYEDPLYVHIVMELCSGGELFDRIIQRGHYTERKAAELTKIIVGVVEACHSLGVMHRDLKPENFLLVNKDDDFSLKAIDFGLSVFFKPGQVFTDVVGSPYYVAPEVLLKHYGPEADVWTAGVILYILLSGVPPFWAETQQGIFDAVLKGHIDFDSDPWPLISDSGKDLIRKMLCSQPSERLTAHQVLCHPWI	y+lg++lG+G+fG+++l+te++t++e+A+Ksiskrkl ++edvedvrre++i++hl+ghkn+v++kgayed vh+vmelc+ggel+dri++rg+y+er+aa++++ i+ vv+acHs gv+hrDlKPeNfll +k++d +lkaiDFGlsvf+k+g+ ++d+vGspyyvaPEvl ++yg+eadvW+aGvilyill+gvppfwaet+++if+avlk+++df+s+pw+ +s++ kdl+r++L+ +p++Rlta+qvL hpW+	yelgkelGrGefGvvrlatekatgeevAvKsiskrklskaedvedvrrevkilkhlsghknvvqlkgayedkdsvhlvmelceggelldrilargkyseraaakvvrqilevvaacHskgvvhrDlKPeNflltskeedaplkaiDFGlsvfvkegerledivGspyyvaPEvlkrsygkeadvWsaGvilyillcgvppfwaeteeeifkavlkaeldfksepwksvseeakdlvrrlLekdpkkRltaeqvLehpWl	410.8	1.8e-125
Vigun08g224400.1.p	CAMK_CDPK	Vigun08g224400	PF00069.22	Protein kinase domain	100	358	1	264	YTLGRKLGQGQFGTTYLCTENSTSNEYACKSISKRKLISKEDvEDVRREIQIMHHLAgHKNIVTIKGAYEDPLYVHIVMELCSGGELFDRIIQRGHYTERKAAELTKIIVGVVEACHSLGVMHRDLKPENFLLVNKDDdfsLKAIDFGLSVFFKPGQVFTDVVGSPYYVAPEVL-LKHYGPEADVWTAGVILYILLSGVPPFWAETQQGIFDAVLKG---------HIDFDSDPWPLISDSGKDLIRKMLCSQPSERLTAHQVLCHPWI	y+ +klG+G+fG+ y ++e++t++++A+K i+k+k +k++ ++v+rEi+i+++l h+niv++++++e++ ++++v+e+++ggel+d++ ++g+++e++a +++k i+ +e +Hs g++HrDlKpeN+L+ +k++ lK +DFGl+ ++ ++ +t++vg+++Y+APEvl ++y++++DvW++Gvily ll+g ppf++e+++ + + l+ + +++++ + +s++ kdl++k+l+ +p++Rlta+++l hp++	yekleklGeGsfGkVykaveketgkivAvKkikkekakkkke.kkvlrEikilkklk.hpnivrlyevfeekdelylvleyveggeladllsrkgslseeeakkiakqilegleylHskgiiHrDlKpeNiLidekge...lKitDFGlakelessskltsfvgtreYlAPEvlkeneyskkvDvWslGvilyelltgkppfsgekgkekvekeldqlekilkilgetkeklpeaselseeakdllkkllkkdpkkRltaeellqhpyl	246.0	2.7e-75
Vigun08g224400.1.p	CAMK_CDPK	Vigun08g224400	PF07714.14	Protein tyrosine kinase	101	352	2	256	TLGRKLGQGQFGTTYLCTEN----STSNEYACKSIskRKLISKEDVEDVRREIQIMHHLaGHKNIVTIKGAYEDPLYVHIVMELCSGGELFDRIIQRGHYTERKAAELTKIIVGVVEACH---SLGVMHRDLKPENFLLVNkddDFSLKAIDFGLSVFF---KPGQVFTDVVGSPYYVAPEVLLK-HYGPEADVWTAGVILYILLS-GVPPFWAETQQGIFDAVLKGHIdfdSDPWPLISDSGKDLIRKMLCSQPSERLTAHQV	+lg+klG+G+fG+ + +t + +++ + a K++ ++ ++e+ e++ +e++im++l h+niv + g++ + + iv+e+++gG+L + + ++ + ++ + +l ++++ + ++++ s ++Hrdl N Ll + + k DfGL+ + ++ ++ + ++apE+l + ++ ++DvW Gv+l+ +++ g p++ +++ +++++ +g+ + ++++ ++l+++ + ++p	elgkklGeGafGeVvegtlkgekekkevkvavKtl..keeateeekeefleeakimkkl.khpnivkllgvctkeepllivteyvegGdLlkfLrkkeekekltlkdllsfalqiAkGmeyLeskklvHrdlaarNvLlse...nkvvkisDfGLardiekddeykkkeeaklpvkWmapEslkekkftsksDvWsfGvllwEiftlgeepypglsneevleklkegkr...lekpekcpeelyelmkqCweedpeeRptfkel	88.4	3e-27
Vigun09g079100.1.p	CAMK_CDPK	Vigun09g079100	CAMK_CDPK	CAMK_CDPK	69	327	1	259	YILGRELGRGEFGITYLCTDRETKEALACKSISKRKLRTAVDIEDVRREVAIMSTLPEHPNVVKLKATYEDNENVHLVMELCEGGELFDRIVARGHYSERAAAAVARTIAEVVRMCHSNGVMHRDLKPENFLFANKKENSALKAIDFGLSVFFKPGERFAEIVGSPYYMAPEVLKRNYGPEVDVWSAGVILYILLCGVPPFWAETEQGVALAILRGVIDFKREPWPQISESAKSLVRRMLEPDPKKRLTAEQVLEHPWL	y lg+elGrGefG+++l+t+++t+e++A+Ksiskrkl++a d+edvrrev+i+++l +h+nvv+lk++yed+++vhlvmelceggel+dri+arg+yseraaa+v+r+i evv++cHs+gv+hrDlKPeNfl+++k+e+++lkaiDFGlsvf+k+ger+ +ivGspyy+aPEvlkr+yg+e+dvWsaGvilyillcgvppfwaete++++ a+l++ +dfk+epw+++se+ak+lvrr+Le dpkkRltaeqvLehpWl	yelgkelGrGefGvvrlatekatgeevAvKsiskrklskaedvedvrrevkilkhlsghknvvqlkgayedkdsvhlvmelceggelldrilargkyseraaakvvrqilevvaacHskgvvhrDlKPeNflltskeedaplkaiDFGlsvfvkegerledivGspyyvaPEvlkrsygkeadvWsaGvilyillcgvppfwaeteeeifkavlkaeldfksepwksvseeakdlvrrlLekdpkkRltaeqvLehpWl	421.7	8.6e-129
Vigun09g079100.1.p	CAMK_CDPK	Vigun09g079100	PF00069.22	Protein kinase domain	71	327	3	264	LGRELGRGEFGITYLCTDRETKEALACKSISKRKLRTAVDiEDVRREVAIMSTLPeHPNVVKLKATYEDNENVHLVMELCEGGELFDRIVARGHYSERAAAAVARTIAEVVRMCHSNGVMHRDLKPENFLFANKKEnsaLKAIDFGLSVFFKPGERFAEIVGSPYYMAPEVL-KRNYGPEVDVWSAGVILYILLCGVPPFWAETEQGVALAILRG---------VIDFKREPWPQISESAKSLVRRMLEPDPKKRLTAEQVLEHPWL	++lG+G+fG y ++++et++ A+K i+k+k + + ++v+rE++i+ +l hpn+v+l+ ++e++++++lv+e++eggel+d++ ++g++se+ a +a++i+e ++ +Hs+g++HrDlKpeN+L+ +k+e lK +DFGl+ ++ ++++ ++vg+++Y+APEvl +++y+++vDvWs+Gvily ll+g ppf++e+++ + ++l+ ++k + + ++se+ak+l++++l+ dpkkRltae++l+hp+l	kleklGeGsfGkVykaveketgkivAvKkikkekakkkke.kkvlrEikilkklk.hpnivrlyevfeekdelylvleyveggeladllsrkgslseeeakkiakqilegleylHskgiiHrDlKpeNiLidekge...lKitDFGlakelessskltsfvgtreYlAPEvlkeneyskkvDvWslGvilyelltgkppfsgekgkekvekeldqlekilkilgetkeklpeaselseeakdllkkllkkdpkkRltaeellqhpyl	254.5	7.1e-78
Vigun09g079100.1.p	CAMK_CDPK	Vigun09g079100	PF07714.14	Protein tyrosine kinase	71	323	3	258	LGRELGRGEFGITYLCTDR----ETKEALACKSISKRKLRTAvdIEDVRREVAIMSTLpEHPNVVKLKATYEDNENVHLVMELCEGGELFDRIVAR---GHYSERAAAAVARTIAEVVRMCHSNGVMHRDLKPENFLFANkkeNSALKAIDFGLSVFFKPGER---FAEIVGSPYYMAPEVLKR-NYGPEVDVWSAGVILYILLC-GVPPFWAETEQGVALAILRGvidfKREPWPQ-ISESAKSLVRRMLEPDPKKRLTAEQVLE	lg++lG+G+fG + +t + +++ a K++++++ +++ e++ +e++im++l +hpn+vkl + + ++e++ +v+e++egG+L + + ++ + + + +a+ iA+ ++ +s+ ++Hrdl N L ++ n+ k DfGL+ + ++ e + +mapE+lk+ ++ + DvWs Gv+l+ +++ g p++ +++ v+ ++ +g kr + p+ ++e+ ++l+++ +e dp++R t ++++e	lgkklGeGafGeVvegtlkgekekkevkvavKtlkeeateee..keefleeakimkkl.khpnivkllgvctkeepllivteyvegGdLlkfLrkkeekekltlkdllsfalqiAkGmeyLeskklvHrdlaarNvLlse...nkvvkisDfGLardiekddeykkkeeaklpvkWmapEslkekkftsksDvWsfGvllwEiftlgeepypglsneevleklkeg....krlekpekcpeelyelmkqCweedpeeRptfkelve	99.3	1.4e-30
Vigun09g112400.1.p	CAMK_CDPK	Vigun09g112400	CAMK_CDPK	CAMK_CDPK	30	288	1	259	YTLGRKLGQGQFGTTFLCTHNATGRTFACKSIPKRKLLCKEDYEDVWREIQIMHHLSEHPNVVRIHGTYEDTSSVHLVMELCEGGELFDRIVQKGHYSERQAANLIKTILEVVEACHSLGVMHRDLKPENFLFDTVEEDAKLKTTDFGLSVFYKPGETFCDVVGSPYYVAPEVLRKHYGPESDVWSAGVILYILLSGVPPFWAETEQGIFRQILLGRLDFQSEPWPSISDSAKDLIRKMLDRNPKTRLTAHKVLCHPWI	y+lg++lG+G+fG++ l+t++atg+++A+Ksi+krkl +ed edv re++i++hls+h+nvv+++g+yed++svhlvmelceggel+dri+++g+yser+aa+++++ilevv+acHs gv+hrDlKPeNfl+++ eeda+lk++DFGlsvf+k+ge++ d+vGspyyvaPEvl+++yg+e+dvWsaGvilyill+gvppfwaete++if+++l ++ldf+sepw+s+s++akdl+r++L+++pk+Rlta++vL hpW+	yelgkelGrGefGvvrlatekatgeevAvKsiskrklskaedvedvrrevkilkhlsghknvvqlkgayedkdsvhlvmelceggelldrilargkyseraaakvvrqilevvaacHskgvvhrDlKPeNflltskeedaplkaiDFGlsvfvkegerledivGspyyvaPEvlkrsygkeadvWsaGvilyillcgvppfwaeteeeifkavlkaeldfksepwksvseeakdlvrrlLekdpkkRltaeqvLehpWl	412.8	4.5e-126
Vigun09g112400.1.p	CAMK_CDPK	Vigun09g112400	PF00069.22	Protein kinase domain	30	288	1	264	YTLGRKLGQGQFGTTFLCTHNATGRTFACKSIPKRKLLCKEDyEDVWREIQIMHHLSeHPNVVRIHGTYEDTSSVHLVMELCEGGELFDRIVQKGHYSERQAANLIKTILEVVEACHSLGVMHRDLKPENFLFDTVEEdakLKTTDFGLSVFYKPGETFCDVVGSPYYVAPEVL-RKHYGPESDVWSAGVILYILLSGVPPFWAETEQG----IFRQ-----ILLGRLDFQSEPWPSISDSAKDLIRKMLDRNPKTRLTAHKVLCHPWI	y+ +klG+G+fG+ + +++++tg+++A+K i k+k k++ ++v+rEi+i+++l+ hpn+vr+ +++e++++++lv+e++eggel+d++ +kg++se++a +++k+ile +e +Hs g++HrDlKpeN+L+d+ +e lK tDFGl+ ++ ++++ ++vg+++Y+APEvl +++y++++DvWs+Gvily ll+g ppf++e+++ +++q +lg +++++ + ++s++akdl++k+l+++pk+Rlta+++l hp++	yekleklGeGsfGkVykaveketgkivAvKkikkekakkkke.kkvlrEikilkklk.hpnivrlyevfeekdelylvleyveggeladllsrkgslseeeakkiakqilegleylHskgiiHrDlKpeNiLidekge...lKitDFGlakelessskltsfvgtreYlAPEvlkeneyskkvDvWslGvilyelltgkppfsgekgkekvekeldqlekilkilgetkeklpeaselseeakdllkkllkkdpkkRltaeellqhpyl	264.9	4.7e-81
Vigun09g112400.1.p	CAMK_CDPK	Vigun09g112400	PF07714.14	Protein tyrosine kinase	31	282	2	256	TLGRKLGQGQFGTTFLCTHN----ATGRTFACKSIpkRKLLCKEDYEDVWREIQIMHHLsEHPNVVRIHGTYEDTSSVHLVMELCEGGELFDRIVQKGHYSERQAANLIKTILEVVEAC---HSLGVMHRDLKPENFLFDTveeDAKLKTTDFGLSVFYKPGETF---CDVVGSPYYVAPEVLRK-HYGPESDVWSAGVILYILLS-GVPPFWAETEQGIFRQIllgRLDFQSEPWPSISDSAKDLIRKMLDRNPKTRLTAHKV	+lg+klG+G+fG+ + +t + + + a K++ ++ +e+ e++ +e++im++l +hpn+v+++g + +++++ +v+e++egG+L + + +k + ++ + +l++ +l++ +++ +s ++Hrdl N L ++ + + k +DfGL+ + ++ + + ++apE+l++ ++ +sDvWs Gv+l+ +++ g p++ +++ +++++ + + + e +++++ ++l+++ ++++p	elgkklGeGafGeVvegtlkgekekkevkvavKtl..keeateeekeefleeakimkkl.khpnivkllgvctkeepllivteyvegGdLlkfLrkkeekekltlkdllsfalqiAkGmeyLeskklvHrdlaarNvLlse...nkvvkisDfGLardiekddeykkkeeaklpvkWmapEslkekkftsksDvWsfGvllwEiftlgeepypglsneevlekl...kegkrlekpekcpeelyelmkqCweedpeeRptfkel	103.3	8.7e-32
Vigun09g143300.1.p	CAMK_CDPK	Vigun09g143300	CAMK_CDPK	CAMK_CDPK	139	401	1	259	FELGKEVGRGHFGHTCWAKGKKgelKGQSVAVKIISKAKMTSAIAIEDVRREVKMLKALSGHKNLVKFYDAFEDVNNVYIVMELCEGGELLDRILDRgGRYPEDDAKAILVQILDVVAFCHLQGVVHRDLKPENFLFVSKDEDAVMKVIDFGLSDFVRPEQRLNDIVGSAYYVAPEVLHRSYSVEGDLWSIGVISYILLCGSRPFWARTESGIFRSVLRANPNFDDSPWPSISPEAKDFVKRLLNKDHRKRMTAAQALAHPWL	+elgke+GrG+fG+++ a+ k+ +g++vAvK+isk+k+++a ++edvrrevk+lk+lsghkn+v++++a+ed ++v++vmelceggelldril r g+y e++a++++ qil+vva+cH +gvvhrDlKPeNfl+ sk+eda++k+iDFGls+fv++++rl+divGs+yyvaPEvl+rsy+ e d+Ws+Gvi yillcg++pfwa+te++if++vl+a+++f+++pw+s+s+eakd+v+rlL+kd++kR+ta+	yelgkelGrGefGvvrlateka...tgeevAvKsiskrklskaedvedvrrevkilkhlsghknvvqlkgayedkdsvhlvmelceggelldrilar.gkyseraaakvvrqilevvaacHskgvvhrDlKPeNflltskeedaplkaiDFGlsvfvkegerledivGspyyvaPEvlkrsygkeadvWsaGvilyillcgvppfwaeteeeifkavlkaeldfksepwksvseeakdlvrrlLekdpkkRltaeqvLehpWl	384.1	2.6e-117
Vigun09g143300.1.p	CAMK_CDPK	Vigun09g143300	PF00069.22	Protein kinase domain	139	401	1	264	FELGKEVGRGHFGHTCWAKGKKgelKGQSVAVKIISKAKMTSAIAiEDVRREVKMLKALSgHKNLVKFYDAFEDVNNVYIVMELCEGGElLDRILDRGGRYPEDDAKAILVQILDVVAFCHLQGVVHRDLKPENFLFVSKDEdavMKVIDFGLSDFVRPEQRLNDIVGSAYYVAPEVL-HRSYSVEGDLWSIGVISYILLCGSRPFWARTESGIFRSVLRA---------NPNFDDSPWPSISPEAKDFVKRLLNKDHRKRMTAAQALAHPWL	+e +++G+G fG a+ k+ +g+ vAvK+i+k k+++ ++v+rE+k+lk l+ h+n+v++y++fe+ +++y+v+e++egge l+++l r g ++e++ak i+ qil ++++H +g++HrDlKpeN+L+ +k+e +K++DFGl+ ++ +++l+++vg+ +Y+APEvl +++ys + D+Ws+Gvi y ll+g pf++++++ +++ l+ + +++ + ++s+eakd++k+ll+	yekleklGeGsfGkVykaveke...tgkivAvKkikkekakkkke.kkvlrEikilkklk.hpnivrlyevfeekdelylvleyvegge.ladllsrkgslseeeakkiakqilegleylHskgiiHrDlKpeNiLidekge...lKitDFGlakelessskltsfvgtreYlAPEvlkeneyskkvDvWslGvilyelltgkppfsgekgkekvekeldqlekilkilgetkeklpeaselseeakdllkkllkkdpkkRltaeellqhpyl	234.5	9e-72
Vigun09g143300.1.p	CAMK_CDPK	Vigun09g143300	PF07714.14	Protein tyrosine kinase	140	394	2	255	ELGKEVGRGHFGHTCWAKGK-KGELKGQSVAVKIISKAKMTSAiaIEDVRREVKMLKALsGHKNLVKFYDAFEDVNNVYIVMELCEGGELLDRILDR--GGRYPEDDAKAILVQILDVVAFCHLQGVVHRDLKPENFLFVSkdeDAVMKVIDFGLSDFVRPE---QRLNDIVGSAYYVAPEVLH-RSYSVEGDLWSIGVISYILLC-GSRPFWARTESGIFRSVlRANPNFDDSpwPSISPEAKDFVKRLLNKDHRKRMTAAQ	elgk++G+G+fG+ + ++ k + e k ++vavK++++ ++ ++ e++ +e+k++k+l h+n+vk++ + + ++++iv+e++egG+Ll+ + ++ + +d + +qi + +++ + + +vHrdl N L + + v+k+ DfGL++ ++ + ++ ++ + ++apE+l+ ++++++ D Ws Gv+ + +++ g++p++ +++ +++ + +++ + + ++++e ++++k+ +++d ++R t ++	elgkklGeGafGeVvegtlkgekekkevkvavKtlkeeateee..keefleeakimkkl.khpnivkllgvctkeepllivteyvegGdLlkfLrkkeekekltlkdllsfalqiAkGmeyLeskklvHrdlaarNvLlse...nkvvkisDfGLardiekddeykkkeeaklpvkWmapEslkekkftsksDvWsfGvllwEiftlgeepypglsneevlekl.kegkrlekp..ekcpeelyelmkqCweedpeeRptfke	112.5	1.3e-34
Vigun09g180200.1.p	CAMK_CDPK	Vigun09g180200	CAMK_CDPK	CAMK_CDPK	109	357	1	259	YVTGETIGQGKFGSVWLCRSRVSGAEYACKTLRKG-------EETVHREVEIMQHLSGHSGVVTLQAVYEEADCFHLVMELCSGGRLIDQMVKDGPYSEQRAANVLKEVMLVINYCHDMGVVHRDIKPENILLTASG---KIKLADFGLAMRISEGQNLTGLAGSPAYVAPEVLLGRYSEKVDIWSAGVLLHALLVGSLPFQGDSLEAVFEAIKTVKLDFQTGMWESISKPARDLIGRMLTRDISARISADEVLRHPWM	y g+++G+G+fG v+l+ ++ +g e+A+K+++k e+v+rev+i++hlsgh+ vv+l+++ye++d hlvmelc+gg l+d+++++g yse++aa+v+++++ v+++cH++gvvhrD+KPeN+llt++ ++k++DFGl++ ++eg++l++++Gsp yvaPEvl +y++++d+WsaGv+l+ ll g+ pf++++ e++f+a+ + +ldf++ w+s+s+ a+dl+ r+L++d + R++a++vL+hpW+	yelgkelGrGefGvvrlatekatgeevAvKsiskrklskaedvedvrrevkilkhlsghknvvqlkgayedkdsvhlvmelceggelldrilargkyseraaakvvrqilevvaacHskgvvhrDlKPeNflltskeedaplkaiDFGlsvfvkegerledivGspyyvaPEvlkrsygkeadvWsaGvilyillcgvppfwaeteeeifkavlkaeldfksepwksvseeakdlvrrlLekdpkkRltaeqvLehpWl	311.3	4.5e-95
Vigun09g180200.1.p	CAMK_CDPK	Vigun09g180200	PF00069.22	Protein kinase domain	109	357	1	264	YVTGETIGQGKFGSVWLCRSRVSGAEYACKTLRKGEET------VHREVEIMQHLSgHSGVVTLQAVYEEADCFHLVMELCSGGRLIDQMVKDGPYSEQRAANVLKEVMLVINYCHDMGVVHRDIKPENILLTASGKIKLADFGLAMRISEGQNLTGLAGSPAYVAPEVL-LGRYSEKVDIWSAGVLLHALLVGSLPFQGDSLEA----VFE----AIKTV-KLDFQTGMWESISKPARDLIGRMLTRDISARISADEVLRHPWM	y + e++G+G+fG+V ++++ +g ++A+K+++k +++ v rE++i+++l+ h+ +v+l v+ee d ++lv+e+++gg l d + ++g +se++a +++k+++ ++y+H++g++HrD+KpeNiL++ +g++K++DFGla +++++++lt g++ Y+APEvl +ys+kvD+Ws+Gv+l ll g pf+g++ + ++ +k++ + ++++ ++++s+ a+dl+ ++l++d + R++a+e+l+hp++	yekleklGeGsfGkVykaveketgkivAvKkikkekakkkkekkvlrEikilkklk.hpnivrlyevfeekdelylvleyveggeladllsrkgslseeeakkiakqilegleylHskgiiHrDlKpeNiLidekgelKitDFGlakelessskltsfvgtreYlAPEvlkeneyskkvDvWslGvilyelltgkppfsgekgkekvekeldqlekilkilgetkeklpeaselseeakdllkkllkkdpkkRltaeellqhpyl	231.2	8.6e-71
Vigun09g180200.1.p	CAMK_CDPK	Vigun09g180200	PF07714.14	Protein tyrosine kinase	111	349	3	254	TGETIGQGKFGSVWLCRSR----VSGAEYACKTLRKG-----EETVHREVEIMQHLsGHSGVVTLQAVYEEADCFHLVMELCSGGRLIDQMVKD---GPYSEQRAANVLKEVMLVINYCHDMGVVHRDIKPENILLTASGKIKLADFGLAMRI---SEGQNLTGLAGSPAYVAPEVLL-GRYSEKVDIWSAGVLLHALLV-GSLPFQGDSLEAVFEAIKTvklDFQTGMWESISKPARDLIGRMLTRDISARISAD	+g+++G+G+fG+V+ ++ + + + a Ktl+++ +e + +e++im++l h +v l +v+ +++ +v+e+++gG L + + k+ + + ++ ++ +++ ++y +++ +vHrd+ N+Ll+ + ++k++DfGLa +i +e ++ ++ + ++apE+l +++++k D+Ws Gvll+ ++ g+ p++g s e v+e++k+ + + + e++++ +l+ + +++d + R +	lgkklGeGafGeVvegtlkgekekkevkvavKtlkeeateeekeefleeakimkkl.khpnivkllgvctkeepllivteyvegGdLlkfLrkkeekekltlkdllsfalqiAkGmeyLeskklvHrdlaarNvLlsenkvvkisDfGLardiekddeykkkeeaklpvkWmapEslkekkftsksDvWsfGvllwEiftlgeepypglsneevleklke...gkrlekpekcpeelyelmkqCweedpeeRptfk	112.1	1.7e-34
Vigun10g150200.1.p	CAMK_CDPK	Vigun10g150200	CAMK_CDPK	CAMK_CDPK	136	398	1	259	YEIGKEVGRGHFGHTCYAKGKKgelKDHPVAVKIISKAKMTTAIAIEDVRREVKILKALSGHEHLVKYHDAFEDANNVYIVMELCEGGELLDRILSRgGKYSEEDAKVIVLQILSVVAFCHLQGVVHRDLKPENFLFTSRSEDADIKLIDFGLSDFIRPDERLNDIVGSAYYVAPEVLHRSYSLEADIWSIGVITYILLCGSRPFWARTESGIFRAVLRADPNFDDLPWPTSTAEAKDFVKRLLNKDYRKRMTAVQALSHPWL	ye+gke+GrG+fG+++ a+ k+ +++ vAvK+isk+k+++a ++edvrrevkilk+lsgh+++v+ ++a+ed+++v++vmelceggelldril+r gkyse++a+ +v qil+vva+cH +gvvhrDlKPeNfl+ts++eda +k+iDFGls+f++++erl+divGs+yyvaPEvl+rsy+ ead+Ws+Gvi+yillcg++pfwa+te++if+avl+a+++f++ pw++ ++eakd+v+rlL+kd +kR+ta q+L+hpWl	yelgkelGrGefGvvrlateka...tgeevAvKsiskrklskaedvedvrrevkilkhlsghknvvqlkgayedkdsvhlvmelceggelldrilar.gkyseraaakvvrqilevvaacHskgvvhrDlKPeNflltskeedaplkaiDFGlsvfvkegerledivGspyyvaPEvlkrsygkeadvWsaGvilyillcgvppfwaeteeeifkavlkaeldfksepwksvseeakdlvrrlLekdpkkRltaeqvLehpWl	382.1	1.1e-116
Vigun10g150200.1.p	CAMK_CDPK	Vigun10g150200	PF00069.22	Protein kinase domain	136	398	1	264	YEIGKEVGRGHFGHTCYAKGKKgelKDHPVAVKIISKAKMTTAIAiEDVRREVKILKALSgHEHLVKYHDAFEDANNVYIVMELCEGGElLDRILSRGGKYSEEDAKVIVLQILSVVAFCHLQGVVHRDLKPENFLFTSRSEdadIKLIDFGLSDFIRPDERLNDIVGSAYYVAPEVL-HRSYSLEADIWSIGVITYILLCGSRPFWARTESGIFRAVLRA---------DPNFDDLPWPTSTAEAKDFVKRLLNKDYRKRMTAVQALSHPWL	ye +++G+G fG a+ k+ +++ vAvK+i+k k++ ++v+rE+kilk l+ h+++v++ ++fe+ +++y+v+e++egge l+++lsr g++see+ak i+ qil+ ++++H +g++HrDlKpeN+L+++++e +K++DFGl+ ++ +++l+++vg+ +Y+APEvl +++ys ++D+Ws+Gvi y ll+g pf++++++ +++ l+ + +++ + + eakd++k+ll+kd +kR+ta ++l+hp+l	yekleklGeGsfGkVykaveke...tgkivAvKkikkekakkkke.kkvlrEikilkklk.hpnivrlyevfeekdelylvleyvegge.ladllsrkgslseeeakkiakqilegleylHskgiiHrDlKpeNiLidekge...lKitDFGlakelessskltsfvgtreYlAPEvlkeneyskkvDvWslGvilyelltgkppfsgekgkekvekeldqlekilkilgetkeklpeaselseeakdllkkllkkdpkkRltaeellqhpyl	229.5	3e-70
Vigun10g150200.1.p	CAMK_CDPK	Vigun10g150200	PF07714.14	Protein tyrosine kinase	137	389	2	253	EIGKEVGRGHFGHTCYAKGK-KGELKDHPVAVKIISKAKMTTAiaIEDVRREVKILKALsGHEHLVKYHDAFEDANNVYIVMELCEGGELLDRILSR--GGKYSEEDAKVIVLQILSVVAFCHLQGVVHRDLKPENFLFTSrseDADIKLIDFGLSDFIRPDERL---NDIVGSAYYVAPEVLH-RSYSLEADIWSIGVITYILLC-GSRPFWARTESGIFRAVlRADPNfddLPWPT-STAEAKDFVKRLLNKDYRKRMTA	e+gk++G+G+fG+ + ++ k + e k+ vavK++++ ++ ++ e++ +e+ki+k+l h+++vk++ + ++++++iv+e++egG+Ll+ + ++ k + +d ++lqi + +++ + + +vHrdl N L ++ + +k+ DfGL++ i+ d++ ++ + ++apE+l+ ++++ ++D+Ws Gv+++ +++ g++p++ +++ +++++ +++ + l+ p+ ++e ++++k+ +++d ++R t	elgkklGeGafGeVvegtlkgekekkevkvavKtlkeeateee..keefleeakimkkl.khpnivkllgvctkeepllivteyvegGdLlkfLrkkeekekltlkdllsfalqiAkGmeyLeskklvHrdlaarNvLlse...nkvvkisDfGLardiekddeykkkeeaklpvkWmapEslkekkftsksDvWsfGvllwEiftlgeepypglsneevlekl.kegkr...lekpekcpeelyelmkqCweedpeeRptf	115.3	1.8e-35
Vigun11g164900.1.p	CAMK_CDPK	Vigun11g164900	CAMK_CDPK	CAMK_CDPK	73	331	1	259	YQFGKELGRGEFGVTHRVVDLVSGEAFACKKIAKTKLRTEIDVEDVRREVQIMRHLPRHPNIVAFKEAYEDRDAVYLVMELCEGGELFDRIVAKGHYTERAAANVAKTILEVCKVCHEHGVIHRDLKPENFLFADTNEAAALKSIDFGLSTFYVPGERFSEIVGSPYYMAPEVLRRNYGQEIDVWSTGVILYILLCGVPPFWAETEEGIAQAIIKGKVDFTRDPWPKVSDEAKHLVKRMLDPSPFTRITVQEVLDHPWI	y++gkelGrGefGv++++++ +ge++A+K i+k+kl+++ dvedvrrev+i++hl +h+n+v +k+ayed+d+v+lvmelceggel+dri+a+g+y+eraaa+v+++ilev + cH++gv+hrDlKPeNfl+++++e a+lk iDFGls+f+ +ger+++ivGspyy+aPEvl+r+yg+e+dvWs+Gvilyillcgvppfwaetee+i++a++k+++df+++pw++vs+eak+lv+r+L+ p +R+t+++vL+hpW+	yelgkelGrGefGvvrlatekatgeevAvKsiskrklskaedvedvrrevkilkhlsghknvvqlkgayedkdsvhlvmelceggelldrilargkyseraaakvvrqilevvaacHskgvvhrDlKPeNflltskeedaplkaiDFGlsvfvkegerledivGspyyvaPEvlkrsygkeadvWsaGvilyillcgvppfwaeteeeifkavlkaeldfksepwksvseeakdlvrrlLekdpkkRltaeqvLehpWl	397.1	2.9e-121
Vigun11g164900.1.p	CAMK_CDPK	Vigun11g164900	PF00069.22	Protein kinase domain	73	331	1	264	YQFGKELGRGEFGVTHRVVDLVSGEAFACKKIAKTKLRTEIDvEDVRREVQIMRHLPrHPNIVAFKEAYEDRDAVYLVMELCEGGELFDRIVAKGHYTERAAANVAKTILEVCKVCHEHGVIHRDLKPENFLFADTNEaaaLKSIDFGLSTFYVPGERFSEIVGSPYYMAPEVL-RRNYGQEIDVWSTGVILYILLCGVPPFWAETEEGIAQAIIK---------GKVDFTRDPWPKVSDEAKHLVKRMLDPSPFTRITVQEVLDHPWI	y+ ++lG+G+fG+ ++v+ +g+ +A+Kki k k + + + ++v+rE++i+++l hpniv ++e++e+ d +ylv+e++eggel+d++ +kg+++e+ a ++ak+ile + +H++g+iHrDlKpeN+L+ +++e lK +DFGl++ + +++++++vg+++Y+APEvl +++y++++DvWs Gvily ll+g ppf++e+++ ++++++ g+++++ + + ++s+eak+l+k++l+ p +R+t++e+l+hp++	yekleklGeGsfGkVykaveketgkivAvKkikkekakkkke.kkvlrEikilkklk.hpnivrlyevfeekdelylvleyveggeladllsrkgslseeeakkiakqilegleylHskgiiHrDlKpeNiLidekge...lKitDFGlakelessskltsfvgtreYlAPEvlkeneyskkvDvWslGvilyelltgkppfsgekgkekvekeldqlekilkilgetkeklpeaselseeakdllkkllkkdpkkRltaeellqhpyl	246.7	1.7e-75
Vigun11g164900.1.p	CAMK_CDPK	Vigun11g164900	PF07714.14	Protein tyrosine kinase	74	326	2	257	QFGKELGRGEFGVTHRVVDL----VSGEAFACKKIAKTKLRTEidVEDVRREVQIMRHLpRHPNIVAFKEAYEDRDAVYLVMELCEGGELFDRIVAK---GHYTERAAANVAKTILEVCKVCHEHGVIHRDLKPENFLFADtneAAALKSIDFGLSTFYVPGERF---SEIVGSPYYMAPEVLRR-NYGQEIDVWSTGVILYILLC-GVPPFWAETEEGIAQAIIKGKVdftRDPWPKVSDEAKHLVKRMLDPSPFTRITVQEVL	++gk+lG+G+fG ++ + a K++ +++ ++e e++ +e++im++l +hpniv++ ++ +++ +++v+e++egG+L + + +k + t + ++a+ i + ++ +++ ++Hrdl N L ++ k DfGL+ ++ +e + +mapE+l++ ++ ++ DvWs Gv+l+ +++ g p++ ++e +++++ +gk + k+++e ++l+k+ ++ +p	elgkklGeGafGeVvegtlkgekekkevkvavKtlkeeateee..keefleeakimkkl.khpnivkllgvctkeepllivteyvegGdLlkfLrkkeekekltlkdllsfalqiAkGmeyLeskklvHrdlaarNvLlse...nkvvkisDfGLardiekddeykkkeeaklpvkWmapEslkekkftsksDvWsfGvllwEiftlgeepypglsneevleklkegkr...lekpekcpeelyelmkqCweedpeeRptfkelv	95.0	2.9e-29
Vigun02g012700.1.p	CAMK_OST1L	Vigun02g012700	CAMK_OST1L	CAMK_OST1L	23	279	1	264	YELVRDIGSGNFGVARLMRDKHTEELVAVKYIERG-EKIDENVRREIINHRSLRHPNIVRFKEVILTPTHLAIVMEYASGGELFERICKAGRFGEDEARFFFQQLISGVSFCHAMQVCHRDLKLENTLLDGSPAPRLKICDFGYSKSSVLHSQPKSTVGTPAYIAPEVLLK---KEYDGKIADVWSCGVTLYVMLVGAYPFEDPEEP---ANFRKTIQRILKVQYSIPDYVHISPECRHLISRIFVADPAQRITMPDIRSHEWF	ye+v+d+gsg+fGvarl+rdk+t+elvAvK+ierg ek+denv+rEi+nhrsLrHpnivrfkev+ltpthla+vmEYa+ggel+e+++k+gr+ edear++fqQl+sgv++cH+++v++Rdlklen+lLdgs+ap+lkicDFg+skss+ +s+pks+vGtpayiaPevl + keYdgk+aDvwscGv+Lyvml+gayPfed+e++ ++++kt+qril+v+y+ip++v+is+ecr+L+s+i+vadpa+Rit+ +i++h+Wf	yevvkdlgsgsfGvarlvrdketkelvAvKlierglekvdenvkrEilnhrsLrHpnivrfkevvltpthlalvmEYadggelleyvskkgrlsedearylfqQlvsgvdycHrkgvvnRdlklenllLdgseapllkicDFgfskssledskpksrvGtpayiaPevlaaakakeYdgkkaDvwscGvvLyvmllgayPfedeedkkekkevkktlqrileveykipevvaiseecrdLlskilvadpakRitieeikehpWf	422.9	3.3e-129
Vigun02g012700.1.p	CAMK_OST1L	Vigun02g012700	PF00069.22	Protein kinase domain	23	279	1	264	YELVRDIGSGNFGVARLMRDKHTEELVAVKYIERGEKID---ENVRREIINHRSLRHPNIVRFKEVILTPTHLAIVMEYASGGELFERICKAGRFGEDEARFFFQQLISGVSFCHAMQVCHRDLKLENTLLDGSPAprLKICDFGYSKSSVLHSQPKSTVGTPAYIAPEVLLKKEYdGKIADVWSCGVTLYVMLVGAYPFEDPEEPA----NFRK--TIQRIL-KVQYSIPDYVHISPECRHLISRIFVADPAQRITMPDIRSHEWF	ye ++ +G+G+fG+ +++k+t++ vAvK i++ ++ + ++v+rEi +++l+hpnivr++ev+ ++++l +v+ey++ggel++++ + g + e+ea+++++q+++g++++H+++++HrDlK eN L+d + lKi+DFG +k +s+ +s vgt+ Y+APEvl ++ey +k +DvWs+Gv+ly +l g pf++ ++ ++++ +i++il +++ ++p ++s+e+++l+++++ dp +R+t+ ++ +h+++	yekleklGeGsfGkVykaveketgkivAvKkikkekakkkkekkvlrEikilkklkhpnivrlyevfeekdelylvleyveggeladllsrkgslseeeakkiakqilegleylHskgiiHrDlKpeNiLidekge..lKitDFGlakelessskltsfvgtreYlAPEvlkeney.skkvDvWslGvilyelltgkppfsgekgkekvekeldqlekilkilgetkeklpeaselseeakdllkkllkkdpkkRltaeellqhpyl	238.1	7e-73
Vigun02g012700.1.p	CAMK_OST1L	Vigun02g012700	PF07714.14	Protein tyrosine kinase	25	275	3	258	LVRDIGSGNFGV---ARLM-RDKHTEELVAVKYIERGEKID--ENVRREIINHRSLRHPNIVRFKEVILTPTHLAIVMEYASGGELFERICKA---GRFGEDEARFFFQQLISGVSFCHAMQVCHRDLKLENTLLDGspAPRLKICDFGYSKSS---VLHSQPKSTVGTPAYIAPEVLLKKEYDGKiADVWSCGVTLYVMLV-GAYPFEDPeEPANfrkTIQRIlKVQYSIPDYVHISPECRHLISRIFVADPAQRITMPDIRS	l +++G+G+fG ++l +++++e vavK ++++ + + e++ +e+ ++l+hpniv++ v++ +l iv+ey++gG+L + + k ++ ++ f +q+ +G+++ +++++ Hrdl N Ll+ ki+DfG +++ ++ +++ ++apE+l +k++ k +DvWs Gv+l+ ++ g+ p+++ ++++ +++++ k ++ ++ ++++e +l+++ + +dp++R t+ ++++	lgkklGeGafGeVvegtlkgekekkevkvavKtlkeeateeekeefleeakimkklkhpnivkllgvctkeepllivteyvegGdLlkfLrkkeekekltlkdllsfalqiAkGmeyLeskklvHrdlaarNvLlse..nkvvkisDfGLardiekddeykkkeeaklpvkWmapEslkekkftsk.sDvWsfGvllwEiftlgeepypgl.snee...vlekl.kegkrlekpekcpeelyelmkqCweedpeeRptfkelve	114.1	4.4e-35
Vigun02g140800.1.p	CAMK_OST1L	Vigun02g140800	CAMK_OST1L	CAMK_OST1L	21	277	1	264	YDFVRDIGSGNFGVARLMRDKQTQELVAVKYIERG-EKIDQNVKREIINHRSLRHPNIIGFKEVILTPTHLAIVMEFASGGELFSRICNAGRFTEDEARFFFQQLISGVSHCHAMEVCHRDLKLENTLLDGSPALHLKICDFGYSKSSMLHSQPNSTVGTPAYIAPEVLLK---KEYDGKIADVWSCGVTLYVMLVGSYPFEDPTDP---RDSWKTIQRVLGVQYSIPDDIQISPECGHLISRIFVFDPAERITIPEILKHEWF	y++v+d+gsg+fGvarl+rdk+t+elvAvK+ierg ek+d+nvkrEi+nhrsLrHpni+ fkev+ltpthla+vmE+a+ggel+++++++gr++edear++fqQl+sgv++cH+++v++Rdlklen+lLdgs+a +lkicDFg+skss+ +s+p+s+vGtpayiaPevl + keYdgk+aDvwscGv+Lyvml+g yPfed++d+ ++ +kt+qr+l v+y+ip+ ++is+ec +L+s+i+v+dpa+Riti ei +h+Wf	yevvkdlgsgsfGvarlvrdketkelvAvKlierglekvdenvkrEilnhrsLrHpnivrfkevvltpthlalvmEYadggelleyvskkgrlsedearylfqQlvsgvdycHrkgvvnRdlklenllLdgseapllkicDFgfskssledskpksrvGtpayiaPevlaaakakeYdgkkaDvwscGvvLyvmllgayPfedeedkkekkevkktlqrileveykipevvaiseecrdLlskilvadpakRitieeikehpWf	404.2	1.7e-123
Vigun02g140800.1.p	CAMK_OST1L	Vigun02g140800	PF00069.22	Protein kinase domain	21	277	1	264	YDFVRDIGSGNFGVARLMRDKQTQELVAVKYIERGEKID---QNVKREIINHRSLRHPNIIGFKEVILTPTHLAIVMEFASGGELFSRICNAGRFTEDEARFFFQQLISGVSHCHAMEVCHRDLKLENTLLDGSPAlhLKICDFGYSKSSMLHSQPNSTVGTPAYIAPEVLLKKEYdGKIADVWSCGVTLYVMLVGSYPFEDPTDPRDSWKTIQ------RVLGV-QYSIPDDIQISPECGHLISRIFVFDPAERITIPEILKHEWF	y ++ +G+G+fG+ +++k+t++ vAvK i++ ++ + ++v rEi +++l+hpni+ ++ev+ ++++l +v+e+++ggel++++ + g ++e+ea+++++q+++g++++H+++++HrDlK eN L+d + lKi+DFG +k +s+ +s vgt+ Y+APEvl ++ey +k +DvWs+Gv+ly +l g pf++ ++ + +k ++ ++lg + ++p + ++s+e+ +l+++++ dp +R+t+ e+l+h+++	yekleklGeGsfGkVykaveketgkivAvKkikkekakkkkekkvlrEikilkklkhpnivrlyevfeekdelylvleyveggeladllsrkgslseeeakkiakqilegleylHskgiiHrDlKpeNiLidekge..lKitDFGlakelessskltsfvgtreYlAPEvlkeney.skkvDvWslGvilyelltgkppfsgekgkekvekeldqlekilkilgetkeklpeaselseeakdllkkllkkdpkkRltaeellqhpyl	233.7	1.5e-71
Vigun02g140800.1.p	CAMK_OST1L	Vigun02g140800	PF07714.14	Protein tyrosine kinase	23	273	3	258	FVRDIGSGNFGV---ARLM-RDKQTQELVAVKYIERGEKID--QNVKREIINHRSLRHPNIIGFKEVILTPTHLAIVMEFASGGELFSRICNA---GRFTEDEARFFFQQLISGVSHCHAMEVCHRDLKLENTLLDGspALHLKICDFGYSKSSMLH---SQPNSTVGTPAYIAPEVLLKKEYDGKiADVWSCGVTLYVMLV-GSYPFEDPtDPRDswkTIQRVlGVQYSIPDDIQISPECGHLISRIFVFDPAERITIPEILK	+ +++G+G+fG ++l ++++++ vavK ++++ + + +++ +e+ ++l+hpni+ + v++ +l iv+e+++gG+L + + + ++t ++ f +q+ +G+++ +++++ Hrdl N Ll+ + ki+DfG +++ + + ++ +++ ++apE+l +k++ k +DvWs Gv+l+ ++ g+ p+++ ++++ +++++ ++ ++ ++++e +l+++ + dp+e	lgkklGeGafGeVvegtlkgekekkevkvavKtlkeeateeekeefleeakimkklkhpnivkllgvctkeepllivteyvegGdLlkfLrkkeekekltlkdllsfalqiAkGmeyLeskklvHrdlaarNvLlse..nkvvkisDfGLardiekddeykkkeeaklpvkWmapEslkekkftsk.sDvWsfGvllwEiftlgeepypgl.snee...vlekl.kegkrlekpekcpeelyelmkqCweedpeeRptfkelve	105.3	2.1e-32
Vigun02g160500.1.p	CAMK_OST1L	Vigun02g160500	CAMK_OST1L	CAMK_OST1L	6	262	1	264	YETLKELGSGNFGVARLAKDKKTEELVAIKYIERG-KKIDANVQREIVNHRSLRHPNIIRFKEVFLTQTHLAIVLEYAAGGELFDRICNAGRLSEDEARFFFQQLISGVSYCHSMQICHRDLKLENTLLDGNPAPRLKICDFGFSKSALLHSQPKSTVGTPAYIAPEVLSR---KEYDGKIADVWSCGVTLYVMLVGAYPFEDPEDP---KNFRKSIGRIMSVQYAIPDYVRVSKECRHLISSIFVANPAKRITMSEIKQHLWF	ye++k+lgsg+fGvarl++dk+t+elvA+K+ierg +k+d+nv+rEi+nhrsLrHpni+rfkev+lt+thla+v+EYa+ggel+++++++grlsedear++fqQl+sgv+ycH++++++Rdlklen+lLdg++ap+lkicDFgfsks+l +s+pks+vGtpayiaPevl++ keYdgk+aDvwscGv+Lyvml+gayPfed+ed+ k+++k + ri++v+y+ip++v++s+ecr+L+s i+va+pakRit++eik+h Wf	yevvkdlgsgsfGvarlvrdketkelvAvKlierglekvdenvkrEilnhrsLrHpnivrfkevvltpthlalvmEYadggelleyvskkgrlsedearylfqQlvsgvdycHrkgvvnRdlklenllLdgseapllkicDFgfskssledskpksrvGtpayiaPevlaaakakeYdgkkaDvwscGvvLyvmllgayPfedeedkkekkevkktlqrileveykipevvaiseecrdLlskilvadpakRitieeikehpWf	413.3	2.7e-126
Vigun02g160500.1.p	CAMK_OST1L	Vigun02g160500	PF00069.22	Protein kinase domain	6	262	1	264	YETLKELGSGNFGVARLAKDKKTEELVAIKYIERGKKID---ANVQREIVNHRSLRHPNIIRFKEVFLTQTHLAIVLEYAAGGELFDRICNAGRLSEDEARFFFQQLISGVSYCHSMQICHRDLKLENTLLDGNPAprLKICDFGFSKSALLHSQPKSTVGTPAYIAPEVLSRKEYdGKIADVWSCGVTLYVMLVGAYPFEDPEDPKNFRKSIGR------IM-SVQYAIPDYVRVSKECRHLISSIFVANPAKRITMSEIKQHLWF	ye+l++lG+G+fG+ a++k+t++ vA+K i++ k+ + +v+rEi +++l+hpni+r++evf ++++l +vley+ ggel+d++ + g lse+ea+++++q+++g++y+Hs++i+HrDlK eN L+d + lKi+DFG++k + +s+ +s vgt+ Y+APEvl+++ey +k +DvWs+Gv+ly +l g pf++ ++ ++++k + + i+ ++ ++p +s+e+++l+++++ +p kR+t++e++qh ++	yekleklGeGsfGkVykaveketgkivAvKkikkekakkkkekkvlrEikilkklkhpnivrlyevfeekdelylvleyveggeladllsrkgslseeeakkiakqilegleylHskgiiHrDlKpeNiLidekge..lKitDFGlakelessskltsfvgtreYlAPEvlkeney.skkvDvWslGvilyelltgkppfsgekgkekvekeldqlekilkilgetkeklpeaselseeakdllkkllkkdpkkRltaeellqhpyl	247.3	1.1e-75
Vigun02g160500.1.p	CAMK_OST1L	Vigun02g160500	PF07714.14	Protein tyrosine kinase	8	260	3	260	TLKELGSGNFGVARLAKDK----KTEELVAIKYIERGKKID--ANVQREIVNHRSLRHPNIIRFKEVFLTQTHLAIVLEYAAGGELFDRICNA---GRLSEDEARFFFQQLISGVSYCHSMQICHRDLKLENTLLDGNPapRLKICDFGFSKSA---LLHSQPKSTVGTPAYIAPEVLSRKEYDGKiADVWSCGVTLYVMLV-GAYPFEDPeDPKNFRKSIgrimSVQYAIPDYVRVSKECRHLISSIFVANPAKRITMSEIKQHL	+ k+lG+G+fG ++ k k+e va+K ++++++ + +++ +e+ ++l+hpni+++ v + + +l iv+ey++gG+L + + + +l+ ++ f +q+ +G++y +s+++ Hrdl N Ll+ n ki+DfG +++ ++ +++ ++apE+l++k++ k +DvWs Gv+l+ ++ g+ p+++ +++++ + + + ++ ++ +++e +l+++ + ++p++	lgkklGeGafGeVvegtlkgekekkevkvavKtlkeeateeekeefleeakimkklkhpnivkllgvctkeepllivteyvegGdLlkfLrkkeekekltlkdllsfalqiAkGmeyLeskklvHrdlaarNvLlsenk..vvkisDfGLardiekddeykkkeeaklpvkWmapEslkekkftsk.sDvWsfGvllwEiftlgeepypgl.sneevlekl....kegkrlekpekcpeelyelmkqCweedpeeRptfkelvekl	122.5	1.2e-37
Vigun03g057600.1.p	CAMK_OST1L	Vigun03g057600	CAMK_OST1L	CAMK_OST1L	4	260	1	264	YEAVKDLGAGNFGVARLMRNKETKELVAMKYIERG-QKIDENVAREIINHRSLRHPNIIRFKEVVLTPTHLAIVMEYAAGGELFERICNAGRFSEDEARYFFQQLISGVHYCHAMQICHRDLKLENTLLDGSPAPRLKICDFGYSKSSLLHSRPKSTVGTPAYIAPEVLSR---REYDGKLADVWSCGVTLYVMLVGAYPFEDQDDP---RNFRKTIQRIMAVQYKIPDYVHISQDCRHLLSRIFVANPLRRISLKEIKNHPWF	ye+vkdlg+g+fGvarl+r+ketkelvA+K+ierg +k+denv+rEi+nhrsLrHpni+rfkevvltpthla+vmEYa+ggel+e+++++gr+sedeary+fqQl+sgv+ycH++++++Rdlklen+lLdgs+ap+lkicDFg+skssl +s+pks+vGtpayiaPevl++ +eYdgk aDvwscGv+Lyvml+gayPfed++d+ ++++kt+qri++v+ykip++v+is++cr+Lls+i+va+p +Ri+++eik+hpWf	yevvkdlgsgsfGvarlvrdketkelvAvKlierglekvdenvkrEilnhrsLrHpnivrfkevvltpthlalvmEYadggelleyvskkgrlsedearylfqQlvsgvdycHrkgvvnRdlklenllLdgseapllkicDFgfskssledskpksrvGtpayiaPevlaaakakeYdgkkaDvwscGvvLyvmllgayPfedeedkkekkevkktlqrileveykipevvaiseecrdLlskilvadpakRitieeikehpWf	426.0	3.9e-130
Vigun03g057600.1.p	CAMK_OST1L	Vigun03g057600	PF00069.22	Protein kinase domain	4	260	1	264	YEAVKDLGAGNFGVARLMRNKETKELVAMKYIERGQKID---ENVAREIINHRSLRHPNIIRFKEVVLTPTHLAIVMEYAAGGELFERICNAGRFSEDEARYFFQQLISGVHYCHAMQICHRDLKLENTLLDGSPAprLKICDFGYSKSSLLHSRPKSTVGTPAYIAPEVLSRREYdGKLADVWSCGVTLYVMLVGAYPFEDQDDPRNFRKTIQR------IM-AVQYKIPDYVHISQDCRHLLSRIFVANPLRRISLKEIKNHPWF	ye ++ lG G+fG+ +++ket++ vA+K i++ ++ + ++v+rEi +++l+hpni+r++ev+ ++++l +v+ey+ ggel++++ + g +se+ea+ +++q+++g++y+H+++i+HrDlK eN L+d + lKi+DFG +k +s+ +s vgt+ Y+APEvl+++ey +k +DvWs+Gv+ly +l g pf+++++ +++k +++ i+ ++ k+p ++s+++++ll++++ +p +R++ +e+++hp++	yekleklGeGsfGkVykaveketgkivAvKkikkekakkkkekkvlrEikilkklkhpnivrlyevfeekdelylvleyveggeladllsrkgslseeeakkiakqilegleylHskgiiHrDlKpeNiLidekge..lKitDFGlakelessskltsfvgtreYlAPEvlkeney.skkvDvWslGvilyelltgkppfsgekgkekvekeldqlekilkilgetkeklpeaselseeakdllkkllkkdpkkRltaeellqhpyl	239.3	3e-73
Vigun03g057600.1.p	CAMK_OST1L	Vigun03g057600	PF07714.14	Protein tyrosine kinase	7	256	4	258	VKDLGAGNFGVARLM----RNKETKELVAMKYIERGQKID--ENVAREIINHRSLRHPNIIRFKEVVLTPTHLAIVMEYAAGGELFERICNA---GRFSEDEARYFFQQLISGVHYCHAMQICHRDLKLENTLLDGspAPRLKICDFGYSKSS---LLHSRPKSTVGTPAYIAPEVLSRREYDGKlADVWSCGVTLYVMLV-GAYPFEDQdDPRNFRKTIqrimAVQYKIPDYVHISQDCRHLLSRIFVANPLRRISLKEIKN	k+lG+G+fG ++++++ va+K ++++++ + e++ +e+ ++l+hpni+++ v++ +l iv+ey++gG+L + + + +++ ++ f +q+ +G++y +++++ Hrdl N Ll+ ki+DfG +++ ++ +++ ++apE+l+++++ k +DvWs Gv+l+ ++ g+ p+++ +++++ +++ +++++ +++++ +l+++ + ++p +R ++ke+ +	gkklGeGafGeVvegtlkgekekkevkvavKtlkeeateeekeefleeakimkklkhpnivkllgvctkeepllivteyvegGdLlkfLrkkeekekltlkdllsfalqiAkGmeyLeskklvHrdlaarNvLlse..nkvvkisDfGLardiekddeykkkeeaklpvkWmapEslkekkftsk.sDvWsfGvllwEiftlgeepypgl.sneevlekl....kegkrlekpekcpeelyelmkqCweedpeeRptfkelve	114.8	2.7e-35
Vigun03g078400.1.p	CAMK_OST1L	Vigun03g078400	CAMK_OST1L	CAMK_OST1L	4	260	1	264	YEIIKDIGSGNFGVAKLVKEKWTGQLYAVKFIERG-FKIDEHVQREIINHRSLKHPNIIRFKEVLLTPTHLAIVMEYASGGELFERICSAGRFSEDEARYFFQQLISGVSYCHSMEICHRDLKLENTLLDGSSAPRLKICDFGYSKSSVLHSQPKSTVGTPAYIAPEVLSR---KEYDGKVADVWSCGVTLYVMLVGAYPFEDPEDP---RNFRKTLQRILSVHYSIPDYVRISKECRHLLSRIFVANPEKRISIPEIKMHPWF	ye++kd+gsg+fGva+lv++k t++l+AvK+ierg k+de+v+rEi+nhrsL+Hpni+rfkev+ltpthla+vmEYa+ggel+e+++++gr+sedeary+fqQl+sgv+ycH++++++Rdlklen+lLdgs+ap+lkicDFg+skss+ +s+pks+vGtpayiaPevl++ keYdgk+aDvwscGv+Lyvml+gayPfed+ed+ ++++ktlqril+v+y+ip++v+is+ecr+Lls+i+va+p+kRi+i eik hpWf	yevvkdlgsgsfGvarlvrdketkelvAvKlierglekvdenvkrEilnhrsLrHpnivrfkevvltpthlalvmEYadggelleyvskkgrlsedearylfqQlvsgvdycHrkgvvnRdlklenllLdgseapllkicDFgfskssledskpksrvGtpayiaPevlaaakakeYdgkkaDvwscGvvLyvmllgayPfedeedkkekkevkktlqrileveykipevvaiseecrdLlskilvadpakRitieeikehpWf	416.1	3.9e-127
Vigun03g078400.1.p	CAMK_OST1L	Vigun03g078400	PF00069.22	Protein kinase domain	4	260	1	264	YEIIKDIGSGNFGVAKLVKEKWTGQLYAVKFIERGFKID---EHVQREIINHRSLKHPNIIRFKEVLLTPTHLAIVMEYASGGELFERICSAGRFSEDEARYFFQQLISGVSYCHSMEICHRDLKLENTLLDGSSAprLKICDFGYSKSSVLHSQPKSTVGTPAYIAPEVLSRKEYdGKVADVWSCGVTLYVMLVGAYPFEDPEDPRNFRKTLQR------IL-SVHYSIPDYVRISKECRHLLSRIFVANPEKRISIPEIKMHPWF	ye ++ +G+G+fG+ ++ek+tg+ +AvK i++ + + ++v+rEi +++lkhpni+r++ev+ ++++l +v+ey++ggel++++ g +se+ea+ +++q+++g++y+Hs++i+HrDlK eN L+d ++ lKi+DFG +k +s+ +s vgt+ Y+APEvl+++ey +k +DvWs+Gv+ly +l g pf++ ++ +++k l++ il ++ ++p +s+e+++ll++++ +p+kR+++ e++ hp++	yekleklGeGsfGkVykaveketgkivAvKkikkekakkkkekkvlrEikilkklkhpnivrlyevfeekdelylvleyveggeladllsrkgslseeeakkiakqilegleylHskgiiHrDlKpeNiLidekge..lKitDFGlakelessskltsfvgtreYlAPEvlkeney.skkvDvWslGvilyelltgkppfsgekgkekvekeldqlekilkilgetkeklpeaselseeakdllkkllkkdpkkRltaeellqhpyl	242.3	3.6e-74
Vigun03g078400.1.p	CAMK_OST1L	Vigun03g078400	PF07714.14	Protein tyrosine kinase	6	255	3	257	IIKDIGSGNFGVAKLVK----EKWTGQLYAVKFIERGFKID--EHVQREIINHRSLKHPNIIRFKEVLLTPTHLAIVMEYASGGELFERICSA---GRFSEDEARYFFQQLISGVSYCHSMEICHRDLKLENTLLDGssAPRLKICDFGYSKSS---VLHSQPKSTVGTPAYIAPEVLSRKEYDGKvADVWSCGVTLYVMLV-GAYPFEDPeDPRNfrkTLQRIlSVHYSIPDYVRISKECRHLLSRIFVANPEKRISIPEIK	+ k++G+G+fG + ++ + + avK ++++ + + e++ +e+ ++lkhpni+++ v + +l iv+ey++gG+L + + + +++ ++ f +q+ +G++y +s+++ Hrdl N Ll+ ki+DfG +++ ++ +++ ++apE+l++k++ k +DvWs Gv+l+ ++ g+ p+++ ++++ +l+++ + ++ ++ +++e +l+++ + ++pe+	lgkklGeGafGeVvegtlkgekekkevkvavKtlkeeateeekeefleeakimkklkhpnivkllgvctkeepllivteyvegGdLlkfLrkkeekekltlkdllsfalqiAkGmeyLeskklvHrdlaarNvLlse..nkvvkisDfGLardiekddeykkkeeaklpvkWmapEslkekkftsk.sDvWsfGvllwEiftlgeepypgl.snee...vlekl.kegkrlekpekcpeelyelmkqCweedpeeRptfkelv	108.9	1.7e-33
Vigun03g086300.1.p	CAMK_OST1L	Vigun03g086300	CAMK_OST1L	CAMK_OST1L	40	235	62	264	HKVALTPTHLAIVMEYAAGGELFYHVLHQRRIAEDQARYFFQQLIAGVSYCHDMEICHRDLKLENTLLDGSPAHRLKICDFGYSKSCLNYSRTHSMVGTPAYIAPEIISG---KDYDGKLADVWSCGVMLYTMLVGTLPFEDKNDR---QNLRKMVQRISAVQYEFPH-NVLSEGSKNLISRIFVANPSKRITMEEIKSHPWF	++v ltpthla+vmEYa+ggel+ v ++ r++ed+ary+fqQl+ gv+ycH +++++Rdlklen+lLdgs+a +lkicDFg+sks l+ s+++s vGtpayiaPe+++ k+Ydgk aDvwscGv+Ly+ml+g++Pfed++d+ ++++k++qri++v+y+ p+ +se ++L+s+i+va+p+kRit+eeik+hpWf	kevvltpthlalvmEYadggelleyvskkgrlsedearylfqQlvsgvdycHrkgvvnRdlklenllLdgseapllkicDFgfskssledskpksrvGtpayiaPevlaaakakeYdgkkaDvwscGvvLyvmllgayPfedeedkkekkevkktlqrileveykipevvaiseecrdLlskilvadpakRitieeikehpWf	285.1	3.6e-87
Vigun03g086300.1.p	CAMK_OST1L	Vigun03g086300	PF00069.22	Protein kinase domain	43	235	67	264	ALTPTHLAIVMEYAAGGELFYHVLHQRRIAEDQARYFFQQLIAGVSYCHDMEICHRDLKLENTLLDgSPAHrLKICDFGYSKSCLNYSRTHSMVGTPAYIAPEIISGKDYdGKLADVWSCGVMLYTMLVGTLPFEDKNDRQNLRKMVQR------I---SAVQYEFPHNVlSEGSKNLISRIFVANPSKRITMEEIKSHPWF	++++l +v+ey+ ggel+ ++ ++ ++e++a+ +++q+++g++y+H+++i+HrDlK eN L+d + ++ lKi+DFG +k + s+++s+vgt+ Y+APE++++++y +k +DvWs+Gv+ly++l g+ pf++++++++ +k++++ i + ++++ ++++ se k+l+++++ +p+kR+t+ee+++hp++	feekdelylvleyveggeladllsrkgslseeeakkiakqilegleylHskgiiHrDlKpeNiLid.ekge.lKitDFGlakelessskltsfvgtreYlAPEvlkeney.skkvDvWslGvilyelltgkppfsgekgkekvekeldqlekilkilgetkeklpeasel.seeakdllkkllkkdpkkRltaeellqhpyl	184.2	1.9e-56
Vigun03g086300.1.p	CAMK_OST1L	Vigun03g086300	PF07714.14	Protein tyrosine kinase	46	231	73	258	PTHLAIVMEYAAGGELFYHVLHQ---RRIAEDQARYFFQQLIAGVSYCHDMEICHRDLKLENTLLDGspAHRLKICDFGYSKSC---LNYSRTHSMVGTPAYIAPEIISGKDYDGKlADVWSCGVMLYTMLV-GTLPFEDKnDRQNLRKMVqrISAVQYEFPHNVLSEgSKNLISRIFVANPSKRITMEEIKS	+l iv+ey++gG+L ++ ++ +++ ++ f +q+ +G++y +++++ Hrdl N Ll+ + ki+DfG +++ +y+++++ ++apE+++ k + k +DvWs Gv+l+ ++ g p+++ + +++ +++ + + e p+++ +e ++l+++ + ++p++R t++e+ +	eepllivteyvegGdLlkfLrkkeekekltlkdllsfalqiAkGmeyLeskklvHrdlaarNvLlse..nkvvkisDfGLardiekddeykkkeeaklpvkWmapEslkekkftsk.sDvWsfGvllwEiftlgeepypgl.sneevlekl..kegkrlekpekcpee.lyelmkqCweedpeeRptfkelve	86.7	9.6e-27
Vigun03g183800.1.p	CAMK_OST1L	Vigun03g183800	CAMK_OST1L	CAMK_OST1L	23	279	1	264	YELVRDIGSGNFGVARLMRDKHTEELVAVKYIERG-EKIDENVQREIINHRSLRHPNIVRFKEVILTPTHLAIVMEYASGGELFERICNAGRFSEDEARFFFQQLISGVSYCHAMQVCHRDLKLENTLLDGSPAPRLKICDFGYSKSSVLHSQPKSTVGTPAYIAPEVLLK---KEYDGKIADVWSCGVTLYVMLVGAYPFEDPEEP---KNFRKTIHRILNVQYSIPDYVHISPECRHLISRIFVADPAKRISIPEIRNHEWF	ye+v+d+gsg+fGvarl+rdk+t+elvAvK+ierg ek+denv+rEi+nhrsLrHpnivrfkev+ltpthla+vmEYa+ggel+e+++++gr+sedear++fqQl+sgv+ycH+++v++Rdlklen+lLdgs+ap+lkicDFg+skss+ +s+pks+vGtpayiaPevl + keYdgk+aDvwscGv+Lyvml+gayPfed+e++ k+++kt++ril+v+y+ip++v+is+ecr+L+s+i+vadpakRi+i ei++h+Wf	yevvkdlgsgsfGvarlvrdketkelvAvKlierglekvdenvkrEilnhrsLrHpnivrfkevvltpthlalvmEYadggelleyvskkgrlsedearylfqQlvsgvdycHrkgvvnRdlklenllLdgseapllkicDFgfskssledskpksrvGtpayiaPevlaaakakeYdgkkaDvwscGvvLyvmllgayPfedeedkkekkevkktlqrileveykipevvaiseecrdLlskilvadpakRitieeikehpWf	426.5	2.6e-130
Vigun03g183800.1.p	CAMK_OST1L	Vigun03g183800	PF00069.22	Protein kinase domain	23	279	1	264	YELVRDIGSGNFGVARLMRDKHTEELVAVKYIERGEKID---ENVQREIINHRSLRHPNIVRFKEVILTPTHLAIVMEYASGGELFERICNAGRFSEDEARFFFQQLISGVSYCHAMQVCHRDLKLENTLLDGSPAprLKICDFGYSKSSVLHSQPKSTVGTPAYIAPEVLLKKEYdGKIADVWSCGVTLYVMLVGAYPFEDPEEPKNFRKTIHR------IL-NVQYSIPDYVHISPECRHLISRIFVADPAKRISIPEIRNHEWF	ye ++ +G+G+fG+ +++k+t++ vAvK i++ ++ + ++v+rEi +++l+hpnivr++ev+ ++++l +v+ey++ggel++++ + g +se+ea+++++q+++g++y+H+++++HrDlK eN L+d + lKi+DFG +k +s+ +s vgt+ Y+APEvl ++ey +k +DvWs+Gv+ly +l g pf++ ++ ++++k +++ il +++ ++p ++s+e+++l+++++ dp kR+++ e+ +h+++	yekleklGeGsfGkVykaveketgkivAvKkikkekakkkkekkvlrEikilkklkhpnivrlyevfeekdelylvleyveggeladllsrkgslseeeakkiakqilegleylHskgiiHrDlKpeNiLidekge..lKitDFGlakelessskltsfvgtreYlAPEvlkeney.skkvDvWslGvilyelltgkppfsgekgkekvekeldqlekilkilgetkeklpeaselseeakdllkkllkkdpkkRltaeellqhpyl	243.0	2.3e-74
Vigun03g183800.1.p	CAMK_OST1L	Vigun03g183800	PF07714.14	Protein tyrosine kinase	25	275	3	258	LVRDIGSGNFGV---ARLM-RDKHTEELVAVKYIERGEKID--ENVQREIINHRSLRHPNIVRFKEVILTPTHLAIVMEYASGGELFERICNA---GRFSEDEARFFFQQLISGVSYCHAMQVCHRDLKLENTLLDGspAPRLKICDFGYSKSS---VLHSQPKSTVGTPAYIAPEVLLKKEYDGKiADVWSCGVTLYVMLV-GAYPFEDPeEPKNfrkTIHRIlNVQYSIPDYVHISPECRHLISRIFVADPAKRISIPEIRN	l +++G+G+fG ++l +++++e vavK ++++ + + e++ +e+ ++l+hpniv++ v++ +l iv+ey++gG+L + + + +++ ++ f +q+ +G++y +++++ Hrdl N Ll+ ki+DfG +++ ++ +++ ++apE+l +k++ k +DvWs Gv+l+ ++ g+ p+++ ++++ +++++ + ++ ++ ++++e +l+++ + +dp++R ++ e+++	lgkklGeGafGeVvegtlkgekekkevkvavKtlkeeateeekeefleeakimkklkhpnivkllgvctkeepllivteyvegGdLlkfLrkkeekekltlkdllsfalqiAkGmeyLeskklvHrdlaarNvLlse..nkvvkisDfGLardiekddeykkkeeaklpvkWmapEslkekkftsk.sDvWsfGvllwEiftlgeepypgl.snee...vlekl.kegkrlekpekcpeelyelmkqCweedpeeRptfkelve	115.0	2.3e-35
Vigun03g273900.1.p	CAMK_OST1L	Vigun03g273900	CAMK_OST1L	CAMK_OST1L	23	279	1	264	YDLVRDIGSGNFGVARLMQDKQTKELVAVKYIERG-DKIDENVKREIINHRSLRHPNIVRFKEVILTPTHLAIVMEYASGGELFERICNAGRFTEDEARFFFQQLISGVSYCHAMQVCHRDLKLENTLLDGSPAPRLKICDFGYSKSSVLHSQPKSTVGTPAYIAPEVLLK---KEYDGKLADVWSCGVTLYVMLVGAYPFEDPNEP---KDFRKTIQRILSVQYAIPDCVQISQECRHLISRIFVFDPAERITMSEIWNHEWF	y++v+d+gsg+fGvarl++dk+tkelvAvK+ierg +k+denvkrEi+nhrsLrHpnivrfkev+ltpthla+vmEYa+ggel+e+++++gr++edear++fqQl+sgv+ycH+++v++Rdlklen+lLdgs+ap+lkicDFg+skss+ +s+pks+vGtpayiaPevl + keYdgk aDvwscGv+Lyvml+gayPfed++++ k+++kt+qril+v+y+ip+ v+is+ecr+L+s+i+v+dpa+Rit++ei +h+Wf	yevvkdlgsgsfGvarlvrdketkelvAvKlierglekvdenvkrEilnhrsLrHpnivrfkevvltpthlalvmEYadggelleyvskkgrlsedearylfqQlvsgvdycHrkgvvnRdlklenllLdgseapllkicDFgfskssledskpksrvGtpayiaPevlaaakakeYdgkkaDvwscGvvLyvmllgayPfedeedkkekkevkktlqrileveykipevvaiseecrdLlskilvadpakRitieeikehpWf	422.4	4.8e-129
Vigun03g273900.1.p	CAMK_OST1L	Vigun03g273900	PF00069.22	Protein kinase domain	23	279	1	264	YDLVRDIGSGNFGVARLMQDKQTKELVAVKYIERGDKID---ENVKREIINHRSLRHPNIVRFKEVILTPTHLAIVMEYASGGELFERICNAGRFTEDEARFFFQQLISGVSYCHAMQVCHRDLKLENTLLDGSPAprLKICDFGYSKSSVLHSQPKSTVGTPAYIAPEVLLKKEYdGKLADVWSCGVTLYVMLVGAYPFEDPNEPKDFRKTIQR------IL-SVQYAIPDCVQISQECRHLISRIFVFDPAERITMSEIWNHEWF	y ++ +G+G+fG+ + +k+t++ vAvK i++ ++ + ++v rEi +++l+hpnivr++ev+ ++++l +v+ey++ggel++++ + g ++e+ea+++++q+++g++y+H+++++HrDlK eN L+d + lKi+DFG +k +s+ +s vgt+ Y+APEvl ++ey +k +DvWs+Gv+ly +l g pf++ ++ ++++k +++ il ++ ++p ++s+e+++l+++++ dp +R+t++e+ +h+++	yekleklGeGsfGkVykaveketgkivAvKkikkekakkkkekkvlrEikilkklkhpnivrlyevfeekdelylvleyveggeladllsrkgslseeeakkiakqilegleylHskgiiHrDlKpeNiLidekge..lKitDFGlakelessskltsfvgtreYlAPEvlkeney.skkvDvWslGvilyelltgkppfsgekgkekvekeldqlekilkilgetkeklpeaselseeakdllkkllkkdpkkRltaeellqhpyl	241.3	7.3e-74
Vigun03g273900.1.p	CAMK_OST1L	Vigun03g273900	PF07714.14	Protein tyrosine kinase	25	274	3	257	LVRDIGSGNFGV---ARLM-QDKQTKELVAVKYIERGDKID--ENVKREIINHRSLRHPNIVRFKEVILTPTHLAIVMEYASGGELFERICNA---GRFTEDEARFFFQQLISGVSYCHAMQVCHRDLKLENTLLDGspAPRLKICDFGYSKSS---VLHSQPKSTVGTPAYIAPEVLLKKEYDGKlADVWSCGVTLYVMLV-GAYPFEDPnEPKDFRKTIqrilSVQYAIPDCVQISQECRHLISRIFVFDPAERITMSEIW	l +++G+G+fG ++l ++++++ vavK ++++ + + e++ +e+ ++l+hpniv++ v++ +l iv+ey++gG+L + + + ++t ++ f +q+ +G++y +++++ Hrdl N Ll+ ki+DfG +++ ++ +++ ++apE+l +k++ k +DvWs Gv+l+ ++ g+ p+++ +++++ +++ + ++ ++ ++++e +l+++ + dp+eR t++e+	lgkklGeGafGeVvegtlkgekekkevkvavKtlkeeateeekeefleeakimkklkhpnivkllgvctkeepllivteyvegGdLlkfLrkkeekekltlkdllsfalqiAkGmeyLeskklvHrdlaarNvLlse..nkvvkisDfGLardiekddeykkkeeaklpvkWmapEslkekkftsk.sDvWsfGvllwEiftlgeepypgl.sneevlekl....kegkrlekpekcpeelyelmkqCweedpeeRptfkelv	117.9	3.1e-36
Vigun03g297300.1.p	CAMK_OST1L	Vigun03g297300	CAMK_OST1L	CAMK_OST1L	5	261	1	264	YEPLKELGSGNFGVARLAKDKKTGELVAVKYIERG-KKIDENVQREIINHRSLRHPNIIRFKEVLLTPTHLAIVLEYASGGELFERICSAGRFSEDEARYFFQQLISGVSYCHSMEICHRDLKLENTLLDGKPSPRLKICDFGYSKSALLHSQPKSTVGTPAYIAPEVLSR---KEYDGKISDVWSCGVTLYVMLVGAYPFEDPEDP---RNFRKTIGRIIGVQYSIPDYVRVSSECRNLLSRIFVADPAKRITIPEIKQNPWF	ye +k+lgsg+fGvarl++dk+t+elvAvK+ierg +k+denv+rEi+nhrsLrHpni+rfkev+ltpthla+v+EYa+ggel+e+++++gr+sedeary+fqQl+sgv+ycH++++++Rdlklen+lLdg++ p+lkicDFg+sks+l +s+pks+vGtpayiaPevl++ keYdgk++DvwscGv+Lyvml+gayPfed+ed+ ++++kt+ ri+ v+y+ip++v++s+ecr+Lls+i+vadpakRiti eik+ pWf	yevvkdlgsgsfGvarlvrdketkelvAvKlierglekvdenvkrEilnhrsLrHpnivrfkevvltpthlalvmEYadggelleyvskkgrlsedearylfqQlvsgvdycHrkgvvnRdlklenllLdgseapllkicDFgfskssledskpksrvGtpayiaPevlaaakakeYdgkkaDvwscGvvLyvmllgayPfedeedkkekkevkktlqrileveykipevvaiseecrdLlskilvadpakRitieeikehpWf	411.3	1.2e-125
Vigun03g297300.1.p	CAMK_OST1L	Vigun03g297300	PF00069.22	Protein kinase domain	5	261	1	264	YEPLKELGSGNFGVARLAKDKKTGELVAVKYIERGKKID---ENVQREIINHRSLRHPNIIRFKEVLLTPTHLAIVLEYASGGELFERICSAGRFSEDEARYFFQQLISGVSYCHSMEICHRDLKLENTLLDGKPSprLKICDFGYSKSALLHSQPKSTVGTPAYIAPEVLSRKEYdGKISDVWSCGVTLYVMLVGAYPFEDPEDPR----NFRK--TIGRIIG-VQYSIPDYVRVSSECRNLLSRIFVADPAKRITIPEIKQNPWF	ye l++lG+G+fG+ a++k+tg+ vAvK i++ k+ + ++v+rEi +++l+hpni+r++ev+ ++++l +vley++ggel++++ g +se+ea+ +++q+++g++y+Hs++i+HrDlK eN L+d k lKi+DFG +k + +s+ +s vgt+ Y+APEvl+++ey +k +DvWs+Gv+ly +l g pf++ ++ ++++ +i +i+g ++ ++p +s+e+++ll++++ dp kR+t+ e++q+p++	yekleklGeGsfGkVykaveketgkivAvKkikkekakkkkekkvlrEikilkklkhpnivrlyevfeekdelylvleyveggeladllsrkgslseeeakkiakqilegleylHskgiiHrDlKpeNiLidekge..lKitDFGlakelessskltsfvgtreYlAPEvlkeney.skkvDvWslGvilyelltgkppfsgekgkekvekeldqlekilkilgetkeklpeaselseeakdllkkllkkdpkkRltaeellqhpyl	240.1	1.8e-73
Vigun03g297300.1.p	CAMK_OST1L	Vigun03g297300	PF07714.14	Protein tyrosine kinase	9	257	5	258	KELGSGNFGVARLAKDK----KTGELVAVKYIERGKKID--ENVQREIINHRSLRHPNIIRFKEVLLTPTHLAIVLEYASGGELFERICSA---GRFSEDEARYFFQQLISGVSYCHSMEICHRDLKLENTLLDGkpSPRLKICDFGYSKSA---LLHSQPKSTVGTPAYIAPEVLSRKEYDGKiSDVWSCGVTLYVMLV-GAYPFEDPeDPRNFRKTIgriiGVQYSIPDYVRVSSECRNLLSRIFVADPAKRITIPEIKQ	k+lG+G+fG ++ k k+ vavK ++++++ + e++ +e+ ++l+hpni+++ v + +l iv+ey++gG+L + + + +++ ++ f +q+ +G++y +s+++ Hrdl N Ll+ + ki+DfG +++ ++ +++ ++apE+l++k++ k sDvWs Gv+l+ ++ g+ p+++ +++++ +++ ++ ++ +++e +l+++ + +dp++R t+ e+ +	kklGeGafGeVvegtlkgekekkevkvavKtlkeeateeekeefleeakimkklkhpnivkllgvctkeepllivteyvegGdLlkfLrkkeekekltlkdllsfalqiAkGmeyLeskklvHrdlaarNvLlse..nkvvkisDfGLardiekddeykkkeeaklpvkWmapEslkekkftsk.sDvWsfGvllwEiftlgeepypgl.sneevlekl....kegkrlekpekcpeelyelmkqCweedpeeRptfkelve	115.2	2e-35
Vigun06g234200.1.p	CAMK_OST1L	Vigun06g234200	CAMK_OST1L	CAMK_OST1L	4	260	1	264	YELVKDIGSGNFGVARLMRHKETKELVAMKYIERG-HKIDENVAREIINHRSLRHHNIIRFKEVVLTPTHLGIVMEYAAGGELFERICSAGRFSEDEARYFFQQLISGVSYCHSMQICHRDLKLENTLLDGSPAPRLKICDFGYSKSSLLHSRPKSTVGTPAYIAPEVLSR---REYDGKLADVWSCGVTLYVMLVGAYPFEDQDDP---KNFRKTINRIMAVQYKIPDYVHISQDCRHLLSRIFVANPVRRITIKEIKSHPWF	ye+vkd+gsg+fGvarl+r+ketkelvA+K+ierg +k+denv+rEi+nhrsLrH ni+rfkevvltpthl++vmEYa+ggel+e+++++gr+sedeary+fqQl+sgv+ycH++++++Rdlklen+lLdgs+ap+lkicDFg+skssl +s+pks+vGtpayiaPevl++ +eYdgk aDvwscGv+Lyvml+gayPfed++d+ k+++kt++ri++v+ykip++v+is++cr+Lls+i+va+p +Riti+eik+hpWf	yevvkdlgsgsfGvarlvrdketkelvAvKlierglekvdenvkrEilnhrsLrHpnivrfkevvltpthlalvmEYadggelleyvskkgrlsedearylfqQlvsgvdycHrkgvvnRdlklenllLdgseapllkicDFgfskssledskpksrvGtpayiaPevlaaakakeYdgkkaDvwscGvvLyvmllgayPfedeedkkekkevkktlqrileveykipevvaiseecrdLlskilvadpakRitieeikehpWf	424.5	1.1e-129
Vigun06g234200.1.p	CAMK_OST1L	Vigun06g234200	PF00069.22	Protein kinase domain	4	260	1	264	YELVKDIGSGNFGVARLMRHKETKELVAMKYIERGHKID---ENVAREIINHRSLRHHNIIRFKEVVLTPTHLGIVMEYAAGGELFERICSAGRFSEDEARYFFQQLISGVSYCHSMQICHRDLKLENTLLDGSPAprLKICDFGYSKSSLLHSRPKSTVGTPAYIAPEVLSRREYdGKLADVWSCGVTLYVMLVGAYPFEDQDDPKNFRKTINR------IM-AVQYKIPDYVHISQDCRHLLSRIFVANPVRRITIKEIKSHPWF	ye ++ +G+G+fG+ +++ket++ vA+K i++ ++ + ++v+rEi +++l+h ni+r++ev+ ++++l +v+ey+ ggel++++ g +se+ea+ +++q+++g++y+Hs++i+HrDlK eN L+d + lKi+DFG +k +s+ +s vgt+ Y+APEvl+++ey +k +DvWs+Gv+ly +l g pf+++++ ++++k +++ i+ ++ k+p ++s+++++ll++++ +p +R+t++e+++hp++	yekleklGeGsfGkVykaveketgkivAvKkikkekakkkkekkvlrEikilkklkhpnivrlyevfeekdelylvleyveggeladllsrkgslseeeakkiakqilegleylHskgiiHrDlKpeNiLidekge..lKitDFGlakelessskltsfvgtreYlAPEvlkeney.skkvDvWslGvilyelltgkppfsgekgkekvekeldqlekilkilgetkeklpeaselseeakdllkkllkkdpkkRltaeellqhpyl	240.0	1.9e-73
Vigun06g234200.1.p	CAMK_OST1L	Vigun06g234200	PF07714.14	Protein tyrosine kinase	6	256	3	258	LVKDIGSGNFGVARLMR----HKETKELVAMKYIERGHKID--ENVAREIINHRSLRHHNIIRFKEVVLTPTHLGIVMEYAAGGELFERICSA---GRFSEDEARYFFQQLISGVSYCHSMQICHRDLKLENTLLDGspAPRLKICDFGYSKSS---LLHSRPKSTVGTPAYIAPEVLSRREYDGKlADVWSCGVTLYVMLV-GAYPFEDQdDPKNFRKTInrimAVQYKIPDYVHISQDCRHLLSRIFVANPVRRITIKEIKS	l k++G+G+fG + +++++ va+K ++++++ + e++ +e+ ++l+h+ni+++ v++ +l iv+ey++gG+L + + + +++ ++ f +q+ +G++y +s+++ Hrdl N Ll+ ki+DfG +++ ++ +++ ++apE+l+++++ k +DvWs Gv+l+ ++ g+ p+++ +++++ +++ +++++ +++++ +l+++ + ++p +R t+ke+ +	lgkklGeGafGeVvegtlkgekekkevkvavKtlkeeateeekeefleeakimkklkhpnivkllgvctkeepllivteyvegGdLlkfLrkkeekekltlkdllsfalqiAkGmeyLeskklvHrdlaarNvLlse..nkvvkisDfGLardiekddeykkkeeaklpvkWmapEslkekkftsk.sDvWsfGvllwEiftlgeepypgl.sneevlekl....kegkrlekpekcpeelyelmkqCweedpeeRptfkelve	115.1	2.2e-35
Vigun08g103000.1.p	CAMK_OST1L	Vigun08g103000	CAMK_OST1L	CAMK_OST1L	4	260	1	264	YEILKDIGSGNFAVAKLVRENRTNELFAVKFIERG-QKIDEHVQREIMNHRSLKHPNIIRFKEVLLTPTHLAIVMEYASGGELFERICNAGRFSEDEARFFFQQLISGVSYCHSMQICHRDLKLENTLLDGSTAPRLKICDFGYSKSSVLHSQPKSTVGTPAYIAPEVLTR---KEYDGKIADVWSCGVTLYVMLVGAYPFEDPADP---RNFKKTIGKILSVQYSVPDYVRVSMECRHLLSQIFVASPEKRITIPEIKNHPWF	ye++kd+gsg+f va+lvr+++t+el+AvK+ierg +k+de+v+rEi+nhrsL+Hpni+rfkev+ltpthla+vmEYa+ggel+e+++++gr+sedear++fqQl+sgv+ycH++++++Rdlklen+lLdgs+ap+lkicDFg+skss+ +s+pks+vGtpayiaPevl++ keYdgk+aDvwscGv+Lyvml+gayPfed+ d+ +++kkt+ +il+v+y++p++v++s+ecr+Lls+i+va p+kRiti eik+hpWf	yevvkdlgsgsfGvarlvrdketkelvAvKlierglekvdenvkrEilnhrsLrHpnivrfkevvltpthlalvmEYadggelleyvskkgrlsedearylfqQlvsgvdycHrkgvvnRdlklenllLdgseapllkicDFgfskssledskpksrvGtpayiaPevlaaakakeYdgkkaDvwscGvvLyvmllgayPfedeedkkekkevkktlqrileveykipevvaiseecrdLlskilvadpakRitieeikehpWf	412.7	4.2e-126
Vigun08g103000.1.p	CAMK_OST1L	Vigun08g103000	PF00069.22	Protein kinase domain	4	260	1	264	YEILKDIGSGNFAVAKLVRENRTNELFAVKFIERGQKID---EHVQREIMNHRSLKHPNIIRFKEVLLTPTHLAIVMEYASGGELFERICNAGRFSEDEARFFFQQLISGVSYCHSMQICHRDLKLENTLLDgS-TAprLKICDFGYSKSSVLHSQPKSTVGTPAYIAPEVLTRKEYdGKIADVWSCGVTLYVMLVGAYPFEDPADPRNFKKTIGK------IL-SVQYSVPDYVRVSMECRHLLSQIFVASPEKRITIPEIKNHPWF	ye l+ +G+G+f++ ++e++t++ +AvK i++ ++ + ++v+rEi +++lkhpni+r++ev+ ++++l +v+ey++ggel++++ + g +se+ea+++++q+++g++y+Hs++i+HrDlK eN L+d + lKi+DFG +k +s+ +s vgt+ Y+APEvl+++ey +k +DvWs+Gv+ly +l g pf++ + +++k + + il ++ ++p +s e+++ll++++ p+kR+t+ e+++hp++	yekleklGeGsfGkVykaveketgkivAvKkikkekakkkkekkvlrEikilkklkhpnivrlyevfeekdelylvleyveggeladllsrkgslseeeakkiakqilegleylHskgiiHrDlKpeNiLid.ekge..lKitDFGlakelessskltsfvgtreYlAPEvlkeney.skkvDvWslGvilyelltgkppfsgekgkekvekeldqlekilkilgetkeklpeaselseeakdllkkllkkdpkkRltaeellqhpyl	241.9	4.9e-74
Vigun08g103000.1.p	CAMK_OST1L	Vigun08g103000	PF07714.14	Protein tyrosine kinase	6	256	3	258	ILKDIGSGNFAVAK---LV-RENRTNELFAVKFIERGQKID--EHVQREIMNHRSLKHPNIIRFKEVLLTPTHLAIVMEYASGGELFERICNA---GRFSEDEARFFFQQLISGVSYCHSMQICHRDLKLENTLLDGstAPRLKICDFGYSKSS---VLHSQPKSTVGTPAYIAPEVLTRKEYDGKiADVWSCGVTLYVMLV-GAYPFEDPaDPRNFKKTIgkilSVQYSVPDYVRVSMECRHLLSQIFVASPEKRITIPEIKN	+ k++G+G+f+ l ++++++ avK ++++++ + e++ +e+ ++lkhpni+++ v + +l iv+ey++gG+L + + + +++ ++ f +q+ +G++y +s+++ Hrdl N Ll+ ki+DfG +++ ++ +++ ++apE+l++k++ k +DvWs Gv+l+ ++ g+ p+++ +++++ +++ + ++ ++ ++ e +l++q + ++pe+	lgkklGeGafGeVvegtlkgekekkevkvavKtlkeeateeekeefleeakimkklkhpnivkllgvctkeepllivteyvegGdLlkfLrkkeekekltlkdllsfalqiAkGmeyLeskklvHrdlaarNvLlse..nkvvkisDfGLardiekddeykkkeeaklpvkWmapEslkekkftsk.sDvWsfGvllwEiftlgeepypgl.sneevlekl....kegkrlekpekcpeelyelmkqCweedpeeRptfkelve	109.2	1.4e-33
Vigun09g114100.1.p	CAMK_OST1L	Vigun09g114100	CAMK_OST1L	CAMK_OST1L	4	260	1	264	YEAVKELGAGNFGVARLMRNRVTKELVAMKYIERG-PKIDENVAREIMNHRSLRHPNIIRYKEVVLTPTHLAIVMEYAAGGELFERICSAGRFSEDEARYFFQQLISGVHFCHTMQICHRDLKLENTLLDGSPAPRLKICDFGYSKSSLLHSRPKSTVGTPAYIAPEVLSR---REYDGKLADVWSCGVTLYVMLVGAYPFEDQDDP---RNFRKTIQRIMAVQYKIPDYVHISQDCRQLLSRIFVANPLRRITIKEIKKHPWF	ye+vk+lg+g+fGvarl+r++ tkelvA+K+ierg +k+denv+rEi+nhrsLrHpni+r+kevvltpthla+vmEYa+ggel+e+++++gr+sedeary+fqQl+sgv++cH++++++Rdlklen+lLdgs+ap+lkicDFg+skssl +s+pks+vGtpayiaPevl++ +eYdgk aDvwscGv+Lyvml+gayPfed++d+ ++++kt+qri++v+ykip++v+is++cr+Lls+i+va+p +Riti+eik+hpWf	yevvkdlgsgsfGvarlvrdketkelvAvKlierglekvdenvkrEilnhrsLrHpnivrfkevvltpthlalvmEYadggelleyvskkgrlsedearylfqQlvsgvdycHrkgvvnRdlklenllLdgseapllkicDFgfskssledskpksrvGtpayiaPevlaaakakeYdgkkaDvwscGvvLyvmllgayPfedeedkkekkevkktlqrileveykipevvaiseecrdLlskilvadpakRitieeikehpWf	418.6	6.7e-128
Vigun09g114100.1.p	CAMK_OST1L	Vigun09g114100	PF00069.22	Protein kinase domain	4	260	1	264	YEAVKELGAGNFGVARLMRNRVTKELVAMKYIERGPKID---ENVAREIMNHRSLRHPNIIRYKEVVLTPTHLAIVMEYAAGGELFERICSAGRFSEDEARYFFQQLISGVHFCHTMQICHRDLKLENTLLDGSPAprLKICDFGYSKSSLLHSRPKSTVGTPAYIAPEVLSRREYdGKLADVWSCGVTLYVMLVGAYPFEDQDDPRNFRKTIQR------IM-AVQYKIPDYVHISQDCRQLLSRIFVANPLRRITIKEIKKHPWF	ye +++lG G+fG+ ++++ t++ vA+K i++ + + ++v+rEi +++l+hpni+r++ev+ ++++l +v+ey+ ggel++++ g +se+ea+ +++q+++g++++H ++i+HrDlK eN L+d + lKi+DFG +k +s+ +s vgt+ Y+APEvl+++ey +k +DvWs+Gv+ly +l g pf+++++ +++k +++ i+ ++ k+p ++s+++++ll++++ +p +R+t++e+++hp++	yekleklGeGsfGkVykaveketgkivAvKkikkekakkkkekkvlrEikilkklkhpnivrlyevfeekdelylvleyveggeladllsrkgslseeeakkiakqilegleylHskgiiHrDlKpeNiLidekge..lKitDFGlakelessskltsfvgtreYlAPEvlkeney.skkvDvWslGvilyelltgkppfsgekgkekvekeldqlekilkilgetkeklpeaselseeakdllkkllkkdpkkRltaeellqhpyl	236.6	1.9e-72
Vigun09g114100.1.p	CAMK_OST1L	Vigun09g114100	PF07714.14	Protein tyrosine kinase	7	256	4	258	VKELGAGNFGVARLMR----NRVTKELVAMKYIERGPKID--ENVAREIMNHRSLRHPNIIRYKEVVLTPTHLAIVMEYAAGGELFERICSA---GRFSEDEARYFFQQLISGVHFCHTMQICHRDLKLENTLLDGspAPRLKICDFGYSKSS---LLHSRPKSTVGTPAYIAPEVLSRREYDGKlADVWSCGVTLYVMLV-GAYPFEDQdDPRNFRKTIqrimAVQYKIPDYVHISQDCRQLLSRIFVANPLRRITIKEIKK	k+lG+G+fG + ++ ++ va+K ++++ + + e++ +e+ ++l+hpni+++ v++ +l iv+ey++gG+L + + + +++ ++ f +q+ +G+++ + +++ Hrdl N Ll+ ki+DfG +++ ++ +++ ++apE+l+++++ k +DvWs Gv+l+ ++ g+ p+++ +++++ +++ +++++ +++++ +l+++ + ++p +R t+ke+ +	gkklGeGafGeVvegtlkgekekkevkvavKtlkeeateeekeefleeakimkklkhpnivkllgvctkeepllivteyvegGdLlkfLrkkeekekltlkdllsfalqiAkGmeyLeskklvHrdlaarNvLlse..nkvvkisDfGLardiekddeykkkeeaklpvkWmapEslkekkftsk.sDvWsfGvllwEiftlgeepypgl.sneevlekl....kegkrlekpekcpeelyelmkqCweedpeeRptfkelve	111.2	3.4e-34
Vigun01g144100.1.p	CK1_CK1	Vigun01g144100	CK1_CK1	CK1_CK1	9	244	1	236	FKLGRKIGSGSFGELYIAVNIQTGEEVAIKLEPVKTKHPQLHYESKLYMLLQGGTGIPHLKWFGVEGDYNAMAIDLLGPSLEDLFNYCNRKLTLKTVLMLADQLINRVEYMHSRGFLHRDIKPDNFLMGLGRKANQVYIIDYGLAKKYRDLQTHRHIPYRENKNLTGTARYASVNTHLGIEQSRRDDLESLGYVLMYFLRGSLPWQGLKAGTKKQKYDKISEKKMSTPIEVLCKSY	fklgrkigsgsfge+y+++n+qt eevaikle vktkhpql+yeskly++lqggtgip+lkwfgvegdyn++ +dllgpsledlfnyc+rk++lktvlmladqlinrvey+hs+gflhrdikpdnflmglgrkanqvyiid+glakkyrd +t++hipyrenknltgtaryasvnthlgieqsrrddleslgyvl+yflrgslpwqglkagtkkqky+kisekk+st+ievlcksy	fklgrkigsgsfgeiylgtnvqtneevaiklesvktkhpqllyesklyrilqggtgipnlkwfgvegdynvlvldllgpsledlfnycsrkfslktvlmladqlinrveyvhskgflhrdikpdnflmglgrkanqvyiidfglakkyrdaktkkhipyrenknltgtaryasvnthlgieqsrrddleslgyvllyflrgslpwqglkagtkkqkyekisekkvstsievlcksy	481.8	2.5e-147
Vigun01g144100.1.p	CK1_CK1	Vigun01g144100	PF00069.22	Protein kinase domain	10	227	2	212	KLGRKIGSGSFGELYIAVNIQTGEEVAIKLEPVKTKHP----QLHYESKLYMLLQgGTGIPHLKWFGVEGDYNAMAIDLLGP-SLEDLFNyCNRKLTLKTVLMLADQLINRVEYMHSRGFLHRDIKPDNFLMGlgrKANQVYIIDYGLAKKYRDLQThrhipyreNKNLTGTARYASVNTHLGIEQSRRDDLESLGYVLMYFLRGSLPWQGLKAGT-KKQKYDK	+ +k+G+GsfG+ y av+ +tg++vA+K ++ + ++ E k+ l+ i +l+ + e d+ + ++++ +l+dl + + +l+ +++ +a q+++ +ey+Hs+g++HrD+Kp+N+L+ + +++ i+D+Glak+++ ++ ++ +gt +Y + + e s+ D+ slG +l+ +l g p++g k + +++++d+	ekleklGeGsfGkVykaveketgkivAvKkikkekakkkkekkvlrEikilkklk.hpnivrlyevfeekdelylvleyveggeladlls.rkgslseeeakkiakqilegleylHskgiiHrDlKpeNiLid...ekgelKitDFGlakelesssk........ltsfvgtreYlAPEvlkeneyskkvDvWslGvilyelltgkppfsgekgkekvekeldq	88.4	3.2e-27
Vigun01g144100.1.p	CK1_CK1	Vigun01g144100	PF07714.14	Protein tyrosine kinase	10	270	2	257	KLGRKIGSGSFGELYIAVNI----QTGEEVAIKLEPVKTKHP---QLHYESKLYMLLqGGTGIPHLKWFGVEGDYNAMAIDLLG-PSLEDLFNYC--NRKLTLKTVLMLADQLINRVEYMHSRGFLHRDIKPDNFLMGlgrKANQVYIIDYGLAKKYRDLQTHrhipyRENKNLTGTARYASVNTHLGIEQSRRDDLESLGYVLMYFLR-GSLPWQGLKAGTKKQKYdkISEKKMSTPievlcKSYPSEFVSYFHYCRSLRFEDKPDYSYLK	+lg+k+G+G+fGe + + ++ +va+K ++++ ++ e k+ + l i +l + ++++ + ++++ +L++ + ++kltlk++l +a q+ + +ey++s+ ++Hrd+ N L+ + ++v i D+GLa++ ++ ++ +++++ + ++ ++ + + + + D s G +l+ + g+ p++gl++ + +k+ ++k++++p ++ p+e+ + +	elgkklGeGafGeVvegtlkgekekkevkvavKtlkeeateeekeefleeakimkkl.khpnivkllgvctkeepllivteyvegGdLlkfLrkkeekekltlkdllsfalqiAkGmeyLeskklvHrdlaarNvLls...enkvvkisDfGLardiekddey.....kkkeeaklpvkWmapEslkekkftsksDvWsfGvllwEiftlgeepypglsneevlekl..kegkrlekp.....ekcpeelyelmkqCweedpeeRptfkelv	45.8	3e-14
Vigun03g023200.1.p	CK1_CK1	Vigun03g023200	CK1_CK1	CK1_CK1	9	243	1	235	YKLGRKIGSGSFGEIYLATHIDTFEIVAVKIENSKTKHPQLLYEAKLYNILQGGSGIPNIKWSGIDGEENVLVLDLLGPSLEDLFVYCGRKFSLKTVLMLADQMITRIEYVHSKGFLHRDIKPDNFLMGLGRKANQVYIIDFGLAKRYRDSTTNRHIPYRENKNLTGTARYASCNTHLGIEQSRRDDLESLGYVLLYFLRGSLPWQGLKAATKKQKYDKICQKKVSTPIEVLCRN	+klgrkigsgsfgeiyl+t+++t e va+k+e++ktkhpqllye+kly+ilqgg+gipn+kw g++g++nvlvldllgpsledlf yc+rkfslktvlmladq+i+r+eyvhskgflhrdikpdnflmglgrkanqvyiidfglak+yrd++t++hipyrenknltgtaryas+nthlgieqsrrddleslgyvllyflrgslpwqglka+tkkqky+ki++kkvst+ievlc++	fklgrkigsgsfgeiylgtnvqtneevaiklesvktkhpqllyesklyrilqggtgipnlkwfgvegdynvlvldllgpsledlfnycsrkfslktvlmladqlinrveyvhskgflhrdikpdnflmglgrkanqvyiidfglakkyrdaktkkhipyrenknltgtaryasvnthlgieqsrrddleslgyvllyflrgslpwqglkagtkkqkyekisekkvstsievlcks	467.4	6.1e-143
Vigun03g023200.1.p	CK1_CK1	Vigun03g023200	PF00069.22	Protein kinase domain	9	227	1	212	YKLGRKIGSGSFGEIYLATHIDTFEIVAVKIENSKTKH----PQLLYEAKLYNILQgGSGIPNIKWSGIDGEENVLVLDLLG-PSLEDLFVyCGRKFSLKTVLMLADQMITRIEYVHSKGFLHRDIKPDNFLMGlgrKANQVYIIDFGLAKRYRDSTTnrhipyreNKNLTGTARYASCNTHLGIEQSRRDDLESLGYVLLYFLRGSLPWQGLKAAT-KKQKYDK	y+ +k+G+GsfG++y a++ +t +ivAvK+ + + + ++l E k+ + l+ + i +++ + + +e +lvl+++ +l+dl ++s +++ +a q+++ +ey+Hskg++HrD+Kp+N+L+ + +++ i+DFGlak+++ s++ ++ +gt +Y + + e s+ D+ slG +l+ +l g p++g k + +++++d+	yekleklGeGsfGkVykaveketgkivAvKkikkekakkkkekkvlrEikilkklk.hpnivrlyevfeekdelylvleyveggeladlls.rkgslseeeakkiakqilegleylHskgiiHrDlKpeNiLid...ekgelKitDFGlakelesssk........ltsfvgtreYlAPEvlkeneyskkvDvWslGvilyelltgkppfsgekgkekvekeldq	98.8	2.2e-30
Vigun03g023200.1.p	CK1_CK1	Vigun03g023200	PF07714.14	Protein tyrosine kinase	10	268	2	255	KLGRKIGSGSFGEIYLATHI----DTFEIVAVKIENSKTKHP---QLLYEAKLYNILqGGSGIPNIKWSGIDGEENVLVLDLLG-PSLEDLFVYC--GRKFSLKTVLMLADQMITRIEYVHSKGFLHRDIKPDNFLMGlgrKANQVYIIDFGLAKRYRDSTTNrhipyRENKNLTGTARYASCNTHLGIEQSRRDDLESLGYVLLYFLR-GSLPWQGLkaaTKKQKYDKIcQKKVSTPIEvlcRNQPVEFASYFHYCHSLTFDQRPDYGF	+lg+k+G+G+fGe++ +t ++ vavK+ ++++++ ++l eak+ + l i ++ +++e+ ++v++++ +L++ +k++lk++l +a q+ +ey +sk ++Hrd+ N L+ + ++v i DfGLa++ +++ + +++++ + ++ + + + + + D s G +l + g+ p++gl ++++ ++k+ +++ + ++ p e+++ +	elgkklGeGafGeVvegtlkgekekkevkvavKtlkeeateeekeefleeakimkkl.khpnivkllgvctkeepllivteyvegGdLlkfLrkkeekekltlkdllsfalqiAkGmeyLeskklvHrdlaarNvLls...enkvvkisDfGLardiekddey.....kkkeeaklpvkWmapEslkekkftsksDvWsfGvllwEiftlgeepypgl...sneevlekl.kegkrlekp...ekcpeelyelmkqCweedpeeRptfke	54.7	5.6e-17
Vigun03g393500.1.p	CK1_CK1	Vigun03g393500	CK1_CK1	CK1_CK1	9	244	1	236	FRLGRKIGSGSFGEIYLGTNIQTNEEVAIKLENVKTKHPQLLYESKLYRILQGGTGIPNVRWFGVEGDYNVLVMDLLGPSLEDLFNFCSRKLSLKTVLMLADQMINRVEFIHSKSFLHRDIKPDNFLMGLGRRANQVYAIDFGLAKKYRDSSTHQHIPYRENKNLTGTARYASMNTHLGIEQSRRDDLESLGYVLMYFLRGSLPWQGLKAGTKKQKYEKISEKKVSTSIEALCRGY	f+lgrkigsgsfgeiylgtn+qtneevaikle+vktkhpqllyesklyrilqggtgipn++wfgvegdynvlv+dllgpsledlfn+csrk+slktvlmladq+inrve++hsk+flhrdikpdnflmglgr+anqvy idfglakkyrd++t++hipyrenknltgtaryas+nthlgieqsrrddleslgyvl+yflrgslpwqglkagtkkqkyekisekkvstsie+lc++y	fklgrkigsgsfgeiylgtnvqtneevaiklesvktkhpqllyesklyrilqggtgipnlkwfgvegdynvlvldllgpsledlfnycsrkfslktvlmladqlinrveyvhskgflhrdikpdnflmglgrkanqvyiidfglakkyrdaktkkhipyrenknltgtaryasvnthlgieqsrrddleslgyvllyflrgslpwqglkagtkkqkyekisekkvstsievlcksy	485.2	2.2e-148
Vigun03g393500.1.p	CK1_CK1	Vigun03g393500	PF00069.22	Protein kinase domain	10	227	2	212	RLGRKIGSGSFGEIYLGTNIQTNEEVAIKLENVKTKHP----QLLYESKLYRILQgGTGIPNVRWFGVEGDYNVLVMDLLGP-SLEDLFNfCSRKLSLKTVLMLADQMINRVEFIHSKSFLHRDIKPDNFLMGlgrRANQVYAIDFGLAKKYRDSSThqhipyreNKNLTGTARYASMNTHLGIEQSRRDDLESLGYVLMYFLRGSLPWQGLKAGT-KKQKYEK	+ +k+G+GsfG++y +++ +t+++vA+K +++ + ++l E k+ + l+ i ++ + e d+ +lv++++ +l+dl + + +ls +++ +a q+++ +e++Hsk+++HrD+Kp+N+L+ + +++ +DFGlak+++ ss+ ++ +gt +Y + + e s+ D+ slG +l+ +l g p++g k + +++++++	ekleklGeGsfGkVykaveketgkivAvKkikkekakkkkekkvlrEikilkklk.hpnivrlyevfeekdelylvleyveggeladlls.rkgslseeeakkiakqilegleylHskgiiHrDlKpeNiLid...ekgelKitDFGlakelesssk........ltsfvgtreYlAPEvlkeneyskkvDvWslGvilyelltgkppfsgekgkekvekeldq	94.2	5.4e-29
Vigun03g393500.1.p	CK1_CK1	Vigun03g393500	PF07714.14	Protein tyrosine kinase	10	266	2	253	RLGRKIGSGSFGEIYLGTNI----QTNEEVAIKLENVKTKHP---QLLYESKLYRILqGGTGIPNVRWFGVEGDYNVLVMDLLG-PSLEDLFNFC--SRKLSLKTVLMLADQMINRVEFIHSKSFLHRDIKPDNFLMGLgrrANQVYAIDFGLAKKYRDSSTHqhipyRENKNLTGTARYASMNTHLGIEQSRRDDLESLGYVLMYFLR-GSLPWQGLkagTKKQKYEKISEKKVsTSIEALCrgyPTEFASYFHYCRSLRFDDKPDY	+lg+k+G+G+fGe++ gt +++ +va+K + ++++ ++l e k+ + l i ++ + ++++ ++v++++ +L++ + ++kl+lk++l +a q+ + +e+++sk+++Hrd+ N L+ ++v DfGLa++ +++++ +++++ + ++ ++ + + + + D s G +l+ + g+ p++gl ++++ +ek++e+k + + c p+e+++ +	elgkklGeGafGeVvegtlkgekekkevkvavKtlkeeateeekeefleeakimkkl.khpnivkllgvctkeepllivteyvegGdLlkfLrkkeekekltlkdllsfalqiAkGmeyLeskklvHrdlaarNvLlse...nkvvkisDfGLardiekddey.....kkkeeaklpvkWmapEslkekkftsksDvWsfGvllwEiftlgeepypgl...sneevleklkegkr.lekpekc...peelyelmkqCweedpeeRptf	55.0	4.8e-17
Vigun04g010100.1.p	CK1_CK1	Vigun04g010100	CK1_CK1	CK1_CK1	9	244	1	236	YKLGRKIGSGSFGEIYLATHIDTFEIVAVKIENSKTKHPQLLYEAKLYNILQGGSGIPSIKWCGVDGEDNVLVMDLLGPSLEDLFVYCGRKFSLKTVLMLADQMMTRIEYVHSKGFLHRDIKPDNFLMGLGRKANQVYIIDFGLAKRYRDSTTNRHIPYRENKNLTGTARYASCNTHLGIEQSRRDDLESLGYVLLYFLRGSLPWQNLKAATKKQKYDKICEKKVATPIEVLCKSH	+klgrkigsgsfgeiyl+t+++t e va+k+e++ktkhpqllye+kly+ilqgg+gip++kw+gv+g+ nvlv+dllgpsledlf yc+rkfslktvlmladq+++r+eyvhskgflhrdikpdnflmglgrkanqvyiidfglak+yrd++t++hipyrenknltgtaryas+nthlgieqsrrddleslgyvllyflrgslpwq+lka+tkkqky+ki+ekkv+t+ievlcks+	fklgrkigsgsfgeiylgtnvqtneevaiklesvktkhpqllyesklyrilqggtgipnlkwfgvegdynvlvldllgpsledlfnycsrkfslktvlmladqlinrveyvhskgflhrdikpdnflmglgrkanqvyiidfglakkyrdaktkkhipyrenknltgtaryasvnthlgieqsrrddleslgyvllyflrgslpwqglkagtkkqkyekisekkvstsievlcksy	467.3	6.5e-143
Vigun04g010100.1.p	CK1_CK1	Vigun04g010100	PF00069.22	Protein kinase domain	9	227	1	212	YKLGRKIGSGSFGEIYLATHIDTFEIVAVKIENSKTKH----PQLLYEAKLYNILQgGSGIPSIKWCGVDGEDNVLVMDLLG-PSLEDLFVyCGRKFSLKTVLMLADQMMTRIEYVHSKGFLHRDIKPDNFLMGlgrKANQVYIIDFGLAKRYRDSTTnrhipyreNKNLTGTARYASCNTHLGIEQSRRDDLESLGYVLLYFLRGSLPWQNLKAAT-KKQKYDK	y+ +k+G+GsfG++y a++ +t +ivAvK+ + + + ++l E k+ + l+ + i ++ + + ++ +lv++++ +l+dl ++s +++ +a q+++ +ey+Hskg++HrD+Kp+N+L+ + +++ i+DFGlak+++ s++ ++ +gt +Y + + e s+ D+ slG +l+ +l g p+++ k + +++++d+	yekleklGeGsfGkVykaveketgkivAvKkikkekakkkkekkvlrEikilkklk.hpnivrlyevfeekdelylvleyveggeladlls.rkgslseeeakkiakqilegleylHskgiiHrDlKpeNiLid...ekgelKitDFGlakelesssk........ltsfvgtreYlAPEvlkeneyskkvDvWslGvilyelltgkppfsgekgkekvekeldq	100.4	7e-31
Vigun04g010100.1.p	CK1_CK1	Vigun04g010100	PF07714.14	Protein tyrosine kinase	10	268	2	255	KLGRKIGSGSFGEIYLATHI----DTFEIVAVKIENSKTKHP---QLLYEAKLYNILqGGSGIPSIKWCGVDGEDNVLVMDLLG-PSLEDLFVYC--GRKFSLKTVLMLADQMMTRIEYVHSKGFLHRDIKPDNFLMGlgrKANQVYIIDFGLAKRYRDSTTNrhipyRENKNLTGTARYASCNTHLGIEQSRRDDLESLGYVLLYFLR-GSLPWQNLkaaTKKQKYDKIcEKKVATPIEVLCkshPVEFASYFHYCHSLTFDQRPDYGF	+lg+k+G+G+fGe++ +t ++ vavK+ ++++++ ++l eak+ + l i ++ + +++e ++v++++ +L++ +k++lk++l +a q+ +ey +sk ++Hrd+ N L+ + ++v i DfGLa++ +++ + +++++ + ++ + + + + + D s G +l + g+ p+++l ++++ ++k+ +++ + c p e+++ +	elgkklGeGafGeVvegtlkgekekkevkvavKtlkeeateeekeefleeakimkkl.khpnivkllgvctkeepllivteyvegGdLlkfLrkkeekekltlkdllsfalqiAkGmeyLeskklvHrdlaarNvLls...enkvvkisDfGLardiekddey.....kkkeeaklpvkWmapEslkekkftsksDvWsfGvllwEiftlgeepypgl...sneevlekl.kegkrlekpekc...peelyelmkqCweedpeeRptfke	57.8	6.4e-18
Vigun05g272900.1.p	CK1_CK1	Vigun05g272900	CK1_CK1	CK1_CK1	9	186	1	180	FRLGHKLGSGASGEIYLGVNIQTDEEVAVKLESAKAKHPQTLHELKFYKIVQGRTGIPKVRWFGIEGDYNVLVMELLGPSLEDLFNFCNRKLSLKTVLMLADQMINRVELVHSRSFLHRDLKPGNFLMGLGRRANQVYIIDFGLAKKYRDN--YRHIPYRENKNLIGTARYASMKAHLGI	f+lg+k+gsg++geiylg+n+qt eeva+kles+k+khpq l+e k+y+i+qg tgip+++wfg+egdynvlv++llgpsledlfn+c+rk+slktvlmladq+inrve vhs++flhrd+kp nflmglgr+anqvyiidfglakkyrd+ +hipyrenknl+gtaryas++ hlgi	fklgrkigsgsfgeiylgtnvqtneevaiklesvktkhpqllyesklyrilqggtgipnlkwfgvegdynvlvldllgpsledlfnycsrkfslktvlmladqlinrveyvhskgflhrdikpdnflmglgrkanqvyiidfglakkyrdaktkkhipyrenknltgtaryasvnthlgi	315.7	1.3e-96
Vigun05g272900.1.p	CK1_CK1	Vigun05g272900	PF00069.22	Protein kinase domain	10	179	2	165	RLGHKLGSGASGEIYLGVNIQTDEEVAVKLESAKAKHP----QTLHELKFYKIVQgRTGIPKVRWFGIEGDYNVLVMELLGP-SLEDLFNfCNRKLSLKTVLMLADQMINRVELVHSRSFLHRDLKPGNFLMGlgrRANQVYIIDFGLAKKYRDNYRhipyreNKNLIGTARYAS	+ +klG+G++G++y +v+ +t+++vAvK + + + ++l+E+k+ k ++ i ++ + e d+ +lv+e++ +l+dl + + +ls +++ +a q+++ +e +Hs++++HrDlKp N+L+ + +++ i+DFGlak+++ + + ++ +gt +Y +	ekleklGeGsfGkVykaveketgkivAvKkikkekakkkkekkvlrEikilkklk.hpnivrlyevfeekdelylvleyveggeladlls.rkgslseeeakkiakqilegleylHskgiiHrDlKpeNiLid...ekgelKitDFGlakelesssk......ltsfvgtreYlA	82.2	2.4e-25
Vigun05g272900.1.p	CK1_CK1	Vigun05g272900	PF07714.14	Protein tyrosine kinase	10	160	2	160	RLGHKLGSGASGEIYLGVNI----QTDEEVAVKLESAKAKHP---QTLHELKFYKIVqGRTGIPKVRWFGIEGDYNVLVMELLG-PSLEDLFNFC--NRKLSLKTVLMLADQMINRVELVHSRSFLHRDLKPGNFLMGLgrrANQVYIIDFGLAKKY--RDNY	+lg+klG+Ga Ge++ g +++ +vavK +++a++ + l+e+k+ k + i k+ + ++++ ++v+e++ +L++ + ++kl+lk++l +a q+ + +e +s++++Hrdl N L+ ++v i DfGLa++ +d+y	elgkklGeGafGeVvegtlkgekekkevkvavKtlkeeateeekeefleeakimkkl.khpnivkllgvctkeepllivteyvegGdLlkfLrkkeekekltlkdllsfalqiAkGmeyLeskklvHrdlaarNvLlse...nkvvkisDfGLardiekddey	52.2	3.4e-16
Vigun07g093900.1.p	CK1_CK1	Vigun07g093900	CK1_CK1	CK1_CK1	9	244	1	236	FKLGRKIGSGSFGELYLGVNIQTGEEVAVKLEPVKTRHPQLHYESKLYMLLQGGTGIPHLKWFGIEGDYNVMVIDLLGPSLEDLFNYCNRKFSLKTVLMLADQLINRVEYMHSRGFLHRDIKPDNFLMGLGRKANQVYAIDYGLAKKYRDLQTHRHIPYRENKNLTGTARYASVNTHLGIEQSRRDDLESLGYVLMYFLRGSLPWQGLKAGTKKQKYDKISETKVSTPIEVLCKSY	fklgrkigsgsfge+ylg+n+qt eeva+kle vkt+hpql+yeskly++lqggtgip+lkwfg+egdynv+v+dllgpsledlfnyc+rkfslktvlmladqlinrvey+hs+gflhrdikpdnflmglgrkanqvy id+glakkyrd +t++hipyrenknltgtaryasvnthlgieqsrrddleslgyvl+yflrgslpwqglkagtkkqky+kise kvst+ievlcksy	fklgrkigsgsfgeiylgtnvqtneevaiklesvktkhpqllyesklyrilqggtgipnlkwfgvegdynvlvldllgpsledlfnycsrkfslktvlmladqlinrveyvhskgflhrdikpdnflmglgrkanqvyiidfglakkyrdaktkkhipyrenknltgtaryasvnthlgieqsrrddleslgyvllyflrgslpwqglkagtkkqkyekisekkvstsievlcksy	482.9	1.1e-147
Vigun07g093900.1.p	CK1_CK1	Vigun07g093900	PF00069.22	Protein kinase domain	10	227	2	212	KLGRKIGSGSFGELYLGVNIQTGEEVAVKLEPVKTRHPQ----LHYESKLYMLLQgGTGIPHLKWFGIEGDYNVMVIDLLGP-SLEDLFNyCNRKFSLKTVLMLADQLINRVEYMHSRGFLHRDIKPDNFLMGlgrKANQVYAIDYGLAKKYRDLQThrhipyreNKNLTGTARYASVNTHLGIEQSRRDDLESLGYVLMYFLRGSLPWQGLKAG-TKKQKYDK	+ +k+G+GsfG+ y +v+ +tg++vAvK ++ + + + E k+ l+ i +l+ + e d+ ++v++++ +l+dl + + ++s +++ +a q+++ +ey+Hs+g++HrD+Kp+N+L+ + +++ +D+Glak+++ ++ ++ +gt +Y + + e s+ D+ slG +l+ +l g p++g k ++++++d+	ekleklGeGsfGkVykaveketgkivAvKkikkekakkkkekkvlrEikilkklk.hpnivrlyevfeekdelylvleyveggeladlls.rkgslseeeakkiakqilegleylHskgiiHrDlKpeNiLid...ekgelKitDFGlakelesssk........ltsfvgtreYlAPEvlkeneyskkvDvWslGvilyelltgkppfsgekgkekvekeldq	88.3	3.4e-27
Vigun07g093900.1.p	CK1_CK1	Vigun07g093900	PF07714.14	Protein tyrosine kinase	10	269	2	256	KLGRKIGSGSFGELYLGVNI----QTGEEVAVKLEPVKTRHP---QLHYESKLYMLLqGGTGIPHLKWFGIEGDYNVMVIDLLG-PSLEDLFNYC--NRKFSLKTVLMLADQLINRVEYMHSRGFLHRDIKPDNFLMGlgrKANQVYAIDYGLAKKYRDLQTHrhipyRENKNLTGTARYASVNTHLGIEQSRRDDLESLGYVLMYFLR-GSLPWQGLkagTKKQKYDKISETKVsTPIEvlcKSYPSEFVSYFHYCRSLRFEDKPDYSYL	+lg+k+G+G+fGe + g ++ +vavK ++++ ++ e k+ + l i +l + ++++ ++v++++ +L++ + ++k++lk++l +a q+ + +ey++s+ ++Hrd+ N L+ + ++v D+GLa++ ++ ++ +++++ + ++ ++ + + + + D s G +l+ + g+ p++gl ++++ ++k++e k + ++ p+e+ + +	elgkklGeGafGeVvegtlkgekekkevkvavKtlkeeateeekeefleeakimkkl.khpnivkllgvctkeepllivteyvegGdLlkfLrkkeekekltlkdllsfalqiAkGmeyLeskklvHrdlaarNvLls...enkvvkisDfGLardiekddey.....kkkeeaklpvkWmapEslkekkftsksDvWsfGvllwEiftlgeepypgl...sneevleklkegkr.lekp...ekcpeelyelmkqCweedpeeRptfkel	44.8	6e-14
Vigun07g172300.1.p	CK1_CK1	Vigun07g172300	CK1_CK1	CK1_CK1	9	244	1	236	FKLGRKIGSGSFGELYLGVNVQSGEEVAVKLESVKTKHPQLHYESKLYMLLQGGTGIPHLKWFGIEGDYNVMAIDLLGPSLEDLFNYCNRKLSLKTVLMLADQLINRVEYMHSRGFLHRDIKPDNFLMGLGRKANQVYIIDYGLAKKYRDLQTHKHIPYRENKNLTGTARYASVNTHLGVEQSRRDDLESLGYVLMYFLRGSLPWQGLKAGTKKQKYDKISEKKMLTPIEVLCKSY	fklgrkigsgsfge+ylg+nvq+ eeva+klesvktkhpql+yeskly++lqggtgip+lkwfg+egdynv+ +dllgpsledlfnyc+rk+slktvlmladqlinrvey+hs+gflhrdikpdnflmglgrkanqvyiid+glakkyrd +t+khipyrenknltgtaryasvnthlg+eqsrrddleslgyvl+yflrgslpwqglkagtkkqky+kisekk+ t+ievlcksy	fklgrkigsgsfgeiylgtnvqtneevaiklesvktkhpqllyesklyrilqggtgipnlkwfgvegdynvlvldllgpsledlfnycsrkfslktvlmladqlinrveyvhskgflhrdikpdnflmglgrkanqvyiidfglakkyrdaktkkhipyrenknltgtaryasvnthlgieqsrrddleslgyvllyflrgslpwqglkagtkkqkyekisekkvstsievlcksy	483.5	7.1e-148
Vigun07g172300.1.p	CK1_CK1	Vigun07g172300	PF00069.22	Protein kinase domain	10	228	2	213	KLGRKIGSGSFGELYLGVNVQSGEEVAVKLESVKTKHP----QLHYESKLYMLLQgGTGIPHLKWFGIEGDYNVMAIDLLGP-SLEDLFNyCNRKLSLKTVLMLADQLINRVEYMHSRGFLHRDIKPDNFLMGlgrKANQVYIIDYGLAKKYRDLQThkhipyreNKNLTGTARYASVNTHLGVEQSRRDDLESLGYVLMYFLRGSLPWQGLKAG-TKKQKYDKI	+ +k+G+GsfG+ y +v+ ++g++vAvK +++ + ++ E k+ l+ i +l+ + e d+ ++ ++++ +l+dl + + +ls +++ +a q+++ +ey+Hs+g++HrD+Kp+N+L+ + +++ i+D+Glak+++ ++ ++ +gt +Y + + e s+ D+ slG +l+ +l g p++g k ++++++d++	ekleklGeGsfGkVykaveketgkivAvKkikkekakkkkekkvlrEikilkklk.hpnivrlyevfeekdelylvleyveggeladlls.rkgslseeeakkiakqilegleylHskgiiHrDlKpeNiLid...ekgelKitDFGlakelesssk........ltsfvgtreYlAPEvlkeneyskkvDvWslGvilyelltgkppfsgekgkekvekeldql	89.8	1.2e-27
Vigun07g172300.1.p	CK1_CK1	Vigun07g172300	PF07714.14	Protein tyrosine kinase	10	270	2	257	KLGRKIGSGSFGELYLGVNV----QSGEEVAVKLESVKTKHP---QLHYESKLYMLLqGGTGIPHLKWFGIEGDYNVMAIDLLG-PSLEDLFNYC--NRKLSLKTVLMLADQLINRVEYMHSRGFLHRDIKPDNFLMGlgrKANQVYIIDYGLAKKYRDLQTHkhipyRENKNLTGTARYASVNTHLGVEQSRRDDLESLGYVLMYFLR-GSLPWQGLkagTKKQKYDKISEKKMLTPIevlcKSYPSEFTSYFHYCRSLRFEDKPDYSYLK	+lg+k+G+G+fGe + g ++ +vavK + ++++ ++ e k+ + l i +l + ++++ ++ ++++ +L++ + ++kl+lk++l +a q+ + +ey++s+ ++Hrd+ N L+ + ++v i D+GLa++ ++ ++ +++++ + ++ ++ + + + + D s G +l+ + g+ p++gl ++++ ++k++e+k l+ ++ p+e+++ +	elgkklGeGafGeVvegtlkgekekkevkvavKtlkeeateeekeefleeakimkkl.khpnivkllgvctkeepllivteyvegGdLlkfLrkkeekekltlkdllsfalqiAkGmeyLeskklvHrdlaarNvLls...enkvvkisDfGLardiekddey.....kkkeeaklpvkWmapEslkekkftsksDvWsfGvllwEiftlgeepypgl...sneevleklkegkrlekp....ekcpeelyelmkqCweedpeeRptfkelv	49.6	2.1e-15
Vigun08g078900.1.p	CK1_CK1	Vigun08g078900	CK1_CK1	CK1_CK1	9	244	1	236	YKIGEKIGSGSFGEIYIGSHIDTSEIVAIKMEKRKTNQPQLLYESNLYSILQGGSGIPRMKWCGTDGDNNVLVIELLGPSLEDLFYFCGNKLSLKTVLMLADQMLTRIEYLHSKGFLHRDIKPDNFLMGLGKKANQIYMIDFGLAKRYKDPITNKHIPYRENKGLTGTARYASYNTHSGIEQSRRDDLESLGYVLMYFLRGSLPWQGLQAATKRQKYDKICKKKLSTPIEVLCKSY	+k+g+kigsgsfgeiy+g++++t+e vaik+e+ kt+ pqllyes+ly ilqgg+gip++kw+g +gd nvlv++llgpsledlf +c++k+slktvlmladq+++r+ey+hskgflhrdikpdnflmglg+kanq+y+idfglak+y+d+ t+khipyrenk ltgtaryas nth gieqsrrddleslgyvl+yflrgslpwqgl+a+tk+qky+ki++kk+st+ievlcksy	fklgrkigsgsfgeiylgtnvqtneevaiklesvktkhpqllyesklyrilqggtgipnlkwfgvegdynvlvldllgpsledlfnycsrkfslktvlmladqlinrveyvhskgflhrdikpdnflmglgrkanqvyiidfglakkyrdaktkkhipyrenknltgtaryasvnthlgieqsrrddleslgyvllyflrgslpwqglkagtkkqkyekisekkvstsievlcksy	437.7	7e-134
Vigun08g078900.1.p	CK1_CK1	Vigun08g078900	PF00069.22	Protein kinase domain	9	227	1	212	YKIGEKIGSGSFGEIYIGSHIDTSEIVAIKMEKRKTNQP----QLLYESNLYSILQgGSGIPRMKWCGTDGDNNVLVIELLG-PSLEDLFYfCGNKLSLKTVLMLADQMLTRIEYLHSKGFLHRDIKPDNFLMGlgkKANQIYMIDFGLAKRYKDPITnkhipyreNKGLTGTARYASYNTHSGIEQSRRDDLESLGYVLMYFLRGSLPWQGLQAAT-KRQKYDK	y+ ek+G+GsfG++y + + +t++ivA+K+ k++ ++ ++l E ++ l+ + i r++ + ++ d+ +lv+e++ +l+dl +ls +++ +a q+l+ +eylHskg++HrD+Kp+N+L+ + +++ ++DFGlak+++ + + +gt +Y + ++ e s+ D+ slG +l+ +l g p++g + + +++++d+	yekleklGeGsfGkVykaveketgkivAvKkikkekakkkkekkvlrEikilkklk.hpnivrlyevfeekdelylvleyveggeladlls.rkgslseeeakkiakqilegleylHskgiiHrDlKpeNiLid...ekgelKitDFGlakelesssk........ltsfvgtreYlAPEvlkeneyskkvDvWslGvilyelltgkppfsgekgkekvekeldq	99.4	1.4e-30
Vigun08g078900.1.p	CK1_CK1	Vigun08g078900	PF07714.14	Protein tyrosine kinase	10	266	2	253	KIGEKIGSGSFGEIYIGSHI----DTSEIVAIKMEKRKTNQP---QLLYESNLYSILqGGSGIPRMKWCGTDGDNNVLVIELLG-PSLEDLFYFC--GNKLSLKTVLMLADQMLTRIEYLHSKGFLHRDIKPDNFLMGlgkKANQIYMIDFGLAKRYkdpitNKHIPYRENKGLTGTARYASYNTHSGIEQSRRDDLESLGYVLMYFLR-GSLPWQGLQAATKRQKYDKicKKKLSTPievlcKSYPVEFASYFHYCRSLTFDQRPDY	++g+k+G+G+fGe++ g+ +++ va+K+ k+++++ ++l e ++ + l i ++ + t++++ ++v+e++ +L++ +kl+lk++l +a q+ +eyL+sk ++Hrd+ N L+ + +++ + DfGLa++ +k+ y+++++ + ++ + + + + + + D s G +l+ + g+ p++gl++++ +k+++ +k+l++p ++ p e+++ +	elgkklGeGafGeVvegtlkgekekkevkvavKtlkeeateeekeefleeakimkkl.khpnivkllgvctkeepllivteyvegGdLlkfLrkkeekekltlkdllsfalqiAkGmeyLeskklvHrdlaarNvLls...enkvvkisDfGLardi.....ekddeykkkeeaklpvkWmapEslkekkftsksDvWsfGvllwEiftlgeepypglsneevleklke..gkrlekp.....ekcpeelyelmkqCweedpeeRptf	59.2	2.4e-18
Vigun09g034500.1.p	CK1_CK1	Vigun09g034500	CK1_CK1	CK1_CK1	9	244	1	236	FRLGRKIGSGSFGEIYLGTNIQNNEEVAVKLENVKTKHPQLLYESKLYRVLQGGTGIPDIRWFGVEGDYNVLVMDLLGPSLEDLFNFCSRKLSLKTVLMLADQMINRVEFVHCKSFLHRDIKPDNFLMGLGRRANQVYCIDFGLAKKYRDSSTHQHIPYRENKNLTGTARYASMNTHLGIEQSRRDDLESLGYVLMYFLRGSLPWQGLKAGTKKQKYERISEKKVSTSIEALCRGY	f+lgrkigsgsfgeiylgtn+q+neeva+kle+vktkhpqllyesklyr+lqggtgip+++wfgvegdynvlv+dllgpsledlfn+csrk+slktvlmladq+inrve+vh k+flhrdikpdnflmglgr+anqvy idfglakkyrd++t++hipyrenknltgtaryas+nthlgieqsrrddleslgyvl+yflrgslpwqglkagtkkqkye+isekkvstsie+lc++y	fklgrkigsgsfgeiylgtnvqtneevaiklesvktkhpqllyesklyrilqggtgipnlkwfgvegdynvlvldllgpsledlfnycsrkfslktvlmladqlinrveyvhskgflhrdikpdnflmglgrkanqvyiidfglakkyrdaktkkhipyrenknltgtaryasvnthlgieqsrrddleslgyvllyflrgslpwqglkagtkkqkyekisekkvstsievlcksy	480.8	4.8e-147
Vigun09g034500.1.p	CK1_CK1	Vigun09g034500	PF00069.22	Protein kinase domain	10	224	2	209	RLGRKIGSGSFGEIYLGTNIQNNEEVAVKLENVKTKHP----QLLYESKLYRVLQgGTGIPDIRWFGVEGDYNVLVMDLLGP-SLEDLFNfCSRKLSLKTVLMLADQMINRVEFVHCKSFLHRDIKPDNFLMGlgrRANQVYCIDFGLAKKYRDSSThqhipyreNKNLTGTARYASMNTHLGIEQSRRDDLESLGYVLMYFLRGSLPWQGLKAGT-KKQK	+ +k+G+GsfG++y +++ +++++vAvK +++ + ++l E k+ + l+ i + + e d+ +lv++++ +l+dl + + +ls +++ +a q+++ +e++H+k+++HrD+Kp+N+L+ + +++ +DFGlak+++ ss+ ++ +gt +Y + + e s+ D+ slG +l+ +l g p++g k + ++++	ekleklGeGsfGkVykaveketgkivAvKkikkekakkkkekkvlrEikilkklk.hpnivrlyevfeekdelylvleyveggeladlls.rkgslseeeakkiakqilegleylHskgiiHrDlKpeNiLid...ekgelKitDFGlakelesssk........ltsfvgtreYlAPEvlkeneyskkvDvWslGvilyelltgkppfsgekgkekveke	91.1	4.9e-28
Vigun09g034500.1.p	CK1_CK1	Vigun09g034500	PF07714.14	Protein tyrosine kinase	10	271	2	258	RLGRKIGSGSFGEIYLGTNI----QNNEEVAVKLENVKTKHP---QLLYESKLYRVLqGGTGIPDIRWFGVEGDYNVLVMDLLG-PSLEDLFNFC--SRKLSLKTVLMLADQMINRVEFVHCKSFLHRDIKPDNFLMGLgrrANQVYCIDFGLAKKYRDSSTHqhipyRENKNLTGTARYASMNTHLGIEQSRRDDLESLGYVLMYFLR-GSLPWQGLkagTKKQKYERISEKKVsTSIEALCrgyPTEFASYFHYCRSLRFDDRPDYAYLKR	+lg+k+G+G+fGe++ gt +++ +vavK + ++++ ++l e k+ + l i + + ++++ ++v++++ +L++ + ++kl+lk++l +a q+ + +e+ + k+++Hrd+ N L+ ++v DfGLa++ +++++ +++++ + ++ ++ + + + + D s G +l+ + g+ p++gl ++++ +e+++e+k + + c p+e+++ +	elgkklGeGafGeVvegtlkgekekkevkvavKtlkeeateeekeefleeakimkkl.khpnivkllgvctkeepllivteyvegGdLlkfLrkkeekekltlkdllsfalqiAkGmeyLeskklvHrdlaarNvLlse...nkvvkisDfGLardiekddey.....kkkeeaklpvkWmapEslkekkftsksDvWsfGvllwEiftlgeepypgl...sneevleklkegkr.lekpekc...peelyelmkqCweedpeeRptfkelve	54.9	5e-17
Vigun09g193700.1.p	CK1_CK1	Vigun09g193700	CK1_CK1	CK1_CK1	9	244	1	236	FKTGRKIGSGSFGEIYIASNMDTSEIVAIKMESKRTKHPQLLYEAKLYSILQGGNGVPSMKWCGTDGDNNVLVIDLLGRSLEDFFVYCGRKFSLKTVLMLADQMLTRIEYLHSKGFLHRDIKPDNFLMGLGKKSNQVYIIDFGLAKRYRDPNTNKHIPYRENKSLTGTARYASCNTHMGIEQSRRDDLESLGYVLMYFLRGSLPWQGLKAATKKEKYDSICDKKLSTPIEVLCKSY	fk grkigsgsfgeiy+++n++t+e vaik+es +tkhpqllye+kly ilqgg+g+p++kw+g +gd nvlv+dllg sled+f yc+rkfslktvlmladq+++r+ey+hskgflhrdikpdnflmglg+k+nqvyiidfglak+yrd++t+khipyrenk+ltgtaryas+nth+gieqsrrddleslgyvl+yflrgslpwqglka+tkk+ky+ i++kk+st+ievlcksy	fklgrkigsgsfgeiylgtnvqtneevaiklesvktkhpqllyesklyrilqggtgipnlkwfgvegdynvlvldllgpsledlfnycsrkfslktvlmladqlinrveyvhskgflhrdikpdnflmglgrkanqvyiidfglakkyrdaktkkhipyrenknltgtaryasvnthlgieqsrrddleslgyvllyflrgslpwqglkagtkkqkyekisekkvstsievlcksy	447.9	5.2e-137
Vigun09g193700.1.p	CK1_CK1	Vigun09g193700	PF00069.22	Protein kinase domain	9	222	1	206	FKTGRKIGSGSFGEIYIASNMDTSEIVAIKMESKRTKHP----QLLYEAKLYSILQGGNGVPSMKWCGTdGDNNVLVIDLLG-RSLEDFFVyCGRKFSLKTVLMLADQMLTRIEYLHSKGFLHRDIKPDNFLMGlgkKSNQVYIIDFGLAKRYRDPNTnkhipyreNKSLTGTARYASCNTHMGIEQSRRDDLESLGYVLMYFLRGSLPWQGLKAATKK	+++ +k+G+GsfG++y a + +t++ivA+K+ +k+ + ++l E k+ l+ n v ++++ + d+ +lv++++ +l+d+ ++s +++ +a q+l+ +eylHskg++HrD+Kp+N+L+ +++++ i+DFGlak+++ ++ +s +gt +Y + + e s+ D+ slG +l+ +l g p++g k +k+	yekleklGeGsfGkVykaveketgkivAvKkikkekakkkkekkvlrEikilkklkhpnivrlyevfee.kdelylvleyveggeladlls.rkgslseeeakkiakqilegleylHskgiiHrDlKpeNiLid...ekgelKitDFGlakelesssk........ltsfvgtreYlAPEvlkeneyskkvDvWslGvilyelltgkppfsgekgkekv	102.8	1.3e-31
Vigun09g193700.1.p	CK1_CK1	Vigun09g193700	PF07714.14	Protein tyrosine kinase	10	225	2	219	KTGRKIGSGSFGEIYIASNM----DTSEIVAIKMESKRTKH---PQLLYEAKLYSILQGGNGVPSMKWCGtDGDNNVLVIDLLG-RSLEDFFVYC--GRKFSLKTVLMLADQMLTRIEYLHSKGFLHRDIKPDNFLMGlgkKSNQVYIIDFGLAKRYRDPNTNkhipyRENKSLTGTARYASCNTHMGIEQSRRDDLESLGYVLMYFLR-GSLPWQGLKAATKKEKY	++g+k+G+G+fGe++ ++ +++ va+K+ ++++++ ++l eak+ + l+ n v + +c ++++ ++v++++ +L++f +k++lk++l +a q+ +eyL+sk ++Hrd+ N L+ ++++v i DfGLa++ ++ ++ +++++ + ++ + + + + + + D s G +l+ + g+ p++gl++++ ek+	elgkklGeGafGeVvegtlkgekekkevkvavKtlkeeateeekeefleeakimkklkhpnivkllgvct.keepllivteyvegGdLlkfLrkkeekekltlkdllsfalqiAkGmeyLeskklvHrdlaarNvLls...enkvvkisDfGLardiekddey.....kkkeeaklpvkWmapEslkekkftsksDvWsfGvllwEiftlgeepypglsneevlekl	63.8	9.5e-20
Vigun10g170900.1.p	CK1_CK1	Vigun10g170900	CK1_CK1	CK1_CK1	9	244	1	236	FRLGRKIGSGSFGEIYLGTNFQTNEEVAIKLESVKTKHPQLLYESKLYKILQGGNGIPNVKWYGVEGEYNVLVMDLLGPSLEDLFNFCSRKLSLKTVLMLADQMINRVEFVHSKSFLHRDIKPDNFLMGLGRRANQVYIIDFGLAKKYRDTSTHQHIPYRENKNLTGTARYASMNTHLGIEQSRRDDLESLGYVLMYFLRGSLPWQGLKAGTKKQKYEKISEKKVSTSIESLCRGY	f+lgrkigsgsfgeiylgtn qtneevaiklesvktkhpqllyeskly+ilqgg+gipn+kw+gveg+ynvlv+dllgpsledlfn+csrk+slktvlmladq+inrve+vhsk+flhrdikpdnflmglgr+anqvyiidfglakkyrd++t++hipyrenknltgtaryas+nthlgieqsrrddleslgyvl+yflrgslpwqglkagtkkqkyekisekkvstsie+lc++y	fklgrkigsgsfgeiylgtnvqtneevaiklesvktkhpqllyesklyrilqggtgipnlkwfgvegdynvlvldllgpsledlfnycsrkfslktvlmladqlinrveyvhskgflhrdikpdnflmglgrkanqvyiidfglakkyrdaktkkhipyrenknltgtaryasvnthlgieqsrrddleslgyvllyflrgslpwqglkagtkkqkyekisekkvstsievlcksy	484.1	4.6e-148
Vigun10g170900.1.p	CK1_CK1	Vigun10g170900	PF00069.22	Protein kinase domain	10	227	2	212	RLGRKIGSGSFGEIYLGTNFQTNEEVAIKLESVKTKHP----QLLYESKLYKILQgGNGIPNVKWYGVEGEYNVLVMDLLGP-SLEDLFNfCSRKLSLKTVLMLADQMINRVEFVHSKSFLHRDIKPDNFLMGlgrRANQVYIIDFGLAKKYRDTSThqhipyreNKNLTGTARYASMNTHLGIEQSRRDDLESLGYVLMYFLRGSLPWQGLKAGT-KKQKYEK	+ +k+G+GsfG++y +++ +t+++vA+K +++ + ++l E k+ k l+ + i +++ + e ++ +lv++++ +l+dl + + +ls +++ +a q+++ +e++Hsk+++HrD+Kp+N+L+ + +++ i+DFGlak+++ +s+ ++ +gt +Y + + e s+ D+ slG +l+ +l g p++g k + +++++++	ekleklGeGsfGkVykaveketgkivAvKkikkekakkkkekkvlrEikilkklk.hpnivrlyevfeekdelylvleyveggeladlls.rkgslseeeakkiakqilegleylHskgiiHrDlKpeNiLid...ekgelKitDFGlakelesssk........ltsfvgtreYlAPEvlkeneyskkvDvWslGvilyelltgkppfsgekgkekvekeldq	94.7	3.7e-29
Vigun10g170900.1.p	CK1_CK1	Vigun10g170900	PF07714.14	Protein tyrosine kinase	10	269	2	256	RLGRKIGSGSFGEIYLGTNF----QTNEEVAIKLESVKTKH---PQLLYESKLYKILqGGNGIPNVKWYGVEGEYNVLVMDLLG-PSLEDLFNFC--SRKLSLKTVLMLADQMINRVEFVHSKSFLHRDIKPDNFLMGLgrrANQVYIIDFGLAKKYRDTSTHqhipyRENKNLTGTARYASMNTHLGIEQSRRDDLESLGYVLMYFLR-GSLPWQGLkagTKKQKYEKISEKKVSTSiESLCrgyPSEFASYFHYCRSLRFDDKPDYAYL	+lg+k+G+G+fGe++ gt +++ +va+K + ++++ ++l e k+ k l + i ++ +++e ++v++++ +L++ + ++kl+lk++l +a q+ + +e+ +sk+++Hrd+ N L+ ++v i DfGLa++ +++++ +++++ + ++ ++ + + + + D s G +l+ + g+ p++gl ++++ +ek++e+k + + c p+e+++ +	elgkklGeGafGeVvegtlkgekekkevkvavKtlkeeateeekeefleeakimkkl.khpnivkllgvctkeepllivteyvegGdLlkfLrkkeekekltlkdllsfalqiAkGmeyLeskklvHrdlaarNvLlse...nkvvkisDfGLardiekddey.....kkkeeaklpvkWmapEslkekkftsksDvWsfGvllwEiftlgeepypgl...sneevleklkegkrlek.pekc...peelyelmkqCweedpeeRptfkel	61.0	6.9e-19
Vigun01g086700.1.p	CK1_CK1-Pl	Vigun01g086700	CK1_CK1-Pl	CK1_CK1-Pl	147	406	1	260	YKIERKLGKGGFGQVYVGRRVSGGSDRTGPDAVEVALKFEHRNSKGCNYGPPYEWQVYSTLNGCYGIPWVHYKGRQGDFYILVMDMLGPSLWDVWNSLGQSMSPSMAACIAVEAISILEKLHLKGFVHGDVKPENFLLGQPGSADDKKLYLIDLGLASRWKDASSGLHVDYDQRPDIFRGTIRYASVHAHLGRTGSRRDDLESLAYTLIFLIKGRLPWQGYQGDNKSFLVCKKKMATSPELMCCFCPAPFKQFLEAVTNM	yk+erklgkggfgqvyvgrrvs+++drtg+da+evalkfehr+skgcnygppyewqvy+tl+g+yg+p vhykgrqgd+yilvmd+lgpslwdvwns gq++s +m+aciaveaisileklh kg+vhgdvkpenfllgqpg+a++kkl+l+dlglas+wkda+sg hv+ydqrpd+frgt+ryasvhahlgrtgsrrddleslaytlifl++grlpwqgyqgdnk+flvckkkmatspe +c+++p++f++f+e+v+n+	ykverklgkggfgqvyvgrrvssakdrtgadalevalkfehrsskgcnygppyewqvyntlggvygvpkvhykgrqgdyyilvmdllgpslwdvwnssgqalseemvaciaveaisileklhakgyvhgdvkpenfllgqpgtaeekklflvdlglaskwkdaasgqhveydqrpdvfrgtvryasvhahlgrtgsrrddleslaytlifllrgrlpwqgyqgdnkgflvckkkmatspeslcalapqafrefvevvvnl	540.6	4.4e-165
Vigun01g086700.1.p	CK1_CK1-Pl	Vigun01g086700	PF00069.22	Protein kinase domain	147	379	1	212	YKIERKLGKGGFGQVYVGRRVSGGSdrtgpdavEVALKFEHRNSKGCNY--GPPYEWQVYSTLNGCYGIPWVHYKGRQGDFYiLVMDMLG-PSLWDVWNsLGQSMSPSMAACIAVEAISILEKLHLKGFVHGDVKPENFLLGQPGSaddkkLYLIDLGLASRWKDASSglhvdydqrPDIFRGTIRYASVHAHLGRTGSRRDDLESLAYTLIFLIKGRLPWQGYQGDNKSFLVCKK	y+ ++klG+G+fG+Vy +++ + g +vA+K ++++ + E ++ +l+ + + +++ ++ ++y lv++++ +l+d+ + +s+s++ a ia + ++ le lH kg++H D+KpeN+L+ + g l ++D+Gla++++ s+ + f gt +Y + ++ s+ D+ sl+ +l+ l+ g+ p++g +g++k +++	yekleklGeGsfGkVykaveketgk........ivAvKkikkekakkkkekkvlrEikilkklkhpnivrlyevfeekdely.lvleyveggeladlls.rkgslseeeakkiakqilegleylHskgiiHrDlKpeNiLidekge.....lKitDFGlakelesssk.........ltsfvgtreYlAPEvlkeneyskkvDvWslGvilyelltgkppfsgekgkekvekeldq	58.4	4.6e-18
Vigun01g086700.1.p	CK1_CK1-Pl	Vigun01g086700	PF07714.14	Protein tyrosine kinase	148	417	2	256	KIERKLGKGGFGQVYVGRRVSggsdRTGPDAVEVALKFEHRNSKGC-NYGPPYEWQVYSTLNGCYGIPWVHYKGRQGDFYILVMDMLGPSLWDVWNSL--GQSMSPSMAACIAVEAISILEKLHLKGFVHGDVKPENFLLGQpgsadDKKLYLIDLGLASRWKDASSGlhvdydQRPDIFRGTIRYASVHAHLGRTGSRRDDLESLAYTLIFLIK-GRLPWQGYQGDNKSFLVCKKKMATSPELmccfCPAPFKQFLEAVTNMRFDEEPNYSKL	++++klG+G fG+V+ g+ + ++ + v+va+K +++++ + e ++ ++l+ + + +++ +i++ + g +L + ++ ++++ + ++a++ + +e L+ k +vH d+ N Ll + +k+ + D GLa++ ++ ++ ++ + + +++ ++ + ++ + + D s +l+ +++ g+ p++g++ + + ++k + pe cp+ +++	elgkklGeGafGeVvegtlkg....ekekkevkvavKtlkeeateeekeefleeakimkklkhpnivkllgvctkeepllivteyvegGdLlkfLrkkeekekltlkdllsfalqiAkGmeyLeskklvHrdlaarNvLlse.....nkvvkisDfGLardiekddey......kkkeeaklpvkWmapEslkekkftsksDvWsfGvllwEiftlgeepypglsneevleklkegkrlekpek....cpeelyelmkqCweedpeeRptfkel	22.5	3.8e-07
Vigun05g002600.1.p	CK1_CK1-Pl	Vigun05g002600	CK1_CK1-Pl	CK1_CK1-Pl	115	375	1	260	YKVERKLGKGGFGQVFVGRRVTGGNDRTaGPGATEVALKFEHRNSKGCNYGPPYEWQVYNTLGGSHGIPRVHYKGRQGEYYVMVMDMLGPSLWDVWNSSSQAMSAEMVSCIAVESLSILEKMHSRGYVHGDVKPENFLLGQPSTPQEKKLYLVDLGLATKWRDTSSGLHVEYDQRPDMFRGTVRYASVHAHLGRTASRRDDLESLAYTLIFLHKGRLPWQGYQGDNKSFLVCKKKMGTSPEMLCCFCPVPFRQFLEIVVNM	ykverklgkggfgqv+vgrrv++++drt g+ a+evalkfehr+skgcnygppyewqvyntlgg++g+p+vhykgrqg+yy++vmd+lgpslwdvwnss+qa+s+emv+ciave++silek+h++gyvhgdvkpenfllgqp+t++ekkl+lvdlgla+kw+d++sg hveydqrpd+frgtvryasvhahlgrt+srrddleslaytlifl++grlpwqgyqgdnk+flvckkkm tspe+lc+++p +fr+f+e+vvn+	ykverklgkggfgqvyvgrrvssakdrt.gadalevalkfehrsskgcnygppyewqvyntlggvygvpkvhykgrqgdyyilvmdllgpslwdvwnssgqalseemvaciaveaisileklhakgyvhgdvkpenfllgqpgtaeekklflvdlglaskwkdaasgqhveydqrpdvfrgtvryasvhahlgrtgsrrddleslaytlifllrgrlpwqgyqgdnkgflvckkkmatspeslcalapqafrefvevvvnl	541.5	2.3e-165
Vigun05g002600.1.p	CK1_CK1-Pl	Vigun05g002600	PF00069.22	Protein kinase domain	115	404	1	255	YKVERKLGKGGFGQVFVGRRVTGGNdrtagpgatEVALKFEHRNSKGCNY--GPPYEWQVYNTLGgSHGIPRVHYKGRQGEYYVMVMDMLG-PSLWDVWNsSSQAMSAEMVSCIAVESLSILEKMHSRGYVHGDVKPENFLLGQpstpqEKKLYLVDLGLATKWRDTSSglhveydqrPDMFRGTVRYASVHAHLGRTASRRDDLESLAYTLIFLHKGRLPWQGYQGDNKSFLVCKKkMGTSPEMLCcfcpvpfrqflE----------IvvnmkfdeepnYSKLISLFDGMLGPNPALRPIN	y++++klG+G+fG+V+ +++ + g+ +vA+K ++++ + E ++ ++l + i r+ + ++ +++++v++++ +l+d+ + ++++s e ++ ia + l+ le +Hs+g +H D+KpeN+L+ + +++l ++D+Gla++++ +s+ + f gt +Y + ++ s+ D+ sl+ +l+ l g+ p++g +g++k +++ + ++ ++l e + +++++l + +l +p R+	yekleklGeGsfGkVykaveketgk.........ivAvKkikkekakkkkekkvlrEikilkklk.hpnivrlyevfeekdelylvleyveggeladlls.rkgslseeeakkiakqilegleylHskgiiHrDlKpeNiLide.....kgelKitDFGlakelesssk.........ltsfvgtreYlAPEvlkeneyskkvDvWslGvilyelltgkppfsgekgkekvekeldq.lekilkilg...........etkeklpeasel...........seeakdllkkllkkdpkkRlta	64.6	5.8e-20
Vigun05g002600.1.p	CK1_CK1-Pl	Vigun05g002600	PF07714.14	Protein tyrosine kinase	116	280	2	159	KVERKLGKGGFGQVFVGRRVTggndrTAGPGATEVALKFEHRNSKGC-NYGPPYEWQVYNTLgGSHGIPRVHYKGRQGEYYVMVMDML-GPSLWDVWNSS--SQAMSAEMVSCIAVESLSILEKMHSRGYVHGDVKPENFLLGQpstpqEKKLYLVDLGLATKWRDTSS	++++klG+G fG+V+ g+ + + ++va+K +++++ + e ++ ++l + i +++ ++e +++v++++ g +L + +++ +++++ + + ++a++ + +e ++s+ +vH d+ N Ll + +k+ + D GLa + +++++	elgkklGeGafGeVvegtlkg.....ekekkevkvavKtlkeeateeekeefleeakimkkl.khpnivkllgvctkeepllivteyvegGdLlkfLrkkeekekltlkdllsfalqiAkGmeyLeskklvHrdlaarNvLlse.....nkvvkisDfGLardiekdde	25.3	5.3e-08
Vigun08g084100.1.p	CK1_CK1-Pl	Vigun08g084100	CK1_CK1-Pl	CK1_CK1-Pl	122	376	1	260	YKLDRKLGKGGFGQVYVGRRVGA-----GAGALEVALKFEHRSSKGCNYGPPYEWQVYNALGGSHGVPRVHYKGRQGDYYIMVMDMLGPSLWDVWNNNSNTMSAEMVACIAIEAISILEKMHSKGYVHGDVKPENFLLGTPGTADEKKLFLVDLGLATRWRDSSTGLHVEYDQRPDVFRGTVRYASVHAHLGRTGSRRDDLESLAYTLIFLLRGRLPWQGYQGENKGFLVCKKKMATSPETLCSVCPPPFRQFVEYVVNL	yk++rklgkggfgqvyvgrrv + ga alevalkfehrsskgcnygppyewqvyn+lgg++gvp+vhykgrqgdyyi+vmd+lgpslwdvwn++++++s+emvacia+eaisilek+h+kgyvhgdvkpenfllg+pgta+ekklflvdlgla++w+d+++g hveydqrpdvfrgtvryasvhahlgrtgsrrddleslaytlifllrgrlpwqgyqg+nkgflvckkkmatspe+lc+++p++fr+fve+vvnl	ykverklgkggfgqvyvgrrvssakdrtgadalevalkfehrsskgcnygppyewqvyntlggvygvpkvhykgrqgdyyilvmdllgpslwdvwnssgqalseemvaciaveaisileklhakgyvhgdvkpenfllgqpgtaeekklflvdlglaskwkdaasgqhveydqrpdvfrgtvryasvhahlgrtgsrrddleslaytlifllrgrlpwqgyqgdnkgflvckkkmatspeslcalapqafrefvevvvnl	533.0	8.7e-163
Vigun08g084100.1.p	CK1_CK1-Pl	Vigun08g084100	PF00069.22	Protein kinase domain	122	349	1	212	YKLDRKLGKGGFGQVYVGRRVGAGAgalEVALKFEHRSSKGCNYG--PPYEWQVYNALGgSHGVPRVHYKGRQGDYYIMVMDMLG-PSLWDVWNnNSNTMSAEMVACIAIEAISILEKMHSKGYVHGDVKPENFLLGTPGTadekkLFLVDLGLATRWRDSSTglhveydqrPDVFRGTVRYASVHAHLGRTGSRRDDLESLAYTLIFLLRGRLPWQGYQGENKGFLVCKK	y+ ++klG+G+fG+Vy +++ g +vA+K ++++ + E ++ + l + + r+ + ++ d++++v++++ +l+d+ + ++ ++s e + ia + ++ le +Hskg +H D+KpeN+L+ + g l ++D+Gla++++ ss+ + f gt +Y + ++ s+ D+ sl+ +l+ ll g+ p++g +g++k +++	yekleklGeGsfGkVykaveketgk...ivAvKkikkekakkkkekkvlrEikilkklk.hpnivrlyevfeekdelylvleyveggeladlls.rkgslseeeakkiakqilegleylHskgiiHrDlKpeNiLidekge.....lKitDFGlakelesssk.........ltsfvgtreYlAPEvlkeneyskkvDvWslGvilyelltgkppfsgekgkekvekeldq	66.4	1.7e-20
Vigun08g084100.1.p	CK1_CK1-Pl	Vigun08g084100	PF07714.14	Protein tyrosine kinase	123	280	2	158	KLDRKLGKGGFGQVYVGRRV-GAGAGALEVALKFEHRSSKG-CNYGPPYEWQVYNALgGSHGVPRVHYKGRQGDYYIMVMDML-GPSLWDVWNNN--SNTMSAEMVACIAIEAISILEKMHSKGYVHGDVKPENFLLGTpgtadEKKLFLVDLGLATRWRDSS	+l++klG+G fG+V+ g+ ++va+K +++++ + e ++ ++l + + +++ +++ +++v++++ g +L + +++ +++++ + + ++a++ + +e ++sk +vH d+ N Ll + +k+ + D GLa + ++++	elgkklGeGafGeVvegtlkgekekkevkvavKtlkeeateeekeefleeakimkkl.khpnivkllgvctkeepllivteyvegGdLlkfLrkkeekekltlkdllsfalqiAkGmeyLeskklvHrdlaarNvLlse.....nkvvkisDfGLardiekdd	28.1	7.4e-09
Vigun09g190700.1.p	CK1_CK1-Pl	Vigun09g190700	CK1_CK1-Pl	CK1_CK1-Pl	142	403	1	260	YKIERKLGKGGFGQVYVGRRIglSDSSERTGAGAVEVALKFEHRSSKGCNYGPPYEWQVYNALGGSHGVPRVHFKGRQGDYYIMVMDMLGPSLWDVWNNNSHTLSTEMVACIAIEAISILEKMHSRGYVHGDVKPENFLLGTPGTPDEKKLFLVDLGLATRWRDSSTGLHVEYDQRPDVFRGTVRYASVHAHLGRTGSRRDDLESLAYTLVFLLRGRLPWQGYQGENKGFFVCKKKMTTSPEILCCFCPHPFRQFVEYVVNL	yk+erklgkggfgqvyvgrr+ s +++rtga a+evalkfehrsskgcnygppyewqvyn+lgg++gvp+vh+kgrqgdyyi+vmd+lgpslwdvwn+++++ls+emvacia+eaisilek+h++gyvhgdvkpenfllg+pgt++ekklflvdlgla++w+d+++g hveydqrpdvfrgtvryasvhahlgrtgsrrddleslaytl+fllrgrlpwqgyqg+nkgf+vckkkm+tspe+lc+++p++fr+fve+vvnl	ykverklgkggfgqvyvgrrv..ssakdrtgadalevalkfehrsskgcnygppyewqvyntlggvygvpkvhykgrqgdyyilvmdllgpslwdvwnssgqalseemvaciaveaisileklhakgyvhgdvkpenfllgqpgtaeekklflvdlglaskwkdaasgqhveydqrpdvfrgtvryasvhahlgrtgsrrddleslaytlifllrgrlpwqgyqgdnkgflvckkkmatspeslcalapqafrefvevvvnl	542.0	1.6e-165
Vigun09g190700.1.p	CK1_CK1-Pl	Vigun09g190700	PF00069.22	Protein kinase domain	142	385	1	220	YKIERKLGKGGFGQVYVGRRIglsdSSERtgagavEVALKFEHRSSKGCNY--GPPYEWQVYNALGgSHGVPRVHFKGRQGDYYIMVMDMLG-PSLWDVWNnNSHTLSTEMVACIAIEAISILEKMHSRGYVHGDVKPENFLLGTPGTpdekkLFLVDLGLATRWRDSSTglhveydqrPDVFRGTVRYASVHAHLGRTGSRRDDLESLAYTLVFLLRGRLPWQGYQGENKGFFVCKKkMTTSPEIL	y+ ++klG+G+fG+Vy +++ ++++ +vA+K ++++ + E ++ + l + + r+ ++ d++++v++++ +l+d+ + ++ +ls e + ia + ++ le +Hs+g +H D+KpeN+L+ + g l ++D+Gla++++ ss+ + f gt +Y + ++ s+ D+ sl+ +l+ ll g+ p++g +g++k +++ ++++ +il	yekleklGeGsfGkVykavek....etgk......ivAvKkikkekakkkkekkvlrEikilkklk.hpnivrlyevfeekdelylvleyveggeladlls.rkgslseeeakkiakqilegleylHskgiiHrDlKpeNiLidekge.....lKitDFGlakelesssk.........ltsfvgtreYlAPEvlkeneyskkvDvWslGvilyelltgkppfsgekgkekvekeldq.lekilkil	58.8	3.4e-18
Vigun09g190700.1.p	CK1_CK1-Pl	Vigun09g190700	PF07714.14	Protein tyrosine kinase	143	307	2	158	KIERKLGKGGFGQVYVGRRIGlsdsseRTGAGAVEVALKFEHRSSKG-CNYGPPYEWQVYNALgGSHGVPRVHFKGRQGDYYIMVMDM-LGPSLWDVWNNN--SHTLSTEMVACIAIEAISILEKMHSRGYVHGDVKPENFLLGTpgtpdEKKLFLVDLGLATRWRDSS	++++klG+G fG+V+ g+ g ++ v+va+K +++++ + e ++ ++l + + +++ +++ +++v+++ g +L + +++ +++l+++ + ++a++ + +e ++s+ +vH d+ N Ll + +k+ + D GLa + ++++	elgkklGeGafGeVvegtlkg......ekekkevkvavKtlkeeateeekeefleeakimkkl.khpnivkllgvctkeepllivteyvegGdLlkfLrkkeekekltlkdllsfalqiAkGmeyLeskklvHrdlaarNvLlse.....nkvvkisDfGLardiekdd	26.5	2.3e-08
Vigun10g179900.1.p	CK1_CK1-Pl	Vigun10g179900	CK1_CK1-Pl	CK1_CK1-Pl	147	408	1	260	YKVERKLGKGGFGQVYVGRRCGGnLNERTGPGALEVALKLEHRTSKGCTYGPPYEWQVYNTLGGSHGVPQVHYKGRQGDYYVMVMDILGPSLWDVWNNsNSHAMSTEMVACIAIEAISILEKMHSRGYVHGDVKPENFLLGPPGTSDEKKLFLVDLGLATKWRDSTTGSHVEYDQRPDVFRGTVRYASVHAHLGRTASRRDDLESLAYTLIFLLRGRLPWQGFQGENKGFLVCKKKMGTSPEIICCFCPLPFKHFLEHVVNL	ykverklgkggfgqvyvgrr + ++rtg+ alevalk+ehr+skgc+ygppyewqvyntlgg++gvp+vhykgrqgdyy++vmd+lgpslwdvwn+ +++a+s+emvacia+eaisilek+h++gyvhgdvkpenfllg+pgt++ekklflvdlgla+kw+d+++g+hveydqrpdvfrgtvryasvhahlgrt+srrddleslaytlifllrgrlpwqg+qg+nkgflvckkkm tspe++c+++p +f++f+e+vvnl	ykverklgkggfgqvyvgrrvss.akdrtgadalevalkfehrsskgcnygppyewqvyntlggvygvpkvhykgrqgdyyilvmdllgpslwdvwns.sgqalseemvaciaveaisileklhakgyvhgdvkpenfllgqpgtaeekklflvdlglaskwkdaasgqhveydqrpdvfrgtvryasvhahlgrtgsrrddleslaytlifllrgrlpwqgyqgdnkgflvckkkmatspeslcalapqafrefvevvvnl	527.2	5.2e-161
Vigun10g179900.1.p	CK1_CK1-Pl	Vigun10g179900	PF00069.22	Protein kinase domain	147	381	1	212	YKVERKLGKGGFGQVYVGRRcggnlNERTGpgalEVALKLEHRTSKGCT--YGPPYEWQVYNTLGgSHGVPQVHYKGRQGDYYVMVMDILG-PSLWDVWNnsNSHAMSTEMVACIAIEAISILEKMHSRGYVHGDVKPENFLLGPPGTsdekkLFLVDLGLATKWRDSTTgshveydqrPDVFRGTVRYASVHAHLGRTASRRDDLESLAYTLIFLLRGRLPWQGFQGENKGFLVCKK	y++++klG+G+fG+Vy +++ +e+ +vA+K + ++ + E ++ ++l + + ++ + ++ d++++v++++ +l+d+ + ++ ++s e + ia + ++ le +Hs+g +H D+KpeN+L+ g l ++D+Gla++++ s++ + f gt +Y + ++ s+ D+ sl+ +l+ ll g+ p++g +g++k +++	yekleklGeGsfGkVykave.....ketgk....ivAvKkikkekakkkkekkvlrEikilkklk.hpnivrlyevfeekdelylvleyveggeladlls..rkgslseeeakkiakqilegleylHskgiiHrDlKpeNiLidekge.....lKitDFGlakelesssk.........ltsfvgtreYlAPEvlkeneyskkvDvWslGvilyelltgkppfsgekgkekvekeldq	57.2	1.1e-17
Vigun10g179900.1.p	CK1_CK1-Pl	Vigun10g179900	PF07714.14	Protein tyrosine kinase	148	312	2	159	KVERKLGKGGFGQVYVGRRCGgnlneRTGPGALEVALKLEHR-TSKGCTYGPPYEWQVYNTLgGSHGVPQVHYKGRQGDYYVMVMDIL-GPSLWDVWNNS-NSHAMSTEMVACIAIEAISILEKMHSRGYVHGDVKPENFLLGPpgtsdEKKLFLVDLGLATKW-RDST	++++klG+G fG+V+ g+ g ++ ++va+K ++ +++ + e ++ ++l + + +++ +++ +++v++ + g +L + +++ ++++++++ + ++a++ + +e ++s+ +vH d+ N Ll +k+ + D GLa + +d++	elgkklGeGafGeVvegtlkg.....ekekkevkvavKtlkeeateeekeefleeakimkkl.khpnivkllgvctkeepllivteyvegGdLlkfLrkkeekekltlkdllsfalqiAkGmeyLeskklvHrdlaarNvLlse.....nkvvkisDfGLardiekdde	24.3	1.1e-07
Vigun03g022100.1.p	CMGC_CDK-CCRK	Vigun03g022100	CMGC_CDK-CCRK	CMGC_CDK-CCRK	22	335	1	278	YEVMERVGSGAYADVYRGRRLSDGLIVALKEIHDYQSAFREIDALQLLQgFPNVIVMHEYFWRDDeDAVLVLEFLRTDLATVIADAAKANQplpAGQLKRWMIQILSGVDACHSNMVLHRDLKPSNLLISENGLLKIADFGQARILTEPGIDNddtspntpdgnatcttsdinkeddeenelgcFTSCVGTRWFRAPELLYGSRDYGLEVDLWSLGCIFAELLTLQPLFPGTADIDQLSRIISVLGNLDESVWVGCSKLPDYGIISFSKVENPAGIEARLPNRSPDEVALVKRLVCYDPAKRATAMELLHDKYF	yev+er+GsGaya+vyr+rr+sdGl+valkeihd+qsa+reidal+ l+ pnv++++eyf++++ ++vlvleflr+dla+v+ d++++++ +++ krwm+qil Gv+ach++ ++hrdlkPsnllis++G lk+ad+Gqaril+e + + +ts+vgtrw+rapellyG++ yG evdlw+lG++faell+l+pl+pG +didqlsr+++vlG+l+e vw+G+s+lpdy+ isf+kve+p ++e lpn s + + l+k+l++ydpakr+ta+e l+dky+	yevlerlGsGayaevyrarrksdGlvvalkeihdaqsavreidallaln.spnvvalleyfvkge.nlvlvleflrsdlaavlrdgkakkp...eaeikrwmlqilrGveachragivhrdlkPsnllisadGvlkladlGqarileekersd...............................ltsavgtrwyrapellyGavkyGeevdlwalGlvfaellsleplvpGvsdidqlsrvvavlGalneevwlGvsalpdydkisfakvedplsledllpnasaaalellkkllvydpakritaaealkdkyl	419.8	3.4e-128
[truncated: 3,596 more rows]
