# Supplementary material for: The Cowpea Kinome: Genomic and Transcriptomic Analysis Under Biotic and Abiotic Stresses
Source: Front Plant Sci. 2021 Jun 14;12:667013. doi: 10.3389/fpls.2021.667013 (PMC8238008; doi:10.3389/fpls.2021.667013)
Supplement: Supplementary Table 3 — Bona fide VuPKs with their respective kinase families as well as indication of the unknown kinases, whose identity was not corroborated by the two adopted categorization strategies. [file Table_3.XLSX]

## Sheet: Plan1
Locus ID	Primary protein ID	Kinase type
Vigun11g221800	Vigun11g221800.1.p	AGC_MAST
Vigun04g033200	Vigun04g033200.3.p	AGC_MAST
Vigun01g144000	Vigun01g144000.1.p	AGC_NDR
Vigun09g035300	Vigun09g035300.5.p	AGC_NDR
Vigun07g172200	Vigun07g172200.1.p	AGC_NDR
Vigun08g024700	Vigun08g024700.1.p	AGC_NDR
Vigun07g094400	Vigun07g094400.1.p	AGC_NDR
Vigun07g007200	Vigun07g007200.1.p	AGC_NDR
Vigun09g223100	Vigun09g223100.1.p	AGC_NDR
Vigun07g191900	Vigun07g191900.1.p	AGC_PDK1
Vigun04g009600	Vigun04g009600.1.p	AGC_PKA-PKG
Vigun01g003500	Vigun01g003500.1.p	AGC_RSK-2
Vigun01g048400	Vigun01g048400.1.p	AGC_RSK-2
Vigun11g162200	Vigun11g162200.1.p	AGC_RSK-2
Vigun01g061700	Vigun01g061700.1.p	AGC_RSK-2
Vigun09g064300	Vigun09g064300.1.p	AGC_RSK-2
Vigun05g138900	Vigun05g138900.1.p	AGC_RSK-2
Vigun03g352900	Vigun03g352900.1.p	AGC_RSK-2
Vigun07g194000	Vigun07g194000.1.p	AGC_RSK-2
Vigun06g179800	Vigun06g179800.1.p	AGC_RSK-2
Vigun05g263400	Vigun05g263400.1.p	AGC_RSK-2
Vigun10g030900	Vigun10g030900.1.p	AGC_RSK-2
Vigun03g083000	Vigun03g083000.1.p	AGC_RSK-2
Vigun05g155300	Vigun05g155300.1.p	AGC_RSK-2
Vigun11g130500	Vigun11g130500.1.p	AGC_RSK-2
Vigun11g034200	Vigun11g034200.1.p	AGC_RSK-2
Vigun04g197300	Vigun04g197300.2.p	AGC_RSK-2
Vigun06g148700	Vigun06g148700.3.p	AGC_RSK-2
Vigun05g047800	Vigun05g047800.1.p	AGC_RSK-2
Vigun01g171700	Vigun01g171700.1.p	AGC_RSK-2
Vigun10g009100	Vigun10g009100.1.p	AGC_RSK-2
Vigun07g068600	Vigun07g068600.1.p	AGC_RSK-2
Vigun11g149500	Vigun11g149500.7.p	AGC_RSK-2
Vigun03g244200	Vigun03g244200.1.p	AGC_RSK-2
Vigun05g252900	Vigun05g252900.1.p	AGC_RSK-2
VigunL088900	VigunL088900.1.p	AGC-Pl
Vigun03g330800	Vigun03g330800.1.p	AGC-Pl
Vigun03g329600	Vigun03g329600.1.p	AGC-Pl
Vigun03g330000	Vigun03g330000.1.p	AGC-Pl
Vigun03g330400	Vigun03g330400.1.p	AGC-Pl
Vigun08g113300	Vigun08g113300.1.p	AGC-Pl
Vigun05g085100	Vigun05g085100.1.p	AGC-Pl
Vigun09g189500	Vigun09g189500.1.p	Aur
Vigun07g080900	Vigun07g080900.1.p	Aur
Vigun10g114200	Vigun10g114200.1.p	Aur
Vigun11g101000	Vigun11g101000.1.p	BUB
Vigun05g038300	Vigun05g038300.1.p	CAMK_AMPK
Vigun05g038400	Vigun05g038400.4.p	CAMK_AMPK
Vigun04g055900	Vigun04g055900.1.p	CAMK_AMPK
Vigun11g026900	Vigun11g026900.1.p	CAMK_CAMK1-DCAMKL
Vigun08g133600	Vigun08g133600.4.p	CAMK_CAMKL-CHK1
Vigun03g171200	Vigun03g171200.1.p	CAMK_CAMKL-CHK1
Vigun06g189700	Vigun06g189700.1.p	CAMK_CAMKL-CHK1
Vigun07g002100	Vigun07g002100.1.p	CAMK_CAMKL-CHK1
Vigun03g370600	Vigun03g370600.1.p	CAMK_CAMKL-CHK1
Vigun10g195500	Vigun10g195500.1.p	CAMK_CAMKL-CHK1
Vigun09g056600	Vigun09g056600.1.p	CAMK_CAMKL-CHK1
Vigun03g098400	Vigun03g098400.1.p	CAMK_CAMKL-CHK1
Vigun09g215200	Vigun09g215200.1.p	CAMK_CAMKL-CHK1
Vigun05g088200	Vigun05g088200.1.p	CAMK_CAMKL-CHK1
Vigun05g299000	Vigun05g299000.1.p	CAMK_CAMKL-CHK1
Vigun06g189600	Vigun06g189600.1.p	CAMK_CAMKL-CHK1
Vigun07g170300	Vigun07g170300.1.p	CAMK_CAMKL-CHK1
Vigun01g233200	Vigun01g233200.1.p	CAMK_CAMKL-CHK1
Vigun06g085300	Vigun06g085300.1.p	CAMK_CAMKL-CHK1
Vigun06g084900	Vigun06g084900.1.p	CAMK_CAMKL-CHK1
Vigun10g097200	Vigun10g097200.1.p	CAMK_CAMKL-CHK1
Vigun08g133400	Vigun08g133400.1.p	CAMK_CAMKL-CHK1
Vigun03g162850	Vigun03g162850.1.p	CAMK_CAMKL-CHK1
Vigun05g088700	Vigun05g088700.1.p	CAMK_CAMKL-CHK1
Vigun03g407100	Vigun03g407100.1.p	CAMK_CAMKL-CHK1
Vigun10g150700	Vigun10g150700.1.p	CAMK_CAMKL-CHK1
Vigun09g006100	Vigun09g006100.13.p	CAMK_CAMKL-CHK1
Vigun03g380000	Vigun03g380000.1.p	CAMK_CAMKL-CHK1
Vigun09g045200	Vigun09g045200.1.p	CAMK_CAMKL-CHK1
Vigun09g186100	Vigun09g186100.1.p	CAMK_CAMKL-CHK1
Vigun08g179700	Vigun08g179700.1.p	CAMK_CAMKL-CHK1
Vigun03g356800	Vigun03g356800.1.p	CAMK_CAMKL-CHK1
Vigun09g051000	Vigun09g051000.1.p	CAMK_CAMKL-CHK1
Vigun06g027000	Vigun06g027000.1.p	CAMK_CAMKL-CHK1
Vigun08g111000	Vigun08g111000.1.p	CAMK_CAMKL-CHK1
Vigun05g249500	Vigun05g249500.1.p	CAMK_CAMKL-LKB
Vigun11g143500	Vigun11g143500.1.p	CAMK_CAMKL-LKB
Vigun07g032400	Vigun07g032400.1.p	CAMK_CDPK
Vigun07g177000	Vigun07g177000.1.p	CAMK_CDPK
Vigun07g100100	Vigun07g100100.1.p	CAMK_CDPK
Vigun06g116800	Vigun06g116800.1.p	CAMK_CDPK
Vigun07g158900	Vigun07g158900.1.p	CAMK_CDPK
Vigun08g197900	Vigun08g197900.1.p	CAMK_CDPK
Vigun08g003000	Vigun08g003000.1.p	CAMK_CDPK
Vigun07g207800	Vigun07g207800.1.p	CAMK_CDPK
Vigun03g331900	Vigun03g331900.1.p	CAMK_CDPK
Vigun01g182100	Vigun01g182100.1.p	CAMK_CDPK
Vigun09g180200	Vigun09g180200.1.p	CAMK_CDPK
Vigun11g164900	Vigun11g164900.1.p	CAMK_CDPK
Vigun08g184000	Vigun08g184000.1.p	CAMK_CDPK
Vigun06g018800	Vigun06g018800.1.p	CAMK_CDPK
Vigun03g275000	Vigun03g275000.1.p	CAMK_CDPK
Vigun07g019000	Vigun07g019000.1.p	CAMK_CDPK
Vigun04g162400	Vigun04g162400.1.p	CAMK_CDPK
Vigun01g117500	Vigun01g117500.1.p	CAMK_CDPK
Vigun09g112400	Vigun09g112400.1.p	CAMK_CDPK
Vigun03g447000	Vigun03g447000.1.p	CAMK_CDPK
Vigun07g207600	Vigun07g207600.1.p	CAMK_CDPK
Vigun02g122800	Vigun02g122800.1.p	CAMK_CDPK
Vigun09g079100	Vigun09g079100.1.p	CAMK_CDPK
Vigun08g003100	Vigun08g003100.1.p	CAMK_CDPK
Vigun03g184500	Vigun03g184500.1.p	CAMK_CDPK
Vigun07g207700	Vigun07g207700.1.p	CAMK_CDPK
Vigun02g141600	Vigun02g141600.1.p	CAMK_CDPK
Vigun03g055300	Vigun03g055300.1.p	CAMK_CDPK
Vigun02g179700	Vigun02g179700.1.p	CAMK_CDPK
Vigun03g039600	Vigun03g039600.1.p	CAMK_CDPK
Vigun01g105400	Vigun01g105400.1.p	CAMK_CDPK
Vigun07g054700	Vigun07g054700.3.p	CAMK_CDPK
Vigun07g020200	Vigun07g020200.1.p	CAMK_CDPK
Vigun06g050500	Vigun06g050500.1.p	CAMK_CDPK
Vigun09g143300	Vigun09g143300.1.p	CAMK_CDPK
Vigun10g150200	Vigun10g150200.1.p	CAMK_CDPK
Vigun08g224400	Vigun08g224400.1.p	CAMK_CDPK
Vigun03g258700	Vigun03g258700.1.p	CAMK_CDPK
Vigun07g043800	Vigun07g043800.1.p	CAMK_CDPK
Vigun05g100600	Vigun05g100600.1.p	CAMK_CDPK
Vigun03g078400	Vigun03g078400.1.p	CAMK_OST1L
Vigun09g114100	Vigun09g114100.1.p	CAMK_OST1L
Vigun06g234200	Vigun06g234200.1.p	CAMK_OST1L
Vigun03g183800	Vigun03g183800.1.p	CAMK_OST1L
Vigun03g057600	Vigun03g057600.1.p	CAMK_OST1L
Vigun02g160500	Vigun02g160500.1.p	CAMK_OST1L
Vigun08g103000	Vigun08g103000.1.p	CAMK_OST1L
Vigun03g297300	Vigun03g297300.1.p	CAMK_OST1L
Vigun03g086300	Vigun03g086300.1.p	CAMK_OST1L
Vigun02g012700	Vigun02g012700.1.p	CAMK_OST1L
Vigun03g273900	Vigun03g273900.1.p	CAMK_OST1L
Vigun02g140800	Vigun02g140800.1.p	CAMK_OST1L
Vigun05g272900	Vigun05g272900.1.p	CK1_CK1
Vigun08g078900	Vigun08g078900.1.p	CK1_CK1
Vigun10g170900	Vigun10g170900.1.p	CK1_CK1
Vigun04g010100	Vigun04g010100.1.p	CK1_CK1
Vigun03g393500	Vigun03g393500.1.p	CK1_CK1
Vigun09g193700	Vigun09g193700.1.p	CK1_CK1
Vigun01g144100	Vigun01g144100.1.p	CK1_CK1
Vigun07g172300	Vigun07g172300.1.p	CK1_CK1
Vigun03g023200	Vigun03g023200.1.p	CK1_CK1
Vigun07g093900	Vigun07g093900.1.p	CK1_CK1
Vigun09g034500	Vigun09g034500.1.p	CK1_CK1
Vigun09g190700	Vigun09g190700.1.p	CK1_CK1-Pl
Vigun08g084100	Vigun08g084100.1.p	CK1_CK1-Pl
Vigun10g179900	Vigun10g179900.1.p	CK1_CK1-Pl
Vigun01g086700	Vigun01g086700.1.p	CK1_CK1-Pl
Vigun05g002600	Vigun05g002600.1.p	CK1_CK1-Pl
Vigun03g022100	Vigun03g022100.1.p	CMGC_CDK-CCRK
Vigun04g012600	Vigun04g012600.1.p	CMGC_CDK-CCRK
Vigun04g029700	Vigun04g029700.1.p	CMGC_CDK-CDK7
Vigun03g006500	Vigun03g006500.1.p	CMGC_CDK-CDK7
Vigun03g059900	Vigun03g059900.1.p	CMGC_CDK-CDK8
Vigun03g068100	Vigun03g068100.1.p	CMGC_CDK-CRK7-CDK9
Vigun11g103300	Vigun11g103300.1.p	CMGC_CDK-CRK7-CDK9
Vigun09g077600	Vigun09g077600.1.p	CMGC_CDK-CRK7-CDK9
Vigun06g025000	Vigun06g025000.1.p	CMGC_CDK-CRK7-CDK9
Vigun03g426400	Vigun03g426400.1.p	CMGC_CDK-CRK7-CDK9
Vigun09g108100	Vigun09g108100.1.p	CMGC_CDK-CRK7-CDK9
Vigun07g213700	Vigun07g213700.1.p	CMGC_CDK-CRK7-CDK9
Vigun09g127800	Vigun09g127800.1.p	CMGC_CDK-CRK7-CDK9
Vigun03g050700	Vigun03g050700.1.p	CMGC_CDK-CRK7-CDK9
Vigun02g185000	Vigun02g185000.1.p	CMGC_CDK-CRK7-CDK9
Vigun06g108100	Vigun06g108100.1.p	CMGC_CDK-CRK7-CDK9
Vigun03g338500	Vigun03g338500.1.p	CMGC_CDK-CRK7-CDK9
Vigun06g237300	Vigun06g237300.1.p	CMGC_CDK-CRK7-CDK9
Vigun06g174800	Vigun06g174800.1.p	CMGC_CDK-CRK7-CDK9
Vigun08g179900	Vigun08g179900.1.p	CMGC_CDK-CRK7-CDK9
Vigun05g214900	Vigun05g214900.1.p	CMGC_CDK-CRK7-CDK9
Vigun07g151500	Vigun07g151500.1.p	CMGC_CDK-CRK7-CDK9
Vigun05g038100	Vigun05g038100.1.p	CMGC_CDK-CRK7-CDK9
Vigun05g193400	Vigun05g193400.1.p	CMGC_CDK-CRK7-CDK9
Vigun07g234500	Vigun07g234500.1.p	CMGC_CDKL-Cr
Vigun03g315000	Vigun03g315000.2.p	CMGC_CDK-PITSLRE
Vigun03g169900	Vigun03g169900.1.p	CMGC_CDK-PITSLRE
Vigun08g000800	Vigun08g000800.1.p	CMGC_CDK-Pl
Vigun08g128300	Vigun08g128300.1.p	CMGC_CDK-Pl
Vigun03g138700	Vigun03g138700.1.p	CMGC_CDK-Pl
Vigun06g134500	Vigun06g134500.1.p	CMGC_CDK-Pl
Vigun02g149800	Vigun02g149800.1.p	CMGC_CK2
Vigun03g285800	Vigun03g285800.1.p	CMGC_CK2
Vigun03g284600	Vigun03g284600.1.p	CMGC_CK2
Vigun09g197600	Vigun09g197600.1.p	CMGC_CLK
Vigun03g318400	Vigun03g318400.1.p	CMGC_CLK
Vigun03g318300	Vigun03g318300.1.p	CMGC_CLK
Vigun08g161100	Vigun08g161100.1.p	CMGC_DYRK-PRP4
Vigun04g038200	Vigun04g038200.3.p	CMGC_DYRK-PRP4
Vigun07g271500	Vigun07g271500.1.p	CMGC_DYRK-PRP4
Vigun03g000800	Vigun03g000800.1.p	CMGC_DYRK-PRP4
Vigun02g040300	Vigun02g040300.1.p	CMGC_DYRK-PRP4
Vigun03g243500	Vigun03g243500.1.p	CMGC_DYRK-YAK
Vigun07g136700	Vigun07g136700.1.p	CMGC_GSK
Vigun10g122000	Vigun10g122000.1.p	CMGC_GSK
Vigun06g189300	Vigun06g189300.1.p	CMGC_GSK
Vigun09g213000	Vigun09g213000.1.p	CMGC_GSK
Vigun05g076100	Vigun05g076100.1.p	CMGC_GSK
Vigun05g207300	Vigun05g207300.1.p	CMGC_GSK
Vigun11g086600	Vigun11g086600.1.p	CMGC_GSK
Vigun03g097700	Vigun03g097700.1.p	CMGC_GSK
Vigun06g238100	Vigun06g238100.1.p	CMGC_GSK
Vigun05g151200	Vigun05g151200.9.p	CMGC_GSK
Vigun07g106800	Vigun07g106800.1.p	CMGC_GSKL
Vigun03g100000	Vigun03g100000.4.p	CMGC_MAPK
Vigun09g248200	Vigun09g248200.1.p	CMGC_MAPK
Vigun03g041800	Vigun03g041800.3.p	CMGC_MAPK
Vigun02g178100	Vigun02g178100.1.p	CMGC_MAPK
Vigun11g148400	Vigun11g148400.1.p	CMGC_MAPK
Vigun11g149000	Vigun11g149000.1.p	CMGC_MAPK
Vigun03g181200	Vigun03g181200.1.p	CMGC_MAPK
Vigun05g176000	Vigun05g176000.1.p	CMGC_MAPK
Vigun03g005100	Vigun03g005100.1.p	CMGC_MAPK
Vigun04g030900	Vigun04g030900.1.p	CMGC_MAPK
Vigun06g040700	Vigun06g040700.1.p	CMGC_MAPK
Vigun08g193900	Vigun08g193900.1.p	CMGC_MAPK
Vigun10g133400	Vigun10g133400.1.p	CMGC_MAPK
Vigun03g431000	Vigun03g431000.1.p	CMGC_MAPK
Vigun06g168500	Vigun06g168500.1.p	CMGC_MAPK
Vigun04g006100	Vigun04g006100.1.p	CMGC_Pl-Tthe
Vigun03g219200	Vigun03g219200.1.p	CMGC_RCK
Vigun02g100200	Vigun02g100200.1.p	CMGC_RCK
Vigun10g041400	Vigun10g041400.4.p	CMGC_RCK
Vigun03g249400	Vigun03g249400.1.p	CMGC_SRPK
Vigun02g112900	Vigun02g112900.1.p	CMGC_SRPK
Vigun11g132600	Vigun11g132600.1.p	CMGC_SRPK
Vigun05g241800	Vigun05g241800.1.p	CMGC_SRPK
Vigun07g064900	Vigun07g064900.1.p	CMGC_SRPK
Vigun10g013300	Vigun10g013300.1.p	Group-Pl-2
Vigun09g125500	Vigun09g125500.1.p	Group-Pl-3
Vigun10g153400	Vigun10g153400.1.p	Group-Pl-3
Vigun10g052900	Vigun10g052900.1.p	Group-Pl-3
Vigun02g037800	Vigun02g037800.1.p	Group-Pl-4
Vigun10g002500	Vigun10g002500.1.p	Group-Pl-4
Vigun05g085000	Vigun05g085000.1.p	Group-Pl-4
Vigun02g112400	Vigun02g112400.1.p	IRE1
Vigun03g248800	Vigun03g248800.1.p	IRE1
Vigun01g119400	Vigun01g119400.3.p	NEK
Vigun07g154600	Vigun07g154600.1.p	NEK
Vigun05g232800	Vigun05g232800.1.p	NEK
Vigun01g136700	Vigun01g136700.1.p	NEK
Vigun11g122400	Vigun11g122400.1.p	NEK
Vigun06g111300	Vigun06g111300.2.p	NEK
Vigun07g107400	Vigun07g107400.2.p	NEK
Vigun07g030000	Vigun07g030000.9.p	NEK
Vigun11g165800	Vigun11g165800.1.p	PEK_GCN2
Vigun05g193100	Vigun05g193100.1.p	PEK_PEK
Vigun09g041100	Vigun09g041100.1.p	RLK-Pelle_C-LEC
Vigun01g228001	Vigun01g228001.1.p	RLK-Pelle_CR4L
Vigun01g228100	Vigun01g228100.1.p	RLK-Pelle_CR4L
Vigun01g227800	Vigun01g227800.1.p	RLK-Pelle_CR4L
Vigun01g228200	Vigun01g228200.1.p	RLK-Pelle_CR4L
Vigun08g106400	Vigun08g106400.1.p	RLK-Pelle_CR4L
Vigun11g223700	Vigun11g223700.1.p	RLK-Pelle_CR4L
Vigun09g183300	Vigun09g183300.1.p	RLK-Pelle_CR4L
Vigun01g227900	Vigun01g227900.1.p	RLK-Pelle_CR4L
Vigun06g236400	Vigun06g236400.1.p	RLK-Pelle_CR4L
Vigun11g213700	Vigun11g213700.1.p	RLK-Pelle_CR4L
Vigun11g165900	Vigun11g165900.1.p	RLK-Pelle_CR4L
Vigun06g076600	Vigun06g076600.1.p	RLK-Pelle_CR4L
Vigun01g228301	Vigun01g228301.1.p	RLK-Pelle_CR4L
Vigun05g268300	Vigun05g268300.1.p	RLK-Pelle_CR4L
Vigun07g070000	Vigun07g070000.1.p	RLK-Pelle_CR4L
Vigun08g160900	Vigun08g160900.1.p	RLK-Pelle_CR4L
Vigun04g062600	Vigun04g062600.1.p	RLK-Pelle_CrRLK1L-1
Vigun04g061900	Vigun04g061900.1.p	RLK-Pelle_CrRLK1L-1
Vigun03g161401	Vigun03g161401.1.p	RLK-Pelle_CrRLK1L-1
Vigun05g031600	Vigun05g031600.1.p	RLK-Pelle_CrRLK1L-1
Vigun05g031801	Vigun05g031801.1.p	RLK-Pelle_CrRLK1L-1
Vigun05g031201	Vigun05g031201.1.p	RLK-Pelle_CrRLK1L-1
Vigun05g029600	Vigun05g029600.1.p	RLK-Pelle_CrRLK1L-1
Vigun05g028800	Vigun05g028800.1.p	RLK-Pelle_CrRLK1L-1
Vigun05g028400	Vigun05g028400.1.p	RLK-Pelle_CrRLK1L-1
Vigun05g029700	Vigun05g029700.1.p	RLK-Pelle_CrRLK1L-1
Vigun02g044700	Vigun02g044700.1.p	RLK-Pelle_CrRLK1L-1
Vigun05g028600	Vigun05g028600.1.p	RLK-Pelle_CrRLK1L-1
Vigun02g044500	Vigun02g044500.1.p	RLK-Pelle_CrRLK1L-1
Vigun04g062100	Vigun04g062100.1.p	RLK-Pelle_CrRLK1L-1
Vigun04g062400	Vigun04g062400.1.p	RLK-Pelle_CrRLK1L-1
Vigun03g282500	Vigun03g282500.1.p	RLK-Pelle_CrRLK1L-1
Vigun02g044601	Vigun02g044601.1.p	RLK-Pelle_CrRLK1L-1
Vigun03g282600	Vigun03g282600.1.p	RLK-Pelle_CrRLK1L-1
Vigun04g062300	Vigun04g062300.1.p	RLK-Pelle_CrRLK1L-1
Vigun04g062450	Vigun04g062450.1.p	RLK-Pelle_CrRLK1L-1
Vigun05g030800	Vigun05g030800.1.p	RLK-Pelle_CrRLK1L-1
Vigun06g113700	Vigun06g113700.1.p	RLK-Pelle_CrRLK1L-1
Vigun05g028700	Vigun05g028700.1.p	RLK-Pelle_CrRLK1L-1
Vigun11g006300	Vigun11g006300.1.p	RLK-Pelle_CrRLK1L-1
Vigun02g044800	Vigun02g044800.1.p	RLK-Pelle_CrRLK1L-1
Vigun05g198200	Vigun05g198200.1.p	RLK-Pelle_CrRLK1L-1
Vigun05g031300	Vigun05g031300.1.p	RLK-Pelle_CrRLK1L-1
Vigun05g030900	Vigun05g030900.1.p	RLK-Pelle_CrRLK1L-1
Vigun05g028500	Vigun05g028500.1.p	RLK-Pelle_CrRLK1L-1
Vigun05g253900	Vigun05g253900.1.p	RLK-Pelle_CrRLK1L-1
Vigun07g156100	Vigun07g156100.1.p	RLK-Pelle_CrRLK1L-1
Vigun04g061600	Vigun04g061600.1.p	RLK-Pelle_CrRLK1L-1
Vigun05g029800	Vigun05g029800.1.p	RLK-Pelle_CrRLK1L-1
Vigun05g084700	Vigun05g084700.1.p	RLK-Pelle_CrRLK1L-1
Vigun05g085900	Vigun05g085900.1.p	RLK-Pelle_CrRLK1L-1
Vigun11g063400	Vigun11g063400.1.p	RLK-Pelle_CrRLK1L-1
Vigun04g150000	Vigun04g150000.1.p	RLK-Pelle_CrRLK1L-1
Vigun06g139800	Vigun06g139800.2.p	RLK-Pelle_CrRLK1L-1
Vigun11g150300	Vigun11g150300.1.p	RLK-Pelle_CrRLK1L-1
Vigun07g222700	Vigun07g222700.5.p	RLK-Pelle_CrRLK1L-1
Vigun04g062700	Vigun04g062700.1.p	RLK-Pelle_CrRLK1L-1
Vigun03g282350	Vigun03g282350.1.p	RLK-Pelle_CrRLK1L-1
Vigun01g011400	Vigun01g011400.1.p	RLK-Pelle_DLSV
Vigun01g014500	Vigun01g014500.1.p	RLK-Pelle_DLSV
Vigun01g014700	Vigun01g014700.1.p	RLK-Pelle_DLSV
Vigun01g032300	Vigun01g032300.2.p	RLK-Pelle_DLSV
Vigun01g033500	Vigun01g033500.1.p	RLK-Pelle_DLSV
Vigun11g039100	Vigun11g039100.2.p	RLK-Pelle_DLSV
Vigun05g081500	Vigun05g081500.1.p	RLK-Pelle_DLSV
Vigun11g039150	Vigun11g039150.1.p	RLK-Pelle_DLSV
Vigun11g039033	Vigun11g039033.1.p	RLK-Pelle_DLSV
Vigun11g039600	Vigun11g039600.1.p	RLK-Pelle_DLSV
Vigun05g200700	Vigun05g200700.1.p	RLK-Pelle_DLSV
Vigun01g159300	Vigun01g159300.1.p	RLK-Pelle_DLSV
Vigun07g069900	Vigun07g069900.1.p	RLK-Pelle_DLSV
Vigun06g011000	Vigun06g011000.1.p	RLK-Pelle_DLSV
Vigun11g038300	Vigun11g038300.1.p	RLK-Pelle_DLSV
Vigun02g199100	Vigun02g199100.1.p	RLK-Pelle_DLSV
Vigun11g021100	Vigun11g021100.1.p	RLK-Pelle_DLSV
Vigun11g021700	Vigun11g021700.1.p	RLK-Pelle_DLSV
Vigun07g247566	Vigun07g247566.1.p	RLK-Pelle_DLSV
Vigun05g060900	Vigun05g060900.1.p	RLK-Pelle_DLSV
Vigun02g199200	Vigun02g199200.1.p	RLK-Pelle_DLSV
Vigun05g179600	Vigun05g179600.2.p	RLK-Pelle_DLSV
Vigun07g247700	Vigun07g247700.1.p	RLK-Pelle_DLSV
Vigun11g020900	Vigun11g020900.1.p	RLK-Pelle_DLSV
Vigun11g038600	Vigun11g038600.1.p	RLK-Pelle_DLSV
Vigun05g285600	Vigun05g285600.1.p	RLK-Pelle_DLSV
Vigun06g094200	Vigun06g094200.2.p	RLK-Pelle_DLSV
Vigun05g131000	Vigun05g131000.1.p	RLK-Pelle_DLSV
Vigun11g019300	Vigun11g019300.1.p	RLK-Pelle_DLSV
Vigun06g094500	Vigun06g094500.1.p	RLK-Pelle_DLSV
Vigun06g210400	Vigun06g210400.5.p	RLK-Pelle_DLSV
Vigun02g199300	Vigun02g199300.1.p	RLK-Pelle_DLSV
Vigun07g090100	Vigun07g090100.1.p	RLK-Pelle_DLSV
Vigun07g247632	Vigun07g247632.1.p	RLK-Pelle_DLSV
Vigun07g246500	Vigun07g246500.1.p	RLK-Pelle_DLSV
Vigun07g247200	Vigun07g247200.1.p	RLK-Pelle_DLSV
Vigun07g247500	Vigun07g247500.1.p	RLK-Pelle_DLSV
Vigun07g245400	Vigun07g245400.1.p	RLK-Pelle_DLSV
Vigun11g022000	Vigun11g022000.1.p	RLK-Pelle_DLSV
Vigun07g246900	Vigun07g246900.1.p	RLK-Pelle_DLSV
Vigun07g247000	Vigun07g247000.1.p	RLK-Pelle_DLSV
Vigun11g050200	Vigun11g050200.1.p	RLK-Pelle_DLSV
Vigun07g246000	Vigun07g246000.1.p	RLK-Pelle_DLSV
Vigun05g008600	Vigun05g008600.1.p	RLK-Pelle_DLSV
Vigun04g165200	Vigun04g165200.1.p	RLK-Pelle_DLSV
Vigun03g390800	Vigun03g390800.1.p	RLK-Pelle_DLSV
Vigun05g130700	Vigun05g130700.3.p	RLK-Pelle_DLSV
Vigun11g039200	Vigun11g039200.1.p	RLK-Pelle_DLSV
Vigun07g247100	Vigun07g247100.1.p	RLK-Pelle_DLSV
Vigun07g248100	Vigun07g248100.1.p	RLK-Pelle_DLSV
Vigun06g210200	Vigun06g210200.1.p	RLK-Pelle_DLSV
Vigun11g039500	Vigun11g039500.1.p	RLK-Pelle_DLSV
Vigun05g200500	Vigun05g200500.1.p	RLK-Pelle_DLSV
Vigun11g066200	Vigun11g066200.1.p	RLK-Pelle_DLSV
Vigun11g039900	Vigun11g039900.1.p	RLK-Pelle_DLSV
Vigun05g130400	Vigun05g130400.1.p	RLK-Pelle_DLSV
Vigun07g246400	Vigun07g246400.1.p	RLK-Pelle_DLSV
Vigun08g011300	Vigun08g011300.1.p	RLK-Pelle_DLSV
Vigun05g130800	Vigun05g130800.1.p	RLK-Pelle_DLSV
Vigun04g023400	Vigun04g023400.1.p	RLK-Pelle_DLSV
Vigun03g234000	Vigun03g234000.1.p	RLK-Pelle_DLSV
Vigun05g130500	Vigun05g130500.1.p	RLK-Pelle_DLSV
Vigun11g021500	Vigun11g021500.1.p	RLK-Pelle_DLSV
Vigun11g069100	Vigun11g069100.1.p	RLK-Pelle_DLSV
Vigun07g248000	Vigun07g248000.1.p	RLK-Pelle_DLSV
Vigun11g022400	Vigun11g022400.1.p	RLK-Pelle_DLSV
Vigun11g069000	Vigun11g069000.1.p	RLK-Pelle_DLSV
Vigun11g038400	Vigun11g038400.5.p	RLK-Pelle_DLSV
Vigun11g068100	Vigun11g068100.1.p	RLK-Pelle_DLSV
Vigun03g117100	Vigun03g117100.1.p	RLK-Pelle_DLSV
Vigun07g246600	Vigun07g246600.1.p	RLK-Pelle_DLSV
Vigun07g248600	Vigun07g248600.1.p	RLK-Pelle_DLSV
Vigun06g203600	Vigun06g203600.4.p	RLK-Pelle_DLSV
Vigun02g079700	Vigun02g079700.1.p	RLK-Pelle_DLSV
Vigun03g110300	Vigun03g110300.1.p	RLK-Pelle_DLSV
Vigun11g050726	Vigun11g050726.1.p	RLK-Pelle_DLSV
Vigun11g021800	Vigun11g021800.1.p	RLK-Pelle_DLSV
Vigun05g130900	Vigun05g130900.1.p	RLK-Pelle_DLSV
Vigun11g066100	Vigun11g066100.1.p	RLK-Pelle_DLSV
Vigun07g245700	Vigun07g245700.1.p	RLK-Pelle_DLSV
Vigun05g200600	Vigun05g200600.1.p	RLK-Pelle_DLSV
Vigun11g050800	Vigun11g050800.1.p	RLK-Pelle_DLSV
Vigun03g368900	Vigun03g368900.1.p	RLK-Pelle_DLSV
Vigun11g069200	Vigun11g069200.1.p	RLK-Pelle_DLSV
Vigun03g234100	Vigun03g234100.4.p	RLK-Pelle_DLSV
Vigun11g057400	Vigun11g057400.1.p	RLK-Pelle_DLSV
Vigun07g246700	Vigun07g246700.1.p	RLK-Pelle_DLSV
Vigun05g150700	Vigun05g150700.1.p	RLK-Pelle_DLSV
Vigun07g245600	Vigun07g245600.1.p	RLK-Pelle_DLSV
Vigun05g081200	Vigun05g081200.1.p	RLK-Pelle_DLSV
Vigun11g021200	Vigun11g021200.1.p	RLK-Pelle_DLSV
Vigun07g248500	Vigun07g248500.1.p	RLK-Pelle_DLSV
Vigun11g039300	Vigun11g039300.1.p	RLK-Pelle_DLSV
Vigun11g021400	Vigun11g021400.2.p	RLK-Pelle_DLSV
Vigun05g222900	Vigun05g222900.1.p	RLK-Pelle_DLSV
Vigun05g081100	Vigun05g081100.1.p	RLK-Pelle_DLSV
Vigun06g094400	Vigun06g094400.1.p	RLK-Pelle_DLSV
Vigun05g201400	Vigun05g201400.1.p	RLK-Pelle_DLSV
Vigun11g022100	Vigun11g022100.2.p	RLK-Pelle_DLSV
Vigun05g201100	Vigun05g201100.1.p	RLK-Pelle_DLSV
Vigun11g068300	Vigun11g068300.1.p	RLK-Pelle_DLSV
Vigun06g210700	Vigun06g210700.1.p	RLK-Pelle_DLSV
Vigun06g094600	Vigun06g094600.1.p	RLK-Pelle_DLSV
Vigun04g195500	Vigun04g195500.1.p	RLK-Pelle_DLSV
Vigun07g246800	Vigun07g246800.1.p	RLK-Pelle_DLSV
Vigun11g038200	Vigun11g038200.1.p	RLK-Pelle_DLSV
Vigun06g210500	Vigun06g210500.1.p	RLK-Pelle_DLSV
Vigun06g210800	Vigun06g210800.1.p	RLK-Pelle_DLSV
Vigun05g285500	Vigun05g285500.1.p	RLK-Pelle_DLSV
Vigun09g032500	Vigun09g032500.1.p	RLK-Pelle_DLSV
Vigun03g117200	Vigun03g117200.1.p	RLK-Pelle_DLSV
Vigun01g061100	Vigun01g061100.1.p	RLK-Pelle_DLSV
Vigun05g103100	Vigun05g103100.1.p	RLK-Pelle_DLSV
Vigun03g116700	Vigun03g116700.1.p	RLK-Pelle_DLSV
Vigun05g222700	Vigun05g222700.1.p	RLK-Pelle_DLSV
Vigun05g200900	Vigun05g200900.1.p	RLK-Pelle_DLSV
Vigun01g218000	Vigun01g218000.1.p	RLK-Pelle_DLSV
Vigun10g083700	Vigun10g083700.2.p	RLK-Pelle_DLSV
Vigun05g081300	Vigun05g081300.1.p	RLK-Pelle_DLSV
Vigun05g130600	Vigun05g130600.3.p	RLK-Pelle_DLSV
Vigun01g218100	Vigun01g218100.1.p	RLK-Pelle_DLSV
Vigun11g080000	Vigun11g080000.2.p	RLK-Pelle_DLSV
Vigun11g065800	Vigun11g065800.1.p	RLK-Pelle_DLSV
Vigun07g245800	Vigun07g245800.1.p	RLK-Pelle_DLSV
Vigun11g048500	Vigun11g048500.1.p	RLK-Pelle_DLSV
Vigun11g043600	Vigun11g043600.1.p	RLK-Pelle_DLSV
Vigun01g217900	Vigun01g217900.1.p	RLK-Pelle_DLSV
Vigun10g083600	Vigun10g083600.1.p	RLK-Pelle_DLSV
Vigun03g159700	Vigun03g159700.1.p	RLK-Pelle_DLSV
Vigun07g245500	Vigun07g245500.1.p	RLK-Pelle_DLSV
Vigun07g245900	Vigun07g245900.1.p	RLK-Pelle_DLSV
Vigun04g165100	Vigun04g165100.1.p	RLK-Pelle_DLSV
Vigun06g094300	Vigun06g094300.1.p	RLK-Pelle_DLSV
Vigun11g039800	Vigun11g039800.1.p	RLK-Pelle_DLSV
Vigun11g067700	Vigun11g067700.1.p	RLK-Pelle_DLSV
Vigun03g117300	Vigun03g117300.1.p	RLK-Pelle_DLSV
Vigun11g112800	Vigun11g112800.1.p	RLK-Pelle_DLSV
Vigun06g094700	Vigun06g094700.2.p	RLK-Pelle_DLSV
Vigun06g210600	Vigun06g210600.1.p	RLK-Pelle_DLSV
Vigun03g322800	Vigun03g322800.1.p	RLK-Pelle_DLSV
Vigun05g008500	Vigun05g008500.1.p	RLK-Pelle_DLSV
Vigun11g020800	Vigun11g020800.1.p	RLK-Pelle_DLSV
Vigun11g022201	Vigun11g022201.1.p	RLK-Pelle_DLSV
Vigun02g022900	Vigun02g022900.2.p	RLK-Pelle_DLSV
Vigun05g222500	Vigun05g222500.1.p	RLK-Pelle_DLSV
Vigun06g094100	Vigun06g094100.1.p	RLK-Pelle_DLSV
Vigun03g369000	Vigun03g369000.1.p	RLK-Pelle_DLSV
Vigun03g117000	Vigun03g117000.1.p	RLK-Pelle_DLSV
Vigun11g044900	Vigun11g044900.1.p	RLK-Pelle_DLSV
Vigun11g152300	Vigun11g152300.1.p	RLK-Pelle_DLSV
Vigun11g020566	Vigun11g020566.1.p	RLK-Pelle_DLSV
Vigun05g222600	Vigun05g222600.1.p	RLK-Pelle_DLSV
Vigun06g185100	Vigun06g185100.1.p	RLK-Pelle_DLSV
Vigun11g021300	Vigun11g021300.1.p	RLK-Pelle_DLSV
Vigun11g039700	Vigun11g039700.1.p	RLK-Pelle_DLSV
Vigun11g021866	Vigun11g021866.1.p	RLK-Pelle_DLSV
Vigun07g248200	Vigun07g248200.1.p	RLK-Pelle_DLSV
Vigun10g048600	Vigun10g048600.1.p	RLK-Pelle_DLSV
Vigun11g069500	Vigun11g069500.3.p	RLK-Pelle_DLSV
Vigun05g180500	Vigun05g180500.1.p	RLK-Pelle_DLSV
Vigun11g067800	Vigun11g067800.1.p	RLK-Pelle_DLSV
Vigun05g180800	Vigun05g180800.1.p	RLK-Pelle_DLSV
Vigun03g094400	Vigun03g094400.1.p	RLK-Pelle_DLSV
Vigun08g195700	Vigun08g195700.1.p	RLK-Pelle_DLSV
Vigun11g043300	Vigun11g043300.1.p	RLK-Pelle_DLSV
Vigun11g043200	Vigun11g043200.1.p	RLK-Pelle_DLSV
Vigun11g045500	Vigun11g045500.1.p	RLK-Pelle_DLSV
Vigun05g179500	Vigun05g179500.1.p	RLK-Pelle_DLSV
Vigun05g180400	Vigun05g180400.1.p	RLK-Pelle_DLSV
Vigun11g079900	Vigun11g079900.1.p	RLK-Pelle_DLSV
Vigun05g179900	Vigun05g179900.1.p	RLK-Pelle_DLSV
Vigun05g179800	Vigun05g179800.1.p	RLK-Pelle_DLSV
Vigun11g043100	Vigun11g043100.2.p	RLK-Pelle_DLSV
Vigun05g180600	Vigun05g180600.1.p	RLK-Pelle_DLSV
Vigun05g275300	Vigun05g275300.2.p	RLK-Pelle_Extensin
Vigun07g148600	Vigun07g148600.1.p	RLK-Pelle_Extensin
Vigun05g207500	Vigun05g207500.1.p	RLK-Pelle_Extensin
Vigun01g198100	Vigun01g198100.1.p	RLK-Pelle_Extensin
Vigun10g173300	Vigun10g173300.1.p	RLK-Pelle_Extensin
Vigun01g149300	Vigun01g149300.1.p	RLK-Pelle_Extensin
Vigun07g089000	Vigun07g089000.1.p	RLK-Pelle_Extensin
Vigun08g067700	Vigun08g067700.2.p	RLK-Pelle_Extensin
Vigun07g126400	Vigun07g126400.1.p	RLK-Pelle_Extensin
Vigun09g033200	Vigun09g033200.1.p	RLK-Pelle_Extensin
Vigun03g123200	Vigun03g123200.1.p	RLK-Pelle_L-LEC
Vigun08g043500	Vigun08g043500.1.p	RLK-Pelle_L-LEC
Vigun08g042700	Vigun08g042700.1.p	RLK-Pelle_L-LEC
Vigun08g042900	Vigun08g042900.1.p	RLK-Pelle_L-LEC
Vigun08g043200	Vigun08g043200.1.p	RLK-Pelle_L-LEC
Vigun03g123300	Vigun03g123300.1.p	RLK-Pelle_L-LEC
Vigun06g216800	Vigun06g216800.1.p	RLK-Pelle_L-LEC
Vigun03g123400	Vigun03g123400.1.p	RLK-Pelle_L-LEC
Vigun07g024700	Vigun07g024700.1.p	RLK-Pelle_L-LEC
Vigun03g123100	Vigun03g123100.1.p	RLK-Pelle_L-LEC
Vigun06g200900	Vigun06g200900.1.p	RLK-Pelle_L-LEC
Vigun03g134200	Vigun03g134200.1.p	RLK-Pelle_L-LEC
Vigun08g043600	Vigun08g043600.1.p	RLK-Pelle_L-LEC
Vigun08g141301	Vigun08g141301.1.p	RLK-Pelle_L-LEC
Vigun08g043700	Vigun08g043700.1.p	RLK-Pelle_L-LEC
Vigun05g096900	Vigun05g096900.1.p	RLK-Pelle_L-LEC
Vigun07g024800	Vigun07g024800.1.p	RLK-Pelle_L-LEC
Vigun01g219250	Vigun01g219250.1.p	RLK-Pelle_L-LEC
Vigun08g042800	Vigun08g042800.1.p	RLK-Pelle_L-LEC
Vigun07g024900	Vigun07g024900.1.p	RLK-Pelle_L-LEC
Vigun06g217100	Vigun06g217100.1.p	RLK-Pelle_L-LEC
Vigun03g320500	Vigun03g320500.1.p	RLK-Pelle_L-LEC
Vigun07g218900	Vigun07g218900.1.p	RLK-Pelle_L-LEC
Vigun03g123500	Vigun03g123500.1.p	RLK-Pelle_L-LEC
Vigun07g024600	Vigun07g024600.2.p	RLK-Pelle_L-LEC
Vigun10g085600	Vigun10g085600.1.p	RLK-Pelle_L-LEC
Vigun06g064100	Vigun06g064100.1.p	RLK-Pelle_L-LEC
Vigun03g123600	Vigun03g123600.1.p	RLK-Pelle_L-LEC
Vigun08g049000	Vigun08g049000.1.p	RLK-Pelle_L-LEC
Vigun11g103200	Vigun11g103200.1.p	RLK-Pelle_L-LEC
Vigun10g016300	Vigun10g016300.1.p	RLK-Pelle_L-LEC
Vigun10g051800	Vigun10g051800.1.p	RLK-Pelle_L-LEC
Vigun08g043000	Vigun08g043000.1.p	RLK-Pelle_L-LEC
Vigun03g227700	Vigun03g227700.2.p	RLK-Pelle_L-LEC
Vigun05g145200	Vigun05g145200.1.p	RLK-Pelle_L-LEC
Vigun08g043100	Vigun08g043100.1.p	RLK-Pelle_L-LEC
Vigun07g054000	Vigun07g054000.1.p	RLK-Pelle_L-LEC
Vigun05g116200	Vigun05g116200.1.p	RLK-Pelle_L-LEC
Vigun08g043300	Vigun08g043300.1.p	RLK-Pelle_L-LEC
Vigun05g214800	Vigun05g214800.1.p	RLK-Pelle_L-LEC
Vigun05g214700	Vigun05g214700.1.p	RLK-Pelle_L-LEC
Vigun05g116100	Vigun05g116100.1.p	RLK-Pelle_L-LEC
Vigun08g210400	Vigun08g210400.1.p	RLK-Pelle_L-LEC
Vigun02g110500	Vigun02g110500.1.p	RLK-Pelle_L-LEC
Vigun06g097200	Vigun06g097200.1.p	RLK-Pelle_L-LEC
Vigun08g101266	Vigun08g101266.1.p	RLK-Pelle_LRK10L-2
Vigun07g267900	Vigun07g267900.1.p	RLK-Pelle_LRK10L-2
Vigun08g073301	Vigun08g073301.1.p	RLK-Pelle_LRK10L-2
Vigun08g053150	Vigun08g053150.1.p	RLK-Pelle_LRK10L-2
Vigun08g052700	Vigun08g052700.1.p	RLK-Pelle_LRK10L-2
Vigun08g051200	Vigun08g051200.1.p	RLK-Pelle_LRK10L-2
Vigun07g267560	Vigun07g267560.1.p	RLK-Pelle_LRK10L-2
Vigun08g051700	Vigun08g051700.2.p	RLK-Pelle_LRK10L-2
Vigun04g025032	Vigun04g025032.1.p	RLK-Pelle_LRK10L-2
Vigun08g102000	Vigun08g102000.1.p	RLK-Pelle_LRK10L-2
Vigun08g101500	Vigun08g101500.1.p	RLK-Pelle_LRK10L-2
Vigun08g101800	Vigun08g101800.1.p	RLK-Pelle_LRK10L-2
Vigun08g082000	Vigun08g082000.1.p	RLK-Pelle_LRK10L-2
Vigun08g072800	Vigun08g072800.1.p	RLK-Pelle_LRK10L-2
Vigun08g072400	Vigun08g072400.1.p	RLK-Pelle_LRK10L-2
Vigun08g073100	Vigun08g073100.1.p	RLK-Pelle_LRK10L-2
Vigun07g267300	Vigun07g267300.3.p	RLK-Pelle_LRK10L-2
Vigun07g267720	Vigun07g267720.1.p	RLK-Pelle_LRK10L-2
Vigun03g015400	Vigun03g015400.1.p	RLK-Pelle_LRK10L-2
Vigun08g073400	Vigun08g073400.2.p	RLK-Pelle_LRK10L-2
Vigun07g033200	Vigun07g033200.1.p	RLK-Pelle_LRK10L-2
Vigun07g267400	Vigun07g267400.1.p	RLK-Pelle_LRK10L-2
Vigun08g072200	Vigun08g072200.1.p	RLK-Pelle_LRK10L-2
Vigun07g267640	Vigun07g267640.1.p	RLK-Pelle_LRK10L-2
Vigun11g015000	Vigun11g015000.1.p	RLK-Pelle_LRK10L-2
Vigun04g024900	Vigun04g024900.1.p	RLK-Pelle_LRK10L-2
Vigun08g081300	Vigun08g081300.1.p	RLK-Pelle_LRK10L-2
Vigun03g015300	Vigun03g015300.1.p	RLK-Pelle_LRK10L-2
Vigun08g081800	Vigun08g081800.1.p	RLK-Pelle_LRK10L-2
Vigun08g081400	Vigun08g081400.1.p	RLK-Pelle_LRK10L-2
Vigun07g267800	Vigun07g267800.1.p	RLK-Pelle_LRK10L-2
Vigun08g101900	Vigun08g101900.1.p	RLK-Pelle_LRK10L-2
Vigun07g266500	Vigun07g266500.1.p	RLK-Pelle_LRK10L-2
Vigun08g052300	Vigun08g052300.1.p	RLK-Pelle_LRK10L-2
Vigun08g053100	Vigun08g053100.1.p	RLK-Pelle_LRK10L-2
Vigun08g064800	Vigun08g064800.1.p	RLK-Pelle_LRK10L-2
Vigun08g101200	Vigun08g101200.1.p	RLK-Pelle_LRK10L-2
Vigun04g024700	Vigun04g024700.1.p	RLK-Pelle_LRK10L-2
Vigun08g082200	Vigun08g082200.1.p	RLK-Pelle_LRK10L-2
Vigun04g024966	Vigun04g024966.1.p	RLK-Pelle_LRK10L-2
Vigun08g052400	Vigun08g052400.1.p	RLK-Pelle_LRK10L-2
Vigun08g053300	Vigun08g053300.1.p	RLK-Pelle_LRK10L-2
Vigun04g024200	Vigun04g024200.1.p	RLK-Pelle_LRK10L-2
Vigun08g052500	Vigun08g052500.1.p	RLK-Pelle_LRK10L-2
Vigun08g081900	Vigun08g081900.1.p	RLK-Pelle_LRK10L-2
Vigun08g053000	Vigun08g053000.1.p	RLK-Pelle_LRK10L-2
Vigun04g024500	Vigun04g024500.1.p	RLK-Pelle_LRK10L-2
Vigun08g081600	Vigun08g081600.2.p	RLK-Pelle_LRK10L-2
Vigun08g101601	Vigun08g101601.1.p	RLK-Pelle_LRK10L-2
Vigun08g073201	Vigun08g073201.1.p	RLK-Pelle_LRK10L-2
Vigun08g051900	Vigun08g051900.1.p	RLK-Pelle_LRK10L-2
Vigun10g042801	Vigun10g042801.1.p	RLK-Pelle_LRK10L-2
Vigun04g024400	Vigun04g024400.1.p	RLK-Pelle_LRK10L-2
Vigun08g101400	Vigun08g101400.1.p	RLK-Pelle_LRK10L-2
Vigun08g101700	Vigun08g101700.1.p	RLK-Pelle_LRK10L-2
Vigun08g072900	Vigun08g072900.1.p	RLK-Pelle_LRK10L-2
Vigun08g073000	Vigun08g073000.1.p	RLK-Pelle_LRK10L-2
Vigun08g051600	Vigun08g051600.1.p	RLK-Pelle_LRK10L-2
Vigun02g088500	Vigun02g088500.1.p	RLK-Pelle_LRR-I-1
Vigun03g254400	Vigun03g254400.1.p	RLK-Pelle_LRR-I-1
Vigun05g278500	Vigun05g278500.1.p	RLK-Pelle_LRR-I-1
Vigun05g278000	Vigun05g278000.1.p	RLK-Pelle_LRR-I-1
Vigun05g277900	Vigun05g277900.1.p	RLK-Pelle_LRR-I-1
Vigun05g278200	Vigun05g278200.1.p	RLK-Pelle_LRR-I-1
Vigun05g278100	Vigun05g278100.1.p	RLK-Pelle_LRR-I-1
Vigun04g004200	Vigun04g004200.1.p	RLK-Pelle_LRR-I-1
Vigun03g171700	Vigun03g171700.1.p	RLK-Pelle_LRR-I-1
Vigun05g278600	Vigun05g278600.1.p	RLK-Pelle_LRR-I-1
Vigun01g243500	Vigun01g243500.1.p	RLK-Pelle_LRR-I-1
Vigun05g278800	Vigun05g278800.2.p	RLK-Pelle_LRR-I-1
Vigun07g079100	Vigun07g079100.1.p	RLK-Pelle_LRR-I-1
Vigun05g278300	Vigun05g278300.1.p	RLK-Pelle_LRR-I-1
Vigun05g279100	Vigun05g279100.2.p	RLK-Pelle_LRR-I-1
Vigun05g279000	Vigun05g279000.1.p	RLK-Pelle_LRR-I-1
Vigun01g156800	Vigun01g156800.1.p	RLK-Pelle_LRR-I-1
Vigun05g278400	Vigun05g278400.1.p	RLK-Pelle_LRR-I-1
Vigun05g278900	Vigun05g278900.1.p	RLK-Pelle_LRR-I-1
Vigun05g278700	Vigun05g278700.1.p	RLK-Pelle_LRR-I-1
Vigun10g049200	Vigun10g049200.1.p	RLK-Pelle_LRR-I-1
Vigun08g090600	Vigun08g090600.3.p	RLK-Pelle_LRR-I-1
Vigun10g177200	Vigun10g177200.1.p	RLK-Pelle_LRR-I-1
Vigun08g090700	Vigun08g090700.1.p	RLK-Pelle_LRR-I-1
Vigun05g202600	Vigun05g202600.1.p	RLK-Pelle_LRR-I-2
Vigun11g074500	Vigun11g074500.1.p	RLK-Pelle_LRR-I-2
Vigun04g065600	Vigun04g065600.2.p	RLK-Pelle_LRR-I-2
Vigun05g026800	Vigun05g026800.1.p	RLK-Pelle_LRR-I-2
Vigun03g118600	Vigun03g118600.4.p	RLK-Pelle_LRR-I-2
Vigun05g024300	Vigun05g024300.1.p	RLK-Pelle_LRR-II
Vigun04g068600	Vigun04g068600.1.p	RLK-Pelle_LRR-II
Vigun02g028600	Vigun02g028600.1.p	RLK-Pelle_LRR-II
Vigun03g375300	Vigun03g375300.1.p	RLK-Pelle_LRR-II
Vigun03g058900	Vigun03g058900.1.p	RLK-Pelle_LRR-II
Vigun06g189200	Vigun06g189200.4.p	RLK-Pelle_LRR-II
Vigun03g133600	Vigun03g133600.1.p	RLK-Pelle_LRR-II
Vigun02g079200	Vigun02g079200.1.p	RLK-Pelle_LRR-II
Vigun07g209900	Vigun07g209900.1.p	RLK-Pelle_LRR-II
Vigun01g237300	Vigun01g237300.1.p	RLK-Pelle_LRR-II
Vigun03g133400	Vigun03g133400.1.p	RLK-Pelle_LRR-II
Vigun06g225500	Vigun06g225500.1.p	RLK-Pelle_LRR-II
Vigun03g077300	Vigun03g077300.3.p	RLK-Pelle_LRR-II
Vigun04g119400	Vigun04g119400.1.p	RLK-Pelle_LRR-II
Vigun06g224000	Vigun06g224000.1.p	RLK-Pelle_LRR-III
Vigun09g039900	Vigun09g039900.1.p	RLK-Pelle_LRR-III
Vigun09g083400	Vigun09g083400.1.p	RLK-Pelle_LRR-III
Vigun05g084300	Vigun05g084300.3.p	RLK-Pelle_LRR-III
Vigun04g174400	Vigun04g174400.1.p	RLK-Pelle_LRR-III
Vigun09g199300	Vigun09g199300.1.p	RLK-Pelle_LRR-III
Vigun01g168300	Vigun01g168300.1.p	RLK-Pelle_LRR-III
Vigun10g162000	Vigun10g162000.1.p	RLK-Pelle_LRR-III
Vigun07g265700	Vigun07g265700.1.p	RLK-Pelle_LRR-III
Vigun04g001000	Vigun04g001000.1.p	RLK-Pelle_LRR-III
Vigun05g303900	Vigun05g303900.1.p	RLK-Pelle_LRR-III
Vigun03g281500	Vigun03g281500.1.p	RLK-Pelle_LRR-III
Vigun02g180700	Vigun02g180700.1.p	RLK-Pelle_LRR-III
Vigun07g065700	Vigun07g065700.1.p	RLK-Pelle_LRR-III
Vigun05g125400	Vigun05g125400.1.p	RLK-Pelle_LRR-III
Vigun08g086900	Vigun08g086900.1.p	RLK-Pelle_LRR-III
Vigun08g144000	Vigun08g144000.1.p	RLK-Pelle_LRR-III
Vigun08g165700	Vigun08g165700.1.p	RLK-Pelle_LRR-III
Vigun03g399300	Vigun03g399300.1.p	RLK-Pelle_LRR-III
Vigun05g153100	Vigun05g153100.1.p	RLK-Pelle_LRR-III
Vigun11g033500	Vigun11g033500.1.p	RLK-Pelle_LRR-III
Vigun04g033300	Vigun04g033300.1.p	RLK-Pelle_LRR-III
Vigun03g002100	Vigun03g002100.1.p	RLK-Pelle_LRR-III
Vigun07g256900	Vigun07g256900.1.p	RLK-Pelle_LRR-III
Vigun07g268000	Vigun07g268000.1.p	RLK-Pelle_LRR-III
Vigun10g088300	Vigun10g088300.1.p	RLK-Pelle_LRR-III
Vigun03g031700	Vigun03g031700.1.p	RLK-Pelle_LRR-III
Vigun09g235900	Vigun09g235900.1.p	RLK-Pelle_LRR-III
Vigun03g280400	Vigun03g280400.1.p	RLK-Pelle_LRR-III
Vigun08g085200	Vigun08g085200.1.p	RLK-Pelle_LRR-III
Vigun01g120900	Vigun01g120900.1.p	RLK-Pelle_LRR-III
Vigun09g154000	Vigun09g154000.2.p	RLK-Pelle_LRR-III
Vigun03g038500	Vigun03g038500.1.p	RLK-Pelle_LRR-III
Vigun03g350500	Vigun03g350500.1.p	RLK-Pelle_LRR-III
Vigun01g231500	Vigun01g231500.1.p	RLK-Pelle_LRR-III
Vigun08g113500	Vigun08g113500.1.p	RLK-Pelle_LRR-III
Vigun10g087500	Vigun10g087500.1.p	RLK-Pelle_LRR-III
Vigun06g089100	Vigun06g089100.1.p	RLK-Pelle_LRR-III
Vigun08g178300	Vigun08g178300.1.p	RLK-Pelle_LRR-III
Vigun09g134700	Vigun09g134700.1.p	RLK-Pelle_LRR-III
Vigun08g135800	Vigun08g135800.2.p	RLK-Pelle_LRR-III
Vigun05g095200	Vigun05g095200.1.p	RLK-Pelle_LRR-III
Vigun06g139600	Vigun06g139600.1.p	RLK-Pelle_LRR-III
Vigun02g034900	Vigun02g034900.1.p	RLK-Pelle_LRR-III
Vigun09g130100	Vigun09g130100.1.p	RLK-Pelle_LRR-III
Vigun11g190000	Vigun11g190000.5.p	RLK-Pelle_LRR-III
Vigun03g308600	Vigun03g308600.1.p	RLK-Pelle_LRR-IV
Vigun05g155700	Vigun05g155700.1.p	RLK-Pelle_LRR-IV
Vigun07g168500	Vigun07g168500.1.p	RLK-Pelle_LRR-IV
Vigun02g169300	Vigun02g169300.1.p	RLK-Pelle_LRR-IV
Vigun04g167500	Vigun04g167500.1.p	RLK-Pelle_LRR-IV
Vigun01g251000	Vigun01g251000.1.p	RLK-Pelle_LRR-IX
Vigun03g008700	Vigun03g008700.1.p	RLK-Pelle_LRR-IX
Vigun01g250900	Vigun01g250900.1.p	RLK-Pelle_LRR-IX
Vigun07g014200	Vigun07g014200.1.p	RLK-Pelle_LRR-IX
Vigun05g232400	Vigun05g232400.1.p	RLK-Pelle_LRR-IX
Vigun08g142300	Vigun08g142300.1.p	RLK-Pelle_LRR-IX
Vigun02g017100	Vigun02g017100.1.p	RLK-Pelle_LRR-IX
Vigun01g179800	Vigun01g179800.1.p	RLK-Pelle_LRR-IX
Vigun10g199700	Vigun10g199700.1.p	RLK-Pelle_LRR-V
Vigun01g122701	Vigun01g122701.1.p	RLK-Pelle_LRR-V
Vigun06g158000	Vigun06g158000.1.p	RLK-Pelle_LRR-V
Vigun11g108800	Vigun11g108800.1.p	RLK-Pelle_LRR-V
Vigun09g002600	Vigun09g002600.1.p	RLK-Pelle_LRR-V
Vigun03g112900	Vigun03g112900.1.p	RLK-Pelle_LRR-V
Vigun06g205900	Vigun06g205900.1.p	RLK-Pelle_LRR-V
Vigun07g027601	Vigun07g027601.1.p	RLK-Pelle_LRR-V
Vigun10g156000	Vigun10g156000.1.p	RLK-Pelle_LRR-V
Vigun05g218000	Vigun05g218000.1.p	RLK-Pelle_LRR-V
Vigun03g211800	Vigun03g211800.1.p	RLK-Pelle_LRR-VI-1
Vigun04g082200	Vigun04g082200.1.p	RLK-Pelle_LRR-VI-1
Vigun11g029100	Vigun11g029100.1.p	RLK-Pelle_LRR-VI-1
Vigun09g101400	Vigun09g101400.1.p	RLK-Pelle_LRR-VI-1
Vigun01g091500	Vigun01g091500.1.p	RLK-Pelle_LRR-VI-1
Vigun04g094400	Vigun04g094400.6.p	RLK-Pelle_LRR-VI-1
Vigun06g079700	Vigun06g079700.4.p	RLK-Pelle_LRR-VI-2
Vigun08g163200	Vigun08g163200.2.p	RLK-Pelle_LRR-VI-2
Vigun01g229900	Vigun01g229900.1.p	RLK-Pelle_LRR-VI-2
Vigun03g046200	Vigun03g046200.1.p	RLK-Pelle_LRR-VI-2
Vigun02g175100	Vigun02g175100.1.p	RLK-Pelle_LRR-VI-2
Vigun06g190000	Vigun06g190000.1.p	RLK-Pelle_LRR-VI-2
Vigun08g122600	Vigun08g122600.1.p	RLK-Pelle_LRR-VI-2
Vigun03g098300	Vigun03g098300.1.p	RLK-Pelle_LRR-VI-2
Vigun10g099000	Vigun10g099000.1.p	RLK-Pelle_LRR-VII-1
Vigun02g170800	Vigun02g170800.1.p	RLK-Pelle_LRR-VII-1
Vigun05g018700	Vigun05g018700.1.p	RLK-Pelle_LRR-VII-1
Vigun05g086000	Vigun05g086000.1.p	RLK-Pelle_LRR-VII-1
Vigun09g133300	Vigun09g133300.1.p	RLK-Pelle_LRR-VII-1
Vigun09g067100	Vigun09g067100.1.p	RLK-Pelle_LRR-VII-2
Vigun03g371200	Vigun03g371200.1.p	RLK-Pelle_LRR-VII-2
Vigun06g189500	Vigun06g189500.1.p	RLK-Pelle_LRR-VII-2
Vigun03g097900	Vigun03g097900.1.p	RLK-Pelle_LRR-VII-2
Vigun09g251200	Vigun09g251200.1.p	RLK-Pelle_LRR-VII-3
Vigun03g260600	Vigun03g260600.1.p	RLK-Pelle_LRR-VII-3
Vigun02g124500	Vigun02g124500.1.p	RLK-Pelle_LRR-VII-3
Vigun08g136800	Vigun08g136800.2.p	RLK-Pelle_LRR-VIII-1
Vigun03g435500	Vigun03g435500.1.p	RLK-Pelle_LRR-VIII-1
Vigun03g245500	Vigun03g245500.2.p	RLK-Pelle_LRR-VIII-1
Vigun05g083600	Vigun05g083600.1.p	RLK-Pelle_LRR-VIII-1
Vigun06g195800	Vigun06g195800.1.p	RLK-Pelle_LRR-VIII-1
Vigun08g136100	Vigun08g136100.6.p	RLK-Pelle_LRR-VIII-1
Vigun06g144700	Vigun06g144700.1.p	RLK-Pelle_LRR-VIII-1
Vigun06g144600	Vigun06g144600.1.p	RLK-Pelle_LRR-VIII-1
Vigun05g083800	Vigun05g083800.3.p	RLK-Pelle_LRR-VIII-1
Vigun08g137000	Vigun08g137000.3.p	RLK-Pelle_LRR-VIII-1
Vigun06g089400	Vigun06g089400.1.p	RLK-Pelle_LRR-VIII-1
Vigun03g120400	Vigun03g120400.2.p	RLK-Pelle_LRR-Xa
Vigun06g213000	Vigun06g213000.1.p	RLK-Pelle_LRR-Xa
Vigun04g047000	Vigun04g047000.1.p	RLK-Pelle_LRR-Xa
Vigun05g052100	Vigun05g052100.1.p	RLK-Pelle_LRR-Xa
Vigun10g025900	Vigun10g025900.1.p	RLK-Pelle_LRR-Xa
Vigun01g006300	Vigun01g006300.5.p	RLK-Pelle_LRR-Xb-1
Vigun09g003050	Vigun09g003050.1.p	RLK-Pelle_LRR-Xb-1
Vigun05g191100	Vigun05g191100.1.p	RLK-Pelle_LRR-Xb-1
Vigun10g155600	Vigun10g155600.1.p	RLK-Pelle_LRR-Xb-1
Vigun03g158000	Vigun03g158000.1.p	RLK-Pelle_LRR-Xb-1
Vigun09g128000	Vigun09g128000.1.p	RLK-Pelle_LRR-Xb-1
Vigun11g055000	Vigun11g055000.6.p	RLK-Pelle_LRR-Xb-1
Vigun03g339000	Vigun03g339000.1.p	RLK-Pelle_LRR-Xb-2
Vigun09g077700	Vigun09g077700.1.p	RLK-Pelle_LRR-Xb-2
Vigun01g119600	Vigun01g119600.1.p	RLK-Pelle_LRR-XI-1
Vigun10g110700	Vigun10g110700.2.p	RLK-Pelle_LRR-XI-1
Vigun07g039866	Vigun07g039866.1.p	RLK-Pelle_LRR-XI-1
Vigun10g111100	Vigun10g111100.2.p	RLK-Pelle_LRR-XI-1
Vigun10g110900	Vigun10g110900.1.p	RLK-Pelle_LRR-XI-1
Vigun10g110400	Vigun10g110400.1.p	RLK-Pelle_LRR-XI-1
Vigun05g104300	Vigun05g104300.1.p	RLK-Pelle_LRR-XI-1
Vigun10g110500	Vigun10g110500.2.p	RLK-Pelle_LRR-XI-1
Vigun10g110300	Vigun10g110300.1.p	RLK-Pelle_LRR-XI-1
Vigun11g038700	Vigun11g038700.1.p	RLK-Pelle_LRR-XI-1
Vigun05g045980	Vigun05g045980.1.p	RLK-Pelle_LRR-XI-1
Vigun05g104400	Vigun05g104400.1.p	RLK-Pelle_LRR-XI-1
Vigun08g173200	Vigun08g173200.1.p	RLK-Pelle_LRR-XI-1
Vigun11g099500	Vigun11g099500.1.p	RLK-Pelle_LRR-XI-1
Vigun06g214300	Vigun06g214300.1.p	RLK-Pelle_LRR-XI-1
Vigun04g007400	Vigun04g007400.1.p	RLK-Pelle_LRR-XI-1
Vigun07g040000	Vigun07g040000.1.p	RLK-Pelle_LRR-XI-1
Vigun10g110000	Vigun10g110000.2.p	RLK-Pelle_LRR-XI-1
Vigun11g218200	Vigun11g218200.1.p	RLK-Pelle_LRR-XI-1
Vigun09g055100	Vigun09g055100.1.p	RLK-Pelle_LRR-XI-1
Vigun09g187800	Vigun09g187800.1.p	RLK-Pelle_LRR-XI-1
Vigun05g104500	Vigun05g104500.1.p	RLK-Pelle_LRR-XI-1
Vigun10g110100	Vigun10g110100.1.p	RLK-Pelle_LRR-XI-1
Vigun07g090200	Vigun07g090200.1.p	RLK-Pelle_LRR-XI-1
Vigun08g173500	Vigun08g173500.1.p	RLK-Pelle_LRR-XI-1
Vigun04g007200	Vigun04g007200.1.p	RLK-Pelle_LRR-XI-1
Vigun11g178500	Vigun11g178500.1.p	RLK-Pelle_LRR-XI-1
Vigun05g212400	Vigun05g212400.1.p	RLK-Pelle_LRR-XI-1
Vigun05g048600	Vigun05g048600.1.p	RLK-Pelle_LRR-XI-1
Vigun01g147000	Vigun01g147000.1.p	RLK-Pelle_LRR-XI-1
Vigun07g032800	Vigun07g032800.1.p	RLK-Pelle_LRR-XI-1
Vigun03g291200	Vigun03g291200.1.p	RLK-Pelle_LRR-XI-1
Vigun07g157400	Vigun07g157400.1.p	RLK-Pelle_LRR-XI-1
Vigun11g218400	Vigun11g218400.1.p	RLK-Pelle_LRR-XI-1
Vigun04g174800	Vigun04g174800.1.p	RLK-Pelle_LRR-XI-1
Vigun07g039800	Vigun07g039800.1.p	RLK-Pelle_LRR-XI-1
Vigun09g187900	Vigun09g187900.1.p	RLK-Pelle_LRR-XI-1
Vigun06g066600	Vigun06g066600.1.p	RLK-Pelle_LRR-XI-1
Vigun07g040150	Vigun07g040150.1.p	RLK-Pelle_LRR-XI-1
Vigun05g302600	Vigun05g302600.1.p	RLK-Pelle_LRR-XI-1
Vigun02g046500	Vigun02g046500.1.p	RLK-Pelle_LRR-XI-1
Vigun09g154600	Vigun09g154600.1.p	RLK-Pelle_LRR-XI-1
Vigun11g047400	Vigun11g047400.1.p	RLK-Pelle_LRR-XI-1
Vigun04g007300	Vigun04g007300.1.p	RLK-Pelle_LRR-XI-1
Vigun02g154800	Vigun02g154800.1.p	RLK-Pelle_LRR-XI-1
Vigun08g212500	Vigun08g212500.1.p	RLK-Pelle_LRR-XI-1
Vigun01g145500	Vigun01g145500.1.p	RLK-Pelle_LRR-XI-1
Vigun03g291100	Vigun03g291100.1.p	RLK-Pelle_LRR-XI-1
Vigun07g187600	Vigun07g187600.1.p	RLK-Pelle_LRR-XI-1
Vigun04g115900	Vigun04g115900.1.p	RLK-Pelle_LRR-XI-1
Vigun05g049100	Vigun05g049100.1.p	RLK-Pelle_LRR-XI-1
Vigun05g125200	Vigun05g125200.1.p	RLK-Pelle_LRR-XI-1
Vigun06g197600	Vigun06g197600.1.p	RLK-Pelle_LRR-XI-1
Vigun02g154900	Vigun02g154900.1.p	RLK-Pelle_LRR-XI-1
Vigun05g048800	Vigun05g048800.1.p	RLK-Pelle_LRR-XI-1
Vigun01g145700	Vigun01g145700.1.p	RLK-Pelle_LRR-XI-1
Vigun01g145800	Vigun01g145800.1.p	RLK-Pelle_LRR-XI-1
Vigun01g116700	Vigun01g116700.2.p	RLK-Pelle_LRR-XI-1
Vigun05g045900	Vigun05g045900.1.p	RLK-Pelle_LRR-XI-1
Vigun09g189800	Vigun09g189800.1.p	RLK-Pelle_LRR-XI-1
Vigun07g212300	Vigun07g212300.1.p	RLK-Pelle_LRR-XI-1
Vigun03g154300	Vigun03g154300.1.p	RLK-Pelle_LRR-XI-1
Vigun09g018000	Vigun09g018000.1.p	RLK-Pelle_LRR-XI-1
Vigun08g186400	Vigun08g186400.1.p	RLK-Pelle_LRR-XI-1
Vigun07g068900	Vigun07g068900.1.p	RLK-Pelle_LRR-XI-1
Vigun11g219200	Vigun11g219200.1.p	RLK-Pelle_LRR-XI-1
Vigun06g030400	Vigun06g030400.1.p	RLK-Pelle_LRR-XI-1
Vigun03g321800	Vigun03g321800.1.p	RLK-Pelle_LRR-XI-1
Vigun01g061900	Vigun01g061900.1.p	RLK-Pelle_LRR-XI-1
Vigun03g103700	Vigun03g103700.2.p	RLK-Pelle_LRR-XI-1
Vigun10g110200	Vigun10g110200.1.p	RLK-Pelle_LRR-XI-1
Vigun11g223600	Vigun11g223600.1.p	RLK-Pelle_LRR-XI-1
Vigun10g110800	Vigun10g110800.1.p	RLK-Pelle_LRR-XI-1
Vigun09g096400	Vigun09g096400.1.p	RLK-Pelle_LRR-XI-2
Vigun05g020600	Vigun05g020600.1.p	RLK-Pelle_LRR-XI-2
Vigun02g085150	Vigun02g085150.1.p	RLK-Pelle_LRR-XII-1
Vigun08g158650	Vigun08g158650.1.p	RLK-Pelle_LRR-XII-1
Vigun05g103400	Vigun05g103400.1.p	RLK-Pelle_LRR-XII-1
Vigun08g158400	Vigun08g158400.1.p	RLK-Pelle_LRR-XII-1
Vigun02g104600	Vigun02g104600.1.p	RLK-Pelle_LRR-XII-1
Vigun08g159000	Vigun08g159000.1.p	RLK-Pelle_LRR-XII-1
Vigun09g142300	Vigun09g142300.1.p	RLK-Pelle_LRR-XII-1
Vigun08g159100	Vigun08g159100.1.p	RLK-Pelle_LRR-XII-1
Vigun09g142500	Vigun09g142500.1.p	RLK-Pelle_LRR-XII-1
Vigun08g159300	Vigun08g159300.2.p	RLK-Pelle_LRR-XII-1
Vigun08g159600	Vigun08g159600.1.p	RLK-Pelle_LRR-XII-1
Vigun05g183100	Vigun05g183100.1.p	RLK-Pelle_LRR-XII-1
Vigun08g158900	Vigun08g158900.1.p	RLK-Pelle_LRR-XII-1
Vigun02g106700	Vigun02g106700.1.p	RLK-Pelle_LRR-XII-1
Vigun08g158500	Vigun08g158500.1.p	RLK-Pelle_LRR-XII-1
Vigun08g158600	Vigun08g158600.1.p	RLK-Pelle_LRR-XII-1
Vigun03g084100	Vigun03g084100.1.p	RLK-Pelle_LRR-XII-1
Vigun09g142700	Vigun09g142700.1.p	RLK-Pelle_LRR-XII-1
Vigun08g159500	Vigun08g159500.1.p	RLK-Pelle_LRR-XII-1
Vigun09g054500	Vigun09g054500.1.p	RLK-Pelle_LRR-XII-1
Vigun05g300900	Vigun05g300900.1.p	RLK-Pelle_LRR-XII-1
Vigun08g159200	Vigun08g159200.1.p	RLK-Pelle_LRR-XII-1
Vigun08g159700	Vigun08g159700.1.p	RLK-Pelle_LRR-XII-1
Vigun10g042400	Vigun10g042400.1.p	RLK-Pelle_LRR-XII-1
Vigun02g085300	Vigun02g085300.1.p	RLK-Pelle_LRR-XII-1
Vigun02g107100	Vigun02g107100.1.p	RLK-Pelle_LRR-XII-1
Vigun03g084000	Vigun03g084000.1.p	RLK-Pelle_LRR-XII-1
Vigun10g042900	Vigun10g042900.1.p	RLK-Pelle_LRR-XII-1
Vigun02g105900	Vigun02g105900.1.p	RLK-Pelle_LRR-XII-1
Vigun03g373900	Vigun03g373900.1.p	RLK-Pelle_LRR-XII-1
Vigun02g103200	Vigun02g103200.1.p	RLK-Pelle_LRR-XII-1
Vigun02g085100	Vigun02g085100.1.p	RLK-Pelle_LRR-XII-1
Vigun05g095400	Vigun05g095400.2.p	RLK-Pelle_LRR-XII-1
Vigun03g145600	Vigun03g145600.1.p	RLK-Pelle_LRR-XII-1
Vigun08g159400	Vigun08g159400.1.p	RLK-Pelle_LRR-XII-1
Vigun02g085200	Vigun02g085200.1.p	RLK-Pelle_LRR-XII-1
Vigun02g084901	Vigun02g084901.1.p	RLK-Pelle_LRR-XII-1
Vigun03g332600	Vigun03g332600.1.p	RLK-Pelle_LRR-XIIIa
Vigun09g078800	Vigun09g078800.1.p	RLK-Pelle_LRR-XIIIa
Vigun02g105200	Vigun02g105200.1.p	RLK-Pelle_LRR-XIIIa
Vigun09g220200	Vigun09g220200.1.p	RLK-Pelle_LRR-XIIIb
Vigun07g233500	Vigun07g233500.1.p	RLK-Pelle_LRR-XIIIb
Vigun04g165900	Vigun04g165900.1.p	RLK-Pelle_LRR-XIIIb
Vigun08g040500	Vigun08g040500.1.p	RLK-Pelle_LRR-XIIIb
Vigun08g015600	Vigun08g015600.1.p	RLK-Pelle_LRR-XIV
Vigun09g265300	Vigun09g265300.1.p	RLK-Pelle_LRR-XIV
Vigun04g060200	Vigun04g060200.1.p	RLK-Pelle_LRR-XV
Vigun04g060300	Vigun04g060300.1.p	RLK-Pelle_LRR-XV
Vigun01g080500	Vigun01g080500.1.p	RLK-Pelle_LRR-XV
Vigun07g200400	Vigun07g200400.1.p	RLK-Pelle_LysM
Vigun05g246300	Vigun05g246300.1.p	RLK-Pelle_LysM
Vigun02g136400	Vigun02g136400.2.p	RLK-Pelle_LysM
Vigun11g139950	Vigun11g139950.1.p	RLK-Pelle_LysM
Vigun08g018600	Vigun08g018600.1.p	RLK-Pelle_LysM
Vigun02g136300	Vigun02g136300.1.p	RLK-Pelle_LysM
Vigun08g173900	Vigun08g173900.1.p	RLK-Pelle_LysM
Vigun03g232900	Vigun03g232900.1.p	RLK-Pelle_LysM
Vigun02g080500	Vigun02g080500.1.p	RLK-Pelle_LysM
Vigun08g175200	Vigun08g175200.1.p	RLK-Pelle_LysM
Vigun07g001200	Vigun07g001200.1.p	RLK-Pelle_LysM
Vigun08g175300	Vigun08g175300.1.p	RLK-Pelle_LysM
Vigun05g280500	Vigun05g280500.1.p	RLK-Pelle_LysM
Vigun10g179100	Vigun10g179100.1.p	RLK-Pelle_LysM
Vigun06g158300	Vigun06g158300.1.p	RLK-Pelle_LysM
Vigun06g010700	Vigun06g010700.2.p	RLK-Pelle_LysM
Vigun03g221300	Vigun03g221300.1.p	RLK-Pelle_PERK-1
Vigun03g267700	Vigun03g267700.1.p	RLK-Pelle_PERK-1
Vigun09g264900	Vigun09g264900.1.p	RLK-Pelle_PERK-1
Vigun05g022500	Vigun05g022500.2.p	RLK-Pelle_PERK-1
Vigun02g025400	Vigun02g025400.1.p	RLK-Pelle_PERK-1
Vigun02g132500	Vigun02g132500.1.p	RLK-Pelle_PERK-1
Vigun04g014700	Vigun04g014700.1.p	RLK-Pelle_PERK-1
Vigun10g183600	Vigun10g183600.1.p	RLK-Pelle_PERK-1
Vigun03g236500	Vigun03g236500.1.p	RLK-Pelle_PERK-1
Vigun02g077500	Vigun02g077500.1.p	RLK-Pelle_PERK-1
Vigun01g013300	Vigun01g013300.1.p	RLK-Pelle_PERK-2
Vigun01g013350	Vigun01g013350.1.p	RLK-Pelle_PERK-2
Vigun01g013400	Vigun01g013400.1.p	RLK-Pelle_PERK-2
Vigun01g013500	Vigun01g013500.2.p	RLK-Pelle_PERK-2
Vigun06g024100	Vigun06g024100.3.p	RLK-Pelle_PERK-2
Vigun04g003100	Vigun04g003100.1.p	RLK-Pelle_PERK-2
Vigun09g157600	Vigun09g157600.1.p	RLK-Pelle_PERK-2
Vigun03g029900	Vigun03g029900.1.p	RLK-Pelle_PERK-2
Vigun11g023000	Vigun11g023000.2.p	RLK-Pelle_PERK-2
Vigun05g276800	Vigun05g276800.1.p	RLK-Pelle_PERK-2
Vigun10g174600	Vigun10g174600.1.p	RLK-Pelle_PERK-2
Vigun08g019700	Vigun08g019700.1.p	RLK-Pelle_PERK-2
Vigun08g074500	Vigun08g074500.1.p	RLK-Pelle_RKF3
Vigun08g074600	Vigun08g074600.1.p	RLK-Pelle_RKF3
Vigun07g114300	Vigun07g114300.1.p	RLK-Pelle_RKF3
Vigun08g074100	Vigun08g074100.1.p	RLK-Pelle_RKF3
Vigun01g129000	Vigun01g129000.1.p	RLK-Pelle_RKF3
Vigun01g128800	Vigun01g128800.1.p	RLK-Pelle_RKF3
Vigun08g074000	Vigun08g074000.1.p	RLK-Pelle_RKF3
Vigun03g086100	Vigun03g086100.1.p	RLK-Pelle_RKF3
Vigun06g233300	Vigun06g233300.1.p	RLK-Pelle_RKF3
Vigun10g098500	Vigun10g098500.1.p	RLK-Pelle_RLCK-II
Vigun05g086600	Vigun05g086600.1.p	RLK-Pelle_RLCK-II
Vigun06g074500	Vigun06g074500.1.p	RLK-Pelle_RLCK-IV
Vigun10g131500	Vigun10g131500.1.p	RLK-Pelle_RLCK-IV
Vigun08g117100	Vigun08g117100.1.p	RLK-Pelle_RLCK-IV
Vigun03g361100	Vigun03g361100.1.p	RLK-Pelle_RLCK-IV
Vigun05g248800	Vigun05g248800.1.p	RLK-Pelle_RLCK-IXa
Vigun01g080700	Vigun01g080700.1.p	RLK-Pelle_RLCK-IXa
Vigun01g009500	Vigun01g009500.1.p	RLK-Pelle_RLCK-IXb
Vigun05g271900	Vigun05g271900.2.p	RLK-Pelle_RLCK-IXb
Vigun09g223500	Vigun09g223500.1.p	RLK-Pelle_RLCK-IXb
Vigun04g001100	Vigun04g001100.1.p	RLK-Pelle_RLCK-IXb
Vigun08g048700	Vigun08g048700.1.p	RLK-Pelle_RLCK-IXb
Vigun10g168400	Vigun10g168400.1.p	RLK-Pelle_RLCK-IXb
Vigun03g031600	Vigun03g031600.2.p	RLK-Pelle_RLCK-IXb
Vigun05g303800	Vigun05g303800.2.p	RLK-Pelle_RLCK-IXb
Vigun05g257900	Vigun05g257900.1.p	RLK-Pelle_RLCK-IXb
Vigun11g155200	Vigun11g155200.1.p	RLK-Pelle_RLCK-IXb
Vigun10g199500	Vigun10g199500.15.p	RLK-Pelle_RLCK-IXb
Vigun10g130100	Vigun10g130100.3.p	RLK-Pelle_RLCK-IXb
Vigun08g065500	Vigun08g065500.1.p	RLK-Pelle_RLCK-IXb
Vigun05g064700	Vigun05g064700.1.p	RLK-Pelle_RLCK-IXb
Vigun09g199600	Vigun09g199600.1.p	RLK-Pelle_RLCK-IXb
Vigun03g394100	Vigun03g394100.1.p	RLK-Pelle_RLCK-IXb
Vigun07g224300	Vigun07g224300.1.p	RLK-Pelle_RLCK-IXb
Vigun09g025300	Vigun09g025300.1.p	RLK-Pelle_RLCK-Os
Vigun09g025600	Vigun09g025600.1.p	RLK-Pelle_RLCK-Os
Vigun09g025400	Vigun09g025400.1.p	RLK-Pelle_RLCK-Os
Vigun09g025100	Vigun09g025100.1.p	RLK-Pelle_RLCK-Os
Vigun09g025000	Vigun09g025000.1.p	RLK-Pelle_RLCK-Os
Vigun09g025500	Vigun09g025500.2.p	RLK-Pelle_RLCK-Os
Vigun09g025200	Vigun09g025200.1.p	RLK-Pelle_RLCK-Os
Vigun02g144800	Vigun02g144800.1.p	RLK-Pelle_RLCK-V
Vigun09g265200	Vigun09g265200.1.p	RLK-Pelle_RLCK-V
Vigun03g407800	Vigun03g407800.2.p	RLK-Pelle_RLCK-V
Vigun11g175200	Vigun11g175200.1.p	RLK-Pelle_RLCK-V
Vigun09g045800	Vigun09g045800.1.p	RLK-Pelle_RLCK-V
Vigun01g207000	Vigun01g207000.1.p	RLK-Pelle_RLCK-V
Vigun10g133700	Vigun10g133700.1.p	RLK-Pelle_RLCK-V
Vigun05g061600	Vigun05g061600.1.p	RLK-Pelle_RLCK-V
Vigun06g039600	Vigun06g039600.1.p	RLK-Pelle_RLCK-V
Vigun07g136400	Vigun07g136400.1.p	RLK-Pelle_RLCK-V
Vigun08g192800	Vigun08g192800.2.p	RLK-Pelle_RLCK-V
Vigun01g216500	Vigun01g216500.1.p	RLK-Pelle_RLCK-VI
Vigun08g146800	Vigun08g146800.1.p	RLK-Pelle_RLCK-VI
Vigun03g379500	Vigun03g379500.2.p	RLK-Pelle_RLCK-VI
Vigun03g229300	Vigun03g229300.1.p	RLK-Pelle_RLCK-VI
Vigun07g150100	Vigun07g150100.2.p	RLK-Pelle_RLCK-VI
Vigun01g128700	Vigun01g128700.1.p	RLK-Pelle_RLCK-VI
Vigun06g172500	Vigun06g172500.1.p	RLK-Pelle_RLCK-VI
Vigun09g024800	Vigun09g024800.1.p	RLK-Pelle_RLCK-VI
Vigun09g117000	Vigun09g117000.1.p	RLK-Pelle_RLCK-VI
Vigun08g072500	Vigun08g072500.1.p	RLK-Pelle_RLCK-VI
Vigun09g160800	Vigun09g160800.1.p	RLK-Pelle_RLCK-VI
Vigun07g114400	Vigun07g114400.1.p	RLK-Pelle_RLCK-VI
Vigun03g384200	Vigun03g384200.1.p	RLK-Pelle_RLCK-VI
Vigun11g187200	Vigun11g187200.1.p	RLK-Pelle_RLCK-VI
Vigun02g085800	Vigun02g085800.1.p	RLK-Pelle_RLCK-VI
Vigun06g106100	Vigun06g106100.1.p	RLK-Pelle_RLCK-VI
Vigun06g163200	Vigun06g163200.1.p	RLK-Pelle_RLCK-VIIa-1
Vigun06g119300	Vigun06g119300.3.p	RLK-Pelle_RLCK-VIIa-1
Vigun05g127500	Vigun05g127500.1.p	RLK-Pelle_RLCK-VIIa-1
Vigun08g001300	Vigun08g001300.1.p	RLK-Pelle_RLCK-VIIa-1
Vigun08g197000	Vigun08g197000.1.p	RLK-Pelle_RLCK-VIIa-1
Vigun07g161000	Vigun07g161000.1.p	RLK-Pelle_RLCK-VIIa-1
Vigun05g252700	Vigun05g252700.1.p	RLK-Pelle_RLCK-VIIa-1
Vigun07g078500	Vigun07g078500.1.p	RLK-Pelle_RLCK-VIIa-1
Vigun01g155900	Vigun01g155900.1.p	RLK-Pelle_RLCK-VIIa-1
Vigun06g046200	Vigun06g046200.1.p	RLK-Pelle_RLCK-VIIa-1
Vigun11g149200	Vigun11g149200.1.p	RLK-Pelle_RLCK-VIIa-1
Vigun05g001300	Vigun05g001300.1.p	RLK-Pelle_RLCK-VIIa-1
Vigun09g260500	Vigun09g260500.2.p	RLK-Pelle_RLCK-VIIa-1
Vigun01g074300	Vigun01g074300.1.p	RLK-Pelle_RLCK-VIIa-1
Vigun07g297600	Vigun07g297600.1.p	RLK-Pelle_RLCK-VIIa-1
Vigun06g175700	Vigun06g175700.1.p	RLK-Pelle_RLCK-VIIa-1
Vigun03g389700	Vigun03g389700.1.p	RLK-Pelle_RLCK-VIIa-2
Vigun02g159900	Vigun02g159900.1.p	RLK-Pelle_RLCK-VIIa-2
Vigun04g068300	Vigun04g068300.1.p	RLK-Pelle_RLCK-VIIa-2
Vigun06g027100	Vigun06g027100.1.p	RLK-Pelle_RLCK-VIIa-2
Vigun10g163600	Vigun10g163600.1.p	RLK-Pelle_RLCK-VIIa-2
Vigun03g251300	Vigun03g251300.1.p	RLK-Pelle_RLCK-VIIa-2
Vigun01g217400	Vigun01g217400.1.p	RLK-Pelle_RLCK-VIIa-2
Vigun09g038600	Vigun09g038600.1.p	RLK-Pelle_RLCK-VIIa-2
Vigun08g048500	Vigun08g048500.2.p	RLK-Pelle_RLCK-VIIa-2
Vigun03g398100	Vigun03g398100.1.p	RLK-Pelle_RLCK-VIIa-2
Vigun03g389800	Vigun03g389800.1.p	RLK-Pelle_RLCK-VIIa-2
Vigun11g155700	Vigun11g155700.1.p	RLK-Pelle_RLCK-VIIa-2
Vigun09g219600	Vigun09g219600.2.p	RLK-Pelle_RLCK-VIIa-2
Vigun03g296400	Vigun03g296400.1.p	RLK-Pelle_RLCK-VIIa-2
Vigun08g179800	Vigun08g179800.3.p	RLK-Pelle_RLCK-VIIa-2
Vigun03g250500	Vigun03g250500.1.p	RLK-Pelle_RLCK-VIIa-2
Vigun02g063600	Vigun02g063600.1.p	RLK-Pelle_RLCK-VIIa-2
Vigun03g334500	Vigun03g334500.1.p	RLK-Pelle_RLCK-VIIa-2
Vigun08g223900	Vigun08g223900.1.p	RLK-Pelle_RLCK-VIIa-2
Vigun02g114000	Vigun02g114000.1.p	RLK-Pelle_RLCK-VIIa-2
Vigun03g241900	Vigun03g241900.3.p	RLK-Pelle_RLCK-VIIa-2
Vigun11g155600	Vigun11g155600.5.p	RLK-Pelle_RLCK-VIIa-2
Vigun03g250300	Vigun03g250300.2.p	RLK-Pelle_RLCK-VIIa-2
Vigun03g211400	Vigun03g211400.1.p	RLK-Pelle_RLCK-VIIa-2
Vigun02g114100	Vigun02g114100.1.p	RLK-Pelle_RLCK-VIIa-2
Vigun02g105600	Vigun02g105600.1.p	RLK-Pelle_RLCK-VIIa-2
Vigun05g118900	Vigun05g118900.1.p	RLK-Pelle_RLCK-VIIa-2
Vigun05g258500	Vigun05g258500.1.p	RLK-Pelle_RLCK-VIIa-2
Vigun05g080800	Vigun05g080800.1.p	RLK-Pelle_RLCK-VIIa-2
Vigun08g148000	Vigun08g148000.1.p	RLK-Pelle_RLCK-VIIa-2
Vigun03g359100	Vigun03g359100.1.p	RLK-Pelle_RLCK-VIIa-2
Vigun10g067200	Vigun10g067200.1.p	RLK-Pelle_RLCK-VIIa-2
Vigun04g050800	Vigun04g050800.1.p	RLK-Pelle_RLCK-VIIa-2
Vigun09g260400	Vigun09g260400.1.p	RLK-Pelle_RLCK-VIIa-2
Vigun05g045200	Vigun05g045200.1.p	RLK-Pelle_RLCK-VIIa-2
Vigun04g049400	Vigun04g049400.1.p	RLK-Pelle_RLCK-VIIa-2
Vigun03g250200	Vigun03g250200.1.p	RLK-Pelle_RLCK-VIIa-2
Vigun07g075100	Vigun07g075100.1.p	RLK-Pelle_RLCK-VIIa-2
Vigun02g064800	Vigun02g064800.1.p	RLK-Pelle_RLCK-VIIa-2
Vigun02g065100	Vigun02g065100.1.p	RLK-Pelle_RLCK-VIIa-2
Vigun10g016800	Vigun10g016800.2.p	RLK-Pelle_RLCK-VIIa-2
Vigun03g032000	Vigun03g032000.1.p	RLK-Pelle_RLCK-VIIa-2
Vigun01g161000	Vigun01g161000.1.p	RLK-Pelle_RLCK-VIIa-2
Vigun03g088700	Vigun03g088700.1.p	RLK-Pelle_RLCK-VIIa-2
Vigun03g239300	Vigun03g239300.2.p	RLK-Pelle_RLCK-VIIb
Vigun02g074400	Vigun02g074400.2.p	RLK-Pelle_RLCK-VIIb
Vigun01g126400	Vigun01g126400.1.p	RLK-Pelle_RLCK-VIII
Vigun01g201200	Vigun01g201200.3.p	RLK-Pelle_RLCK-VIII
Vigun07g023800	Vigun07g023800.1.p	RLK-Pelle_RLCK-VIII
Vigun07g129600	Vigun07g129600.1.p	RLK-Pelle_RLCK-VIII
Vigun03g408000	Vigun03g408000.1.p	RLK-Pelle_RLCK-VIII
Vigun07g293400	Vigun07g293400.1.p	RLK-Pelle_RLCK-VIII
Vigun05g298100	Vigun05g298100.1.p	RLK-Pelle_RLCK-X
Vigun09g213400	Vigun09g213400.1.p	RLK-Pelle_RLCK-X
Vigun08g050600	Vigun08g050600.1.p	RLK-Pelle_RLCK-X
Vigun07g232400	Vigun07g232400.1.p	RLK-Pelle_RLCK-XI
Vigun05g300400	Vigun05g300400.1.p	RLK-Pelle_RLCK-XI
Vigun04g164700	Vigun04g164700.1.p	RLK-Pelle_RLCK-XI
Vigun10g115700	Vigun10g115700.1.p	RLK-Pelle_RLCK-XI
Vigun10g072400	Vigun10g072400.1.p	RLK-Pelle_RLCK-XII-1
Vigun11g160100	Vigun11g160100.1.p	RLK-Pelle_RLCK-XII-1
Vigun03g293800	Vigun03g293800.1.p	RLK-Pelle_RLCK-XII-1
Vigun10g128000	Vigun10g128000.1.p	RLK-Pelle_RLCK-XII-1
Vigun08g222800	Vigun08g222800.1.p	RLK-Pelle_RLCK-XII-1
Vigun03g045200	Vigun03g045200.1.p	RLK-Pelle_RLCK-XII-1
Vigun03g379400	Vigun03g379400.1.p	RLK-Pelle_RLCK-XV
Vigun07g232100	Vigun07g232100.1.p	RLK-Pelle_RLCK-XV
Vigun04g164400	Vigun04g164400.1.p	RLK-Pelle_RLCK-XV
Vigun10g191300	Vigun10g191300.1.p	RLK-Pelle_RLCK-XV
Vigun05g295500	Vigun05g295500.1.p	RLK-Pelle_RLCK-XV
Vigun10g191350	Vigun10g191350.1.p	RLK-Pelle_RLCK-XV
Vigun05g247100	Vigun05g247100.3.p	RLK-Pelle_RLCK-XVI
Vigun11g140700	Vigun11g140700.1.p	RLK-Pelle_RLCK-XVI
Vigun02g017200	Vigun02g017200.1.p	RLK-Pelle_SD-2b
Vigun09g064000	Vigun09g064000.1.p	RLK-Pelle_SD-2b
Vigun03g352400	Vigun03g352400.1.p	RLK-Pelle_SD-2b
Vigun02g195500	Vigun02g195500.1.p	RLK-Pelle_SD-2b
Vigun02g195600	Vigun02g195600.1.p	RLK-Pelle_SD-2b
Vigun05g128100	Vigun05g128100.1.p	RLK-Pelle_SD-2b
Vigun02g195700	Vigun02g195700.1.p	RLK-Pelle_SD-2b
Vigun09g234900	Vigun09g234900.1.p	RLK-Pelle_SD-2b
Vigun02g162600	Vigun02g162600.2.p	RLK-Pelle_SD-2b
Vigun02g195800	Vigun02g195800.1.p	RLK-Pelle_SD-2b
Vigun10g029600	Vigun10g029600.1.p	RLK-Pelle_SD-2b
Vigun10g131300	Vigun10g131300.1.p	RLK-Pelle_SD-2b
Vigun05g127600	Vigun05g127600.1.p	RLK-Pelle_SD-2b
Vigun03g355700	Vigun03g355700.1.p	RLK-Pelle_SD-2b
Vigun10g003000	Vigun10g003000.1.p	RLK-Pelle_SD-2b
Vigun09g168700	Vigun09g168700.1.p	RLK-Pelle_SD-2b
Vigun07g294400	Vigun07g294400.1.p	RLK-Pelle_SD-2b
Vigun05g128000	Vigun05g128000.1.p	RLK-Pelle_SD-2b
Vigun09g234800	Vigun09g234800.1.p	RLK-Pelle_SD-2b
Vigun05g221800	Vigun05g221800.1.p	RLK-Pelle_SD-2b
Vigun02g196000	Vigun02g196000.2.p	RLK-Pelle_SD-2b
Vigun05g127800	Vigun05g127800.1.p	RLK-Pelle_SD-2b
Vigun09g234700	Vigun09g234700.1.p	RLK-Pelle_SD-2b
Vigun10g029500	Vigun10g029500.2.p	RLK-Pelle_SD-2b
Vigun02g162700	Vigun02g162700.1.p	RLK-Pelle_SD-2b
Vigun02g196100	Vigun02g196100.2.p	RLK-Pelle_SD-2b
Vigun09g235000	Vigun09g235000.1.p	RLK-Pelle_SD-2b
Vigun03g355800	Vigun03g355800.1.p	RLK-Pelle_SD-2b
Vigun11g002600	Vigun11g002600.1.p	RLK-Pelle_SD-2b
Vigun10g003400	Vigun10g003400.1.p	RLK-Pelle_SD-2b
Vigun11g112200	Vigun11g112200.1.p	RLK-Pelle_SD-2b
Vigun04g118800	Vigun04g118800.1.p	RLK-Pelle_SD-2b
Vigun10g003100	Vigun10g003100.1.p	RLK-Pelle_SD-2b
Vigun05g294900	Vigun05g294900.1.p	RLK-Pelle_SD-2b
Vigun09g209900	Vigun09g209900.1.p	RLK-Pelle_SD-2b
Vigun10g117700	Vigun10g117700.1.p	RLK-Pelle_SD-2b
Vigun05g221900	Vigun05g221900.1.p	RLK-Pelle_SD-2b
Vigun08g055100	Vigun08g055100.1.p	RLK-Pelle_SD-2b
Vigun07g219900	Vigun07g219900.1.p	RLK-Pelle_SD-2b
Vigun10g003300	Vigun10g003300.2.p	RLK-Pelle_SD-2b
VigunL088600	VigunL088600.1.p	RLK-Pelle_SD-2b
Vigun05g127700	Vigun05g127700.1.p	RLK-Pelle_SD-2b
Vigun06g040300	Vigun06g040300.1.p	RLK-Pelle_SD-2b
Vigun09g191400	Vigun09g191400.1.p	RLK-Pelle_Singleton
Vigun06g149432	Vigun06g149432.1.p	RLK-Pelle_WAK
Vigun08g070700	Vigun08g070700.1.p	RLK-Pelle_WAK
Vigun09g159300	Vigun09g159300.1.p	RLK-Pelle_WAK
Vigun05g058600	Vigun05g058600.1.p	RLK-Pelle_WAK
Vigun05g058700	Vigun05g058700.1.p	RLK-Pelle_WAK
Vigun06g136600	Vigun06g136600.1.p	RLK-Pelle_WAK
Vigun06g136500	Vigun06g136500.1.p	RLK-Pelle_WAK
Vigun09g158700	Vigun09g158700.1.p	RLK-Pelle_WAK
Vigun09g158900	Vigun09g158900.1.p	RLK-Pelle_WAK
Vigun08g070600	Vigun08g070600.1.p	RLK-Pelle_WAK
Vigun08g071000	Vigun08g071000.1.p	RLK-Pelle_WAK
Vigun09g158800	Vigun09g158800.1.p	RLK-Pelle_WAK
Vigun09g159000	Vigun09g159000.2.p	RLK-Pelle_WAK
Vigun07g185700	Vigun07g185700.1.p	RLK-Pelle_WAK
Vigun01g114200	Vigun01g114200.1.p	RLK-Pelle_WAK
Vigun06g149300	Vigun06g149300.1.p	RLK-Pelle_WAK
Vigun06g149500	Vigun06g149500.1.p	RLK-Pelle_WAK
Vigun09g159100	Vigun09g159100.1.p	RLK-Pelle_WAK
Vigun06g136700	Vigun06g136700.1.p	RLK-Pelle_WAK
Vigun01g167100	Vigun01g167100.1.p	RLK-Pelle_WAK_LRK10L-1
Vigun07g266700	Vigun07g266700.1.p	RLK-Pelle_WAK_LRK10L-1
Vigun07g266900	Vigun07g266900.1.p	RLK-Pelle_WAK_LRK10L-1
Vigun02g034700	Vigun02g034700.1.p	RLK-Pelle_WAK_LRK10L-1
Vigun03g160100	Vigun03g160100.1.p	RLK-Pelle_WAK_LRK10L-1
Vigun01g221200	Vigun01g221200.1.p	RLK-Pelle_WAK_LRK10L-1
Vigun04g025400	Vigun04g025400.1.p	RLK-Pelle_WAK_LRK10L-1
Vigun05g114100	Vigun05g114100.1.p	RLK-Pelle_WAK_LRK10L-1
Vigun04g025500	Vigun04g025500.1.p	RLK-Pelle_WAK_LRK10L-1
Vigun07g266800	Vigun07g266800.1.p	RLK-Pelle_WAK_LRK10L-1
Vigun07g267000	Vigun07g267000.1.p	RLK-Pelle_WAK_LRK10L-1
Vigun05g008200	Vigun05g008200.2.p	RLK-Pelle_WAK_LRK10L-1
Vigun02g138500	Vigun02g138500.1.p	RLK-Pelle_WAK_LRK10L-1
Vigun03g271100	Vigun03g271100.1.p	RLK-Pelle_WAK_LRK10L-1
Vigun09g242900	Vigun09g242900.1.p	RLK-Pelle_WAK_LRK10L-1
Vigun07g266600	Vigun07g266600.1.p	RLK-Pelle_WAK_LRK10L-1
Vigun04g025100	Vigun04g025100.1.p	RLK-Pelle_WAK_LRK10L-1
Vigun07g162100	Vigun07g162100.1.p	SCY1_SCYL1
Vigun05g057300	Vigun05g057300.1.p	SCY1_SCYL1
Vigun11g000600	Vigun11g000600.1.p	SCY1_SCYL2
Vigun06g159800	Vigun06g159800.1.p	STE_STE11
Vigun06g078100	Vigun06g078100.1.p	STE_STE11
Vigun08g121500	Vigun08g121500.1.p	STE_STE11
Vigun10g004200	Vigun10g004200.1.p	STE_STE11
Vigun10g004300	Vigun10g004300.1.p	STE_STE11
Vigun07g045600	Vigun07g045600.1.p	STE_STE11
Vigun07g045700	Vigun07g045700.1.p	STE_STE11
Vigun06g237000	Vigun06g237000.1.p	STE_STE11
Vigun11g119000	Vigun11g119000.1.p	STE_STE11
Vigun05g227800	Vigun05g227800.1.p	STE_STE11
Vigun02g144500	Vigun02g144500.1.p	STE_STE11
Vigun03g278000	Vigun03g278000.1.p	STE_STE11
Vigun06g097300	Vigun06g097300.1.p	STE_STE11
Vigun07g045650	Vigun07g045650.1.p	STE_STE11
Vigun10g004150	Vigun10g004150.1.p	STE_STE11
Vigun02g141300	Vigun02g141300.1.p	STE_STE11
Vigun06g230300	Vigun06g230300.1.p	STE_STE11
Vigun03g089200	Vigun03g089200.2.p	STE_STE11
Vigun03g138400	Vigun03g138400.1.p	STE_STE11
Vigun03g274400	Vigun03g274400.1.p	STE_STE11
Vigun08g020700	Vigun08g020700.2.p	STE_STE11
Vigun09g241000	Vigun09g241000.1.p	STE_STE11
Vigun03g063300	Vigun03g063300.1.p	STE_STE11
Vigun02g048300	Vigun02g048300.1.p	STE_STE11
Vigun06g101800	Vigun06g101800.1.p	STE_STE11
Vigun06g229700	Vigun06g229700.1.p	STE_STE11
Vigun09g122700	Vigun09g122700.1.p	STE_STE11
Vigun07g223800	Vigun07g223800.1.p	STE_STE11
Vigun09g170800	Vigun09g170800.1.p	STE_STE11
Vigun04g151800	Vigun04g151800.1.p	STE_STE11
Vigun03g043600	Vigun03g043600.1.p	STE_STE11
Vigun07g243300	Vigun07g243300.1.p	STE_STE11
Vigun08g093500	Vigun08g093500.3.p	STE_STE11
Vigun05g274900	Vigun05g274900.1.p	STE_STE20-Fray
Vigun10g197700	Vigun10g197700.1.p	STE_STE20-Fray
Vigun06g001600	Vigun06g001600.1.p	STE_STE20-Fray
Vigun07g164300	Vigun07g164300.1.p	STE_STE20-Fray
Vigun04g193600	Vigun04g193600.1.p	STE_STE20-Fray
Vigun02g047600	Vigun02g047600.1.p	STE_STE20-Pl
Vigun05g190400	Vigun05g190400.2.p	STE_STE20-YSK
Vigun11g060500	Vigun11g060500.1.p	STE_STE20-YSK
Vigun04g196100	Vigun04g196100.1.p	STE_STE7
Vigun02g093400	Vigun02g093400.1.p	STE_STE7
Vigun04g034700	Vigun04g034700.1.p	STE_STE7
Vigun04g005500	Vigun04g005500.1.p	STE_STE7
Vigun10g197500	Vigun10g197500.1.p	STE_STE7
Vigun03g394600	Vigun03g394600.1.p	STE_STE7
Vigun09g035600	Vigun09g035600.1.p	STE_STE7
Vigun11g192500	Vigun11g192500.1.p	STE_STE-Pl
Vigun11g088200	Vigun11g088200.1.p	TKL_CTR1-DRK-1
Vigun05g208100	Vigun05g208100.1.p	TKL_CTR1-DRK-1
Vigun08g109600	Vigun08g109600.1.p	TKL_CTR1-DRK-2
Vigun06g002750	Vigun06g002750.1.p	TKL_CTR1-DRK-2
Vigun10g044160	Vigun10g044160.1.p	TKL_CTR1-DRK-2
Vigun06g130000	Vigun06g130000.2.p	TKL_CTR1-DRK-2
Vigun02g173600	Vigun02g173600.1.p	TKL_CTR1-DRK-2
Vigun09g181100	Vigun09g181100.1.p	TKL_CTR1-DRK-2
Vigun03g413600	Vigun03g413600.1.p	TKL_CTR1-DRK-2
Vigun07g066700	Vigun07g066700.1.p	TKL_CTR1-DRK-2
Vigun07g151900	Vigun07g151900.1.p	TKL_CTR1-DRK-2
Vigun03g004900	Vigun03g004900.1.p	TKL_CTR1-DRK-2
Vigun04g030700	Vigun04g030700.1.p	TKL_CTR1-DRK-2
Vigun01g169500	Vigun01g169500.1.p	TKL_CTR1-DRK-2
Vigun08g037500	Vigun08g037500.1.p	TKL_CTR1-DRK-2
Vigun07g041500	Vigun07g041500.1.p	TKL_CTR1-DRK-2
Vigun10g142800	Vigun10g142800.1.p	TKL_Gdt
Vigun02g181000	Vigun02g181000.1.p	TKL_Gdt
Vigun09g210700	Vigun09g210700.1.p	TKL-Pl-1
Vigun08g054700	Vigun08g054700.1.p	TKL-Pl-1
Vigun07g234100	Vigun07g234100.1.p	TKL-Pl-2
Vigun10g099700	Vigun10g099700.1.p	TKL-Pl-3
Vigun10g100000	Vigun10g100000.1.p	TKL-Pl-3
Vigun01g042100	Vigun01g042100.1.p	TKL-Pl-4
Vigun01g066000	Vigun01g066000.1.p	TKL-Pl-4
Vigun01g065900	Vigun01g065900.1.p	TKL-Pl-4
Vigun04g198900	Vigun04g198900.1.p	TKL-Pl-4
Vigun06g200500	Vigun06g200500.1.p	TKL-Pl-4
Vigun03g324900	Vigun03g324900.1.p	TKL-Pl-4
Vigun07g236700	Vigun07g236700.4.p	TKL-Pl-4
Vigun02g193000	Vigun02g193000.1.p	TKL-Pl-4
Vigun04g000300	Vigun04g000300.5.p	TKL-Pl-4
Vigun03g442500	Vigun03g442500.1.p	TKL-Pl-4
Vigun09g085600	Vigun09g085600.1.p	TKL-Pl-4
Vigun05g087400	Vigun05g087400.1.p	TKL-Pl-4
Vigun03g108000	Vigun03g108000.1.p	TKL-Pl-4
Vigun09g093600	Vigun09g093600.1.p	TKL-Pl-4
Vigun04g185000	Vigun04g185000.1.p	TKL-Pl-4
Vigun06g156000	Vigun06g156000.2.p	TKL-Pl-4
Vigun03g325400	Vigun03g325400.1.p	TKL-Pl-4
Vigun03g268800	Vigun03g268800.2.p	TKL-Pl-4
Vigun10g098000	Vigun10g098000.3.p	TKL-Pl-4
Vigun09g257600	Vigun09g257600.1.p	TKL-Pl-4
Vigun03g032400	Vigun03g032400.1.p	TKL-Pl-4
Vigun02g117700	Vigun02g117700.1.p	TKL-Pl-4
Vigun07g280500	Vigun07g280500.1.p	TKL-Pl-4
Vigun07g218300	Vigun07g218300.1.p	TKL-Pl-4
Vigun02g056300	Vigun02g056300.1.p	TKL-Pl-5
Vigun08g195200	Vigun08g195200.3.p	TKL-Pl-5
Vigun03g087500	Vigun03g087500.1.p	TKL-Pl-5
Vigun06g184200	Vigun06g184200.1.p	TKL-Pl-5
Vigun03g205900	Vigun03g205900.1.p	TKL-Pl-5
Vigun07g184600	Vigun07g184600.1.p	TKL-Pl-6
Vigun09g053900	Vigun09g053900.1.p	TKL-Pl-6
Vigun03g366000	Vigun03g366000.1.p	TKL-Pl-6
Vigun01g054100	Vigun01g054100.1.p	TKL-Pl-6
Vigun01g054200	Vigun01g054200.1.p	TKL-Pl-6
Vigun11g038000	Vigun11g038000.1.p	TKL-Pl-6
Vigun05g126200	Vigun05g126200.1.p	TKL-Pl-6
Vigun06g080200	Vigun06g080200.1.p	TKL-Pl-7
Vigun08g122900	Vigun08g122900.1.p	TKL-Pl-7
Vigun08g041400	Vigun08g041400.1.p	TKL-Pl-8
Vigun09g221600	Vigun09g221600.1.p	TKL-Pl-8
Vigun08g176100	Vigun08g176100.1.p	TLK
Vigun09g170000	Vigun09g170000.1.p	TTK
Vigun08g092500	Vigun08g092500.1.p	TTK
Vigun07g046400	Vigun07g046400.1.p	ULK_Fused
Vigun06g173800	Vigun06g173800.1.p	ULK_ULK4
Vigun01g027100	Vigun01g027100.1.p	UNK
Vigun05g119600	Vigun05g119600.1.p	UNK
Vigun08g105766	Vigun08g105766.1.p	UNK
Vigun11g043500	Vigun11g043500.1.p	UNK
Vigun01g043300	Vigun01g043300.1.p	UNK
Vigun03g345200	Vigun03g345200.1.p	UNK
Vigun03g103600	Vigun03g103600.1.p	UNK
Vigun04g062500	Vigun04g062500.1.p	UNK
Vigun11g057200	Vigun11g057200.7.p	UNK
Vigun08g043400	Vigun08g043400.1.p	UNK
Vigun08g115200	Vigun08g115200.1.p	UNK
Vigun06g197400	Vigun06g197400.1.p	UNK
Vigun07g214100	Vigun07g214100.1.p	UNK
Vigun03g120300	Vigun03g120300.1.p	UNK
Vigun07g031700	Vigun07g031700.1.p	UNK
Vigun08g158700	Vigun08g158700.1.p	UNK
Vigun04g149101	Vigun04g149101.1.p	UNK
Vigun03g425500	Vigun03g425500.1.p	UNK
Vigun04g051000	Vigun04g051000.1.p	UNK
Vigun03g200833	Vigun03g200833.1.p	UNK
Vigun04g050700	Vigun04g050700.1.p	UNK
Vigun03g250400	Vigun03g250400.1.p	UNK
Vigun02g067400	Vigun02g067400.1.p	UNK
Vigun09g004000	Vigun09g004000.1.p	UNK
Vigun07g037000	Vigun07g037000.1.p	UNK
Vigun06g080450	Vigun06g080450.1.p	UNK
Vigun06g083100	Vigun06g083100.1.p	UNK
Vigun04g056100	Vigun04g056100.8.p	UNK
Vigun11g069400	Vigun11g069400.1.p	UNK
Vigun11g040100	Vigun11g040100.1.p	UNK
Vigun08g101332	Vigun08g101332.1.p	UNK
Vigun08g206500	Vigun08g206500.1.p	UNK
Vigun07g228601	Vigun07g228601.1.p	UNK
Vigun05g102800	Vigun05g102800.2.p	UNK
Vigun05g174500	Vigun05g174500.1.p	UNK
Vigun01g067100	Vigun01g067100.1.p	UNK
Vigun09g196200	Vigun09g196200.1.p	UNK
Vigun02g085500	Vigun02g085500.1.p	UNK
Vigun05g230600	Vigun05g230600.1.p	UNK
Vigun03g188100	Vigun03g188100.1.p	UNK
Vigun03g237300	Vigun03g237300.1.p	UNK
Vigun06g119200	Vigun06g119200.1.p	UNK
Vigun06g149200	Vigun06g149200.1.p	UNK
Vigun03g380500	Vigun03g380500.1.p	UNK
Vigun06g007000	Vigun06g007000.1.p	WEE
Vigun06g008100	Vigun06g008100.1.p	WEE
Vigun01g189100	Vigun01g189100.1.p	WEE
Vigun03g065400	Vigun03g065400.1.p	WNK_NRBP
Vigun06g110600	Vigun06g110600.1.p	WNK_NRBP
Vigun06g059800	Vigun06g059800.1.p	WNK_NRBP
Vigun08g217800	Vigun08g217800.1.p	WNK_NRBP
Vigun08g206600	Vigun08g206600.1.p	WNK_NRBP
Vigun09g125200	Vigun09g125200.3.p	WNK_NRBP
Vigun10g097600	Vigun10g097600.1.p	WNK_NRBP
Vigun06g001900	Vigun06g001900.1.p	WNK_NRBP
Vigun05g087800	Vigun05g087800.1.p	WNK_NRBP
Vigun07g153700	Vigun07g153700.1.p	WNK_NRBP
Vigun08g134200	Vigun08g134200.1.p	WNK_NRBP
Vigun10g148000	Vigun10g148000.1.p	WNK_NRBP
Vigun09g094600	Vigun09g094600.1.p	WNK_NRBP
Vigun07g240000	Vigun07g240000.1.p	WNK_NRBP
Vigun06g085600	Vigun06g085600.1.p	WNK_NRBP
