# Supplementary material for: The Cowpea Kinome: Genomic and Transcriptomic Analysis Under Biotic and Abiotic Stresses
Source: Front Plant Sci. 2021 Jun 14;12:667013. doi: 10.3389/fpls.2021.667013 (PMC8238008; doi:10.3389/fpls.2021.667013)
Supplement: Supplementary Table 4 — Characterization of the 118 kinase families of the cowpea genome, indicating the number of coding loci and 12 parameters that define the average gene structure of their bona fide VuPKs constituent. [file Table_4.XLSX]

## Sheet: Plan1
Kinase Family	Nº of Loci in Cowpea Genome	Average Number of Kinase Domains	Average Transcript Sequence Length	Average Number of Exons	Average Exon Sequence Length	Average Number of Introns	Average intron sequence length	Average Number of CDS Chunks	Average CDS Sequence Length	Average Number of 5' UTR Sequences	Average 5' UTR Sequence Length	Average Number of 3' UTR Sequences	Average 3' UTR Sequence Length
AGC_RSK-2	24	3.79167	4201.88	4.875	2382.33	3.95833	1811.62	4.25	1701.12	1.41667	360.708	1.04167	318.667
RLK-Pelle_RLCK-XI	4	3.75	2693.5	2	2477.5	1	214	2	1991.5	0.5	171.75	0.5	313.25
CMGC_SRPK	5	3.6	5776.6	4	2390.2	3	3380.4	4	1491.8	1	438	1	458.4
AGC_NDR	7	3.14286	7989.86	13.1429	2496.71	12.1429	5468.86	12.5714	1595.43	1.57143	346.857	1	552.429
TKL-Pl-3	2	3	12678.5	13	2836	12	9818.5	12	1959	2	252	1	623
AGC_PKA-PKG	1	3	9002	16	4171	15	4801	16	3218	1	625	1	326
Group-Pl-2	1	3	8405	16	3242	15	5133	15	2784	1	69	2	387
AGC_MAST	2	3	12175	17	4419.5	16	7723.5	17	3688	1	277	1	452.5
CMGC_GSKL	1	3	23926	21	3969	20	19917	20	3169	1	123	2	675
PEK_GCN2	1	3	18566	29	4436	28	14074	29	3676	1	318	1	440
CMGC_CDK-CCRK	2	2.5	2305	2	1818.5	1	484.5	2	1280.5	1	175	1	361
RLK-Pelle_PERK-2	12	2.33333	4041.5	6.83333	2311.42	6.16667	1717.75	6.41667	1572.83	1	448.833	0.583333	288.583
RLK-Pelle_WAK_LRK10L-1	17	2.23	4649.29	3.70588	2559.76	2.70588	2084.12	3.58824	1995.29	1	264.235	1	298.353
RLK-Pelle_L-LEC	45	2.08	2416.09	1.28889	2331.02	0.288889	84.4889	1.22222	2016.58	0.622222	129.444	0.644444	183.8
RLK-Pelle_LRR-XII-1	37	2.05	4067.95	2.59459	3301.3	1.59459	763.459	2.54054	2986.03	0.594595	143.676	0.702703	170.351
RLK-Pelle_WAK	19	2.05	4040.74	3.21053	2483.84	2.21053	1552.47	3.05263	2132	0.842105	155.368	1	194.789
CAMK_CDPK	40	2.05	4949.85	7.75	2390.45	6.75	2545.9	7.625	1531.08	1.075	393.725	1	463.7
RLK-Pelle_CrRLK1L-1	42	2.047	2842.64	1.54762	2604.26	0.547619	237.286	1.38095	2049.83	0.690476	239.19	0.642857	314.071
RLK-Pelle_LRR-III	46	2.043	3734.98	2.5	2911.96	1.5	820.022	2.26087	2061.54	1.13043	468.174	0.913043	380.435
RLK-Pelle_RLCK-VIIa-2	44	2.04	3491.07	5.81818	1936.11	4.81818	1545.32	5.68182	1260.39	1.09091	303.727	0.954545	370.091
RLK-Pelle_LRR-VII-3	3	2	3220	1	3220	0	0	1	2690	1	225.667	1	302.333
RLK-Pelle_CR4L	16	2	2302.31	1.125	2287.88	0.125	14.1875	1.0625	1736.69	0.625	149.688	0.6875	400.25
RLK-Pelle_LRR-Xb-1	7	2	3388.29	1	3348.14	0.142857	39.8571	0.857143	2848.71	0.857143	203.571	0.714286	294.429
RLK-Pelle_RKF3	9	2	2458.78	1.22222	2322.44	0.222222	135.889	1.11111	1861.22	0.666667	187.444	0.777778	272.444
RLK-Pelle_LRR-XV	3	2	4172.67	1.33333	3978.67	0.333333	193.333	1	3351	1	199	1.33333	426.667
RLK-Pelle_LRR-XI-2	2	2	2859	1.5	2543	0.5	315	1.5	1543.5	1	597.5	1	400
RLK-Pelle_LRR-VII-2	4	2	3588.5	1.75	3317.25	0.75	269.75	1.5	2305.5	1.25	628.75	1	381
RLK-Pelle_SD-2b	43	2	3456	1.76744	2788.77	0.767442	665.698	1.44186	2351.19	0.837209	232.023	0.906977	204.14
RLK-Pelle_RLCK-Os	7	2	1891.29	1.85714	1687.43	0.857143	202.143	1.85714	1250.43	0.857143	228.714	0.857143	206.571
RLK-Pelle_LRR-VII-1	5	2	4625.2	2	4368	1	255.2	2	2890.6	1	1000.8	1	474.6
RLK-Pelle_LRR-Xb-2	2	2	4305.5	2	4076.5	1	227	2	3317.5	1	536.5	1	220.5
RLK-Pelle_LRR-IX	8	2	4179.12	2.125	3742.12	1.125	434.75	2.125	2793.88	1	304.125	1	642.125
RLK-Pelle_LRR-XI-1	73	2	4234.33	2.53425	3770.38	1.53425	460.877	2.34247	2907.33	1.06849	402.89	0.986301	458.301
RLK-Pelle_LRR-Xa	5	2	3000	2.6	2470.2	1.6	526.6	2	1744	1.4	305.2	0.8	419.4
TKL_Gdt	2	2	3627	3	2998.5	2	624.5	2	2312.5	2	316	1	368
TKL-Pl-7	2	2	4619.5	3	2325	2	2290.5	3	1731	1	214.5	1	377.5
RLK-Pelle_LRK10L-2	58	2	5850.84	3.06897	2063.95	2.06897	3782.76	3.03448	1700.29	0.741379	153.603	0.724138	208.621
RLK-Pelle_LRR-IV	5	2	3566.2	4	2863.4	3	696.8	4	2031.8	1	440.2	1	389.4
RLK-Pelle_RLCK-XV	6	2	2740.33	4	1682.67	3	1051.67	4	1151	1	296.333	1	233.333
TKL-Pl-8	2	2	2011.5	4	1707.5	3	298	4	1211	1	312.5	1	182
RLK-Pelle_C-LEC	1	2	5012	5	2098	4	2906	5	1657	1	225	1	214
RLK-Pelle_LRR-XIV	2	2	5303	5	4031.5	4	1263.5	4	2645	2	825.5	1	559
RLK-Pelle_RLCK-II	2	2	4581	5	2466.5	4	2106.5	4	1721	2	430.5	1	313
TKL-Pl-1	2	2	4086.5	5	2592	4	1486.5	4.5	1909.5	1.5	390	1	290.5
RLK-Pelle_RLCK-VIIa-1	16	2	3844.19	5.0625	2196.31	4.0625	1639.75	4.9375	1262.75	1	418.312	1.125	513.25
TTK	2	2	7833.5	5.5	2929.5	4.5	4895	5.5	2237	1	176	1	514.5
STE_STE7	7	2	3685.14	5.71429	1997.71	4.71429	1678	5.14286	1112.14	1	291.143	1.57143	592.429
AGC-Pl	7	2	3847.57	6.14286	2222.14	5.14286	1615.14	6	1264.71	1.14286	446	1	509.429
RLK-Pelle_LysM	16	2	3646.81	6.1875	2265.38	5.1875	1371.06	6.1875	1810.88	0.6875	251.938	0.75	201.125
RLK-Pelle_RLCK-IV	4	2	4711.5	6.25	2264.25	5.25	2436.75	6.25	1388.75	1	419.75	1	453.75
WNK_NRBP	15	2	3674.13	6.4	2541.6	5.4	1121.73	6.2	1759	1.2	402.6	1	378
CMGC_CDK-PITSLRE	2	2	4850.5	6.5	3185.5	5.5	1654	5.5	1985	1	505.5	2	693
IRE1	2	2	7575	6.5	3216.5	5.5	4347.5	6.5	2608	1	295	1	311.5
TKL-Pl-4	24	2	5109.75	6.58333	2080.42	5.58333	3018.17	6.125	1200.75	1.41667	487.375	0.958333	390.375
Group-Pl-4	3	2	5843.33	6.66667	2758.33	5.66667	3073.67	6	1574	1	122.667	1.66667	1059.67
CAMK_CAMKL-CHK1	31	2	4190.42	6.74194	2204.35	5.74194	1974.58	6.41935	1356.16	1.22581	442.258	1.03226	404
STE_STE11	33	2	4156.76	6.90909	2058.39	5.90909	2086.55	6.72727	1531.82	0.787879	198	0.666667	327.303
Aur	3	2	4293.67	7	1393.33	6	2888.33	7	851	1	159.667	1	380.667
RLK-Pelle_RLCK-VIIb	2	2	3937	7	2183.5	6	1741.5	7	1080.5	1	691.5	1	409.5
CMGC_CDK-Pl	4	2	5292.25	7.25	1461.5	6.25	3818.25	7	905.75	1.25	217.5	1	336.25
CMGC_CDK-CDK7	2	2	7280.5	7.5	2389.5	6.5	4878	7	1239.5	1.5	347.5	1	800.5
CMGC_MAPK	15	2	4672.13	7.6	2312.87	6.6	2346.07	7.4	1380.4	1.2	440.8	1	489.667
RLK-Pelle_RLCK-V	11	2	4471.55	7.63636	2573.91	6.63636	1884.36	7.09091	1467	1.45455	458.455	1.09091	646.455
RLK-Pelle_LRR-VI-1	6	2	5663.17	7.66667	3517.5	6.66667	2132.33	7	2233	1.66667	882.333	1	400.167
CAMK_CAMK1-DCAMKL	1	2	6093	8	2128	7	3951	8	1558	1	360	1	208
RLK-Pelle_LRR-I-2	5	2	4940.2	8	2260.8	7	2665.4	7.2	1320.6	1.8	657.2	1	281
RLK-Pelle_RLCK-IXa	2	2	2921.5	8	1617.5	7	1290	8	1274.5	0.5	35	1	306.5
RLK-Pelle_RLCK-VIII	6	2	4026.5	8	1865.17	7	2147.33	7.16667	1104.83	1.83333	308.167	1	450.167
RLK-Pelle_PERK-1	10	2	4630.2	8.2	2886.3	7.2	1729.5	8	2009.5	1.1	341.4	0.9	533.6
RLK-Pelle_RLCK-VI	16	2	3998.81	8.3125	2363.06	7.3125	1621.12	8.125	1558.81	1.125	456.188	0.9375	346.188
CMGC_CDK-CRK7-CDK9	19	2	5338.79	8.31579	2703.79	7.31579	2620.37	8	1787.11	1.10526	485.316	1.05263	429.526
RLK-Pelle_RLCK-IXb	17	2	4981.12	8.29412	2834.53	7.35294	2131.88	8.29412	2184.88	0.882353	295.294	0.941176	352.529
RLK-Pelle_DLSV	174	2	5266.56	8.32759	2624.1	7.35632	2627.75	8.21839	2122.01	0.948276	215.977	0.977011	284.299
RLK-Pelle_Extensin	10	2	6571.8	9	3222.6	8	3333.2	9	2201.4	1	532.3	1	486.9
CAMK_OST1L	12	2	4173.58	9.08333	1777.92	8.08333	2379.5	8.91667	1026.83	1.08333	462	1	287.167
TKL-Pl-6	7	2	10652.3	9.14286	4716.57	8.14286	5919.43	8.42857	3845.71	1.71429	571.429	1	297.429
CAMK_AMPK	3	2	6889.33	10	2122.33	9	4749	8.33333	1301.67	2.66667	231	1	587.667
CMGC_CK2	3	2	6498.33	10	1785.33	9	4695	10	1143	1	194.667	1	445.667
CMGC_DYRK-PRP4	5	2	10621	10	5826.4	9	4776.6	9	3081.6	1.6	372.4	1.4	2370.4
RLK-Pelle_RLCK-X	3	2	4573.33	10	2355.67	9	2199.67	10	1300	1	531.667	1	522
RLK-Pelle_RLCK-XII-1	6	2	6469	10	2464	9	3987	9.83333	1511.17	1.16667	563.5	1	387.333
ULK_ULK4	1	2	7299	10	4630	9	2651	10	4103	1	237	1	288
WEE	3	2	3229.67	10	1794.67	9	1417	10	1352	1	138.333	1	302.333
RLK-Pelle_RLCK-XVI	2	2	9082	10.5	5177.5	9.5	3885.5	9	1795.5	2.5	2983	1	397
AGC_PDK1	1	2	9460	11	2880	10	6560	11	1465	1	536	1	877
CMGC_Pl-Tthe	1	2	8626	11	5217	10	3389	11	4591	1	249	1	375
RLK-Pelle_LRR-VI-2	8	2	5076.5	11	2790.88	10	2265.62	10.75	1977.88	1.125	485.25	0.875	326
TKL-Pl-2	1	2	9768	11	4039	10	5709	11	3322	1	351	1	364
RLK-Pelle_LRR-II	14	2	6438.5	11.1429	2987.71	10.1429	3430.5	11	1853.29	1.14286	685.929	1	446.5
CMGC_CLK	3	2	4116.67	11.3333	1868.33	10.3333	2227.67	11.3333	1244.67	1	198	1	423.667
Group-Pl-3	3	2	5106.67	11.3333	2204	10.3333	2882	11.3333	1630.67	1	261	1	310.333
TKL-Pl-5	5	2	7318.6	11.8	2427.6	10.8	4869.4	11.6	1327.6	1	406.8	1.2	691.2
CMGC_GSK	10	2	5079.7	12.4	2021.8	11.4	3035.1	12.1	1231.1	1.3	341.4	1	447.3
CAMK_CAMKL-LKB	2	2	6270	13	2477.5	12	3768.5	11	1229.5	3	639.5	1	606.5
RLK-Pelle_LRR-I-1	24	2	6382.71	13.3333	3153.42	12.3333	3204.62	13.0833	2578.29	1.16667	257.875	0.916667	315.417
RLK-Pelle_LRR-XIIIa	3	2	5963.67	13.3333	2622.67	12.3333	3316.33	13	1792	1.33333	392	1	436.667
SCY1_SCYL2	1	2	11547	14	3526	13	7995	14	2770	1	236	1	518
CK1_CK1	11	2	8031.18	14.0909	2388.64	13.0909	5616.36	13.4545	1252	1	353.091	1.27273	781.909
NEK	8	2	6686.12	14.375	3102.62	13.375	3556.75	14.25	2358.75	1	394.25	1	347.75
CMGC_CDK-CDK8	1	2	12137	16	1982	15	10125	15	1371	1	71	2	538
RLK-Pelle_LRR-V	10	2	7088	16.1	2937.5	15.1	4120.3	15.7	2208.5	1.2	288.1	1	439.1
CK1_CK1-Pl	5	2	6972.2	16.2	2918.4	15.2	4023.4	16	2079.2	1.2	323.8	1	513.4
STE_STE20-Fray	5	2	10272.4	16.2	3012.6	15.2	7229.4	16	1956.2	1	728.8	0.8	326
CMGC_RCK	3	2	6726.33	16.6667	2537.33	15.6667	4157.67	16.3333	1323.67	1.33333	446.667	1	765
TKL_CTR1-DRK-1	2	2	18060	17	3258.5	16	14769.5	16	2448.5	2	540	1	268
CMGC_DYRK-YAK	1	2	26270	18	4461	17	21775	18	2823	1	553	1	1083
STE_STE20-Pl	1	2	21781	18	3086	17	18661	18	2490	1	156	1	438
RLK-Pelle_LRR-VIII-1	11	2	8135.73	19.0909	3332	18.0909	4767.55	18.9091	2802.73	1.09091	223	1	304.364
SCY1_SCYL1	2	2	12032	21	3125	20	8867	21	2365.5	1	372	1	385.5
STE_STE20-YSK	2	2	19218.5	21	2772	20	16406.5	20	2066.5	2	370	1	333.5
ULK_Fused	1	2	12836	22	4403	21	8391	22	3998	1	136	1	267
STE_STE-Pl	1	2	17849	24	4937	23	12866	24	4119	1	418	1	398
RLK-Pelle_LRR-XIIIb	4	2	8004.25	27	3937.5	26	4014.75	27	2926.5	1	521.5	1	487.5
TKL_CTR1-DRK-2	14	1.85714	10048.6	13	3090.36	12	6934.29	12.5714	2196.5	0.857143	435.786	1.28571	456.357
RLK-Pelle_Singleton	1	1	5079	3	4553	2	522	2	2902	2	1359	1	290
PEK_PEK	1	1	5927	8	3754	7	2159	7	2651	2	673	1	428
BUB	1	1	6055	14	2337	13	3692	14	1582	1	250	1	503
CMGC_CDKL-Cr	1	1	9464	16	5410	15	4024	16	4961	1	148	1	299
