# Supplementary material for: The Cowpea Kinome: Genomic and Transcriptomic Analysis Under Biotic and Abiotic Stresses
Source: Front Plant Sci. 2021 Jun 14;12:667013. doi: 10.3389/fpls.2021.667013 (PMC8238008; doi:10.3389/fpls.2021.667013)
Supplement: Supplementary Table 5 — Individual characterization of the 1,293 bona fide VuPKs searched in the cowpea genome, indicating their respective coding loci as well as 12 parameters that define their gene structure. [file Table_5.XLSX]

## Sheet: Plan1
Locus	Primary protein	Kinase Family	Number of kinase domains	Transcript Sequence Length	Number of Exons	Total Exon Sequence Length	Number of Introns	Total intron sequence length	Number of CDS Chunks	Total CDS Sequence Length	Lumber of 5' UTR Sequences	Total 5' UTR Sequence Length	Number of 3' UTR Sequences	Total 3' UTR Sequence Length
Vigun04g033200	Vigun04g033200.3.p	AGC_MAST	3	15361	17	4612	16	10717	17	3889	1	212	1	509
Vigun11g221800	Vigun11g221800.1.p	AGC_MAST	3	8989	17	4227	16	4730	17	3487	1	342	1	396
Vigun07g094400	Vigun07g094400.1.p	AGC_NDR	2	8645	14	2605	13	6014	13	1664	2	401	1	538
Vigun01g144000	Vigun01g144000.1.p	AGC_NDR	3	5485	14	2340	13	3119	13	1625	2	256	1	457
Vigun07g007200	Vigun07g007200.1.p	AGC_NDR	3	9763	14	2589	13	7148	13	1625	2	467	1	495
Vigun07g172200	Vigun07g172200.1.p	AGC_NDR	3	7320	14	2336	13	4958	13	1625	2	262	1	447
Vigun08g024700	Vigun08g024700.1.p	AGC_NDR	3	7511	12	2264	11	5225	12	1554	1	272	1	436
Vigun09g035300	Vigun09g035300.5.p	AGC_NDR	4	5751	12	2698	11	3031	12	1563	1	120	1	1013
Vigun09g223100	Vigun09g223100.1.p	AGC_NDR	4	11454	12	2645	11	8787	12	1512	1	650	1	481
Vigun07g191900	Vigun07g191900.1.p	AGC_PDK1	2	9460	11	2880	10	6560	11	1465	1	536	1	877
Vigun04g009600	Vigun04g009600.1.p	AGC_PKA-PKG	3	9002	16	4171	15	4801	16	3218	1	625	1	326
Vigun11g149500	Vigun11g149500.7.p	AGC_RSK-2	2	9552	23	3292	22	6216	22	2927	1	57	2	306
Vigun01g003500	Vigun01g003500.1.p	AGC_RSK-2	3	0	0	0	0	0	0	0	0	0	0	0
Vigun03g244200	Vigun03g244200.1.p	AGC_RSK-2	3	10799	23	4014	22	6741	22	2933	2	772	1	307
Vigun05g252900	Vigun05g252900.1.p	AGC_RSK-2	3	13375	24	3965	23	9364	22	2936	2	674	2	353
Vigun01g048400	Vigun01g048400.1.p	AGC_RSK-2	4	0	0	0	0	0	0	0	0	0	0	0
Vigun01g061700	Vigun01g061700.1.p	AGC_RSK-2	4	1787	1	1787	0	0	1	1409	1	238	1	138
Vigun01g171700	Vigun01g171700.1.p	AGC_RSK-2	4	5386	3	3528	2	1854	2	2611	2	659	1	256
Vigun03g083000	Vigun03g083000.1.p	AGC_RSK-2	4	3264	3	2568	2	692	2	1453	1	654	2	459
Vigun03g352900	Vigun03g352900.1.p	AGC_RSK-2	4	2186	2	1793	1	391	2	1456	1	92	1	243
Vigun04g197300	Vigun04g197300.2.p	AGC_RSK-2	4	4182	3	2574	2	1604	2	1864	2	432	1	276
Vigun05g047800	Vigun05g047800.1.p	AGC_RSK-2	4	4518	3	3307	2	1207	2	2305	2	592	1	408
Vigun05g138900	Vigun05g138900.1.p	AGC_RSK-2	4	2108	2	1897	1	209	2	1336	1	191	1	368
Vigun05g155300	Vigun05g155300.1.p	AGC_RSK-2	4	3281	3	2233	2	1044	3	1920	1	116	1	195
Vigun05g263400	Vigun05g263400.1.p	AGC_RSK-2	4	3122	2	2989	1	131	1	1133	2	1109	1	745
Vigun06g148700	Vigun06g148700.3.p	AGC_RSK-2	4	4242	3	2685	2	1553	2	1840	2	520	1	323
Vigun06g179800	Vigun06g179800.1.p	AGC_RSK-2	4	2777	2	1899	1	876	2	1348	1	363	1	186
Vigun07g068600	Vigun07g068600.1.p	AGC_RSK-2	4	7046	4	3497	3	3543	2	2584	3	409	1	502
Vigun07g194000	Vigun07g194000.1.p	AGC_RSK-2	4	2760	2	1642	1	1116	2	1258	1	277	1	105
Vigun09g064300	Vigun09g064300.1.p	AGC_RSK-2	4	2088	2	1915	1	171	2	1381	1	143	1	389
Vigun10g009100	Vigun10g009100.1.p	AGC_RSK-2	4	5789	3	3994	2	1791	2	2299	2	444	1	1249
Vigun10g030900	Vigun10g030900.1.p	AGC_RSK-2	4	3128	2	1528	1	1598	2	1201	1	148	1	177
Vigun11g034200	Vigun11g034200.1.p	AGC_RSK-2	4	4171	4	2457	3	1708	2	2032	3	233	1	190
Vigun11g130500	Vigun11g130500.1.p	AGC_RSK-2	4	3535	2	1863	1	1670	2	1336	1	299	1	226
Vigun11g162200	Vigun11g162200.1.p	AGC_RSK-2	4	1749	1	1749	0	0	1	1265	1	235	1	247
Vigun03g329600	Vigun03g329600.1.p	AGC-Pl	2	3550	6	2092	5	1448	6	1275	1	199	1	616
Vigun03g330000	Vigun03g330000.1.p	AGC-Pl	2	3550	6	2092	5	1448	6	1275	1	199	1	616
Vigun03g330400	Vigun03g330400.1.p	AGC-Pl	2	3552	6	2092	5	1450	6	1275	1	199	1	616
Vigun03g330800	Vigun03g330800.1.p	AGC-Pl	2	3509	6	2036	5	1463	6	1323	1	197	1	514
Vigun05g085100	Vigun05g085100.1.p	AGC-Pl	2	5382	7	2852	6	2518	6	1434	2	951	1	465
Vigun08g113300	Vigun08g113300.1.p	AGC-Pl	2	4016	6	2491	5	1515	6	1374	1	801	1	314
VigunL088900	VigunL088900.1.p	AGC-Pl	2	3374	6	1900	5	1464	6	897	1	576	1	425
Vigun07g080900	Vigun07g080900.1.p	Aur	2	4693	6	1455	5	3228	6	846	1	151	1	456
Vigun09g189500	Vigun09g189500.1.p	Aur	2	2872	9	1317	8	1539	9	879	1	160	1	276
Vigun10g114200	Vigun10g114200.1.p	Aur	2	5316	6	1408	5	3898	6	828	1	168	1	410
Vigun11g101000	Vigun11g101000.1.p	BUB	1	6055	14	2337	13	3692	14	1582	1	250	1	503
Vigun04g055900	Vigun04g055900.1.p	CAMK_AMPK	2	10339	11	2610	10	7709	10	1541	2	167	1	900
Vigun05g038300	Vigun05g038300.1.p	CAMK_AMPK	2	3144	6	1273	5	1861	5	826	2	105	1	340
Vigun05g038400	Vigun05g038400.4.p	CAMK_AMPK	2	7185	13	2484	12	4677	10	1538	4	421	1	523
Vigun11g026900	Vigun11g026900.1.p	CAMK_CAMK1-DCAMKL	2	6093	8	2128	7	3951	8	1558	1	360	1	208
Vigun01g233200	Vigun01g233200.1.p	CAMK_CAMKL-CHK1	2	2623	2	2410	1	211	1	1328	2	729	1	351
Vigun03g098400	Vigun03g098400.1.p	CAMK_CAMKL-CHK1	2	2154	1	2154	0	0	1	1532	1	232	1	388
Vigun03g162850	Vigun03g162850.1.p	CAMK_CAMKL-CHK1	2	3830	15	2077	14	1725	15	1320	1	462	1	293
Vigun03g171200	Vigun03g171200.1.p	CAMK_CAMKL-CHK1	2	8022	15	1868	14	6126	14	1345	1	16	2	505
Vigun03g356800	Vigun03g356800.1.p	CAMK_CAMKL-CHK1	2	7214	14	2185	13	5003	14	1345	1	374	1	464
Vigun03g370600	Vigun03g370600.1.p	CAMK_CAMKL-CHK1	2	1900	1	1900	0	0	1	1298	1	328	1	272
Vigun03g380000	Vigun03g380000.1.p	CAMK_CAMKL-CHK1	2	5089	15	1819	14	3242	15	1521	1	59	1	237
Vigun03g407100	Vigun03g407100.1.p	CAMK_CAMKL-CHK1	2	4369	11	2007	10	2342	11	1258	1	478	1	269
Vigun05g088200	Vigun05g088200.1.p	CAMK_CAMKL-CHK1	2	2290	1	2290	0	0	1	1334	1	601	1	353
Vigun05g088700	Vigun05g088700.1.p	CAMK_CAMKL-CHK1	2	3944	2	2261	1	1681	1	1394	2	603	1	262
Vigun05g299000	Vigun05g299000.1.p	CAMK_CAMKL-CHK1	2	2317	1	2317	0	0	1	1397	1	473	1	445
Vigun06g027000	Vigun06g027000.1.p	CAMK_CAMKL-CHK1	2	8826	15	2088	14	6710	14	1303	2	536	1	247
Vigun06g084900	Vigun06g084900.1.p	CAMK_CAMKL-CHK1	2	3202	2	2594	1	606	1	1394	2	502	1	696
Vigun06g085300	Vigun06g085300.1.p	CAMK_CAMKL-CHK1	2	2896	2	2117	1	777	2	1318	1	477	1	320
Vigun06g189600	Vigun06g189600.1.p	CAMK_CAMKL-CHK1	2	2380	1	2380	0	0	1	1517	1	312	1	549
Vigun06g189700	Vigun06g189700.1.p	CAMK_CAMKL-CHK1	2	1316	1	1316	0	0	1	1316	0	0	0	0
Vigun07g002100	Vigun07g002100.1.p	CAMK_CAMKL-CHK1	2	1569	1	1569	0	0	1	1268	1	89	1	210
Vigun07g170300	Vigun07g170300.1.p	CAMK_CAMKL-CHK1	2	2552	1	2552	0	0	1	1319	1	196	1	1035
Vigun08g111000	Vigun08g111000.1.p	CAMK_CAMKL-CHK1	2	12460	14	2273	13	10161	14	1324	1	368	1	579
Vigun08g133400	Vigun08g133400.1.p	CAMK_CAMKL-CHK1	2	3292	2	2907	1	383	1	1343	2	862	1	700
Vigun08g133600	Vigun08g133600.4.p	CAMK_CAMKL-CHK1	2	2982	2	2691	1	289	2	1348	1	316	1	1025
Vigun08g179700	Vigun08g179700.1.p	CAMK_CAMKL-CHK1	2	6912	15	2120	14	4764	14	1312	2	516	1	290
Vigun09g006100	Vigun09g006100.13.p	CAMK_CAMKL-CHK1	2	4664	13	2262	12	2378	13	1295	1	471	1	494
Vigun09g045200	Vigun09g045200.1.p	CAMK_CAMKL-CHK1	2	5448	13	2056	12	3368	12	1359	2	523	1	172
Vigun09g051000	Vigun09g051000.1.p	CAMK_CAMKL-CHK1	2	7875	15	2458	14	5389	15	1386	1	660	1	410
Vigun09g056600	Vigun09g056600.1.p	CAMK_CAMKL-CHK1	2	2110	1	2110	0	0	1	1319	1	399	1	390
Vigun09g186100	Vigun09g186100.1.p	CAMK_CAMKL-CHK1	2	5770	14	2401	13	3343	14	1327	1	690	1	382
Vigun09g215200	Vigun09g215200.1.p	CAMK_CAMKL-CHK1	2	2164	1	2164	0	0	1	1346	1	520	1	296
Vigun10g097200	Vigun10g097200.1.p	CAMK_CAMKL-CHK1	2	3285	2	2858	1	425	1	1400	2	1151	1	305
Vigun10g150700	Vigun10g150700.1.p	CAMK_CAMKL-CHK1	2	4414	15	2097	14	2289	14	1297	1	433	2	365
Vigun10g195500	Vigun10g195500.1.p	CAMK_CAMKL-CHK1	2	2034	1	2034	0	0	1	1478	1	334	1	220
Vigun05g249500	Vigun05g249500.1.p	CAMK_CAMKL-LKB	2	5867	13	2348	12	3495	11	1231	3	755	1	360
Vigun11g143500	Vigun11g143500.1.p	CAMK_CAMKL-LKB	2	6673	13	2607	12	4042	11	1228	3	524	1	853
Vigun01g105400	Vigun01g105400.1.p	CAMK_CDPK	2	5916	11	2969	10	2927	11	1729	1	778	1	460
Vigun01g117500	Vigun01g117500.1.p	CAMK_CDPK	2	4383	8	2373	7	1996	8	1612	1	363	1	396
Vigun02g122800	Vigun02g122800.1.p	CAMK_CDPK	2	5106	12	2380	11	2704	12	1650	1	336	1	392
Vigun02g141600	Vigun02g141600.1.p	CAMK_CDPK	2	5519	11	2676	10	2823	11	1759	1	409	1	506
Vigun02g179700	Vigun02g179700.1.p	CAMK_CDPK	2	5802	8	2161	7	3627	8	1507	1	298	1	354
Vigun03g039600	Vigun03g039600.1.p	CAMK_CDPK	2	5884	8	2263	7	3607	8	1552	1	271	1	438
Vigun03g055300	Vigun03g055300.1.p	CAMK_CDPK	2	5611	7	2274	6	3325	7	1511	1	394	1	367
Vigun03g184500	Vigun03g184500.1.p	CAMK_CDPK	2	5197	11	2998	10	2179	11	1792	1	443	1	761
Vigun03g258700	Vigun03g258700.1.p	CAMK_CDPK	2	9139	12	2635	11	6482	12	1572	1	303	1	758
Vigun03g275000	Vigun03g275000.1.p	CAMK_CDPK	2	4092	11	2519	10	1553	11	1717	1	315	1	485
Vigun03g331900	Vigun03g331900.1.p	CAMK_CDPK	2	3339	7	2378	6	949	7	1607	1	322	1	447
Vigun03g447000	Vigun03g447000.1.p	CAMK_CDPK	2	4724	8	2187	7	2523	8	1639	1	168	1	378
Vigun04g162400	Vigun04g162400.1.p	CAMK_CDPK	2	4154	5	3162	4	984	4	1556	2	528	1	1076
Vigun05g100600	Vigun05g100600.1.p	CAMK_CDPK	2	9590	7	2726	6	6852	7	1589	1	288	1	847
Vigun06g018800	Vigun06g018800.1.p	CAMK_CDPK	2	3730	8	2283	7	1433	8	1627	1	161	1	493
Vigun06g050500	Vigun06g050500.1.p	CAMK_CDPK	2	6723	8	2826	7	3883	8	1642	1	776	1	406
Vigun06g116800	Vigun06g116800.1.p	CAMK_CDPK	2	1295	2	1215	1	78	2	823	1	216	1	174
Vigun07g019000	Vigun07g019000.1.p	CAMK_CDPK	2	4143	8	3123	7	1006	7	1751	2	842	1	528
Vigun07g020200	Vigun07g020200.1.p	CAMK_CDPK	2	6692	7	3103	6	3577	7	1712	1	528	1	861
Vigun07g032400	Vigun07g032400.1.p	CAMK_CDPK	2	4667	8	2112	7	2541	8	1555	1	259	1	296
Vigun07g043800	Vigun07g043800.1.p	CAMK_CDPK	2	9434	11	3519	10	5895	11	1735	1	655	1	1127
Vigun07g054700	Vigun07g054700.3.p	CAMK_CDPK	2	6531	7	2498	6	4021	7	1739	1	564	1	193
Vigun07g100100	Vigun07g100100.1.p	CAMK_CDPK	2	1167	2	1075	1	90	2	811	1	91	1	171
Vigun07g158900	Vigun07g158900.1.p	CAMK_CDPK	2	1999	2	1894	1	103	2	823	1	178	1	891
Vigun07g177000	Vigun07g177000.1.p	CAMK_CDPK	2	1125	2	1033	1	90	2	811	1	71	1	149
Vigun07g207600	Vigun07g207600.1.p	CAMK_CDPK	2	4875	7	2043	6	2820	7	1541	1	183	1	317
Vigun07g207700	Vigun07g207700.1.p	CAMK_CDPK	2	5222	7	2162	6	3048	7	1520	1	129	1	511
Vigun07g207800	Vigun07g207800.1.p	CAMK_CDPK	2	3269	7	1965	6	1292	7	1469	1	225	1	269
Vigun08g003000	Vigun08g003000.1.p	CAMK_CDPK	2	2958	8	1835	7	1109	8	1522	1	172	1	139
Vigun08g003100	Vigun08g003100.1.p	CAMK_CDPK	2	5180	8	4093	7	1073	8	1597	1	2201	1	293
Vigun08g184000	Vigun08g184000.1.p	CAMK_CDPK	2	3597	8	2569	7	1014	8	1555	1	450	1	562
Vigun08g197900	Vigun08g197900.1.p	CAMK_CDPK	2	2928	8	1788	7	1126	8	1204	1	328	1	254
Vigun08g224400	Vigun08g224400.1.p	CAMK_CDPK	2	8987	9	2413	8	6558	7	1685	2	282	2	444
Vigun09g079100	Vigun09g079100.1.p	CAMK_CDPK	2	5123	7	2685	6	2426	7	1649	1	369	1	665
Vigun09g112400	Vigun09g112400.1.p	CAMK_CDPK	2	4561	7	1843	6	2706	7	1487	1	135	1	219
Vigun09g143300	Vigun09g143300.1.p	CAMK_CDPK	2	6971	11	2584	10	4367	11	1771	1	274	1	537
Vigun09g180200	Vigun09g180200.1.p	CAMK_CDPK	2	3384	4	2457	3	921	3	1401	2	656	1	398
Vigun10g150200	Vigun10g150200.1.p	CAMK_CDPK	2	8065	11	2505	10	5540	11	1756	1	416	1	331
Vigun11g164900	Vigun11g164900.1.p	CAMK_CDPK	2	3571	8	2659	7	898	8	1630	1	372	1	655
Vigun01g182100	Vigun01g182100.1.p	CAMK_CDPK	4	3341	9	1635	8	1690	9	1635	0	0	0	0
Vigun02g012700	Vigun02g012700.1.p	CAMK_OST1L	2	5189	9	2095	8	3078	9	1086	1	699	1	308
Vigun02g140800	Vigun02g140800.1.p	CAMK_OST1L	2	6012	9	2312	8	3684	9	1071	1	646	1	593
Vigun02g160500	Vigun02g160500.1.p	CAMK_OST1L	2	3662	10	1702	9	1942	9	1008	2	516	1	176
Vigun03g057600	Vigun03g057600.1.p	CAMK_OST1L	2	3490	9	1885	8	1589	9	1047	1	584	1	252
Vigun03g078400	Vigun03g078400.1.p	CAMK_OST1L	2	3067	9	1585	8	1466	9	1008	1	314	1	261
Vigun03g086300	Vigun03g086300.1.p	CAMK_OST1L	2	4443	8	899	7	3530	8	850	0	0	1	48
Vigun03g183800	Vigun03g183800.1.p	CAMK_OST1L	2	3488	9	1711	8	1761	9	1068	1	398	1	243
Vigun03g273900	Vigun03g273900.1.p	CAMK_OST1L	2	5988	9	2487	8	3485	9	1074	1	964	1	447
Vigun03g297300	Vigun03g297300.1.p	CAMK_OST1L	2	4392	10	1682	9	2692	9	1008	2	433	1	239
Vigun06g234200	Vigun06g234200.1.p	CAMK_OST1L	2	3350	9	1927	8	1407	9	1047	1	463	1	415
Vigun08g103000	Vigun08g103000.1.p	CAMK_OST1L	2	3783	9	1555	8	2212	9	1011	1	230	1	312
Vigun09g114100	Vigun09g114100.1.p	CAMK_OST1L	2	3219	9	1495	8	1708	9	1044	1	297	1	152
Vigun01g144100	Vigun01g144100.1.p	CK1_CK1	2	5947	14	2705	13	3216	14	1375	1	728	1	600
Vigun03g023200	Vigun03g023200.1.p	CK1_CK1	2	6692	16	4369	15	2293	14	1261	1	193	3	2913
Vigun03g393500	Vigun03g393500.1.p	CK1_CK1	2	5198	14	2287	13	2885	14	1342	1	396	1	547
Vigun04g010100	Vigun04g010100.1.p	CK1_CK1	2	5116	16	3001	15	2085	14	1267	1	166	3	1566
Vigun05g272900	Vigun05g272900.1.p	CK1_CK1	2	3106	8	553	7	2539	8	553	0	0	0	0
Vigun07g093900	Vigun07g093900.1.p	CK1_CK1	2	8234	15	2396	14	5810	14	1381	2	574	1	439
Vigun07g172300	Vigun07g172300.1.p	CK1_CK1	2	6567	14	2450	13	4091	14	1369	1	666	1	413
Vigun08g078900	Vigun08g078900.1.p	CK1_CK1	2	28375	15	1555	14	26792	14	1192	1	38	1	324
Vigun09g034500	Vigun09g034500.1.p	CK1_CK1	2	8769	14	2535	13	6208	14	1345	1	498	1	690
Vigun09g193700	Vigun09g193700.1.p	CK1_CK1	2	5778	15	2200	14	3550	14	1267	1	339	1	593
Vigun10g170900	Vigun10g170900.1.p	CK1_CK1	2	4561	14	2224	13	2311	14	1420	1	286	1	516
Vigun01g086700	Vigun01g086700.1.p	CK1_CK1-Pl	2	7442	17	3148	16	4262	16	2111	2	457	1	578
Vigun05g002600	Vigun05g002600.1.p	CK1_CK1-Pl	2	9971	16	2718	15	7223	16	2018	1	319	1	379
Vigun08g084100	Vigun08g084100.1.p	CK1_CK1-Pl	2	5384	16	3110	15	2244	16	2033	1	197	1	878
Vigun09g190700	Vigun09g190700.1.p	CK1_CK1-Pl	2	4851	16	2841	15	1980	16	2114	1	281	1	444
Vigun10g179900	Vigun10g179900.1.p	CK1_CK1-Pl	2	7213	16	2775	15	4408	16	2120	1	365	1	288
Vigun03g022100	Vigun03g022100.1.p	CMGC_CDK-CCRK	2	2250	2	1653	1	595	2	1180	1	111	1	360
Vigun04g012600	Vigun04g012600.1.p	CMGC_CDK-CCRK	3	2360	2	1984	1	374	2	1381	1	239	1	362
Vigun03g006500	Vigun03g006500.1.p	CMGC_CDK-CDK7	2	9558	8	2295	7	7249	7	1253	2	360	1	680
Vigun04g029700	Vigun04g029700.1.p	CMGC_CDK-CDK7	2	5003	7	2484	6	2507	7	1226	1	335	1	921
Vigun03g059900	Vigun03g059900.1.p	CMGC_CDK-CDK8	2	12137	16	1982	15	10125	15	1371	1	71	2	538
Vigun02g185000	Vigun02g185000.1.p	CMGC_CDK-CRK7-CDK9	2	4408	8	3066	7	1328	8	1906	1	874	1	284
Vigun03g050700	Vigun03g050700.1.p	CMGC_CDK-CRK7-CDK9	2	4384	7	2259	6	2113	7	1652	1	291	1	314
Vigun03g068100	Vigun03g068100.1.p	CMGC_CDK-CRK7-CDK9	2	3412	6	1597	5	1805	6	1251	1	131	1	213
Vigun03g338500	Vigun03g338500.1.p	CMGC_CDK-CRK7-CDK9	2	5050	9	3086	8	1948	9	1989	1	644	1	451
Vigun03g426400	Vigun03g426400.1.p	CMGC_CDK-CRK7-CDK9	2	3633	7	2748	6	873	7	1640	1	879	1	227
Vigun05g038100	Vigun05g038100.1.p	CMGC_CDK-CRK7-CDK9	2	6621	8	3872	7	2735	8	2020	1	565	1	1285
Vigun05g193400	Vigun05g193400.1.p	CMGC_CDK-CRK7-CDK9	2	6881	8	3164	7	3703	8	2122	1	718	1	322
Vigun05g214900	Vigun05g214900.1.p	CMGC_CDK-CRK7-CDK9	2	5728	8	3270	7	2444	8	2095	1	635	1	538
Vigun06g025000	Vigun06g025000.1.p	CMGC_CDK-CRK7-CDK9	2	9035	12	2454	11	6559	12	1554	1	331	1	567
Vigun06g108100	Vigun06g108100.1.p	CMGC_CDK-CRK7-CDK9	2	4600	8	2655	7	1931	7	1724	2	487	1	442
Vigun06g174800	Vigun06g174800.1.p	CMGC_CDK-CRK7-CDK9	2	5458	7	2631	6	2815	7	1634	1	529	1	466
Vigun06g237300	Vigun06g237300.1.p	CMGC_CDK-CRK7-CDK9	2	5299	8	3052	7	2233	7	1874	1	565	2	611
Vigun07g151500	Vigun07g151500.1.p	CMGC_CDK-CRK7-CDK9	2	6266	10	2442	9	3806	7	1742	4	338	1	360
Vigun07g213700	Vigun07g213700.1.p	CMGC_CDK-CRK7-CDK9	2	4046	7	2510	6	1524	7	1793	1	318	1	397
Vigun08g179900	Vigun08g179900.1.p	CMGC_CDK-CRK7-CDK9	2	5504	12	2340	11	3142	12	1557	1	201	1	580
Vigun09g077600	Vigun09g077600.1.p	CMGC_CDK-CRK7-CDK9	2	7453	10	3356	9	4079	9	2034	1	839	2	481
Vigun09g108100	Vigun09g108100.1.p	CMGC_CDK-CRK7-CDK9	2	3773	8	1519	7	2240	8	1519	0	0	0	0
Vigun09g127800	Vigun09g127800.1.p	CMGC_CDK-CRK7-CDK9	2	4074	7	2046	6	2016	7	1766	0	0	1	279
Vigun11g103300	Vigun11g103300.1.p	CMGC_CDK-CRK7-CDK9	2	5812	8	3305	7	2493	8	2083	1	876	1	344
Vigun07g234500	Vigun07g234500.1.p	CMGC_CDKL-Cr	1	9464	16	5410	15	4024	16	4961	1	148	1	299
Vigun03g169900	Vigun03g169900.1.p	CMGC_CDK-PITSLRE	2	7017	8	4137	7	2866	6	2232	1	525	3	1378
Vigun03g315000	Vigun03g315000.2.p	CMGC_CDK-PITSLRE	2	2684	5	2234	4	442	5	1738	1	486	1	8
Vigun03g138700	Vigun03g138700.1.p	CMGC_CDK-Pl	2	7618	8	1575	7	6029	8	877	1	300	1	396
Vigun06g134500	Vigun06g134500.1.p	CMGC_CDK-Pl	2	7848	8	1365	7	6469	8	877	1	156	1	330
Vigun08g000800	Vigun08g000800.1.p	CMGC_CDK-Pl	2	2057	8	1406	7	637	8	928	1	208	1	268
Vigun08g128300	Vigun08g128300.1.p	CMGC_CDK-Pl	2	3646	5	1500	4	2138	4	941	2	206	1	351
Vigun02g149800	Vigun02g149800.1.p	CMGC_CK2	2	5212	10	1476	9	3718	10	992	1	255	1	227
Vigun03g284600	Vigun03g284600.1.p	CMGC_CK2	2	7169	10	1696	9	5455	10	1205	1	281	1	208
Vigun03g285800	Vigun03g285800.1.p	CMGC_CK2	2	7114	10	2184	9	4912	10	1232	1	48	1	902
Vigun03g318300	Vigun03g318300.1.p	CMGC_CLK	2	4405	11	2232	10	2153	11	1282	1	278	1	670
Vigun03g318400	Vigun03g318400.1.p	CMGC_CLK	2	4032	11	1734	10	2278	11	1282	1	86	1	364
Vigun09g197600	Vigun09g197600.1.p	CMGC_CLK	2	3913	12	1639	11	2252	12	1170	1	230	1	237
Vigun02g040300	Vigun02g040300.1.p	CMGC_DYRK-PRP4	2	19865	12	10163	11	9680	12	3222	1	9	1	6930
Vigun03g000800	Vigun03g000800.1.p	CMGC_DYRK-PRP4	2	9748	9	4807	8	4925	7	3539	3	618	1	648
Vigun04g038200	Vigun04g038200.3.p	CMGC_DYRK-PRP4	2	8294	8	5262	7	3018	7	3536	2	822	1	902
Vigun07g271500	Vigun07g271500.1.p	CMGC_DYRK-PRP4	2	9571	14	6169	13	3376	12	2952	1	167	3	3048
Vigun08g161100	Vigun08g161100.1.p	CMGC_DYRK-PRP4	2	5627	7	2731	6	2884	7	2159	1	246	1	324
Vigun03g243500	Vigun03g243500.1.p	CMGC_DYRK-YAK	2	26270	18	4461	17	21775	18	2823	1	553	1	1083
Vigun03g097700	Vigun03g097700.1.p	CMGC_GSK	2	5326	12	1693	11	3611	11	1090	2	208	1	393
Vigun05g076100	Vigun05g076100.1.p	CMGC_GSK	2	4977	13	2151	12	2802	13	1388	1	288	1	473
Vigun05g151200	Vigun05g151200.9.p	CMGC_GSK	2	5722	13	2282	12	3416	12	1197	2	736	1	347
Vigun05g207300	Vigun05g207300.1.p	CMGC_GSK	2	5116	12	1821	11	3273	12	1251	1	197	1	371
Vigun06g189300	Vigun06g189300.1.p	CMGC_GSK	2	4801	12	1880	11	2899	12	1131	1	177	1	570
Vigun06g238100	Vigun06g238100.1.p	CMGC_GSK	2	5659	12	1891	11	3746	12	1251	1	383	1	255
Vigun07g136700	Vigun07g136700.1.p	CMGC_GSK	2	4444	13	2240	12	2180	12	1221	2	402	1	615
Vigun09g213000	Vigun09g213000.1.p	CMGC_GSK	2	4863	12	1907	11	2934	12	1131	1	219	1	555
Vigun10g122000	Vigun10g122000.1.p	CMGC_GSK	2	4665	13	2195	12	2446	13	1397	1	395	1	401
Vigun11g086600	Vigun11g086600.1.p	CMGC_GSK	2	5224	12	2158	11	3044	12	1254	1	409	1	493
Vigun07g106800	Vigun07g106800.1.p	CMGC_GSKL	3	23926	21	3969	20	19917	20	3169	1	123	2	675
Vigun02g178100	Vigun02g178100.1.p	CMGC_MAPK	2	3335	6	1973	5	1352	6	1113	1	411	1	447
Vigun03g005100	Vigun03g005100.1.p	CMGC_MAPK	2	4987	11	2811	10	2156	11	1711	1	748	1	350
Vigun03g041800	Vigun03g041800.3.p	CMGC_MAPK	2	3269	6	2077	5	1182	6	1140	1	409	1	526
Vigun03g100000	Vigun03g100000.4.p	CMGC_MAPK	2	2609	2	1751	1	856	2	1105	1	2	1	642
Vigun03g181200	Vigun03g181200.1.p	CMGC_MAPK	2	4412	7	1705	6	2695	6	1182	2	252	1	269
Vigun03g431000	Vigun03g431000.1.p	CMGC_MAPK	2	6303	10	2932	9	3353	10	1676	1	741	1	513
Vigun04g030900	Vigun04g030900.1.p	CMGC_MAPK	2	5239	11	2243	10	2976	11	1501	1	332	1	408
Vigun05g176000	Vigun05g176000.1.p	CMGC_MAPK	2	4878	10	2382	9	2478	10	1811	1	341	1	228
Vigun06g040700	Vigun06g040700.1.p	CMGC_MAPK	2	5714	10	2695	9	3001	9	1797	2	603	1	293
Vigun06g168500	Vigun06g168500.1.p	CMGC_MAPK	2	6424	10	3059	9	3347	10	1682	1	800	1	575
Vigun08g193900	Vigun08g193900.1.p	CMGC_MAPK	2	6031	10	2762	9	3251	10	1532	1	477	1	751
Vigun09g248200	Vigun09g248200.1.p	CMGC_MAPK	2	2700	3	1848	2	848	2	1114	2	377	1	355
Vigun10g133400	Vigun10g133400.1.p	CMGC_MAPK	2	6105	6	1907	5	4188	6	1116	1	327	1	462
Vigun11g148400	Vigun11g148400.1.p	CMGC_MAPK	2	3675	6	2135	5	1530	6	1110	1	499	1	524
Vigun11g149000	Vigun11g149000.1.p	CMGC_MAPK	2	4401	6	2413	5	1978	6	1116	1	293	1	1002
Vigun04g006100	Vigun04g006100.1.p	CMGC_Pl-Tthe	2	8626	11	5217	10	3389	11	4591	1	249	1	375
Vigun02g100200	Vigun02g100200.1.p	CMGC_RCK	2	5772	16	2043	15	3699	16	1337	1	347	1	357
Vigun03g219200	Vigun03g219200.1.p	CMGC_RCK	2	5470	16	2161	15	3279	16	1340	1	403	1	416
Vigun10g041400	Vigun10g041400.4.p	CMGC_RCK	2	8937	18	3408	17	5495	17	1294	2	590	1	1522
Vigun02g112900	Vigun02g112900.1.p	CMGC_SRPK	3	4075	4	2304	3	1765	4	1307	1	694	1	301
Vigun03g249400	Vigun03g249400.1.p	CMGC_SRPK	3	4035	4	2307	3	1722	4	1322	1	612	1	371
Vigun05g241800	Vigun05g241800.1.p	CMGC_SRPK	4	5443	4	2259	3	3178	4	1595	1	241	1	421
Vigun07g064900	Vigun07g064900.1.p	CMGC_SRPK	4	10842	4	2591	3	8245	4	1625	1	400	1	564
Vigun11g132600	Vigun11g132600.1.p	CMGC_SRPK	4	4488	4	2490	3	1992	4	1610	1	243	1	635
Vigun10g013300	Vigun10g013300.1.p	Group-Pl-2	3	8405	16	3242	15	5133	15	2784	1	69	2	387
Vigun09g125500	Vigun09g125500.1.p	Group-Pl-3	2	2609	8	1661	7	934	8	856	1	363	1	440
Vigun10g052900	Vigun10g052900.1.p	Group-Pl-3	2	8018	13	2645	12	5349	13	2186	1	195	1	262
Vigun10g153400	Vigun10g153400.1.p	Group-Pl-3	2	4693	13	2306	12	2363	13	1850	1	225	1	229
Vigun02g037800	Vigun02g037800.1.p	Group-Pl-4	2	8141	10	2272	9	5851	10	1727	1	82	1	461
Vigun05g085000	Vigun05g085000.1.p	Group-Pl-4	2	5176	5	3087	4	2081	4	1493	1	186	2	1406
Vigun10g002500	Vigun10g002500.1.p	Group-Pl-4	2	4213	5	2916	4	1289	4	1502	1	100	2	1312
Vigun02g112400	Vigun02g112400.1.p	IRE1	2	6834	6	3288	5	3536	6	2616	1	341	1	329
Vigun03g248800	Vigun03g248800.1.p	IRE1	2	8316	7	3145	6	5159	7	2600	1	249	1	294
Vigun01g119400	Vigun01g119400.3.p	NEK	2	5804	14	2517	13	3261	14	2101	1	125	1	289
Vigun01g136700	Vigun01g136700.1.p	NEK	2	5531	15	2242	14	3261	15	1890	1	84	1	266
Vigun05g232800	Vigun05g232800.1.p	NEK	2	7966	14	4031	13	3909	14	3106	1	622	1	301
Vigun06g111300	Vigun06g111300.2.p	NEK	2	6269	17	2337	16	3900	17	2140	0	0	1	196
Vigun07g030000	Vigun07g030000.9.p	NEK	2	8060	12	4049	11	3989	12	2904	1	938	1	205
Vigun07g107400	Vigun07g107400.2.p	NEK	2	6284	14	2630	13	3628	14	1825	1	131	1	672
Vigun07g154600	Vigun07g154600.1.p	NEK	2	7818	15	3130	14	4660	14	1849	2	426	1	853
Vigun11g122400	Vigun11g122400.1.p	NEK	2	5757	14	3885	13	1846	14	3055	1	828	1	0
Vigun11g165800	Vigun11g165800.1.p	PEK_GCN2	3	18566	29	4436	28	14074	29	3676	1	318	1	440
Vigun05g193100	Vigun05g193100.1.p	PEK_PEK	1	5927	8	3754	7	2159	7	2651	2	673	1	428
Vigun09g041100	Vigun09g041100.1.p	RLK-Pelle_C-LEC	2	5012	5	2098	4	2906	5	1657	1	225	1	214
Vigun01g227800	Vigun01g227800.1.p	RLK-Pelle_CR4L	2	1278	1	1278	0	0	1	1157	1	90	1	29
Vigun01g227900	Vigun01g227900.1.p	RLK-Pelle_CR4L	2	1801	1	1801	0	0	1	1175	1	80	1	544
Vigun01g228001	Vigun01g228001.1.p	RLK-Pelle_CR4L	2	1124	1	1124	0	0	1	1124	0	0	0	0
Vigun01g228100	Vigun01g228100.1.p	RLK-Pelle_CR4L	2	1145	1	1145	0	0	1	1145	0	0	0	0
Vigun01g228200	Vigun01g228200.1.p	RLK-Pelle_CR4L	2	1328	1	1328	0	0	1	1328	0	0	0	0
Vigun01g228301	Vigun01g228301.1.p	RLK-Pelle_CR4L	2	3678	1	3678	0	0	1	2426	1	226	1	1024
Vigun05g268300	Vigun05g268300.1.p	RLK-Pelle_CR4L	2	3720	2	3578	1	140	2	2785	1	477	1	314
Vigun06g076600	Vigun06g076600.1.p	RLK-Pelle_CR4L	2	3103	1	3103	0	0	1	2411	1	197	1	493
Vigun06g236400	Vigun06g236400.1.p	RLK-Pelle_CR4L	2	1982	2	1893	1	87	1	1097	1	394	2	400
Vigun07g070000	Vigun07g070000.1.p	RLK-Pelle_CR4L	2	3965	1	3965	0	0	1	2273	1	315	1	1375
Vigun08g106400	Vigun08g106400.1.p	RLK-Pelle_CR4L	2	1409	1	1409	0	0	1	1409	0	0	0	0
Vigun08g160900	Vigun08g160900.1.p	RLK-Pelle_CR4L	2	4120	1	4120	0	0	1	2396	1	299	1	1423
Vigun09g183300	Vigun09g183300.1.p	RLK-Pelle_CR4L	2	1583	1	1583	0	0	1	1583	0	0	0	0
Vigun11g165900	Vigun11g165900.1.p	RLK-Pelle_CR4L	2	2762	1	2762	0	0	1	2762	0	0	0	0
Vigun11g213700	Vigun11g213700.1.p	RLK-Pelle_CR4L	2	2260	1	2260	0	0	1	1514	1	269	1	475
Vigun11g223700	Vigun11g223700.1.p	RLK-Pelle_CR4L	2	1579	1	1579	0	0	1	1202	1	48	1	327
Vigun02g044500	Vigun02g044500.1.p	RLK-Pelle_CrRLK1L-1	2	2444	1	2444	0	0	1	2444	0	0	0	0
Vigun02g044601	Vigun02g044601.1.p	RLK-Pelle_CrRLK1L-1	2	2522	1	2522	0	0	1	2522	0	0	0	0
Vigun02g044700	Vigun02g044700.1.p	RLK-Pelle_CrRLK1L-1	2	2295	3	2208	2	83	3	2208	0	0	0	0
Vigun02g044800	Vigun02g044800.1.p	RLK-Pelle_CrRLK1L-1	2	2669	2	2596	1	71	2	2455	1	140	0	0
Vigun03g161401	Vigun03g161401.1.p	RLK-Pelle_CrRLK1L-1	2	1193	1	1193	0	0	1	1193	0	0	0	0
Vigun03g282350	Vigun03g282350.1.p	RLK-Pelle_CrRLK1L-1	2	5358	1	5358	0	0	1	2546	1	416	1	2394
Vigun03g282500	Vigun03g282500.1.p	RLK-Pelle_CrRLK1L-1	2	2468	1	2468	0	0	1	2468	0	0	0	0
Vigun03g282600	Vigun03g282600.1.p	RLK-Pelle_CrRLK1L-1	2	2540	1	2540	0	0	1	2540	0	0	0	0
Vigun04g061600	Vigun04g061600.1.p	RLK-Pelle_CrRLK1L-1	2	3420	1	3420	0	0	1	2672	1	386	1	360
Vigun04g061900	Vigun04g061900.1.p	RLK-Pelle_CrRLK1L-1	2	1001	1	1001	0	0	1	1001	0	0	0	0
Vigun04g062100	Vigun04g062100.1.p	RLK-Pelle_CrRLK1L-1	2	2459	1	2459	0	0	1	2459	0	0	0	0
Vigun04g062300	Vigun04g062300.1.p	RLK-Pelle_CrRLK1L-1	2	2540	1	2540	0	0	1	2540	0	0	0	0
Vigun04g062400	Vigun04g062400.1.p	RLK-Pelle_CrRLK1L-1	2	2462	1	2462	0	0	1	2462	0	0	0	0
Vigun04g062600	Vigun04g062600.1.p	RLK-Pelle_CrRLK1L-1	2	7479	2	1753	1	5724	2	1753	0	0	0	0
Vigun04g062700	Vigun04g062700.1.p	RLK-Pelle_CrRLK1L-1	2	4380	2	4277	1	101	1	2420	1	137	2	1718
Vigun04g150000	Vigun04g150000.1.p	RLK-Pelle_CrRLK1L-1	2	3673	2	3048	1	623	1	2492	1	340	2	214
Vigun05g028400	Vigun05g028400.1.p	RLK-Pelle_CrRLK1L-1	2	1591	2	1500	1	89	2	1030	1	243	1	225
Vigun05g028500	Vigun05g028500.1.p	RLK-Pelle_CrRLK1L-1	2	3169	2	3009	1	158	2	1045	1	291	1	1671
Vigun05g028600	Vigun05g028600.1.p	RLK-Pelle_CrRLK1L-1	2	2407	2	2316	1	89	2	1024	1	1188	1	102
Vigun05g028700	Vigun05g028700.1.p	RLK-Pelle_CrRLK1L-1	2	2641	2	2478	1	161	2	1087	1	201	1	1188
Vigun05g028800	Vigun05g028800.1.p	RLK-Pelle_CrRLK1L-1	2	1567	2	1444	1	121	2	1018	1	70	1	354
Vigun05g029600	Vigun05g029600.1.p	RLK-Pelle_CrRLK1L-1	2	1546	2	1454	1	90	2	1024	1	185	1	243
Vigun05g029700	Vigun05g029700.1.p	RLK-Pelle_CrRLK1L-1	2	1731	2	1670	1	59	2	1036	1	552	1	80
Vigun05g029800	Vigun05g029800.1.p	RLK-Pelle_CrRLK1L-1	2	3464	3	2066	2	1394	2	1051	1	258	2	755
Vigun05g030800	Vigun05g030800.1.p	RLK-Pelle_CrRLK1L-1	2	2558	1	2558	0	0	1	2558	0	0	0	0
Vigun05g030900	Vigun05g030900.1.p	RLK-Pelle_CrRLK1L-1	2	3160	1	3160	0	0	1	2567	1	204	1	387
Vigun05g031201	Vigun05g031201.1.p	RLK-Pelle_CrRLK1L-1	2	1517	1	1517	0	0	1	1517	0	0	0	0
Vigun05g031300	Vigun05g031300.1.p	RLK-Pelle_CrRLK1L-1	2	3012	1	3012	0	0	1	2621	1	107	1	282
Vigun05g031600	Vigun05g031600.1.p	RLK-Pelle_CrRLK1L-1	2	1226	1	1226	0	0	1	998	1	30	1	196
Vigun05g031801	Vigun05g031801.1.p	RLK-Pelle_CrRLK1L-1	2	1389	3	1020	2	365	3	1020	0	0	0	0
Vigun05g084700	Vigun05g084700.1.p	RLK-Pelle_CrRLK1L-1	2	3530	1	3530	0	0	1	2702	1	509	1	317
Vigun05g085900	Vigun05g085900.1.p	RLK-Pelle_CrRLK1L-1	2	3563	1	3563	0	0	1	2702	1	531	1	328
Vigun05g198200	Vigun05g198200.1.p	RLK-Pelle_CrRLK1L-1	2	2856	1	2856	0	0	1	2534	1	25	1	295
Vigun05g253900	Vigun05g253900.1.p	RLK-Pelle_CrRLK1L-1	2	3350	1	3350	0	0	1	2519	1	560	1	269
Vigun06g113700	Vigun06g113700.1.p	RLK-Pelle_CrRLK1L-1	2	2590	2	2515	1	73	2	2515	0	0	0	0
Vigun06g139800	Vigun06g139800.2.p	RLK-Pelle_CrRLK1L-1	2	3712	2	3387	1	323	1	2105	2	851	1	429
Vigun07g156100	Vigun07g156100.1.p	RLK-Pelle_CrRLK1L-1	2	3374	1	3374	0	0	1	2597	1	400	1	375
Vigun07g222700	Vigun07g222700.5.p	RLK-Pelle_CrRLK1L-1	2	4005	2	3880	1	123	1	2474	2	1105	1	299
Vigun11g006300	Vigun11g006300.1.p	RLK-Pelle_CrRLK1L-1	2	2648	1	2648	0	0	1	2648	0	0	0	0
Vigun11g063400	Vigun11g063400.1.p	RLK-Pelle_CrRLK1L-1	2	3611	2	3496	1	113	1	2540	2	650	1	304
Vigun11g150300	Vigun11g150300.1.p	RLK-Pelle_CrRLK1L-1	2	3713	2	3588	1	123	1	2513	2	667	1	406
Vigun04g062450	Vigun04g062450.1.p	RLK-Pelle_CrRLK1L-1	4	2558	2	2473	1	83	2	2473	0	0	0	0
Vigun01g011400	Vigun01g011400.1.p	RLK-Pelle_DLSV	2	0	0	0	0	0	0	0	0	0	0	0
Vigun01g014500	Vigun01g014500.1.p	RLK-Pelle_DLSV	2	0	0	0	0	0	0	0	0	0	0	0
Vigun01g014700	Vigun01g014700.1.p	RLK-Pelle_DLSV	2	0	0	0	0	0	0	0	0	0	0	0
Vigun01g032300	Vigun01g032300.2.p	RLK-Pelle_DLSV	2	0	0	0	0	0	0	0	0	0	0	0
Vigun01g033500	Vigun01g033500.1.p	RLK-Pelle_DLSV	2	0	0	0	0	0	0	0	0	0	0	0
Vigun01g061100	Vigun01g061100.1.p	RLK-Pelle_DLSV	2	4320	7	1896	6	2412	6	1149	2	440	1	305
Vigun01g159300	Vigun01g159300.1.p	RLK-Pelle_DLSV	2	2246	6	1745	5	491	6	1353	1	48	1	342
Vigun01g217900	Vigun01g217900.1.p	RLK-Pelle_DLSV	2	4719	7	2681	6	2026	7	2375	1	34	1	270
Vigun01g218000	Vigun01g218000.1.p	RLK-Pelle_DLSV	2	4414	7	2566	6	1836	7	2366	1	134	1	64
Vigun01g218100	Vigun01g218100.1.p	RLK-Pelle_DLSV	2	4470	7	2760	6	1698	7	2366	1	6	1	386
Vigun02g022900	Vigun02g022900.2.p	RLK-Pelle_DLSV	2	6003	7	1436	6	4555	7	1268	1	167	0	0
Vigun02g079700	Vigun02g079700.1.p	RLK-Pelle_DLSV	2	3824	7	2866	6	946	7	1940	1	498	1	426
Vigun02g199100	Vigun02g199100.1.p	RLK-Pelle_DLSV	2	2878	7	2297	6	569	7	1883	1	199	1	213
Vigun02g199200	Vigun02g199200.1.p	RLK-Pelle_DLSV	2	2992	7	1994	6	986	7	1994	0	0	0	0
Vigun02g199300	Vigun02g199300.1.p	RLK-Pelle_DLSV	2	3207	7	2420	6	775	7	2009	1	220	1	189
Vigun03g094400	Vigun03g094400.1.p	RLK-Pelle_DLSV	2	11109	24	3665	23	7398	24	2961	1	247	1	455
Vigun03g110300	Vigun03g110300.1.p	RLK-Pelle_DLSV	2	3841	6	2481	5	1350	6	1098	1	1091	1	290
Vigun03g116700	Vigun03g116700.1.p	RLK-Pelle_DLSV	2	4370	7	3270	6	1088	7	2528	1	122	1	618
Vigun03g117000	Vigun03g117000.1.p	RLK-Pelle_DLSV	2	6787	7	3299	6	3476	7	2549	1	287	1	461
Vigun03g117100	Vigun03g117100.1.p	RLK-Pelle_DLSV	2	3754	7	2863	6	879	7	2453	1	83	1	325
Vigun03g117200	Vigun03g117200.1.p	RLK-Pelle_DLSV	2	4271	7	3483	6	776	7	2528	1	602	1	351
Vigun03g117300	Vigun03g117300.1.p	RLK-Pelle_DLSV	2	5316	7	3641	6	1663	7	2507	1	178	1	954
Vigun03g159700	Vigun03g159700.1.p	RLK-Pelle_DLSV	2	4828	6	2065	5	2753	6	1212	1	401	1	450
Vigun03g234000	Vigun03g234000.1.p	RLK-Pelle_DLSV	2	3628	7	2604	6	1012	7	1961	1	203	1	438
Vigun03g234100	Vigun03g234100.4.p	RLK-Pelle_DLSV	2	3962	7	3192	6	758	7	1949	1	852	1	389
Vigun03g322800	Vigun03g322800.1.p	RLK-Pelle_DLSV	2	5555	6	3067	5	2478	6	1938	1	571	1	556
Vigun03g368900	Vigun03g368900.1.p	RLK-Pelle_DLSV	2	3919	7	3127	6	780	7	2300	1	466	1	359
Vigun03g369000	Vigun03g369000.1.p	RLK-Pelle_DLSV	2	6703	7	2668	6	4023	7	2312	1	169	1	185
Vigun03g390800	Vigun03g390800.1.p	RLK-Pelle_DLSV	2	3421	8	2088	7	1319	8	1357	1	526	1	203
Vigun04g023400	Vigun04g023400.1.p	RLK-Pelle_DLSV	2	3621	5	1569	4	2044	5	1162	1	247	1	158
Vigun04g165100	Vigun04g165100.1.p	RLK-Pelle_DLSV	2	4988	7	3084	6	1892	7	2702	1	220	1	160
Vigun04g165200	Vigun04g165200.1.p	RLK-Pelle_DLSV	2	3409	7	2729	6	668	7	2714	0	0	1	14
Vigun04g195500	Vigun04g195500.1.p	RLK-Pelle_DLSV	2	4197	6	2753	5	1434	6	1995	1	432	1	324
Vigun05g008500	Vigun05g008500.1.p	RLK-Pelle_DLSV	2	5705	7	2197	6	3496	7	1979	1	50	1	166
Vigun05g008600	Vigun05g008600.1.p	RLK-Pelle_DLSV	2	3405	7	2171	6	1222	7	1964	1	57	1	148
Vigun05g060900	Vigun05g060900.1.p	RLK-Pelle_DLSV	2	2990	7	2290	6	688	7	2012	1	64	1	212
Vigun05g081100	Vigun05g081100.1.p	RLK-Pelle_DLSV	2	4125	7	2935	6	1178	7	2696	1	95	1	142
Vigun05g081200	Vigun05g081200.1.p	RLK-Pelle_DLSV	2	4007	7	2951	6	1044	7	2786	1	10	1	153
Vigun05g081300	Vigun05g081300.1.p	RLK-Pelle_DLSV	2	4458	6	2577	5	1871	6	2577	0	0	0	0
Vigun05g081500	Vigun05g081500.1.p	RLK-Pelle_DLSV	2	4570	8	2095	7	2461	6	1374	1	128	3	591
Vigun05g103100	Vigun05g103100.1.p	RLK-Pelle_DLSV	2	4357	6	2211	5	2136	6	1134	1	737	1	338
Vigun05g130400	Vigun05g130400.1.p	RLK-Pelle_DLSV	2	3598	7	2973	6	613	7	2483	1	105	1	383
Vigun05g130500	Vigun05g130500.1.p	RLK-Pelle_DLSV	2	3637	7	3096	6	529	7	2516	1	417	1	161
Vigun05g130600	Vigun05g130600.3.p	RLK-Pelle_DLSV	2	4460	9	3029	8	1415	7	2498	1	167	3	362
Vigun05g130700	Vigun05g130700.3.p	RLK-Pelle_DLSV	2	3428	7	2884	6	532	7	2543	1	0	1	339
Vigun05g130800	Vigun05g130800.1.p	RLK-Pelle_DLSV	2	3605	7	3025	6	568	7	2501	1	109	1	413
Vigun05g130900	Vigun05g130900.1.p	RLK-Pelle_DLSV	2	3854	7	3252	6	590	7	2561	1	35	1	654
Vigun05g131000	Vigun05g131000.1.p	RLK-Pelle_DLSV	2	3167	7	2554	6	601	7	2531	0	0	1	22
Vigun05g150700	Vigun05g150700.1.p	RLK-Pelle_DLSV	2	3996	6	2745	5	1241	6	2016	1	230	1	497
Vigun05g179500	Vigun05g179500.1.p	RLK-Pelle_DLSV	2	12699	24	3587	23	9066	24	2997	1	372	1	216
Vigun05g179600	Vigun05g179600.2.p	RLK-Pelle_DLSV	2	3053	8	1603	7	1436	8	1603	0	0	0	0
Vigun05g179800	Vigun05g179800.1.p	RLK-Pelle_DLSV	2	28895	24	3507	23	25342	24	3033	1	320	1	152
Vigun05g179900	Vigun05g179900.1.p	RLK-Pelle_DLSV	2	24558	24	3286	23	21226	24	3030	1	83	1	171
Vigun05g180400	Vigun05g180400.1.p	RLK-Pelle_DLSV	2	15895	24	3346	23	12503	24	3084	1	3	1	257
Vigun05g180500	Vigun05g180500.1.p	RLK-Pelle_DLSV	2	9521	24	3745	23	5730	24	2970	1	481	1	292
Vigun05g180600	Vigun05g180600.1.p	RLK-Pelle_DLSV	2	37992	24	3275	23	34671	24	2949	1	124	1	200
Vigun05g180800	Vigun05g180800.1.p	RLK-Pelle_DLSV	2	9936	24	3721	23	6169	24	3114	1	174	1	431
Vigun05g200500	Vigun05g200500.1.p	RLK-Pelle_DLSV	2	3512	7	2822	6	678	7	2444	1	97	1	279
Vigun05g200600	Vigun05g200600.1.p	RLK-Pelle_DLSV	2	3917	7	2905	6	1000	7	2426	1	189	1	288
Vigun05g200700	Vigun05g200700.1.p	RLK-Pelle_DLSV	2	2185	5	1209	4	968	5	1051	1	119	1	37
Vigun05g200900	Vigun05g200900.1.p	RLK-Pelle_DLSV	2	4396	7	2761	6	1623	7	2453	1	145	1	161
Vigun05g201100	Vigun05g201100.1.p	RLK-Pelle_DLSV	2	4160	8	2979	7	1167	7	2453	2	308	1	216
Vigun05g201400	Vigun05g201400.1.p	RLK-Pelle_DLSV	2	4153	7	3260	6	881	7	2480	1	501	1	277
Vigun05g222500	Vigun05g222500.1.p	RLK-Pelle_DLSV	2	6222	8	3309	7	2899	8	2902	1	212	1	193
Vigun05g222600	Vigun05g222600.1.p	RLK-Pelle_DLSV	2	7509	8	3322	7	4173	8	2974	1	205	1	141
Vigun05g222700	Vigun05g222700.1.p	RLK-Pelle_DLSV	2	4387	8	3457	7	916	8	2959	1	259	1	237
Vigun05g222900	Vigun05g222900.1.p	RLK-Pelle_DLSV	2	4121	8	3254	7	853	8	3004	1	129	1	119
Vigun05g285500	Vigun05g285500.1.p	RLK-Pelle_DLSV	2	4259	7	3547	6	700	7	2459	1	824	1	262
Vigun05g285600	Vigun05g285600.1.p	RLK-Pelle_DLSV	2	3136	7	2459	6	665	7	2459	0	0	0	0
Vigun06g011000	Vigun06g011000.1.p	RLK-Pelle_DLSV	2	2697	7	1859	6	826	7	1859	0	0	0	0
Vigun06g094100	Vigun06g094100.1.p	RLK-Pelle_DLSV	2	6472	8	2626	7	3832	8	2023	1	109	1	492
Vigun06g094200	Vigun06g094200.2.p	RLK-Pelle_DLSV	2	3154	8	2190	7	950	8	1921	1	61	1	206
Vigun06g094300	Vigun06g094300.1.p	RLK-Pelle_DLSV	2	5044	10	2988	9	2038	10	2678	1	29	1	279
Vigun06g094400	Vigun06g094400.1.p	RLK-Pelle_DLSV	2	4133	8	2089	7	2030	8	1930	1	29	1	128
Vigun06g094500	Vigun06g094500.1.p	RLK-Pelle_DLSV	2	3190	8	2210	7	966	8	1900	1	32	1	276
Vigun06g094600	Vigun06g094600.1.p	RLK-Pelle_DLSV	2	4195	8	2242	7	1939	8	1900	1	106	1	234
Vigun06g094700	Vigun06g094700.2.p	RLK-Pelle_DLSV	2	5371	8	2539	7	2818	8	1918	1	132	1	487
Vigun06g185100	Vigun06g185100.1.p	RLK-Pelle_DLSV	2	8072	24	3615	23	4411	24	3018	1	212	1	383
Vigun06g203600	Vigun06g203600.4.p	RLK-Pelle_DLSV	2	3808	7	2124	6	1672	6	1119	2	653	1	350
Vigun06g210200	Vigun06g210200.1.p	RLK-Pelle_DLSV	2	3495	7	2802	6	681	7	2483	1	137	1	180
Vigun06g210400	Vigun06g210400.5.p	RLK-Pelle_DLSV	2	3199	7	2567	6	620	7	2519	0	0	1	47
Vigun06g210500	Vigun06g210500.1.p	RLK-Pelle_DLSV	2	4250	7	3355	6	883	7	2552	1	354	1	447
Vigun06g210600	Vigun06g210600.1.p	RLK-Pelle_DLSV	2	5547	7	3366	6	2169	7	2510	1	432	1	422
Vigun06g210700	Vigun06g210700.1.p	RLK-Pelle_DLSV	2	4182	7	3047	6	1123	7	2522	1	122	1	401
Vigun06g210800	Vigun06g210800.1.p	RLK-Pelle_DLSV	2	4256	7	3400	6	844	7	2471	1	710	1	217
Vigun07g069900	Vigun07g069900.1.p	RLK-Pelle_DLSV	2	2388	6	1801	5	577	6	1257	1	220	1	322
Vigun07g090100	Vigun07g090100.1.p	RLK-Pelle_DLSV	2	3251	7	2525	6	714	7	2033	1	53	1	437
Vigun07g245400	Vigun07g245400.1.p	RLK-Pelle_DLSV	2	3333	7	2374	6	947	7	2051	1	115	1	206
Vigun07g245500	Vigun07g245500.1.p	RLK-Pelle_DLSV	2	4834	7	3220	6	1602	7	2750	1	264	1	204
Vigun07g245600	Vigun07g245600.1.p	RLK-Pelle_DLSV	2	4002	7	3230	6	760	7	2732	1	233	1	263
Vigun07g245700	Vigun07g245700.1.p	RLK-Pelle_DLSV	2	3899	7	2195	6	1692	7	2000	1	65	1	128
Vigun07g245800	Vigun07g245800.1.p	RLK-Pelle_DLSV	2	4676	7	2357	6	2307	7	1988	1	214	1	153
Vigun07g245900	Vigun07g245900.1.p	RLK-Pelle_DLSV	2	4859	7	2204	6	2643	7	1949	1	176	1	77
Vigun07g246000	Vigun07g246000.1.p	RLK-Pelle_DLSV	2	3387	7	2434	6	941	7	1979	1	231	1	222
Vigun07g246400	Vigun07g246400.1.p	RLK-Pelle_DLSV	2	3601	7	2842	6	747	7	1979	1	214	1	647
Vigun07g246500	Vigun07g246500.1.p	RLK-Pelle_DLSV	2	3306	7	2361	6	933	7	1976	1	161	1	222
Vigun07g246600	Vigun07g246600.1.p	RLK-Pelle_DLSV	2	3770	7	2208	6	1550	7	1976	1	66	1	164
Vigun07g246700	Vigun07g246700.1.p	RLK-Pelle_DLSV	2	3989	7	2342	6	1635	7	1961	1	203	1	176
Vigun07g246800	Vigun07g246800.1.p	RLK-Pelle_DLSV	2	4204	7	3333	6	859	7	1955	1	201	1	1175
Vigun07g246900	Vigun07g246900.1.p	RLK-Pelle_DLSV	2	3355	7	2142	6	1201	7	1964	1	45	1	131
Vigun07g247000	Vigun07g247000.1.p	RLK-Pelle_DLSV	2	3369	7	2374	6	983	7	2033	1	143	1	196
Vigun07g247100	Vigun07g247100.1.p	RLK-Pelle_DLSV	2	3446	7	2307	6	1127	7	2012	1	85	1	208
Vigun07g247200	Vigun07g247200.1.p	RLK-Pelle_DLSV	2	3317	7	2227	6	1078	7	2048	1	60	1	117
Vigun07g247500	Vigun07g247500.1.p	RLK-Pelle_DLSV	2	3329	7	2522	6	795	7	2093	1	67	1	360
Vigun07g247566	Vigun07g247566.1.p	RLK-Pelle_DLSV	2	2975	7	1992	6	971	7	1643	1	220	1	127
Vigun07g247632	Vigun07g247632.1.p	RLK-Pelle_DLSV	2	3278	7	2349	6	917	7	1988	1	138	1	221
Vigun07g247700	Vigun07g247700.1.p	RLK-Pelle_DLSV	2	3129	8	2210	7	905	7	2015	1	88	2	105
Vigun07g248000	Vigun07g248000.1.p	RLK-Pelle_DLSV	2	3676	7	2686	6	978	7	2006	1	453	1	225
Vigun07g248100	Vigun07g248100.1.p	RLK-Pelle_DLSV	2	3471	7	2362	6	1097	7	2018	1	127	1	215
Vigun07g248200	Vigun07g248200.1.p	RLK-Pelle_DLSV	2	8691	8	3379	7	5298	8	2611	1	460	1	306
Vigun07g248500	Vigun07g248500.1.p	RLK-Pelle_DLSV	2	4031	7	2444	6	1575	7	2036	1	142	1	264
Vigun07g248600	Vigun07g248600.1.p	RLK-Pelle_DLSV	2	3772	7	1934	6	1826	7	1934	0	0	0	0
Vigun08g011300	Vigun08g011300.1.p	RLK-Pelle_DLSV	2	3603	7	2959	6	632	7	2450	1	231	1	276
Vigun08g195700	Vigun08g195700.1.p	RLK-Pelle_DLSV	2	11284	24	4848	23	6390	24	3084	1	680	1	1082
Vigun09g032500	Vigun09g032500.1.p	RLK-Pelle_DLSV	2	4260	8	2119	7	2127	8	1249	1	578	1	290
Vigun10g048600	Vigun10g048600.1.p	RLK-Pelle_DLSV	2	8828	8	2729	7	6085	8	2542	1	56	1	129
Vigun10g083600	Vigun10g083600.1.p	RLK-Pelle_DLSV	2	4792	7	3263	6	1517	7	2432	1	353	1	476
Vigun10g083700	Vigun10g083700.2.p	RLK-Pelle_DLSV	2	4424	7	2658	6	1754	5	1879	1	43	3	734
Vigun11g019300	Vigun11g019300.1.p	RLK-Pelle_DLSV	2	3177	8	2173	7	990	8	1534	1	481	1	156
Vigun11g020566	Vigun11g020566.1.p	RLK-Pelle_DLSV	2	7269	8	2075	7	5180	8	1933	1	15	1	125
Vigun11g020800	Vigun11g020800.1.p	RLK-Pelle_DLSV	2	5734	8	2470	7	3250	8	1912	1	316	1	240
Vigun11g020900	Vigun11g020900.1.p	RLK-Pelle_DLSV	2	3129	7	2406	6	711	7	1943	1	396	1	65
Vigun11g021100	Vigun11g021100.1.p	RLK-Pelle_DLSV	2	2879	6	2169	5	700	6	1392	1	688	1	87
Vigun11g021200	Vigun11g021200.1.p	RLK-Pelle_DLSV	2	4009	8	2645	7	1350	7	2042	2	450	1	151
Vigun11g021300	Vigun11g021300.1.p	RLK-Pelle_DLSV	2	8246	7	2178	6	6056	7	1949	1	101	1	126
Vigun11g021400	Vigun11g021400.2.p	RLK-Pelle_DLSV	2	4087	7	3036	6	1039	6	1584	1	435	2	1015
Vigun11g021500	Vigun11g021500.1.p	RLK-Pelle_DLSV	2	3641	7	2704	6	925	7	1949	1	495	1	258
Vigun11g021700	Vigun11g021700.1.p	RLK-Pelle_DLSV	2	2949	7	1979	6	958	7	1979	0	0	0	0
Vigun11g021800	Vigun11g021800.1.p	RLK-Pelle_DLSV	2	3852	7	2405	6	1435	7	1967	1	166	1	270
Vigun11g021866	Vigun11g021866.1.p	RLK-Pelle_DLSV	2	8677	7	1498	6	7167	7	1265	1	135	1	96
Vigun11g022000	Vigun11g022000.1.p	RLK-Pelle_DLSV	2	3350	7	2516	6	822	7	1994	1	283	1	237
Vigun11g022100	Vigun11g022100.2.p	RLK-Pelle_DLSV	2	4158	7	3324	6	822	7	1994	1	146	1	1182
Vigun11g022201	Vigun11g022201.1.p	RLK-Pelle_DLSV	2	5834	6	1323	5	4501	5	1015	2	126	1	180
Vigun11g022400	Vigun11g022400.1.p	RLK-Pelle_DLSV	2	3699	7	2484	6	1203	7	1952	1	20	1	510
Vigun11g038200	Vigun11g038200.1.p	RLK-Pelle_DLSV	2	4248	7	2658	6	1578	7	2375	1	111	1	170
Vigun11g038300	Vigun11g038300.1.p	RLK-Pelle_DLSV	2	2856	8	2251	7	591	8	2251	0	0	0	0
Vigun11g038400	Vigun11g038400.5.p	RLK-Pelle_DLSV	2	3734	7	3142	6	580	7	2411	1	508	1	221
Vigun11g038600	Vigun11g038600.1.p	RLK-Pelle_DLSV	2	3133	7	2202	6	919	7	2072	1	84	1	44
Vigun11g039033	Vigun11g039033.1.p	RLK-Pelle_DLSV	2	1672	4	1246	3	420	4	791	1	96	1	357
Vigun11g039100	Vigun11g039100.2.p	RLK-Pelle_DLSV	2	2691	5	1911	4	772	5	1783	1	118	1	8
Vigun11g039150	Vigun11g039150.1.p	RLK-Pelle_DLSV	2	1312	3	1155	2	153	3	543	1	9	1	601
Vigun11g039200	Vigun11g039200.1.p	RLK-Pelle_DLSV	2	3437	7	2538	6	887	7	2348	1	118	1	70
Vigun11g039300	Vigun11g039300.1.p	RLK-Pelle_DLSV	2	4053	8	3037	7	1002	5	1027	3	391	2	1617
Vigun11g039500	Vigun11g039500.1.p	RLK-Pelle_DLSV	2	3502	7	2675	6	815	7	2369	1	122	1	182
Vigun11g039600	Vigun11g039600.1.p	RLK-Pelle_DLSV	2	1717	5	1249	4	460	5	1060	1	65	1	122
Vigun11g039700	Vigun11g039700.1.p	RLK-Pelle_DLSV	2	8594	7	2776	6	5806	7	2336	1	192	1	246
Vigun11g039800	Vigun11g039800.1.p	RLK-Pelle_DLSV	2	5074	9	4171	8	887	9	2484	1	191	1	1494
Vigun11g039900	Vigun11g039900.1.p	RLK-Pelle_DLSV	2	3558	9	2657	8	885	8	2419	1	67	2	169
Vigun11g043100	Vigun11g043100.2.p	RLK-Pelle_DLSV	2	37483	24	3338	23	34099	24	3042	1	122	1	172
Vigun11g043200	Vigun11g043200.1.p	RLK-Pelle_DLSV	2	12533	24	3789	23	8698	24	3069	1	268	1	450
Vigun11g043300	Vigun11g043300.1.p	RLK-Pelle_DLSV	2	12091	24	3731	23	8314	24	3084	1	288	1	357
Vigun11g043600	Vigun11g043600.1.p	RLK-Pelle_DLSV	2	4705	7	1653	6	3040	6	1179	2	225	1	247
Vigun11g044900	Vigun11g044900.1.p	RLK-Pelle_DLSV	2	6936	8	2903	7	4019	8	2470	1	330	1	101
Vigun11g045500	Vigun11g045500.1.p	RLK-Pelle_DLSV	2	12698	24	3824	23	8828	24	2997	1	610	1	215
Vigun11g048500	Vigun11g048500.1.p	RLK-Pelle_DLSV	2	4686	8	2748	7	1924	8	2479	1	136	1	131
Vigun11g050200	Vigun11g050200.1.p	RLK-Pelle_DLSV	2	3384	7	2839	6	533	7	2462	1	77	1	298
Vigun11g050726	Vigun11g050726.1.p	RLK-Pelle_DLSV	2	3851	7	2838	6	1001	7	2459	1	201	1	176
Vigun11g050800	Vigun11g050800.1.p	RLK-Pelle_DLSV	2	3918	7	2995	6	911	7	2513	1	193	1	287
Vigun11g057400	Vigun11g057400.1.p	RLK-Pelle_DLSV	2	3973	6	2309	5	1654	6	1164	1	681	1	462
Vigun11g065800	Vigun11g065800.1.p	RLK-Pelle_DLSV	2	4655	7	2682	6	1961	7	2564	0	0	1	117
Vigun11g066100	Vigun11g066100.1.p	RLK-Pelle_DLSV	2	3869	8	2953	7	902	7	2435	2	315	1	201
Vigun11g066200	Vigun11g066200.1.p	RLK-Pelle_DLSV	2	3550	7	2925	6	613	7	2432	1	240	1	251
Vigun11g067700	Vigun11g067700.1.p	RLK-Pelle_DLSV	2	5206	7	3458	6	1736	7	2435	1	244	1	777
Vigun11g067800	Vigun11g067800.1.p	RLK-Pelle_DLSV	2	9868	7	2651	6	7205	7	2423	1	115	1	111
Vigun11g068100	Vigun11g068100.1.p	RLK-Pelle_DLSV	2	3736	7	2716	6	1008	7	2441	1	63	1	210
Vigun11g068300	Vigun11g068300.1.p	RLK-Pelle_DLSV	2	4167	7	3307	6	848	7	2426	1	428	1	451
Vigun11g069000	Vigun11g069000.1.p	RLK-Pelle_DLSV	2	3706	7	3013	6	681	7	2492	1	198	1	321
Vigun11g069100	Vigun11g069100.1.p	RLK-Pelle_DLSV	2	3646	7	3022	6	612	7	2462	1	77	1	481
Vigun11g069200	Vigun11g069200.1.p	RLK-Pelle_DLSV	2	3941	7	2861	6	1068	7	2426	1	169	1	264
Vigun11g069500	Vigun11g069500.3.p	RLK-Pelle_DLSV	2	8908	7	2999	6	5897	7	1964	1	795	1	238
Vigun11g079900	Vigun11g079900.1.p	RLK-Pelle_DLSV	2	17469	8	3151	7	14304	8	2698	0	0	1	452
Vigun11g080000	Vigun11g080000.2.p	RLK-Pelle_DLSV	2	4537	7	2861	6	1664	7	2450	1	159	1	250
Vigun11g112800	Vigun11g112800.1.p	RLK-Pelle_DLSV	2	5342	8	3935	7	1393	8	3088	1	366	1	479
Vigun11g152300	Vigun11g152300.1.p	RLK-Pelle_DLSV	2	7039	24	3442	23	3551	24	3012	1	260	1	168
Vigun01g149300	Vigun01g149300.1.p	RLK-Pelle_Extensin	2	7134	8	3222	7	3898	8	2344	1	479	1	397
Vigun01g198100	Vigun01g198100.1.p	RLK-Pelle_Extensin	2	6090	8	3063	7	3013	8	2149	1	517	1	395
Vigun05g207500	Vigun05g207500.1.p	RLK-Pelle_Extensin	2	5221	6	2331	5	2880	6	1188	1	399	1	742
Vigun05g275300	Vigun05g275300.2.p	RLK-Pelle_Extensin	2	4019	9	2850	8	1153	9	2166	1	320	1	362
Vigun07g089000	Vigun07g089000.1.p	RLK-Pelle_Extensin	2	7295	8	3041	7	4240	8	2182	1	533	1	324
Vigun07g126400	Vigun07g126400.1.p	RLK-Pelle_Extensin	2	7810	8	2841	7	4955	8	2080	1	334	1	425
Vigun07g148600	Vigun07g148600.1.p	RLK-Pelle_Extensin	2	4440	6	2859	5	1571	6	1326	1	859	1	672
Vigun08g067700	Vigun08g067700.2.p	RLK-Pelle_Extensin	2	7617	8	2902	7	4701	8	2194	1	474	1	232
Vigun09g033200	Vigun09g033200.1.p	RLK-Pelle_Extensin	2	9873	20	5088	19	4747	20	3820	1	742	1	524
Vigun10g173300	Vigun10g173300.1.p	RLK-Pelle_Extensin	2	6219	9	4029	8	2174	9	2565	1	666	1	796
Vigun01g219250	Vigun01g219250.1.p	RLK-Pelle_L-LEC	2	2237	1	2237	0	0	1	2054	0	0	1	182
Vigun02g110500	Vigun02g110500.1.p	RLK-Pelle_L-LEC	2	3438	2	2632	1	804	2	2080	1	256	1	294
Vigun03g123100	Vigun03g123100.1.p	RLK-Pelle_L-LEC	2	2000	1	2000	0	0	1	2000	0	0	0	0
Vigun03g123200	Vigun03g123200.1.p	RLK-Pelle_L-LEC	2	1810	3	1698	2	108	3	1698	0	0	0	0
Vigun03g123300	Vigun03g123300.1.p	RLK-Pelle_L-LEC	2	1919	1	1919	0	0	1	1919	0	0	0	0
Vigun03g123400	Vigun03g123400.1.p	RLK-Pelle_L-LEC	2	1952	1	1952	0	0	1	1952	0	0	0	0
Vigun03g123500	Vigun03g123500.1.p	RLK-Pelle_L-LEC	2	2442	1	2442	0	0	1	2039	1	93	1	308
Vigun03g123600	Vigun03g123600.1.p	RLK-Pelle_L-LEC	2	2509	1	2509	0	0	1	2156	1	117	1	234
Vigun03g134200	Vigun03g134200.1.p	RLK-Pelle_L-LEC	2	2063	1	2063	0	0	1	2063	0	0	0	0
Vigun03g227700	Vigun03g227700.2.p	RLK-Pelle_L-LEC	2	2597	2	2249	1	346	1	1706	2	277	1	264
Vigun03g320500	Vigun03g320500.1.p	RLK-Pelle_L-LEC	2	2413	1	2413	0	0	1	2012	1	135	1	264
Vigun05g096900	Vigun05g096900.1.p	RLK-Pelle_L-LEC	2	2200	1	2200	0	0	1	2024	1	18	1	156
Vigun05g116100	Vigun05g116100.1.p	RLK-Pelle_L-LEC	2	3020	1	3020	0	0	1	2018	1	675	1	325
Vigun05g116200	Vigun05g116200.1.p	RLK-Pelle_L-LEC	2	2714	2	2625	1	87	1	2012	2	271	1	340
Vigun05g214700	Vigun05g214700.1.p	RLK-Pelle_L-LEC	2	2984	1	2984	0	0	1	2075	1	446	1	461
Vigun05g214800	Vigun05g214800.1.p	RLK-Pelle_L-LEC	2	2946	1	2946	0	0	1	2123	1	559	1	262
Vigun06g064100	Vigun06g064100.1.p	RLK-Pelle_L-LEC	2	2503	1	2503	0	0	1	1961	1	93	1	447
Vigun06g097200	Vigun06g097200.1.p	RLK-Pelle_L-LEC	2	3617	2	3489	1	126	1	2036	1	579	2	872
Vigun06g200900	Vigun06g200900.1.p	RLK-Pelle_L-LEC	2	2057	1	2057	0	0	1	2057	0	0	0	0
Vigun06g216800	Vigun06g216800.1.p	RLK-Pelle_L-LEC	2	1943	1	1943	0	0	1	1943	0	0	0	0
Vigun06g217100	Vigun06g217100.1.p	RLK-Pelle_L-LEC	2	2403	1	2403	0	0	1	2063	1	86	1	252
Vigun07g024600	Vigun07g024600.2.p	RLK-Pelle_L-LEC	2	2487	1	2487	0	0	1	1988	1	250	1	247
Vigun07g024700	Vigun07g024700.1.p	RLK-Pelle_L-LEC	2	1973	1	1973	0	0	1	1973	0	0	0	0
Vigun07g024800	Vigun07g024800.1.p	RLK-Pelle_L-LEC	2	2234	1	2234	0	0	1	2021	1	106	1	105
Vigun07g024900	Vigun07g024900.1.p	RLK-Pelle_L-LEC	2	2392	1	2392	0	0	1	2018	1	93	1	279
Vigun07g054000	Vigun07g054000.1.p	RLK-Pelle_L-LEC	2	2699	3	1959	2	736	3	1959	0	0	0	0
Vigun07g218900	Vigun07g218900.1.p	RLK-Pelle_L-LEC	2	2427	1	2427	0	0	1	2042	1	217	1	166
Vigun08g042700	Vigun08g042700.1.p	RLK-Pelle_L-LEC	2	1850	1	1850	0	0	1	1850	0	0	0	0
Vigun08g042800	Vigun08g042800.1.p	RLK-Pelle_L-LEC	2	2333	3	1950	2	379	3	1950	0	0	0	0
Vigun08g042900	Vigun08g042900.1.p	RLK-Pelle_L-LEC	2	1898	1	1898	0	0	1	1898	0	0	0	0
Vigun08g043000	Vigun08g043000.1.p	RLK-Pelle_L-LEC	2	2586	2	2320	1	264	2	1999	1	149	1	170
Vigun08g043100	Vigun08g043100.1.p	RLK-Pelle_L-LEC	2	2664	2	2286	1	376	2	1999	1	162	1	123
Vigun08g043200	Vigun08g043200.1.p	RLK-Pelle_L-LEC	2	1910	1	1910	0	0	1	1910	0	0	0	0
Vigun08g043300	Vigun08g043300.1.p	RLK-Pelle_L-LEC	2	2847	2	2269	1	576	2	1993	1	136	1	138
Vigun08g043500	Vigun08g043500.1.p	RLK-Pelle_L-LEC	2	1832	1	1832	0	0	1	1832	0	0	0	0
Vigun08g043600	Vigun08g043600.1.p	RLK-Pelle_L-LEC	2	2069	1	2069	0	0	1	2069	0	0	0	0
Vigun08g043700	Vigun08g043700.1.p	RLK-Pelle_L-LEC	2	2133	1	2133	0	0	1	1862	1	104	1	165
Vigun08g049000	Vigun08g049000.1.p	RLK-Pelle_L-LEC	2	2520	1	2520	0	0	1	2111	1	99	1	308
Vigun08g141301	Vigun08g141301.1.p	RLK-Pelle_L-LEC	2	2099	1	2099	0	0	1	2099	0	0	0	0
Vigun08g210400	Vigun08g210400.1.p	RLK-Pelle_L-LEC	2	3219	1	3219	0	0	1	2045	1	197	1	975
Vigun10g051800	Vigun10g051800.1.p	RLK-Pelle_L-LEC	2	2558	1	2558	0	0	1	2033	1	212	1	311
Vigun10g085600	Vigun10g085600.1.p	RLK-Pelle_L-LEC	2	2493	1	2493	0	0	1	2009	1	241	1	241
Vigun11g103200	Vigun11g103200.1.p	RLK-Pelle_L-LEC	2	2544	1	2544	0	0	1	2015	1	254	1	273
Vigun05g145200	Vigun05g145200.1.p	RLK-Pelle_L-LEC	4	2635	1	2635	0	0	1	2525	0	0	1	109
Vigun10g016300	Vigun10g016300.1.p	RLK-Pelle_L-LEC	4	2555	1	2555	0	0	1	2555	0	0	0	0
Vigun03g015300	Vigun03g015300.1.p	RLK-Pelle_LRK10L-2	2	3864	3	2434	2	1426	3	1956	1	174	1	302
Vigun03g015400	Vigun03g015400.1.p	RLK-Pelle_LRK10L-2	2	3012	3	2440	2	568	3	1890	1	287	1	261
Vigun04g024200	Vigun04g024200.1.p	RLK-Pelle_LRK10L-2	2	7239	3	1767	2	5468	3	1767	0	0	0	0
Vigun04g024400	Vigun04g024400.1.p	RLK-Pelle_LRK10L-2	2	13369	4	1545	3	11818	4	1325	1	142	1	76
Vigun04g024500	Vigun04g024500.1.p	RLK-Pelle_LRK10L-2	2	8585	3	2393	2	6188	3	1908	1	211	1	272
Vigun04g024700	Vigun04g024700.1.p	RLK-Pelle_LRK10L-2	2	6009	5	2449	4	3552	5	1579	1	40	1	828
Vigun04g024900	Vigun04g024900.1.p	RLK-Pelle_LRK10L-2	2	3594	3	2482	2	1108	3	1929	1	101	1	450
Vigun04g024966	Vigun04g024966.1.p	RLK-Pelle_LRK10L-2	2	6877	6	2019	5	4848	6	1683	1	170	1	164
Vigun04g025032	Vigun04g025032.1.p	RLK-Pelle_LRK10L-2	2	1657	3	1394	2	259	3	1269	0	0	1	124
Vigun07g033200	Vigun07g033200.1.p	RLK-Pelle_LRK10L-2	2	3252	3	2631	2	617	3	1860	1	174	1	595
Vigun07g266500	Vigun07g266500.1.p	RLK-Pelle_LRK10L-2	2	4290	3	2742	2	1544	3	1941	1	686	1	113
Vigun07g267300	Vigun07g267300.3.p	RLK-Pelle_LRK10L-2	2	2674	4	2102	3	566	4	1529	1	421	1	150
Vigun07g267400	Vigun07g267400.1.p	RLK-Pelle_LRK10L-2	2	3264	3	2193	2	1067	3	1902	1	123	1	166
Vigun07g267560	Vigun07g267560.1.p	RLK-Pelle_LRK10L-2	2	1070	1	1070	0	0	1	1070	0	0	0	0
Vigun07g267640	Vigun07g267640.1.p	RLK-Pelle_LRK10L-2	2	3528	4	1769	3	1753	4	1769	0	0	0	0
Vigun07g267720	Vigun07g267720.1.p	RLK-Pelle_LRK10L-2	2	2748	3	1827	2	917	3	1827	0	0	0	0
Vigun07g267800	Vigun07g267800.1.p	RLK-Pelle_LRK10L-2	2	4241	3	2449	2	1788	3	2181	1	50	1	216
Vigun07g267900	Vigun07g267900.1.p	RLK-Pelle_LRK10L-2	2	389	1	389	0	0	1	389	0	0	0	0
Vigun08g051200	Vigun08g051200.1.p	RLK-Pelle_LRK10L-2	2	935	1	935	0	0	1	935	0	0	0	0
Vigun08g051600	Vigun08g051600.1.p	RLK-Pelle_LRK10L-2	2	22011	4	2842	3	19163	4	1586	1	29	1	1225
Vigun08g051700	Vigun08g051700.2.p	RLK-Pelle_LRK10L-2	2	1139	1	1139	0	0	1	1139	0	0	0	0
Vigun08g051900	Vigun08g051900.1.p	RLK-Pelle_LRK10L-2	2	13086	4	2476	3	10604	4	1958	1	232	1	284
Vigun08g052300	Vigun08g052300.1.p	RLK-Pelle_LRK10L-2	2	5250	3	2350	2	2896	3	1899	1	165	1	284
Vigun08g052400	Vigun08g052400.1.p	RLK-Pelle_LRK10L-2	2	7046	4	1739	3	5301	4	1739	0	0	0	0
Vigun08g052500	Vigun08g052500.1.p	RLK-Pelle_LRK10L-2	2	7275	3	1979	2	5292	3	1881	1	24	1	72
Vigun08g052700	Vigun08g052700.1.p	RLK-Pelle_LRK10L-2	2	908	1	908	0	0	1	908	0	0	0	0
Vigun08g053000	Vigun08g053000.1.p	RLK-Pelle_LRK10L-2	2	7768	3	2671	2	5093	3	1887	1	32	1	750
Vigun08g053100	Vigun08g053100.1.p	RLK-Pelle_LRK10L-2	2	5660	2	1846	1	3812	2	1846	0	0	0	0
Vigun08g053150	Vigun08g053150.1.p	RLK-Pelle_LRK10L-2	2	818	1	818	0	0	1	818	0	0	0	0
Vigun08g053300	Vigun08g053300.1.p	RLK-Pelle_LRK10L-2	2	7191	3	2046	2	5141	3	1818	1	62	1	164
Vigun08g064800	Vigun08g064800.1.p	RLK-Pelle_LRK10L-2	2	5724	3	2118	2	3602	3	1911	1	61	1	144
Vigun08g072200	Vigun08g072200.1.p	RLK-Pelle_LRK10L-2	2	3360	2	1944	1	1414	1	1157	2	686	1	99
Vigun08g072400	Vigun08g072400.1.p	RLK-Pelle_LRK10L-2	2	2486	2	2303	1	181	2	1825	1	201	1	275
Vigun08g072800	Vigun08g072800.1.p	RLK-Pelle_LRK10L-2	2	2327	2	2185	1	140	2	1837	1	37	1	309
Vigun08g072900	Vigun08g072900.1.p	RLK-Pelle_LRK10L-2	2	15141	4	2212	3	12923	4	2009	1	105	1	96
Vigun08g073000	Vigun08g073000.1.p	RLK-Pelle_LRK10L-2	2	16530	5	2465	4	14057	5	2125	1	220	1	118
Vigun08g073100	Vigun08g073100.1.p	RLK-Pelle_LRK10L-2	2	2612	2	2437	1	173	2	1825	1	209	1	401
Vigun08g073201	Vigun08g073201.1.p	RLK-Pelle_LRK10L-2	2	13062	4	2160	3	10896	4	2018	1	26	1	114
Vigun08g073301	Vigun08g073301.1.p	RLK-Pelle_LRK10L-2	2	710	1	710	0	0	1	710	0	0	0	0
Vigun08g073400	Vigun08g073400.2.p	RLK-Pelle_LRK10L-2	2	3170	4	1097	3	2067	4	1097	0	0	0	0
Vigun08g081300	Vigun08g081300.1.p	RLK-Pelle_LRK10L-2	2	3740	3	3368	2	368	2	1825	2	1276	1	265
Vigun08g081400	Vigun08g081400.1.p	RLK-Pelle_LRK10L-2	2	4162	4	2615	3	1541	4	2075	1	289	1	249
Vigun08g081600	Vigun08g081600.2.p	RLK-Pelle_LRK10L-2	2	10806	4	2308	3	8492	4	2087	1	121	1	98
Vigun08g081800	Vigun08g081800.1.p	RLK-Pelle_LRK10L-2	2	3876	5	1879	4	1989	5	1879	0	0	0	0
Vigun08g081900	Vigun08g081900.1.p	RLK-Pelle_LRK10L-2	2	7510	4	2441	3	5063	4	2213	1	84	1	142
Vigun08g082000	Vigun08g082000.1.p	RLK-Pelle_LRK10L-2	2	2326	2	2242	1	82	2	1783	1	172	1	285
Vigun08g082200	Vigun08g082200.1.p	RLK-Pelle_LRK10L-2	2	6340	4	2413	3	3921	4	2156	1	58	1	197
Vigun08g101200	Vigun08g101200.1.p	RLK-Pelle_LRK10L-2	2	5795	4	2255	3	3534	4	2102	1	50	1	101
Vigun08g101266	Vigun08g101266.1.p	RLK-Pelle_LRK10L-2	2	2259	2	2134	1	123	2	706	1	608	1	818
Vigun08g101400	Vigun08g101400.1.p	RLK-Pelle_LRK10L-2	2	13373	4	2289	3	11078	4	2078	1	95	1	114
Vigun08g101500	Vigun08g101500.1.p	RLK-Pelle_LRK10L-2	2	2147	2	2023	1	122	2	1246	1	614	1	161
Vigun08g101601	Vigun08g101601.1.p	RLK-Pelle_LRK10L-2	2	13033	3	2131	2	10898	3	1692	1	366	1	71
Vigun08g101700	Vigun08g101700.1.p	RLK-Pelle_LRK10L-2	2	15076	4	2410	3	12660	4	2132	1	80	1	196
Vigun08g101800	Vigun08g101800.1.p	RLK-Pelle_LRK10L-2	2	2189	2	2056	1	131	2	1837	1	218	0	0
Vigun08g101900	Vigun08g101900.1.p	RLK-Pelle_LRK10L-2	2	4257	4	2774	3	1477	4	2093	1	84	1	595
Vigun08g102000	Vigun08g102000.1.p	RLK-Pelle_LRK10L-2	2	1918	3	1803	2	111	3	1803	0	0	0	0
Vigun10g042801	Vigun10g042801.1.p	RLK-Pelle_LRK10L-2	2	13100	3	2275	2	10821	3	2064	0	0	1	210
Vigun11g015000	Vigun11g015000.1.p	RLK-Pelle_LRK10L-2	2	3571	4	2818	3	747	4	2144	1	126	1	546
Vigun01g156800	Vigun01g156800.1.p	RLK-Pelle_LRR-I-1	2	6280	15	3216	14	3036	15	2778	1	184	1	252
Vigun01g243500	Vigun01g243500.1.p	RLK-Pelle_LRR-I-1	2	5451	13	3540	12	1887	13	2780	1	525	1	233
Vigun02g088500	Vigun02g088500.1.p	RLK-Pelle_LRR-I-1	2	10472	15	5575	14	4869	15	2751	1	686	1	2136
Vigun03g171700	Vigun03g171700.1.p	RLK-Pelle_LRR-I-1	2	5178	15	3336	14	1814	15	2796	1	315	1	223
Vigun03g254400	Vigun03g254400.1.p	RLK-Pelle_LRR-I-1	2	2910	7	1781	6	1117	7	1283	1	281	1	215
Vigun04g004200	Vigun04g004200.1.p	RLK-Pelle_LRR-I-1	2	5164	12	3424	11	1718	12	2682	1	551	1	189
Vigun05g277900	Vigun05g277900.1.p	RLK-Pelle_LRR-I-1	2	4818	13	3102	12	1692	13	2702	1	240	1	158
Vigun05g278000	Vigun05g278000.1.p	RLK-Pelle_LRR-I-1	2	4527	13	3053	12	1450	13	2645	1	100	1	306
Vigun05g278100	Vigun05g278100.1.p	RLK-Pelle_LRR-I-1	2	5115	13	2492	12	2599	13	2492	0	0	0	0
Vigun05g278200	Vigun05g278200.1.p	RLK-Pelle_LRR-I-1	2	5095	13	3154	12	1917	13	2645	1	225	1	282
Vigun05g278300	Vigun05g278300.1.p	RLK-Pelle_LRR-I-1	2	5520	14	2719	13	2775	14	2719	0	0	0	0
Vigun05g278400	Vigun05g278400.1.p	RLK-Pelle_LRR-I-1	2	6409	14	3488	13	2895	13	2651	2	497	1	338
Vigun05g278500	Vigun05g278500.1.p	RLK-Pelle_LRR-I-1	2	3221	11	2050	10	1151	11	1918	1	2	1	128
Vigun05g278600	Vigun05g278600.1.p	RLK-Pelle_LRR-I-1	2	5200	13	2859	12	2317	13	2606	1	66	1	185
Vigun05g278700	Vigun05g278700.1.p	RLK-Pelle_LRR-I-1	2	6808	14	3030	13	3752	13	2633	2	166	1	229
Vigun05g278800	Vigun05g278800.2.p	RLK-Pelle_LRR-I-1	2	5466	14	2888	13	2552	13	2669	2	57	1	160
Vigun05g278900	Vigun05g278900.1.p	RLK-Pelle_LRR-I-1	2	6682	14	3266	13	3390	13	2648	2	422	1	194
Vigun05g279000	Vigun05g279000.1.p	RLK-Pelle_LRR-I-1	2	5967	14	3041	13	2900	12	2403	3	405	1	231
Vigun05g279100	Vigun05g279100.2.p	RLK-Pelle_LRR-I-1	2	5691	13	4123	12	1544	13	2699	1	440	1	982
Vigun07g079100	Vigun07g079100.1.p	RLK-Pelle_LRR-I-1	2	5498	15	3334	14	2136	15	2760	1	325	1	247
Vigun08g090600	Vigun08g090600.3.p	RLK-Pelle_LRR-I-1	2	9438	13	2953	12	6461	13	2639	1	65	1	247
Vigun08g090700	Vigun08g090700.1.p	RLK-Pelle_LRR-I-1	2	14464	13	2935	12	11505	13	2687	1	152	1	94
Vigun10g049200	Vigun10g049200.1.p	RLK-Pelle_LRR-I-1	2	7901	16	3596	15	4275	16	2699	1	460	1	435
Vigun10g177200	Vigun10g177200.1.p	RLK-Pelle_LRR-I-1	2	9910	13	2727	12	7159	13	2594	1	25	1	106
Vigun03g118600	Vigun03g118600.4.p	RLK-Pelle_LRR-I-2	2	5615	8	2837	7	2764	7	1268	2	1206	1	361
Vigun04g065600	Vigun04g065600.2.p	RLK-Pelle_LRR-I-2	2	5184	8	1814	7	3356	8	1489	1	117	1	206
Vigun05g026800	Vigun05g026800.1.p	RLK-Pelle_LRR-I-2	2	5198	8	2070	7	3114	7	1262	2	470	1	336
Vigun05g202600	Vigun05g202600.1.p	RLK-Pelle_LRR-I-2	2	4060	8	2199	7	1847	7	1295	2	620	1	282
Vigun11g074500	Vigun11g074500.1.p	RLK-Pelle_LRR-I-2	2	4644	8	2384	7	2246	7	1289	2	873	1	220
Vigun01g237300	Vigun01g237300.1.p	RLK-Pelle_LRR-II	2	7231	11	3527	10	3684	11	1804	1	798	1	923
Vigun02g028600	Vigun02g028600.1.p	RLK-Pelle_LRR-II	2	4426	11	3020	10	1386	11	1855	1	830	1	333
Vigun02g079200	Vigun02g079200.1.p	RLK-Pelle_LRR-II	2	6346	11	3235	10	3091	11	1861	1	1072	1	300
Vigun03g058900	Vigun03g058900.1.p	RLK-Pelle_LRR-II	2	5663	11	2708	10	2935	11	1837	1	488	1	381
Vigun03g077300	Vigun03g077300.3.p	RLK-Pelle_LRR-II	2	8613	12	2413	11	6178	11	1816	2	208	1	387
Vigun03g133400	Vigun03g133400.1.p	RLK-Pelle_LRR-II	2	7518	11	2726	10	4772	11	1849	1	546	1	329
Vigun03g133600	Vigun03g133600.1.p	RLK-Pelle_LRR-II	2	6301	11	2790	10	3491	11	1840	1	579	1	369
Vigun03g375300	Vigun03g375300.1.p	RLK-Pelle_LRR-II	2	5645	11	3077	10	2548	11	1930	1	333	1	812
Vigun04g068600	Vigun04g068600.1.p	RLK-Pelle_LRR-II	2	4418	11	2915	10	1483	11	1873	1	746	1	294
Vigun04g119400	Vigun04g119400.1.p	RLK-Pelle_LRR-II	2	9059	11	3063	10	5976	11	1864	1	556	1	641
Vigun05g024300	Vigun05g024300.1.p	RLK-Pelle_LRR-II	2	4234	11	3113	10	1101	11	1861	1	1010	1	240
Vigun06g189200	Vigun06g189200.4.p	RLK-Pelle_LRR-II	2	5919	12	3716	11	2181	11	1852	2	1586	1	276
Vigun06g225500	Vigun06g225500.1.p	RLK-Pelle_LRR-II	2	7715	11	2718	10	4977	11	1840	1	423	1	453
Vigun07g209900	Vigun07g209900.1.p	RLK-Pelle_LRR-II	2	7051	11	2807	10	4224	11	1864	1	428	1	513
Vigun01g120900	Vigun01g120900.1.p	RLK-Pelle_LRR-III	2	4001	2	2709	1	1290	2	1930	1	512	1	265
Vigun01g168300	Vigun01g168300.1.p	RLK-Pelle_LRR-III	2	2759	2	2685	1	72	2	2053	1	355	1	275
Vigun01g231500	Vigun01g231500.1.p	RLK-Pelle_LRR-III	2	4318	2	4087	1	229	2	2578	1	1137	1	370
Vigun02g034900	Vigun02g034900.1.p	RLK-Pelle_LRR-III	2	5521	2	2310	1	3209	2	1915	1	181	1	212
Vigun02g180700	Vigun02g180700.1.p	RLK-Pelle_LRR-III	2	3089	2	2815	1	272	2	1762	1	740	1	311
Vigun03g002100	Vigun03g002100.1.p	RLK-Pelle_LRR-III	2	3538	2	2970	1	566	2	1957	1	313	1	698
Vigun03g031700	Vigun03g031700.1.p	RLK-Pelle_LRR-III	2	3776	3	2986	2	786	3	1887	1	677	1	420
Vigun03g038500	Vigun03g038500.1.p	RLK-Pelle_LRR-III	2	4222	4	3004	3	1212	2	1894	3	653	1	455
Vigun03g280400	Vigun03g280400.1.p	RLK-Pelle_LRR-III	2	3899	2	2924	1	973	2	1906	1	300	1	716
Vigun03g350500	Vigun03g350500.1.p	RLK-Pelle_LRR-III	2	4280	2	3136	1	1142	2	1942	1	178	1	1014
Vigun03g399300	Vigun03g399300.1.p	RLK-Pelle_LRR-III	2	3420	2	3324	1	94	2	1825	1	957	1	540
Vigun04g001000	Vigun04g001000.1.p	RLK-Pelle_LRR-III	2	2936	3	2659	2	273	3	1941	1	100	1	616
Vigun04g033300	Vigun04g033300.1.p	RLK-Pelle_LRR-III	2	3537	2	2934	1	601	2	2017	1	261	1	654
Vigun04g174400	Vigun04g174400.1.p	RLK-Pelle_LRR-III	2	2734	3	2457	2	273	3	1857	1	220	1	378
Vigun05g084300	Vigun05g084300.3.p	RLK-Pelle_LRR-III	2	2562	3	2226	2	332	3	1920	1	49	1	255
Vigun05g095200	Vigun05g095200.1.p	RLK-Pelle_LRR-III	2	5379	2	3196	1	2181	2	2122	1	540	1	532
Vigun05g125400	Vigun05g125400.1.p	RLK-Pelle_LRR-III	2	3137	2	2514	1	621	2	2062	1	173	1	277
Vigun05g153100	Vigun05g153100.1.p	RLK-Pelle_LRR-III	2	3482	2	1978	1	1502	2	1918	0	0	1	59
Vigun05g303900	Vigun05g303900.1.p	RLK-Pelle_LRR-III	2	2956	3	2721	2	231	3	2037	1	310	1	372
Vigun06g089100	Vigun06g089100.1.p	RLK-Pelle_LRR-III	2	4726	3	3023	2	1699	2	1975	2	735	1	311
Vigun06g139600	Vigun06g139600.1.p	RLK-Pelle_LRR-III	2	5435	5	4737	4	690	3	3189	3	1048	1	498
Vigun06g224000	Vigun06g224000.1.p	RLK-Pelle_LRR-III	2	1367	2	1186	1	179	2	1186	0	0	0	0
Vigun07g065700	Vigun07g065700.1.p	RLK-Pelle_LRR-III	2	3103	2	2904	1	197	2	2047	1	484	1	371
Vigun07g265700	Vigun07g265700.1.p	RLK-Pelle_LRR-III	2	2898	2	2764	1	132	2	2137	1	310	1	315
Vigun07g268000	Vigun07g268000.1.p	RLK-Pelle_LRR-III	2	3635	2	2932	1	701	2	2002	1	507	1	421
Vigun08g085200	Vigun08g085200.1.p	RLK-Pelle_LRR-III	2	3995	3	1929	2	2062	3	1929	0	0	0	0
Vigun08g086900	Vigun08g086900.1.p	RLK-Pelle_LRR-III	2	3165	2	2547	1	616	2	1846	1	333	1	366
Vigun08g113500	Vigun08g113500.1.p	RLK-Pelle_LRR-III	2	4468	3	2945	2	1519	2	1936	2	606	1	401
Vigun08g135800	Vigun08g135800.2.p	RLK-Pelle_LRR-III	2	5108	3	3215	2	1889	2	1966	2	872	1	375
Vigun08g144000	Vigun08g144000.1.p	RLK-Pelle_LRR-III	2	3349	2	2715	1	632	2	1918	1	496	1	299
Vigun08g165700	Vigun08g165700.1.p	RLK-Pelle_LRR-III	2	3363	2	3259	1	102	2	2506	1	416	1	335
Vigun08g178300	Vigun08g178300.1.p	RLK-Pelle_LRR-III	2	4735	5	3861	4	866	4	3029	2	597	1	233
Vigun09g039900	Vigun09g039900.1.p	RLK-Pelle_LRR-III	2	1832	1	1832	0	0	1	1832	0	0	0	0
Vigun09g083400	Vigun09g083400.1.p	RLK-Pelle_LRR-III	2	2052	3	1878	2	170	3	1878	0	0	0	0
Vigun09g130100	Vigun09g130100.1.p	RLK-Pelle_LRR-III	2	5764	3	3923	2	1837	3	3129	1	357	1	435
Vigun09g134700	Vigun09g134700.1.p	RLK-Pelle_LRR-III	2	4827	4	3988	3	833	2	1918	3	1825	1	243
Vigun09g154000	Vigun09g154000.2.p	RLK-Pelle_LRR-III	2	4012	2	3285	1	725	2	1879	1	983	1	421
Vigun09g199300	Vigun09g199300.1.p	RLK-Pelle_LRR-III	2	2734	3	2320	2	410	3	1917	1	197	1	204
Vigun09g235900	Vigun09g235900.1.p	RLK-Pelle_LRR-III	2	3854	2	2727	1	1125	2	1981	1	341	1	403
Vigun10g087500	Vigun10g087500.1.p	RLK-Pelle_LRR-III	2	4702	2	3176	1	1524	2	2140	1	410	1	624
Vigun10g088300	Vigun10g088300.1.p	RLK-Pelle_LRR-III	2	3642	2	3312	1	328	2	2968	1	108	1	234
Vigun10g162000	Vigun10g162000.1.p	RLK-Pelle_LRR-III	2	2774	2	2655	1	117	2	2209	1	141	1	303
Vigun11g033500	Vigun11g033500.1.p	RLK-Pelle_LRR-III	2	3514	3	2009	2	1501	3	1140	1	560	1	307
Vigun11g190000	Vigun11g190000.5.p	RLK-Pelle_LRR-III	2	6621	3	4946	2	1671	2	2005	2	1617	1	1322
Vigun03g281500	Vigun03g281500.1.p	RLK-Pelle_LRR-III	3	3039	2	2913	1	124	2	2281	1	434	1	196
Vigun07g256900	Vigun07g256900.1.p	RLK-Pelle_LRR-III	3	3549	2	3334	1	213	2	2365	1	503	1	464
Vigun02g169300	Vigun02g169300.1.p	RLK-Pelle_LRR-IV	2	3650	4	2837	3	807	4	2051	1	464	1	320
Vigun03g308600	Vigun03g308600.1.p	RLK-Pelle_LRR-IV	2	3215	4	2892	3	317	4	2042	1	635	1	213
Vigun04g167500	Vigun04g167500.1.p	RLK-Pelle_LRR-IV	2	4164	4	3011	3	1147	4	2048	1	515	1	446
Vigun05g155700	Vigun05g155700.1.p	RLK-Pelle_LRR-IV	2	3360	4	2828	3	526	4	1991	1	237	1	598
Vigun07g168500	Vigun07g168500.1.p	RLK-Pelle_LRR-IV	2	3442	4	2749	3	687	4	2027	1	350	1	370
Vigun01g179800	Vigun01g179800.1.p	RLK-Pelle_LRR-IX	2	5915	2	5693	1	220	2	2827	1	395	1	2469
Vigun01g250900	Vigun01g250900.1.p	RLK-Pelle_LRR-IX	2	3523	2	3201	1	320	2	2785	1	155	1	259
Vigun01g251000	Vigun01g251000.1.p	RLK-Pelle_LRR-IX	2	2961	2	2889	1	70	2	2605	1	176	1	106
Vigun02g017100	Vigun02g017100.1.p	RLK-Pelle_LRR-IX	2	5030	2	3913	1	1115	2	2785	1	665	1	461
Vigun03g008700	Vigun03g008700.1.p	RLK-Pelle_LRR-IX	2	3161	2	2985	1	174	2	2719	1	179	1	85
Vigun05g232400	Vigun05g232400.1.p	RLK-Pelle_LRR-IX	2	4269	3	3740	2	525	3	2901	1	278	1	559
Vigun07g014200	Vigun07g014200.1.p	RLK-Pelle_LRR-IX	2	3847	2	3521	1	324	2	2875	1	219	1	425
Vigun08g142300	Vigun08g142300.1.p	RLK-Pelle_LRR-IX	2	4727	2	3995	1	730	2	2854	1	366	1	773
Vigun01g122701	Vigun01g122701.1.p	RLK-Pelle_LRR-V	2	6175	15	3628	14	2519	15	2427	1	395	1	804
Vigun03g112900	Vigun03g112900.1.p	RLK-Pelle_LRR-V	2	7461	17	2883	16	4546	16	2087	2	291	1	503
Vigun05g218000	Vigun05g218000.1.p	RLK-Pelle_LRR-V	2	8759	16	2739	15	5990	16	2369	1	5	1	363
Vigun06g158000	Vigun06g158000.1.p	RLK-Pelle_LRR-V	2	6739	16	3010	15	3699	16	2126	1	327	1	555
Vigun06g205900	Vigun06g205900.1.p	RLK-Pelle_LRR-V	2	7498	14	3418	13	4054	14	2140	1	638	1	638
Vigun07g027601	Vigun07g027601.1.p	RLK-Pelle_LRR-V	2	8049	18	2774	17	5241	16	2186	2	164	2	422
Vigun09g002600	Vigun09g002600.1.p	RLK-Pelle_LRR-V	2	7367	16	2728	15	4609	16	2156	1	307	1	263
Vigun10g156000	Vigun10g156000.1.p	RLK-Pelle_LRR-V	2	8228	16	2710	15	5488	16	2141	1	175	1	392
Vigun10g199700	Vigun10g199700.1.p	RLK-Pelle_LRR-V	2	3657	16	2009	15	1618	16	2009	0	0	0	0
Vigun11g108800	Vigun11g108800.1.p	RLK-Pelle_LRR-V	2	6947	17	3476	16	3439	16	2444	2	579	1	451
Vigun01g091500	Vigun01g091500.1.p	RLK-Pelle_LRR-VI-1	2	5915	9	3840	8	2059	7	2339	3	990	1	509
Vigun03g211800	Vigun03g211800.1.p	RLK-Pelle_LRR-VI-1	2	4455	7	3597	6	846	7	2201	1	930	1	464
Vigun04g082200	Vigun04g082200.1.p	RLK-Pelle_LRR-VI-1	2	5434	7	3769	6	1653	7	2276	1	832	1	659
Vigun04g094400	Vigun04g094400.6.p	RLK-Pelle_LRR-VI-1	2	6776	8	3287	7	3475	7	2345	2	717	1	223
Vigun09g101400	Vigun09g101400.1.p	RLK-Pelle_LRR-VI-1	2	5735	8	3497	7	2224	7	2285	2	848	1	362
Vigun11g029100	Vigun11g029100.1.p	RLK-Pelle_LRR-VI-1	2	5664	7	3115	6	2537	7	1952	1	977	1	184
Vigun01g229900	Vigun01g229900.1.p	RLK-Pelle_LRR-VI-2	2	4132	9	2533	8	1583	9	1908	1	315	1	308
Vigun02g175100	Vigun02g175100.1.p	RLK-Pelle_LRR-VI-2	2	5578	13	3374	12	2180	13	1979	1	1040	1	353
Vigun03g046200	Vigun03g046200.1.p	RLK-Pelle_LRR-VI-2	2	4733	13	3171	12	1538	13	1976	1	623	1	570
Vigun03g098300	Vigun03g098300.1.p	RLK-Pelle_LRR-VI-2	2	6626	14	3150	13	3450	13	2081	2	638	1	429
Vigun06g079700	Vigun06g079700.4.p	RLK-Pelle_LRR-VI-2	2	3944	7	1664	6	2268	7	1664	0	0	0	0
Vigun06g190000	Vigun06g190000.1.p	RLK-Pelle_LRR-VI-2	2	5626	14	3350	13	2250	13	2168	2	849	1	331
Vigun08g122600	Vigun08g122600.1.p	RLK-Pelle_LRR-VI-2	2	5993	9	2517	8	3460	9	2058	1	72	1	385
Vigun08g163200	Vigun08g163200.2.p	RLK-Pelle_LRR-VI-2	2	3980	9	2568	8	1396	9	1989	1	345	1	232
Vigun02g170800	Vigun02g170800.1.p	RLK-Pelle_LRR-VII-1	2	4408	2	4321	1	85	2	2656	1	986	1	677
Vigun05g018700	Vigun05g018700.1.p	RLK-Pelle_LRR-VII-1	2	4519	2	4433	1	84	2	3022	1	1234	1	175
Vigun05g086000	Vigun05g086000.1.p	RLK-Pelle_LRR-VII-1	2	4867	2	4648	1	217	2	2908	1	893	1	845
Vigun09g133300	Vigun09g133300.1.p	RLK-Pelle_LRR-VII-1	2	4935	2	4173	1	760	2	2935	1	828	1	408
Vigun10g099000	Vigun10g099000.1.p	RLK-Pelle_LRR-VII-1	2	4397	2	4265	1	130	2	2932	1	1063	1	268
Vigun03g097900	Vigun03g097900.1.p	RLK-Pelle_LRR-VII-2	2	3900	2	3202	1	696	2	2029	1	580	1	591
Vigun03g371200	Vigun03g371200.1.p	RLK-Pelle_LRR-VII-2	2	3542	1	3542	0	0	1	2564	1	735	1	241
Vigun06g189500	Vigun06g189500.1.p	RLK-Pelle_LRR-VII-2	2	3702	2	3419	1	281	2	2077	1	833	1	507
Vigun09g067100	Vigun09g067100.1.p	RLK-Pelle_LRR-VII-2	2	3210	2	3106	1	102	1	2552	2	367	1	185
Vigun02g124500	Vigun02g124500.1.p	RLK-Pelle_LRR-VII-3	2	3952	1	3952	0	0	1	3392	1	409	1	149
Vigun03g260600	Vigun03g260600.1.p	RLK-Pelle_LRR-VII-3	2	3922	1	3922	0	0	1	3479	1	46	1	395
Vigun09g251200	Vigun09g251200.1.p	RLK-Pelle_LRR-VII-3	2	1786	1	1786	0	0	1	1199	1	222	1	363
Vigun03g245500	Vigun03g245500.2.p	RLK-Pelle_LRR-VIII-1	2	5920	19	3843	18	2041	19	2885	1	580	1	376
Vigun03g435500	Vigun03g435500.1.p	RLK-Pelle_LRR-VIII-1	2	5897	19	3554	18	2307	19	2855	1	225	1	472
Vigun05g083600	Vigun05g083600.1.p	RLK-Pelle_LRR-VIII-1	2	7118	20	3133	19	3947	20	2929	1	21	1	181
Vigun05g083800	Vigun05g083800.3.p	RLK-Pelle_LRR-VIII-1	2	10059	20	3217	19	6804	20	2893	1	27	1	295
Vigun06g089400	Vigun06g089400.1.p	RLK-Pelle_LRR-VIII-1	2	12120	20	3210	19	8872	20	2833	1	18	1	357
Vigun06g144600	Vigun06g144600.1.p	RLK-Pelle_LRR-VIII-1	2	9859	19	3333	18	6490	19	2819	1	225	1	287
Vigun06g144700	Vigun06g144700.1.p	RLK-Pelle_LRR-VIII-1	2	7381	19	3455	18	3890	19	2849	1	267	1	337
Vigun06g195800	Vigun06g195800.1.p	RLK-Pelle_LRR-VIII-1	2	7185	18	3836	17	3315	18	2775	1	740	1	319
Vigun08g136100	Vigun08g136100.6.p	RLK-Pelle_LRR-VIII-1	2	7310	21	3231	20	4039	21	2940	1	115	1	174
Vigun08g136800	Vigun08g136800.2.p	RLK-Pelle_LRR-VIII-1	2	4565	13	2441	12	2100	13	2225	0	0	1	215
Vigun08g137000	Vigun08g137000.3.p	RLK-Pelle_LRR-VIII-1	2	12079	22	3399	21	8638	20	2827	3	235	1	335
Vigun03g120400	Vigun03g120400.2.p	RLK-Pelle_LRR-Xa	2	2015	3	1383	2	628	3	1383	0	0	0	0
Vigun04g047000	Vigun04g047000.1.p	RLK-Pelle_LRR-Xa	2	2643	1	2643	0	0	1	1817	1	264	1	560
Vigun05g052100	Vigun05g052100.1.p	RLK-Pelle_LRR-Xa	2	3822	3	3333	2	485	2	1843	2	486	1	1002
Vigun06g213000	Vigun06g213000.1.p	RLK-Pelle_LRR-Xa	2	2340	2	2178	1	160	2	1849	1	256	1	71
Vigun10g025900	Vigun10g025900.1.p	RLK-Pelle_LRR-Xa	2	4180	4	2814	3	1360	2	1828	3	520	1	464
Vigun01g006300	Vigun01g006300.5.p	RLK-Pelle_LRR-Xb-1	2	0	0	0	0	0	0	0	0	0	0	0
Vigun03g158000	Vigun03g158000.1.p	RLK-Pelle_LRR-Xb-1	2	3985	1	3985	0	0	1	3398	1	197	1	388
Vigun05g191100	Vigun05g191100.1.p	RLK-Pelle_LRR-Xb-1	2	3727	1	3727	0	0	1	3164	1	324	1	237
Vigun09g003050	Vigun09g003050.1.p	RLK-Pelle_LRR-Xb-1	2	3356	1	3356	0	0	1	3356	0	0	0	0
Vigun09g128000	Vigun09g128000.1.p	RLK-Pelle_LRR-Xb-1	2	4188	1	4188	0	0	1	3575	1	203	1	408
Vigun10g155600	Vigun10g155600.1.p	RLK-Pelle_LRR-Xb-1	2	3781	1	3781	0	0	1	3296	1	164	1	319
Vigun11g055000	Vigun11g055000.6.p	RLK-Pelle_LRR-Xb-1	2	4681	2	4400	1	279	1	3152	2	537	1	709
Vigun03g339000	Vigun03g339000.1.p	RLK-Pelle_LRR-Xb-2	2	4272	2	4117	1	153	2	3286	1	632	1	197
Vigun09g077700	Vigun09g077700.1.p	RLK-Pelle_LRR-Xb-2	2	4339	2	4036	1	301	2	3349	1	441	1	244
Vigun01g061900	Vigun01g061900.1.p	RLK-Pelle_LRR-XI-1	2	5570	4	4957	3	607	2	3304	2	912	2	739
Vigun01g116700	Vigun01g116700.2.p	RLK-Pelle_LRR-XI-1	2	4697	3	4340	2	353	2	2662	2	1171	1	505
Vigun01g119600	Vigun01g119600.1.p	RLK-Pelle_LRR-XI-1	2	3757	2	3572	1	183	2	2650	1	357	1	563
Vigun01g145500	Vigun01g145500.1.p	RLK-Pelle_LRR-XI-1	2	4390	2	4113	1	275	2	3691	1	188	1	232
Vigun01g145700	Vigun01g145700.1.p	RLK-Pelle_LRR-XI-1	2	4618	2	4341	1	275	2	3691	1	188	1	460
Vigun01g145800	Vigun01g145800.1.p	RLK-Pelle_LRR-XI-1	2	4683	2	4148	1	533	2	3685	1	233	1	228
Vigun01g147000	Vigun01g147000.1.p	RLK-Pelle_LRR-XI-1	2	3864	2	3647	1	215	2	3061	1	326	1	258
Vigun02g046500	Vigun02g046500.1.p	RLK-Pelle_LRR-XI-1	2	4165	2	4041	1	122	2	3406	1	357	1	276
Vigun02g154800	Vigun02g154800.1.p	RLK-Pelle_LRR-XI-1	2	4335	2	4257	1	76	2	2926	1	888	1	441
Vigun02g154900	Vigun02g154900.1.p	RLK-Pelle_LRR-XI-1	2	4515	2	3920	1	593	2	3019	1	325	1	574
Vigun03g103700	Vigun03g103700.2.p	RLK-Pelle_LRR-XI-1	2	5631	2	5238	1	391	2	2998	1	702	1	1536
Vigun03g154300	Vigun03g154300.1.p	RLK-Pelle_LRR-XI-1	2	4819	2	4715	1	102	2	3808	1	415	1	490
Vigun03g291100	Vigun03g291100.1.p	RLK-Pelle_LRR-XI-1	2	4404	2	3858	1	544	2	3046	1	340	1	470
Vigun03g291200	Vigun03g291200.1.p	RLK-Pelle_LRR-XI-1	2	3935	2	3389	1	544	2	3046	1	199	1	142
Vigun03g321800	Vigun03g321800.1.p	RLK-Pelle_LRR-XI-1	2	5511	2	4932	1	577	2	3352	1	588	1	990
Vigun04g007200	Vigun04g007200.1.p	RLK-Pelle_LRR-XI-1	2	3809	2	3660	1	147	2	3034	1	222	1	402
Vigun04g007300	Vigun04g007300.1.p	RLK-Pelle_LRR-XI-1	2	4269	2	3889	1	378	2	3058	1	297	1	532
Vigun04g007400	Vigun04g007400.1.p	RLK-Pelle_LRR-XI-1	2	3670	2	3469	1	199	2	3118	1	95	1	254
Vigun04g115900	Vigun04g115900.1.p	RLK-Pelle_LRR-XI-1	2	4450	2	3530	1	918	2	2839	1	357	1	332
Vigun04g174800	Vigun04g174800.1.p	RLK-Pelle_LRR-XI-1	2	4048	2	3869	1	177	2	3016	1	148	1	703
Vigun05g045900	Vigun05g045900.1.p	RLK-Pelle_LRR-XI-1	2	4745	3	2273	2	2468	3	2040	1	4	1	227
Vigun05g045980	Vigun05g045980.1.p	RLK-Pelle_LRR-XI-1	2	3475	3	3272	2	199	2	1153	2	1960	1	157
Vigun05g048600	Vigun05g048600.1.p	RLK-Pelle_LRR-XI-1	2	3852	2	3705	1	145	2	3232	1	191	1	280
Vigun05g048800	Vigun05g048800.1.p	RLK-Pelle_LRR-XI-1	2	4548	2	4443	1	103	2	3292	1	652	1	497
Vigun05g049100	Vigun05g049100.1.p	RLK-Pelle_LRR-XI-1	2	4452	2	4330	1	120	2	3193	1	721	1	414
Vigun05g104300	Vigun05g104300.1.p	RLK-Pelle_LRR-XI-1	2	3277	2	3143	1	132	2	2911	0	0	1	231
Vigun05g104400	Vigun05g104400.1.p	RLK-Pelle_LRR-XI-1	2	3479	2	3328	1	149	2	3328	0	0	0	0
Vigun05g104500	Vigun05g104500.1.p	RLK-Pelle_LRR-XI-1	2	3764	2	3630	1	132	2	2908	1	194	1	526
Vigun05g125200	Vigun05g125200.1.p	RLK-Pelle_LRR-XI-1	2	4464	2	4324	1	138	2	3415	1	551	1	356
Vigun05g212400	Vigun05g212400.1.p	RLK-Pelle_LRR-XI-1	2	3848	2	3743	1	103	2	3001	1	448	1	292
Vigun05g302600	Vigun05g302600.1.p	RLK-Pelle_LRR-XI-1	2	4153	2	4035	1	116	2	3253	1	281	1	499
Vigun06g030400	Vigun06g030400.1.p	RLK-Pelle_LRR-XI-1	2	5425	2	4036	1	1387	2	2968	1	724	1	342
Vigun06g066600	Vigun06g066600.1.p	RLK-Pelle_LRR-XI-1	2	4121	2	3869	1	250	2	3271	1	294	1	302
Vigun06g197600	Vigun06g197600.1.p	RLK-Pelle_LRR-XI-1	2	4510	2	4146	1	362	2	3001	1	289	1	854
Vigun06g214300	Vigun06g214300.1.p	RLK-Pelle_LRR-XI-1	2	3647	2	3569	1	76	2	2890	1	235	1	442
Vigun07g032800	Vigun07g032800.1.p	RLK-Pelle_LRR-XI-1	2	3893	2	3540	1	351	2	2689	1	539	1	310
Vigun07g039800	Vigun07g039800.1.p	RLK-Pelle_LRR-XI-1	2	4076	2	3938	1	136	2	3607	1	34	1	295
Vigun07g039866	Vigun07g039866.1.p	RLK-Pelle_LRR-XI-1	2	2261	2	2123	1	136	2	718	1	929	1	474
Vigun07g040000	Vigun07g040000.1.p	RLK-Pelle_LRR-XI-1	2	3687	3	3435	2	248	3	3174	1	63	1	196
Vigun07g040150	Vigun07g040150.1.p	RLK-Pelle_LRR-XI-1	2	4144	3	1914	2	2226	3	1503	1	194	1	215
Vigun07g068900	Vigun07g068900.1.p	RLK-Pelle_LRR-XI-1	2	4983	3	4398	2	581	2	3331	2	668	1	397
Vigun07g090200	Vigun07g090200.1.p	RLK-Pelle_LRR-XI-1	2	3771	2	3684	1	85	2	3049	1	444	1	189
Vigun07g157400	Vigun07g157400.1.p	RLK-Pelle_LRR-XI-1	2	3936	2	3721	1	213	2	3088	1	69	1	562
Vigun07g187600	Vigun07g187600.1.p	RLK-Pelle_LRR-XI-1	2	4428	2	4314	1	112	2	3265	1	714	1	333
Vigun07g212300	Vigun07g212300.1.p	RLK-Pelle_LRR-XI-1	2	4814	3	4467	2	343	2	3244	1	632	2	589
Vigun08g173200	Vigun08g173200.1.p	RLK-Pelle_LRR-XI-1	2	3552	2	3457	1	93	2	3076	1	141	1	238
Vigun08g173500	Vigun08g173500.1.p	RLK-Pelle_LRR-XI-1	2	3781	2	3682	1	97	2	3268	1	172	1	240
Vigun08g186400	Vigun08g186400.1.p	RLK-Pelle_LRR-XI-1	2	4978	2	3901	1	1075	2	2947	1	458	1	494
Vigun08g212500	Vigun08g212500.1.p	RLK-Pelle_LRR-XI-1	2	4352	2	4242	1	108	2	3271	1	256	1	713
Vigun09g018000	Vigun09g018000.1.p	RLK-Pelle_LRR-XI-1	2	4958	2	4739	1	217	2	3781	1	678	1	278
Vigun09g055100	Vigun09g055100.1.p	RLK-Pelle_LRR-XI-1	2	3702	2	3577	1	123	2	2884	1	459	1	232
Vigun09g154600	Vigun09g154600.1.p	RLK-Pelle_LRR-XI-1	2	4199	2	3836	1	361	2	3268	1	310	1	256
Vigun09g187800	Vigun09g187800.1.p	RLK-Pelle_LRR-XI-1	2	3734	2	3651	1	81	2	2944	1	305	1	400
Vigun09g187900	Vigun09g187900.1.p	RLK-Pelle_LRR-XI-1	2	4096	2	3605	1	489	2	2890	1	296	1	417
Vigun09g189800	Vigun09g189800.1.p	RLK-Pelle_LRR-XI-1	2	4771	2	4682	1	87	2	3055	1	1481	1	144
Vigun10g110000	Vigun10g110000.2.p	RLK-Pelle_LRR-XI-1	2	3691	6	3122	5	559	6	2706	1	15	1	399
Vigun10g110100	Vigun10g110100.1.p	RLK-Pelle_LRR-XI-1	2	3766	6	2984	5	772	6	2688	1	77	1	217
Vigun10g110200	Vigun10g110200.1.p	RLK-Pelle_LRR-XI-1	2	7341	6	2382	5	4949	6	2382	0	0	0	0
Vigun10g110300	Vigun10g110300.1.p	RLK-Pelle_LRR-XI-1	2	3315	6	2797	5	508	6	2307	1	21	1	467
Vigun10g110400	Vigun10g110400.1.p	RLK-Pelle_LRR-XI-1	2	2899	4	2549	3	344	3	2157	1	21	2	369
Vigun10g110500	Vigun10g110500.2.p	RLK-Pelle_LRR-XI-1	2	3309	3	3106	2	199	3	2490	1	417	1	197
Vigun10g110700	Vigun10g110700.2.p	RLK-Pelle_LRR-XI-1	2	1008	2	909	1	97	2	664	1	87	1	156
Vigun10g110800	Vigun10g110800.1.p	RLK-Pelle_LRR-XI-1	2	9467	3	9265	2	198	3	2496	1	16	1	6751
Vigun10g110900	Vigun10g110900.1.p	RLK-Pelle_LRR-XI-1	2	2796	3	2106	2	686	3	2106	0	0	0	0
Vigun10g111100	Vigun10g111100.2.p	RLK-Pelle_LRR-XI-1	2	2455	4	1811	3	638	4	1811	0	0	0	0
Vigun11g038700	Vigun11g038700.1.p	RLK-Pelle_LRR-XI-1	2	3462	2	3362	1	98	2	3097	0	0	1	264
Vigun11g047400	Vigun11g047400.1.p	RLK-Pelle_LRR-XI-1	2	4222	2	3749	1	471	2	3328	1	324	1	95
Vigun11g099500	Vigun11g099500.1.p	RLK-Pelle_LRR-XI-1	2	3581	2	3415	1	164	2	2959	1	186	1	268
Vigun11g178500	Vigun11g178500.1.p	RLK-Pelle_LRR-XI-1	2	3820	2	3619	1	199	2	2998	1	276	1	343
Vigun11g218200	Vigun11g218200.1.p	RLK-Pelle_LRR-XI-1	2	3691	2	3298	1	391	2	2827	1	280	1	189
Vigun11g218400	Vigun11g218400.1.p	RLK-Pelle_LRR-XI-1	2	3946	2	3745	1	199	2	2920	1	68	1	755
Vigun11g219200	Vigun11g219200.1.p	RLK-Pelle_LRR-XI-1	2	5296	2	4798	1	496	2	3058	1	1532	1	206
Vigun11g223600	Vigun11g223600.1.p	RLK-Pelle_LRR-XI-1	2	8025	9	5584	8	2425	2	2923	8	2397	1	262
Vigun05g020600	Vigun05g020600.1.p	RLK-Pelle_LRR-XI-2	2	3428	2	2796	1	630	2	1219	1	1079	1	496
Vigun09g096400	Vigun09g096400.1.p	RLK-Pelle_LRR-XI-2	2	2290	1	2290	0	0	1	1868	1	116	1	304
Vigun02g085100	Vigun02g085100.1.p	RLK-Pelle_LRR-XII-1	2	4311	5	2866	4	1437	5	2866	0	0	0	0
Vigun02g085150	Vigun02g085150.1.p	RLK-Pelle_LRR-XII-1	2	1237	2	1126	1	109	2	1126	0	0	0	0
Vigun02g085200	Vigun02g085200.1.p	RLK-Pelle_LRR-XII-1	2	11331	3	3048	2	8279	3	3048	0	0	0	0
Vigun02g085300	Vigun02g085300.1.p	RLK-Pelle_LRR-XII-1	2	3826	3	3404	2	418	3	3081	1	9	1	312
Vigun02g103200	Vigun02g103200.1.p	RLK-Pelle_LRR-XII-1	2	4109	3	3210	2	895	3	3093	0	0	1	116
Vigun02g104600	Vigun02g104600.1.p	RLK-Pelle_LRR-XII-1	2	3163	2	3046	1	115	2	3046	0	0	0	0
Vigun02g105900	Vigun02g105900.1.p	RLK-Pelle_LRR-XII-1	2	4034	3	3644	2	386	3	3069	1	202	1	371
Vigun02g106700	Vigun02g106700.1.p	RLK-Pelle_LRR-XII-1	2	3462	2	3354	1	106	2	3085	1	115	1	152
Vigun02g107100	Vigun02g107100.1.p	RLK-Pelle_LRR-XII-1	2	3829	3	3511	2	314	3	3165	1	34	1	310
Vigun03g084000	Vigun03g084000.1.p	RLK-Pelle_LRR-XII-1	2	3887	2	3776	1	109	2	3076	1	487	1	211
Vigun03g084100	Vigun03g084100.1.p	RLK-Pelle_LRR-XII-1	2	3500	2	3389	1	109	2	3085	1	7	1	295
Vigun03g145600	Vigun03g145600.1.p	RLK-Pelle_LRR-XII-1	2	4855	2	4467	1	386	2	3493	1	635	1	337
Vigun03g373900	Vigun03g373900.1.p	RLK-Pelle_LRR-XII-1	2	4071	2	3856	1	213	2	2923	1	605	1	326
Vigun05g095400	Vigun05g095400.2.p	RLK-Pelle_LRR-XII-1	2	4623	4	3618	3	999	2	2311	3	1207	1	98
Vigun05g103400	Vigun05g103400.1.p	RLK-Pelle_LRR-XII-1	2	3130	3	3012	2	114	3	3012	0	0	0	0
Vigun05g183100	Vigun05g183100.1.p	RLK-Pelle_LRR-XII-1	2	3435	2	3325	1	108	2	3082	0	0	1	242
Vigun05g300900	Vigun05g300900.1.p	RLK-Pelle_LRR-XII-1	2	3628	3	3419	2	205	3	2832	1	283	1	302
Vigun08g158400	Vigun08g158400.1.p	RLK-Pelle_LRR-XII-1	2	3155	2	3040	1	113	2	3040	0	0	0	0
Vigun08g158500	Vigun08g158500.1.p	RLK-Pelle_LRR-XII-1	2	3468	2	3313	1	153	2	3070	1	11	1	230
Vigun08g158600	Vigun08g158600.1.p	RLK-Pelle_LRR-XII-1	2	3469	3	3173	2	292	3	2292	1	759	1	120
Vigun08g158650	Vigun08g158650.1.p	RLK-Pelle_LRR-XII-1	2	2311	3	2112	2	195	3	2112	0	0	0	0
Vigun08g158900	Vigun08g158900.1.p	RLK-Pelle_LRR-XII-1	2	3449	2	3334	1	113	2	3052	0	0	1	281
Vigun08g159000	Vigun08g159000.1.p	RLK-Pelle_LRR-XII-1	2	3251	3	2835	2	412	3	2835	0	0	0	0
Vigun08g159100	Vigun08g159100.1.p	RLK-Pelle_LRR-XII-1	2	3318	2	3203	1	113	2	3052	0	0	1	150
Vigun08g159200	Vigun08g159200.1.p	RLK-Pelle_LRR-XII-1	2	3639	2	3524	1	113	2	3052	1	189	1	281
Vigun08g159300	Vigun08g159300.2.p	RLK-Pelle_LRR-XII-1	2	3350	3	3098	2	248	3	2772	1	216	1	108
Vigun08g159400	Vigun08g159400.1.p	RLK-Pelle_LRR-XII-1	2	5170	4	3062	3	2102	4	3062	0	0	0	0
Vigun08g159500	Vigun08g159500.1.p	RLK-Pelle_LRR-XII-1	2	3530	2	3375	1	153	2	3070	1	111	1	192
Vigun08g159600	Vigun08g159600.1.p	RLK-Pelle_LRR-XII-1	2	3419	2	3304	1	113	2	3055	1	104	1	143
Vigun08g159700	Vigun08g159700.1.p	RLK-Pelle_LRR-XII-1	2	3734	2	3547	1	185	2	3106	1	116	1	323
Vigun09g054500	Vigun09g054500.1.p	RLK-Pelle_LRR-XII-1	2	3549	3	3322	2	223	3	3105	0	0	1	216
Vigun09g142300	Vigun09g142300.1.p	RLK-Pelle_LRR-XII-1	2	3284	2	3181	1	101	2	2989	1	38	1	152
Vigun09g142500	Vigun09g142500.1.p	RLK-Pelle_LRR-XII-1	2	3346	2	3212	1	132	2	2833	1	6	1	371
Vigun09g142700	Vigun09g142700.1.p	RLK-Pelle_LRR-XII-1	2	3518	2	3392	1	124	2	2980	1	182	1	228
Vigun10g042400	Vigun10g042400.1.p	RLK-Pelle_LRR-XII-1	2	3786	3	2931	2	851	3	2931	0	0	0	0
Vigun10g042900	Vigun10g042900.1.p	RLK-Pelle_LRR-XII-1	2	3996	3	3473	2	519	3	3036	0	0	1	436
Vigun02g084901	Vigun02g084901.1.p	RLK-Pelle_LRR-XII-1	4	13341	3	5646	2	7691	3	5646	0	0	0	0
Vigun02g105200	Vigun02g105200.1.p	RLK-Pelle_LRR-XIIIa	2	8965	14	2778	13	6161	13	1775	2	350	1	651
Vigun03g332600	Vigun03g332600.1.p	RLK-Pelle_LRR-XIIIa	2	4278	13	2330	12	1924	13	1799	1	241	1	288
Vigun09g078800	Vigun09g078800.1.p	RLK-Pelle_LRR-XIIIa	2	4648	13	2760	12	1864	13	1802	1	585	1	371
Vigun04g165900	Vigun04g165900.1.p	RLK-Pelle_LRR-XIIIb	2	8121	27	3840	26	4229	27	2943	1	440	1	455
Vigun07g233500	Vigun07g233500.1.p	RLK-Pelle_LRR-XIIIb	2	7725	27	3655	26	4018	27	2943	1	425	1	285
Vigun08g040500	Vigun08g040500.1.p	RLK-Pelle_LRR-XIIIb	2	8461	27	4532	26	3877	27	2913	1	713	1	904
Vigun09g220200	Vigun09g220200.1.p	RLK-Pelle_LRR-XIIIb	2	7710	27	3723	26	3935	27	2907	1	508	1	306
Vigun08g015600	Vigun08g015600.1.p	RLK-Pelle_LRR-XIV	2	5032	5	4086	4	938	4	2573	2	859	1	652
Vigun09g265300	Vigun09g265300.1.p	RLK-Pelle_LRR-XIV	2	5574	5	3977	4	1589	4	2717	2	792	1	466
Vigun01g080500	Vigun01g080500.1.p	RLK-Pelle_LRR-XV	2	4698	2	4116	1	580	1	3167	1	246	2	701
Vigun04g060200	Vigun04g060200.1.p	RLK-Pelle_LRR-XV	2	3898	1	3898	0	0	1	3476	1	158	1	262
Vigun04g060300	Vigun04g060300.1.p	RLK-Pelle_LRR-XV	2	3922	1	3922	0	0	1	3410	1	193	1	317
Vigun02g080500	Vigun02g080500.1.p	RLK-Pelle_LysM	2	3788	10	2036	9	1734	10	1850	1	41	1	143
Vigun02g136300	Vigun02g136300.1.p	RLK-Pelle_LysM	2	2381	1	2381	0	0	1	1892	1	173	1	314
Vigun02g136400	Vigun02g136400.2.p	RLK-Pelle_LysM	2	1793	1	1793	0	0	1	1793	0	0	0	0
Vigun03g232900	Vigun03g232900.1.p	RLK-Pelle_LysM	2	3095	10	1902	9	1175	10	1835	0	0	1	66
Vigun05g246300	Vigun05g246300.1.p	RLK-Pelle_LysM	2	1325	1	1325	0	0	1	1325	0	0	0	0
Vigun05g280500	Vigun05g280500.1.p	RLK-Pelle_LysM	2	5143	11	3316	10	1807	11	1960	1	1048	1	306
Vigun06g010700	Vigun06g010700.2.p	RLK-Pelle_LysM	2	7920	12	2306	11	5592	12	1848	1	210	1	246
Vigun06g158300	Vigun06g158300.1.p	RLK-Pelle_LysM	2	6354	12	2709	11	3623	12	1857	1	671	1	179
Vigun07g001200	Vigun07g001200.1.p	RLK-Pelle_LysM	2	4115	2	2782	1	1331	2	1891	1	272	1	617
Vigun07g200400	Vigun07g200400.1.p	RLK-Pelle_LysM	2	1295	2	1261	1	32	2	1261	0	0	0	0
Vigun08g018600	Vigun08g018600.1.p	RLK-Pelle_LysM	2	2271	1	2271	0	0	1	1910	1	190	1	169
Vigun08g173900	Vigun08g173900.1.p	RLK-Pelle_LysM	2	2755	1	2755	0	0	1	1979	1	283	1	491
Vigun08g175200	Vigun08g175200.1.p	RLK-Pelle_LysM	2	3848	11	2145	10	1683	11	1822	1	183	1	138
Vigun08g175300	Vigun08g175300.1.p	RLK-Pelle_LysM	2	4317	12	2346	11	1949	12	1872	1	357	1	115
Vigun10g179100	Vigun10g179100.1.p	RLK-Pelle_LysM	2	6057	11	3026	10	3011	11	1987	1	603	1	434
Vigun11g139950	Vigun11g139950.1.p	RLK-Pelle_LysM	2	1892	1	1892	0	0	1	1892	0	0	0	0
Vigun02g025400	Vigun02g025400.1.p	RLK-Pelle_PERK-1	2	4430	9	2846	8	1568	9	2319	1	12	1	513
Vigun02g077500	Vigun02g077500.1.p	RLK-Pelle_PERK-1	2	5530	7	3648	6	1870	7	2315	1	571	1	760
Vigun02g132500	Vigun02g132500.1.p	RLK-Pelle_PERK-1	2	4760	8	3221	7	1525	8	1891	1	667	1	661
Vigun03g221300	Vigun03g221300.1.p	RLK-Pelle_PERK-1	2	3502	8	2377	7	1111	8	1642	1	487	1	246
Vigun03g236500	Vigun03g236500.1.p	RLK-Pelle_PERK-1	2	5467	8	3471	7	1982	8	2560	1	493	1	416
Vigun03g267700	Vigun03g267700.1.p	RLK-Pelle_PERK-1	2	3940	9	2537	8	1387	8	1771	2	258	1	506
Vigun04g014700	Vigun04g014700.1.p	RLK-Pelle_PERK-1	2	4928	8	3391	7	1523	8	2008	1	254	1	1127
Vigun05g022500	Vigun05g022500.2.p	RLK-Pelle_PERK-1	2	4222	8	2035	7	2173	8	2035	0	0	0	0
Vigun09g264900	Vigun09g264900.1.p	RLK-Pelle_PERK-1	2	4139	9	2498	8	1625	8	1879	2	272	1	345
Vigun10g183600	Vigun10g183600.1.p	RLK-Pelle_PERK-1	2	5384	8	2839	7	2531	8	1675	1	400	1	762
Vigun01g013300	Vigun01g013300.1.p	RLK-Pelle_PERK-2	2	0	0	0	0	0	0	0	0	0	0	0
Vigun01g013350	Vigun01g013350.1.p	RLK-Pelle_PERK-2	2	0	0	0	0	0	0	0	0	0	0	0
Vigun01g013400	Vigun01g013400.1.p	RLK-Pelle_PERK-2	2	0	0	0	0	0	0	0	0	0	0	0
Vigun01g013500	Vigun01g013500.2.p	RLK-Pelle_PERK-2	2	0	0	0	0	0	0	0	0	0	0	0
Vigun03g029900	Vigun03g029900.1.p	RLK-Pelle_PERK-2	2	4610	9	3216	8	1378	9	2022	1	814	1	378
Vigun04g003100	Vigun04g003100.1.p	RLK-Pelle_PERK-2	2	3397	9	2377	8	1004	9	1914	1	279	1	182
Vigun05g276800	Vigun05g276800.1.p	RLK-Pelle_PERK-2	2	6492	11	4189	10	2283	9	2088	3	1218	1	881
Vigun08g019700	Vigun08g019700.1.p	RLK-Pelle_PERK-2	2	7001	8	3262	7	3725	8	2188	1	339	1	733
Vigun09g157600	Vigun09g157600.1.p	RLK-Pelle_PERK-2	2	3870	10	2383	9	1469	10	2159	1	20	1	202
Vigun10g174600	Vigun10g174600.1.p	RLK-Pelle_PERK-2	2	6943	11	4603	10	2320	9	2244	3	1388	1	969
Vigun11g023000	Vigun11g023000.2.p	RLK-Pelle_PERK-2	2	5057	8	3062	7	1981	7	1733	2	1328	0	0
Vigun06g024100	Vigun06g024100.3.p	RLK-Pelle_PERK-2	6	11128	16	4645	15	6453	16	4526	0	0	1	118
Vigun01g128800	Vigun01g128800.1.p	RLK-Pelle_RKF3	2	2519	1	2519	0	0	1	1913	1	328	1	276
Vigun01g129000	Vigun01g129000.1.p	RLK-Pelle_RKF3	2	2388	1	2388	0	0	1	1685	1	282	1	419
Vigun03g086100	Vigun03g086100.1.p	RLK-Pelle_RKF3	2	3498	2	2896	1	600	1	1997	1	236	2	661
Vigun06g233300	Vigun06g233300.1.p	RLK-Pelle_RKF3	2	3599	2	2974	1	623	2	1957	1	449	1	566
Vigun07g114300	Vigun07g114300.1.p	RLK-Pelle_RKF3	2	1874	1	1874	0	0	1	1874	0	0	0	0
Vigun08g074000	Vigun08g074000.1.p	RLK-Pelle_RKF3	2	2607	1	2607	0	0	1	1853	1	376	1	376
Vigun08g074100	Vigun08g074100.1.p	RLK-Pelle_RKF3	2	2001	1	2001	0	0	1	1829	1	16	1	154
Vigun08g074500	Vigun08g074500.1.p	RLK-Pelle_RKF3	2	1793	1	1793	0	0	1	1793	0	0	0	0
Vigun08g074600	Vigun08g074600.1.p	RLK-Pelle_RKF3	2	1850	1	1850	0	0	1	1850	0	0	0	0
Vigun05g086600	Vigun05g086600.1.p	RLK-Pelle_RLCK-II	2	5462	5	2354	4	3100	4	1640	2	303	1	409
Vigun10g098500	Vigun10g098500.1.p	RLK-Pelle_RLCK-II	2	3700	5	2579	4	1113	4	1802	2	558	1	217
Vigun03g361100	Vigun03g361100.1.p	RLK-Pelle_RLCK-IV	2	7418	7	2743	6	4663	7	1493	1	812	1	436
Vigun06g074500	Vigun06g074500.1.p	RLK-Pelle_RLCK-IV	2	3478	6	2061	5	1407	6	1365	1	346	1	348
Vigun08g117100	Vigun08g117100.1.p	RLK-Pelle_RLCK-IV	2	4242	6	2161	5	2071	6	1377	1	335	1	447
Vigun10g131500	Vigun10g131500.1.p	RLK-Pelle_RLCK-IV	2	3708	6	2092	5	1606	6	1320	1	186	1	584
Vigun01g080700	Vigun01g080700.1.p	RLK-Pelle_RLCK-IXa	2	3108	7	1637	6	1459	7	1130	1	70	1	435
Vigun05g248800	Vigun05g248800.1.p	RLK-Pelle_RLCK-IXa	2	2735	9	1598	8	1121	9	1419	0	0	1	178
Vigun01g009500	Vigun01g009500.1.p	RLK-Pelle_RLCK-IXb	2	0	0	0	0	0	0	0	0	0	0	0
Vigun03g031600	Vigun03g031600.2.p	RLK-Pelle_RLCK-IXb	2	4362	10	2959	9	1385	10	2318	1	303	1	336
Vigun03g394100	Vigun03g394100.1.p	RLK-Pelle_RLCK-IXb	2	8314	10	2907	9	5389	10	2324	1	162	1	419
Vigun04g001100	Vigun04g001100.1.p	RLK-Pelle_RLCK-IXb	2	3712	9	2971	8	725	9	2433	1	136	1	400
Vigun05g064700	Vigun05g064700.1.p	RLK-Pelle_RLCK-IXb	2	6580	9	4016	8	2548	9	2646	1	930	1	438
Vigun05g257900	Vigun05g257900.1.p	RLK-Pelle_RLCK-IXb	2	4710	7	3384	6	1314	7	2468	1	397	1	517
Vigun05g271900	Vigun05g271900.2.p	RLK-Pelle_RLCK-IXb	2	3357	6	2590	5	757	6	1647	1	192	1	749
Vigun05g303800	Vigun05g303800.2.p	RLK-Pelle_RLCK-IXb	2	4707	10	2866	9	1823	10	2357	1	118	1	389
Vigun07g224300	Vigun07g224300.1.p	RLK-Pelle_RLCK-IXb	2	8449	9	3055	8	5378	9	2199	1	408	1	446
Vigun08g048700	Vigun08g048700.1.p	RLK-Pelle_RLCK-IXb	2	3842	8	2541	7	1287	8	2329	0	0	1	211
Vigun08g065500	Vigun08g065500.1.p	RLK-Pelle_RLCK-IXb	2	5880	10	3269	9	2593	10	2309	1	634	1	324
Vigun09g199600	Vigun09g199600.1.p	RLK-Pelle_RLCK-IXb	2	7300	10	3472	9	3810	10	2345	1	716	1	409
Vigun09g223500	Vigun09g223500.1.p	RLK-Pelle_RLCK-IXb	2	3565	8	2646	7	905	8	2134	1	159	1	351
Vigun10g130100	Vigun10g130100.3.p	RLK-Pelle_RLCK-IXb	2	5327	10	3167	9	2142	10	2639	1	246	1	280
Vigun10g168400	Vigun10g168400.1.p	RLK-Pelle_RLCK-IXb	2	4119	8	2346	7	1759	8	2194	1	36	1	114
Vigun10g199500	Vigun10g199500.15.p	RLK-Pelle_RLCK-IXb	2	5256	10	2834	9	2404	10	2483	1	293	1	56
Vigun11g155200	Vigun11g155200.1.p	RLK-Pelle_RLCK-IXb	2	5199	7	3164	6	2023	7	2318	1	290	1	554
Vigun09g025000	Vigun09g025000.1.p	RLK-Pelle_RLCK-Os	2	2034	2	1922	1	110	2	1276	1	508	1	136
Vigun09g025100	Vigun09g025100.1.p	RLK-Pelle_RLCK-Os	2	2005	2	1586	1	417	2	1204	1	71	1	309
Vigun09g025200	Vigun09g025200.1.p	RLK-Pelle_RLCK-Os	2	2534	2	1977	1	555	2	1423	1	173	1	379
Vigun09g025300	Vigun09g025300.1.p	RLK-Pelle_RLCK-Os	2	1112	1	1112	0	0	1	1112	0	0	0	0
Vigun09g025400	Vigun09g025400.1.p	RLK-Pelle_RLCK-Os	2	1654	2	1541	1	111	2	1240	1	116	1	183
Vigun09g025500	Vigun09g025500.2.p	RLK-Pelle_RLCK-Os	2	2256	2	2150	1	104	2	1252	1	715	1	181
Vigun09g025600	Vigun09g025600.1.p	RLK-Pelle_RLCK-Os	2	1644	2	1524	1	118	2	1246	1	18	1	258
Vigun01g207000	Vigun01g207000.1.p	RLK-Pelle_RLCK-V	2	4277	8	2637	7	1626	7	1460	2	649	1	526
Vigun02g144800	Vigun02g144800.1.p	RLK-Pelle_RLCK-V	2	3512	7	2750	6	750	7	1496	1	319	1	933
Vigun03g407800	Vigun03g407800.2.p	RLK-Pelle_RLCK-V	2	3956	8	2067	7	1875	8	1531	1	78	1	456
Vigun05g061600	Vigun05g061600.1.p	RLK-Pelle_RLCK-V	2	4558	7	2806	6	1740	7	1454	1	447	1	903
Vigun06g039600	Vigun06g039600.1.p	RLK-Pelle_RLCK-V	2	4826	8	2921	7	1891	7	1526	2	759	1	634
Vigun07g136400	Vigun07g136400.1.p	RLK-Pelle_RLCK-V	2	5070	8	2483	7	2573	7	1517	2	620	1	344
Vigun08g192800	Vigun08g192800.2.p	RLK-Pelle_RLCK-V	2	6575	9	3666	8	2893	7	1499	2	928	2	1237
Vigun09g045800	Vigun09g045800.1.p	RLK-Pelle_RLCK-V	2	4151	8	2042	7	2095	7	1499	2	71	1	470
Vigun09g265200	Vigun09g265200.1.p	RLK-Pelle_RLCK-V	2	3755	7	1960	6	1783	7	1328	1	241	1	389
Vigun10g133700	Vigun10g133700.1.p	RLK-Pelle_RLCK-V	2	4368	7	2574	6	1782	7	1457	1	214	1	901
Vigun11g175200	Vigun11g175200.1.p	RLK-Pelle_RLCK-V	2	4139	7	2407	6	1720	7	1370	1	717	1	318
Vigun01g128700	Vigun01g128700.1.p	RLK-Pelle_RLCK-VI	2	3559	7	2499	6	1048	7	1211	1	1036	1	250
Vigun01g216500	Vigun01g216500.1.p	RLK-Pelle_RLCK-VI	2	2741	6	1530	5	1201	6	1530	0	0	0	0
Vigun02g085800	Vigun02g085800.1.p	RLK-Pelle_RLCK-VI	2	5053	8	2127	7	2912	7	1298	2	431	1	396
Vigun03g229300	Vigun03g229300.1.p	RLK-Pelle_RLCK-VI	2	3394	7	2609	6	773	7	1433	1	598	1	576
Vigun03g379500	Vigun03g379500.2.p	RLK-Pelle_RLCK-VI	2	3306	10	2178	9	1110	10	1823	1	292	1	61
Vigun03g384200	Vigun03g384200.1.p	RLK-Pelle_RLCK-VI	2	4350	7	1982	6	2356	7	1127	1	439	1	414
Vigun06g106100	Vigun06g106100.1.p	RLK-Pelle_RLCK-VI	2	7232	9	2320	8	4896	8	1258	2	650	1	410
Vigun06g172500	Vigun06g172500.1.p	RLK-Pelle_RLCK-VI	2	3626	9	2450	8	1160	9	1473	1	408	1	567
Vigun07g114400	Vigun07g114400.1.p	RLK-Pelle_RLCK-VI	2	4150	7	2782	6	1356	7	1226	1	881	1	673
Vigun07g150100	Vigun07g150100.2.p	RLK-Pelle_RLCK-VI	2	3518	9	1830	8	1672	9	1431	1	277	1	120
Vigun08g072500	Vigun08g072500.1.p	RLK-Pelle_RLCK-VI	2	4060	10	2804	9	1238	10	2207	1	262	1	333
Vigun08g146800	Vigun08g146800.1.p	RLK-Pelle_RLCK-VI	2	2768	6	2199	5	559	6	1524	1	464	1	209
Vigun09g024800	Vigun09g024800.1.p	RLK-Pelle_RLCK-VI	2	3742	7	1672	6	2058	7	1109	1	220	1	341
Vigun09g117000	Vigun09g117000.1.p	RLK-Pelle_RLCK-VI	2	3770	10	2804	9	948	10	2078	1	294	1	430
Vigun09g160800	Vigun09g160800.1.p	RLK-Pelle_RLCK-VI	2	4113	10	3012	9	1083	10	2252	1	238	1	520
Vigun11g187200	Vigun11g187200.1.p	RLK-Pelle_RLCK-VI	2	4599	11	3011	10	1568	10	1961	2	809	1	239
Vigun01g074300	Vigun01g074300.1.p	RLK-Pelle_RLCK-VIIa-1	2	4938	5	2776	4	2154	5	1258	1	545	1	971
Vigun01g155900	Vigun01g155900.1.p	RLK-Pelle_RLCK-VIIa-1	2	3579	5	2571	4	1000	5	1135	1	1011	1	423
Vigun05g001300	Vigun05g001300.1.p	RLK-Pelle_RLCK-VIIa-1	2	4735	6	2631	5	2094	5	1297	1	443	2	889
Vigun05g127500	Vigun05g127500.1.p	RLK-Pelle_RLCK-VIIa-1	2	2974	5	2197	4	769	5	1300	1	441	1	454
Vigun05g252700	Vigun05g252700.1.p	RLK-Pelle_RLCK-VIIa-1	2	3478	5	1893	4	1577	5	1357	1	310	1	224
Vigun06g046200	Vigun06g046200.1.p	RLK-Pelle_RLCK-VIIa-1	2	3621	5	1926	4	1687	5	1240	1	409	1	275
Vigun06g119300	Vigun06g119300.3.p	RLK-Pelle_RLCK-VIIa-1	2	2860	7	1906	6	942	7	1157	1	57	1	690
Vigun06g163200	Vigun06g163200.1.p	RLK-Pelle_RLCK-VIIa-1	2	2479	5	1853	4	618	5	1162	1	365	1	324
Vigun06g175700	Vigun06g175700.1.p	RLK-Pelle_RLCK-VIIa-1	2	6138	5	2271	4	3859	5	1540	1	548	1	181
Vigun07g078500	Vigun07g078500.1.p	RLK-Pelle_RLCK-VIIa-1	2	3520	5	1877	4	1635	5	1144	1	325	1	406
Vigun07g161000	Vigun07g161000.1.p	RLK-Pelle_RLCK-VIIa-1	2	3156	5	2652	4	496	5	1660	1	354	1	636
Vigun07g297600	Vigun07g297600.1.p	RLK-Pelle_RLCK-VIIa-1	2	5372	5	2114	4	3250	5	1414	1	315	1	383
Vigun08g001300	Vigun08g001300.1.p	RLK-Pelle_RLCK-VIIa-1	2	3110	3	1818	2	1288	2	1057	1	222	2	537
Vigun08g197000	Vigun08g197000.1.p	RLK-Pelle_RLCK-VIIa-1	2	3132	5	1915	4	1209	5	1114	1	490	1	309
Vigun09g260500	Vigun09g260500.2.p	RLK-Pelle_RLCK-VIIa-1	2	4759	5	2362	4	2389	5	1120	1	485	1	755
Vigun11g149200	Vigun11g149200.1.p	RLK-Pelle_RLCK-VIIa-1	2	3656	5	2379	4	1269	5	1249	1	373	1	755
Vigun01g217400	Vigun01g217400.1.p	RLK-Pelle_RLCK-VIIa-2	2	2578	6	1167	5	1401	6	1167	0	0	0	0
Vigun02g063600	Vigun02g063600.1.p	RLK-Pelle_RLCK-VIIa-2	2	3107	6	1779	5	1318	6	1227	1	320	1	230
Vigun02g064800	Vigun02g064800.1.p	RLK-Pelle_RLCK-VIIa-2	2	4427	6	2638	5	1779	6	1452	1	684	1	500
Vigun02g065100	Vigun02g065100.1.p	RLK-Pelle_RLCK-VIIa-2	2	4446	6	2562	5	1874	6	1452	1	522	1	586
Vigun02g105600	Vigun02g105600.1.p	RLK-Pelle_RLCK-VIIa-2	2	3380	5	1535	4	1837	5	1258	1	83	1	192
Vigun02g114000	Vigun02g114000.1.p	RLK-Pelle_RLCK-VIIa-2	2	3175	6	1962	5	1203	6	1221	1	176	1	563
Vigun02g114100	Vigun02g114100.1.p	RLK-Pelle_RLCK-VIIa-2	2	3298	6	1582	5	1706	6	1080	1	152	1	348
Vigun02g159900	Vigun02g159900.1.p	RLK-Pelle_RLCK-VIIa-2	2	2306	4	1829	3	471	4	1133	1	337	1	357
Vigun03g032000	Vigun03g032000.1.p	RLK-Pelle_RLCK-VIIa-2	2	5516	6	2007	5	3499	6	1155	1	338	1	512
Vigun03g088700	Vigun03g088700.1.p	RLK-Pelle_RLCK-VIIa-2	2	6289	6	1981	5	4298	6	1146	1	497	1	336
Vigun03g211400	Vigun03g211400.1.p	RLK-Pelle_RLCK-VIIa-2	2	3289	6	1782	5	1497	6	1176	1	201	1	403
Vigun03g241900	Vigun03g241900.3.p	RLK-Pelle_RLCK-VIIa-2	2	3192	7	1223	6	1957	6	1044	2	132	1	45
Vigun03g250200	Vigun03g250200.1.p	RLK-Pelle_RLCK-VIIa-2	2	4242	6	1798	5	2434	6	1191	1	260	1	345
Vigun03g250300	Vigun03g250300.2.p	RLK-Pelle_RLCK-VIIa-2	2	3230	7	1639	6	1579	7	1235	1	89	1	313
Vigun03g250500	Vigun03g250500.1.p	RLK-Pelle_RLCK-VIIa-2	2	3061	6	1760	5	1291	6	1128	1	213	1	417
Vigun03g251300	Vigun03g251300.1.p	RLK-Pelle_RLCK-VIIa-2	2	2576	6	1409	5	1157	6	1131	1	108	1	168
Vigun03g296400	Vigun03g296400.1.p	RLK-Pelle_RLCK-VIIa-2	2	3025	4	2111	3	908	4	1136	1	447	1	526
Vigun03g334500	Vigun03g334500.1.p	RLK-Pelle_RLCK-VIIa-2	2	3118	6	1588	5	1520	6	1125	1	200	1	261
Vigun03g359100	Vigun03g359100.1.p	RLK-Pelle_RLCK-VIIa-2	2	3711	6	2115	5	1586	6	1299	1	370	1	444
Vigun03g389700	Vigun03g389700.1.p	RLK-Pelle_RLCK-VIIa-2	2	2078	6	1496	5	572	6	1269	1	113	1	112
Vigun03g389800	Vigun03g389800.1.p	RLK-Pelle_RLCK-VIIa-2	2	2846	6	1928	5	908	6	1281	1	65	1	580
Vigun03g398100	Vigun03g398100.1.p	RLK-Pelle_RLCK-VIIa-2	2	2821	5	2321	4	492	5	1414	1	538	1	367
Vigun04g049400	Vigun04g049400.1.p	RLK-Pelle_RLCK-VIIa-2	2	4096	6	2625	5	1461	6	1464	1	642	1	517
Vigun04g050800	Vigun04g050800.1.p	RLK-Pelle_RLCK-VIIa-2	2	3840	7	1607	6	2221	6	1434	2	48	1	123
Vigun05g045200	Vigun05g045200.1.p	RLK-Pelle_RLCK-VIIa-2	2	4058	6	2458	5	1590	6	1422	1	522	1	512
Vigun05g080800	Vigun05g080800.1.p	RLK-Pelle_RLCK-VIIa-2	2	3591	6	2084	5	1497	6	1311	1	236	1	535
Vigun05g118900	Vigun05g118900.1.p	RLK-Pelle_RLCK-VIIa-2	2	3430	7	2030	6	1388	6	1227	2	248	1	553
Vigun05g258500	Vigun05g258500.1.p	RLK-Pelle_RLCK-VIIa-2	2	3464	7	2377	6	1075	7	1634	1	220	1	521
Vigun06g027100	Vigun06g027100.1.p	RLK-Pelle_RLCK-VIIa-2	2	2548	6	1799	5	739	6	1146	1	294	1	357
Vigun07g075100	Vigun07g075100.1.p	RLK-Pelle_RLCK-VIIa-2	2	4409	5	2532	4	1869	5	1378	1	544	1	608
Vigun08g048500	Vigun08g048500.2.p	RLK-Pelle_RLCK-VIIa-2	2	2794	5	2011	4	775	5	1156	1	205	1	648
Vigun08g148000	Vigun08g148000.1.p	RLK-Pelle_RLCK-VIIa-2	2	3618	6	1920	5	1688	6	1209	1	548	1	161
Vigun08g179800	Vigun08g179800.3.p	RLK-Pelle_RLCK-VIIa-2	2	3060	6	1465	5	1585	6	1179	1	150	1	134
Vigun08g223900	Vigun08g223900.1.p	RLK-Pelle_RLCK-VIIa-2	2	3129	6	1879	5	1240	6	1401	1	97	1	379
Vigun09g038600	Vigun09g038600.1.p	RLK-Pelle_RLCK-VIIa-2	2	2753	5	2244	4	501	5	1405	1	358	1	479
Vigun09g219600	Vigun09g219600.2.p	RLK-Pelle_RLCK-VIIa-2	2	2923	5	2238	4	677	5	1150	1	569	1	517
Vigun09g260400	Vigun09g260400.1.p	RLK-Pelle_RLCK-VIIa-2	2	3983	6	2224	5	1749	6	1152	1	869	1	201
Vigun10g016800	Vigun10g016800.2.p	RLK-Pelle_RLCK-VIIa-2	2	5320	6	2074	5	3236	4	1277	3	430	1	365
Vigun10g067200	Vigun10g067200.1.p	RLK-Pelle_RLCK-VIIa-2	2	3739	6	1957	5	1772	6	1239	1	486	1	230
Vigun10g163600	Vigun10g163600.1.p	RLK-Pelle_RLCK-VIIa-2	2	2569	5	1999	4	562	5	1390	1	202	1	405
Vigun11g155600	Vigun11g155600.5.p	RLK-Pelle_RLCK-VIIa-2	2	3229	8	1854	7	1361	8	1486	1	39	1	327
Vigun11g155700	Vigun11g155700.1.p	RLK-Pelle_RLCK-VIIa-2	2	2866	3	1860	2	1002	3	1317	1	181	1	360
Vigun04g068300	Vigun04g068300.1.p	RLK-Pelle_RLCK-VIIa-2	4	2526	6	1086	5	1430	6	1086	0	0	0	0
Vigun02g074400	Vigun02g074400.2.p	RLK-Pelle_RLCK-VIIb	2	5135	7	2344	6	2779	7	1079	1	812	1	451
Vigun03g239300	Vigun03g239300.2.p	RLK-Pelle_RLCK-VIIb	2	2739	7	2023	6	704	7	1082	1	571	1	368
Vigun01g126400	Vigun01g126400.1.p	RLK-Pelle_RLCK-VIII	2	2820	8	1702	7	1104	7	1082	2	355	1	263
Vigun01g201200	Vigun01g201200.3.p	RLK-Pelle_RLCK-VIII	2	3418	8	1598	7	1806	7	1079	2	235	1	282
Vigun03g408000	Vigun03g408000.1.p	RLK-Pelle_RLCK-VIII	2	4485	8	1693	7	2778	7	1076	2	248	1	367
Vigun07g023800	Vigun07g023800.1.p	RLK-Pelle_RLCK-VIII	2	3959	8	2016	7	1929	7	1109	2	183	1	722
Vigun07g129600	Vigun07g129600.1.p	RLK-Pelle_RLCK-VIII	2	4374	8	2200	7	2160	7	1079	2	443	1	676
Vigun07g293400	Vigun07g293400.1.p	RLK-Pelle_RLCK-VIII	2	5103	8	1982	7	3107	8	1204	1	385	1	391
Vigun05g298100	Vigun05g298100.1.p	RLK-Pelle_RLCK-X	2	4120	10	1923	9	2179	10	1277	1	422	1	222
Vigun08g050600	Vigun08g050600.1.p	RLK-Pelle_RLCK-X	2	5024	10	2276	9	2730	10	1346	1	403	1	525
Vigun09g213400	Vigun09g213400.1.p	RLK-Pelle_RLCK-X	2	4576	10	2868	9	1690	10	1277	1	770	1	819
Vigun05g300400	Vigun05g300400.1.p	RLK-Pelle_RLCK-XI	3	2859	1	2859	0	0	1	2138	1	433	1	286
Vigun04g164700	Vigun04g164700.1.p	RLK-Pelle_RLCK-XI	4	2991	3	2427	2	560	3	2172	1	254	0	0
Vigun07g232400	Vigun07g232400.1.p	RLK-Pelle_RLCK-XI	4	1889	2	1726	1	161	2	1726	0	0	0	0
Vigun10g115700	Vigun10g115700.1.p	RLK-Pelle_RLCK-XI	4	3035	2	2898	1	135	2	1930	0	0	1	967
Vigun03g045200	Vigun03g045200.1.p	RLK-Pelle_RLCK-XII-1	2	10558	12	2088	11	8448	12	1605	1	16	1	465
Vigun03g293800	Vigun03g293800.1.p	RLK-Pelle_RLCK-XII-1	2	5064	10	2259	9	2787	10	1481	1	499	1	277
Vigun08g222800	Vigun08g222800.1.p	RLK-Pelle_RLCK-XII-1	2	7819	7	3331	6	4476	7	1568	1	1291	1	470
Vigun10g072400	Vigun10g072400.1.p	RLK-Pelle_RLCK-XII-1	2	3711	10	2107	9	1586	10	1478	1	306	1	321
Vigun10g128000	Vigun10g128000.1.p	RLK-Pelle_RLCK-XII-1	2	7669	11	2777	10	4872	10	1466	2	786	1	523
Vigun11g160100	Vigun11g160100.1.p	RLK-Pelle_RLCK-XII-1	2	3993	10	2222	9	1753	10	1469	1	483	1	268
Vigun03g379400	Vigun03g379400.1.p	RLK-Pelle_RLCK-XV	2	1571	4	1266	3	299	4	1136	1	25	1	103
Vigun04g164400	Vigun04g164400.1.p	RLK-Pelle_RLCK-XV	2	1910	4	1601	3	303	4	962	1	276	1	361
Vigun05g295500	Vigun05g295500.1.p	RLK-Pelle_RLCK-XV	2	2915	4	1897	3	1012	4	1100	1	395	1	400
Vigun07g232100	Vigun07g232100.1.p	RLK-Pelle_RLCK-XV	2	1893	4	1566	3	321	4	1097	1	295	1	172
Vigun10g191300	Vigun10g191300.1.p	RLK-Pelle_RLCK-XV	2	2686	4	1984	3	696	4	1091	1	610	1	281
Vigun10g191350	Vigun10g191350.1.p	RLK-Pelle_RLCK-XV	2	5467	4	1782	3	3679	4	1520	1	177	1	83
Vigun05g247100	Vigun05g247100.3.p	RLK-Pelle_RLCK-XVI	2	5608	11	2999	10	2589	9	1791	3	672	1	534
Vigun11g140700	Vigun11g140700.1.p	RLK-Pelle_RLCK-XVI	2	12556	10	7356	9	5182	9	1800	2	5294	1	260
Vigun02g017200	Vigun02g017200.1.p	RLK-Pelle_SD-2b	2	2974	1	2974	0	0	1	2378	1	338	1	256
Vigun02g162600	Vigun02g162600.2.p	RLK-Pelle_SD-2b	2	2396	3	2307	2	85	3	2307	0	0	0	0
Vigun02g162700	Vigun02g162700.1.p	RLK-Pelle_SD-2b	2	2895	1	2895	0	0	1	2129	1	317	1	447
Vigun02g195500	Vigun02g195500.1.p	RLK-Pelle_SD-2b	2	2330	1	2330	0	0	1	2330	0	0	0	0
Vigun02g195600	Vigun02g195600.1.p	RLK-Pelle_SD-2b	2	2333	1	2333	0	0	1	2333	0	0	0	0
Vigun02g195700	Vigun02g195700.1.p	RLK-Pelle_SD-2b	2	2351	1	2351	0	0	1	2351	0	0	0	0
Vigun02g195800	Vigun02g195800.1.p	RLK-Pelle_SD-2b	2	2432	1	2432	0	0	1	2432	0	0	0	0
Vigun02g196000	Vigun02g196000.2.p	RLK-Pelle_SD-2b	2	2809	1	2809	0	0	1	2342	1	415	1	50
Vigun02g196100	Vigun02g196100.2.p	RLK-Pelle_SD-2b	2	2951	1	2951	0	0	1	2366	1	357	1	226
Vigun03g352400	Vigun03g352400.1.p	RLK-Pelle_SD-2b	2	1930	1	1930	0	0	1	1337	1	376	1	215
Vigun03g355700	Vigun03g355700.1.p	RLK-Pelle_SD-2b	2	2513	1	2513	0	0	1	2348	0	0	1	164
Vigun03g355800	Vigun03g355800.1.p	RLK-Pelle_SD-2b	2	3017	1	3017	0	0	1	2411	1	346	1	258
Vigun04g118800	Vigun04g118800.1.p	RLK-Pelle_SD-2b	2	3193	1	3193	0	0	1	2507	1	326	1	358
Vigun05g127600	Vigun05g127600.1.p	RLK-Pelle_SD-2b	2	2511	1	2511	0	0	1	2360	1	32	1	117
Vigun05g127700	Vigun05g127700.1.p	RLK-Pelle_SD-2b	2	9836	3	3531	2	6301	1	2354	3	1037	1	138
Vigun05g127800	Vigun05g127800.1.p	RLK-Pelle_SD-2b	2	2843	1	2843	0	0	1	2378	1	248	1	215
Vigun05g128000	Vigun05g128000.1.p	RLK-Pelle_SD-2b	2	2730	2	2623	1	105	1	2345	0	0	2	277
Vigun05g128100	Vigun05g128100.1.p	RLK-Pelle_SD-2b	2	2348	1	2348	0	0	1	2348	0	0	0	0
Vigun05g221800	Vigun05g221800.1.p	RLK-Pelle_SD-2b	2	2783	2	2647	1	134	2	2500	0	0	1	146
Vigun05g221900	Vigun05g221900.1.p	RLK-Pelle_SD-2b	2	3530	1	3530	0	0	1	2507	1	376	1	645
Vigun05g294900	Vigun05g294900.1.p	RLK-Pelle_SD-2b	2	3238	2	3151	1	85	1	2441	2	449	1	259
Vigun06g040300	Vigun06g040300.1.p	RLK-Pelle_SD-2b	2	12092	3	3238	2	8850	3	2973	1	117	1	146
Vigun07g219900	Vigun07g219900.1.p	RLK-Pelle_SD-2b	2	4563	5	3158	4	1397	5	2590	1	289	1	277
Vigun07g294400	Vigun07g294400.1.p	RLK-Pelle_SD-2b	2	2725	2	2641	1	82	2	2338	0	0	1	302
Vigun08g055100	Vigun08g055100.1.p	RLK-Pelle_SD-2b	2	3688	2	3527	1	159	1	2432	2	721	1	372
Vigun09g064000	Vigun09g064000.1.p	RLK-Pelle_SD-2b	2	1924	1	1924	0	0	1	1355	1	380	1	187
Vigun09g168700	Vigun09g168700.1.p	RLK-Pelle_SD-2b	2	2582	1	2582	0	0	1	2582	0	0	0	0
Vigun09g209900	Vigun09g209900.1.p	RLK-Pelle_SD-2b	2	3272	1	3272	0	0	1	2447	1	672	1	151
Vigun09g234700	Vigun09g234700.1.p	RLK-Pelle_SD-2b	2	2849	1	2849	0	0	1	2429	1	229	1	189
Vigun09g234800	Vigun09g234800.1.p	RLK-Pelle_SD-2b	2	2768	1	2768	0	0	1	2417	1	162	1	187
Vigun09g234900	Vigun09g234900.1.p	RLK-Pelle_SD-2b	2	2387	1	2387	0	0	1	2387	0	0	0	0
Vigun09g235000	Vigun09g235000.1.p	RLK-Pelle_SD-2b	2	2984	1	2984	0	0	1	2420	1	245	1	317
Vigun10g003000	Vigun10g003000.1.p	RLK-Pelle_SD-2b	2	2538	2	2378	1	158	2	1846	1	333	1	197
Vigun10g003100	Vigun10g003100.1.p	RLK-Pelle_SD-2b	2	3209	2	3047	1	160	2	2419	1	430	1	196
Vigun10g003300	Vigun10g003300.2.p	RLK-Pelle_SD-2b	2	7850	10	3550	9	4282	2	2407	3	185	7	956
Vigun10g003400	Vigun10g003400.1.p	RLK-Pelle_SD-2b	2	3063	2	2958	1	103	2	2482	1	125	1	349
Vigun10g029500	Vigun10g029500.2.p	RLK-Pelle_SD-2b	2	2857	1	2857	0	0	1	2537	1	167	1	151
Vigun10g029600	Vigun10g029600.1.p	RLK-Pelle_SD-2b	2	2441	1	2441	0	0	1	2441	0	0	0	0
Vigun10g117700	Vigun10g117700.1.p	RLK-Pelle_SD-2b	2	3491	2	3384	1	105	2	2443	1	714	1	225
Vigun10g131300	Vigun10g131300.1.p	RLK-Pelle_SD-2b	2	2498	1	2498	0	0	1	2498	0	0	0	0
Vigun11g002600	Vigun11g002600.1.p	RLK-Pelle_SD-2b	2	3046	2	2897	1	147	2	2539	1	38	1	318
Vigun11g112200	Vigun11g112200.1.p	RLK-Pelle_SD-2b	2	3095	2	2813	1	280	2	2065	1	259	1	487
VigunL088600	VigunL088600.1.p	RLK-Pelle_SD-2b	2	8743	4	2545	3	6192	3	2250	2	294	0	0
Vigun09g191400	Vigun09g191400.1.p	RLK-Pelle_Singleton	1	5079	3	4553	2	522	2	2902	2	1359	1	290
Vigun01g114200	Vigun01g114200.1.p	RLK-Pelle_WAK	2	4318	3	2703	2	1611	3	2295	1	223	1	183
Vigun05g058600	Vigun05g058600.1.p	RLK-Pelle_WAK	2	2704	2	2529	1	173	2	2077	1	99	1	351
Vigun05g058700	Vigun05g058700.1.p	RLK-Pelle_WAK	2	2807	2	2594	1	211	2	2005	1	334	1	253
Vigun06g136500	Vigun06g136500.1.p	RLK-Pelle_WAK	2	3345	4	2555	3	784	3	2130	1	47	2	376
Vigun06g136600	Vigun06g136600.1.p	RLK-Pelle_WAK	2	3170	4	2424	3	740	3	2118	1	18	2	286
Vigun06g136700	Vigun06g136700.1.p	RLK-Pelle_WAK	2	8798	6	2621	5	6167	5	2137	1	236	2	246
Vigun06g149300	Vigun06g149300.1.p	RLK-Pelle_WAK	2	5757	3	3015	2	2738	3	2163	1	691	1	159
Vigun06g149432	Vigun06g149432.1.p	RLK-Pelle_WAK	2	1925	2	1099	1	824	2	1099	0	0	0	0
Vigun06g149500	Vigun06g149500.1.p	RLK-Pelle_WAK	2	6064	3	2650	2	3410	3	2220	1	217	1	211
Vigun07g185700	Vigun07g185700.1.p	RLK-Pelle_WAK	2	4002	3	2777	2	1221	3	2262	1	318	1	195
Vigun08g070600	Vigun08g070600.1.p	RLK-Pelle_WAK	2	3549	3	2558	2	987	3	2268	1	109	1	179
Vigun08g070700	Vigun08g070700.1.p	RLK-Pelle_WAK	2	2655	3	2164	2	487	3	1992	1	39	1	131
Vigun08g071000	Vigun08g071000.1.p	RLK-Pelle_WAK	2	3644	3	2383	2	1257	3	2094	1	6	1	281
Vigun09g158700	Vigun09g158700.1.p	RLK-Pelle_WAK	2	3364	3	2627	2	733	3	2367	1	71	1	187
Vigun09g158800	Vigun09g158800.1.p	RLK-Pelle_WAK	2	3904	3	2661	2	1239	3	2280	1	212	1	167
Vigun09g158900	Vigun09g158900.1.p	RLK-Pelle_WAK	2	3493	3	2632	2	857	3	2259	1	195	1	176
Vigun09g159100	Vigun09g159100.1.p	RLK-Pelle_WAK	2	6684	3	2709	2	3971	3	2250	1	137	1	320
Vigun09g159300	Vigun09g159300.1.p	RLK-Pelle_WAK	2	2680	3	2181	2	495	3	2181	0	0	0	0
Vigun09g159000	Vigun09g159000.2.p	RLK-Pelle_WAK	3	3911	5	2311	4	1592	5	2311	0	0	0	0
Vigun01g167100	Vigun01g167100.1.p	RLK-Pelle_WAK_LRK10L-1	2	1904	1	1904	0	0	1	1904	0	0	0	0
Vigun01g221200	Vigun01g221200.1.p	RLK-Pelle_WAK_LRK10L-1	2	3611	3	2350	2	1257	3	1902	1	123	1	323
Vigun02g034700	Vigun02g034700.1.p	RLK-Pelle_WAK_LRK10L-1	2	3020	4	2400	3	614	3	1947	1	195	2	256
Vigun02g138500	Vigun02g138500.1.p	RLK-Pelle_WAK_LRK10L-1	2	4546	3	2932	2	1610	3	2034	1	600	1	296
Vigun03g160100	Vigun03g160100.1.p	RLK-Pelle_WAK_LRK10L-1	2	3428	4	2424	3	998	4	1967	1	189	1	266
Vigun03g271100	Vigun03g271100.1.p	RLK-Pelle_WAK_LRK10L-1	2	4974	3	3629	2	1341	3	2094	1	769	1	764
Vigun04g025100	Vigun04g025100.1.p	RLK-Pelle_WAK_LRK10L-1	2	11299	3	2665	2	8630	3	2106	1	215	1	342
Vigun05g008200	Vigun05g008200.2.p	RLK-Pelle_WAK_LRK10L-1	2	4534	4	2519	3	2009	4	2051	1	75	1	391
Vigun05g114100	Vigun05g114100.1.p	RLK-Pelle_WAK_LRK10L-1	2	3777	4	2064	3	1707	4	1964	1	35	1	63
Vigun07g266600	Vigun07g266600.1.p	RLK-Pelle_WAK_LRK10L-1	2	10511	4	2769	3	7736	4	2048	1	444	1	275
Vigun07g266700	Vigun07g266700.1.p	RLK-Pelle_WAK_LRK10L-1	2	2606	4	2268	3	332	4	1955	1	117	1	194
Vigun07g266800	Vigun07g266800.1.p	RLK-Pelle_WAK_LRK10L-1	2	4020	4	2204	3	1810	4	1889	1	153	1	160
Vigun07g266900	Vigun07g266900.1.p	RLK-Pelle_WAK_LRK10L-1	2	2666	4	2301	3	359	4	1793	1	241	1	265
Vigun07g267000	Vigun07g267000.1.p	RLK-Pelle_WAK_LRK10L-1	2	4054	4	2527	3	1521	4	2021	1	178	1	326
Vigun09g242900	Vigun09g242900.1.p	RLK-Pelle_WAK_LRK10L-1	2	6386	4	3330	3	3050	4	2117	1	631	1	580
Vigun04g025400	Vigun04g025400.1.p	RLK-Pelle_WAK_LRK10L-1	4	3770	5	2547	4	1215	5	2218	1	17	1	310
Vigun04g025500	Vigun04g025500.1.p	RLK-Pelle_WAK_LRK10L-1	4	3932	5	2683	4	1241	4	1910	2	510	1	261
Vigun05g057300	Vigun05g057300.1.p	SCY1_SCYL1	2	12209	21	3128	20	9041	21	2361	1	373	1	392
Vigun07g162100	Vigun07g162100.1.p	SCY1_SCYL1	2	11855	21	3122	20	8693	21	2370	1	371	1	379
Vigun11g000600	Vigun11g000600.1.p	SCY1_SCYL2	2	11547	14	3526	13	7995	14	2770	1	236	1	518
Vigun02g048300	Vigun02g048300.1.p	STE_STE11	2	6159	17	2648	16	3479	17	1948	1	330	1	368
Vigun02g141300	Vigun02g141300.1.p	STE_STE11	2	3305	11	1879	10	1406	11	1879	0	0	0	0
Vigun02g144500	Vigun02g144500.1.p	STE_STE11	2	1392	1	1392	0	0	1	1031	1	175	1	184
Vigun03g043600	Vigun03g043600.1.p	STE_STE11	2	8815	13	4607	12	4184	11	3664	3	488	1	453
Vigun03g063300	Vigun03g063300.1.p	STE_STE11	2	5933	11	2575	10	3338	11	1816	1	322	1	435
Vigun03g089200	Vigun03g089200.2.p	STE_STE11	2	3591	9	2359	8	1216	9	1356	1	66	1	935
Vigun03g138400	Vigun03g138400.1.p	STE_STE11	2	5216	8	2311	7	2891	8	1474	1	167	1	668
Vigun03g274400	Vigun03g274400.1.p	STE_STE11	2	5442	10	2976	9	2448	10	1901	1	398	1	675
Vigun03g278000	Vigun03g278000.1.p	STE_STE11	2	1842	1	1842	0	0	1	1034	1	433	1	373
Vigun04g151800	Vigun04g151800.1.p	STE_STE11	2	8205	12	3971	11	4212	11	2680	2	526	1	763
Vigun05g227800	Vigun05g227800.1.p	STE_STE11	2	1217	1	1217	0	0	1	1217	0	0	0	0
Vigun06g078100	Vigun06g078100.1.p	STE_STE11	2	1546	1	1546	0	0	1	1355	1	190	0	0
Vigun06g097300	Vigun06g097300.1.p	STE_STE11	2	1852	2	835	1	1015	2	835	0	0	0	0
Vigun06g101800	Vigun06g101800.1.p	STE_STE11	2	6282	17	2830	16	3420	17	1984	1	465	1	379
Vigun06g159800	Vigun06g159800.1.p	STE_STE11	2	1477	1	1477	0	0	1	1364	1	112	0	0
Vigun06g229700	Vigun06g229700.1.p	STE_STE11	2	6600	8	2281	7	4305	8	1384	1	313	1	582
Vigun06g230300	Vigun06g230300.1.p	STE_STE11	2	3495	8	1481	7	2000	8	1210	1	146	1	123
Vigun06g237000	Vigun06g237000.1.p	STE_STE11	2	1037	1	1037	0	0	1	1037	0	0	0	0
Vigun07g045600	Vigun07g045600.1.p	STE_STE11	2	932	1	932	0	0	1	932	0	0	0	0
Vigun07g045650	Vigun07g045650.1.p	STE_STE11	2	1982	4	698	3	1278	4	698	0	0	0	0
Vigun07g045700	Vigun07g045700.1.p	STE_STE11	2	932	1	932	0	0	1	932	0	0	0	0
Vigun07g223800	Vigun07g223800.1.p	STE_STE11	2	7224	12	3869	11	3333	11	2683	2	455	1	729
Vigun07g243300	Vigun07g243300.1.p	STE_STE11	2	8929	17	2404	16	6493	17	1843	1	168	1	391
Vigun08g020700	Vigun08g020700.2.p	STE_STE11	2	5667	12	2771	11	2874	12	2079	1	303	1	387
Vigun08g093500	Vigun08g093500.3.p	STE_STE11	2	11235	9	3399	8	7820	8	1729	1	165	2	1503
Vigun08g121500	Vigun08g121500.1.p	STE_STE11	2	2062	1	2062	0	0	1	1544	1	285	1	231
Vigun09g122700	Vigun09g122700.1.p	STE_STE11	2	6695	11	2703	10	3972	11	1831	1	263	1	607
Vigun09g170800	Vigun09g170800.1.p	STE_STE11	2	7477	9	2750	8	4711	8	1729	1	395	2	624
Vigun09g241000	Vigun09g241000.1.p	STE_STE11	2	5714	12	2775	11	2917	12	2013	1	369	1	391
Vigun10g004150	Vigun10g004150.1.p	STE_STE11	2	2203	4	653	3	1544	4	653	0	0	0	0
Vigun10g004200	Vigun10g004200.1.p	STE_STE11	2	803	1	803	0	0	1	803	0	0	0	0
Vigun10g004300	Vigun10g004300.1.p	STE_STE11	2	842	1	842	0	0	1	842	0	0	0	0
Vigun11g119000	Vigun11g119000.1.p	STE_STE11	2	1070	1	1070	0	0	1	1070	0	0	0	0
Vigun04g193600	Vigun04g193600.1.p	STE_STE20-Fray	2	13550	21	5030	20	8480	20	1987	2	2494	1	547
Vigun05g274900	Vigun05g274900.1.p	STE_STE20-Fray	2	1463	1	1463	0	0	1	1463	0	0	0	0
Vigun06g001600	Vigun06g001600.1.p	STE_STE20-Fray	2	21563	20	2882	19	18643	20	2170	1	445	1	265
Vigun07g164300	Vigun07g164300.1.p	STE_STE20-Fray	2	8244	19	2992	18	5216	19	2096	1	369	1	525
Vigun10g197700	Vigun10g197700.1.p	STE_STE20-Fray	2	6542	20	2696	19	3808	20	2065	1	336	1	293
Vigun02g047600	Vigun02g047600.1.p	STE_STE20-Pl	2	21781	18	3086	17	18661	18	2490	1	156	1	438
Vigun05g190400	Vigun05g190400.2.p	STE_STE20-YSK	2	14539	21	2984	20	11515	20	2056	2	529	1	397
Vigun11g060500	Vigun11g060500.1.p	STE_STE20-YSK	2	23898	21	2560	20	21298	20	2077	2	211	1	270
Vigun02g093400	Vigun02g093400.1.p	STE_STE7	2	1456	1	1456	0	0	1	995	1	188	1	271
Vigun03g394600	Vigun03g394600.1.p	STE_STE7	2	4896	9	1870	8	3010	8	1063	1	381	2	424
Vigun04g005500	Vigun04g005500.1.p	STE_STE7	2	3874	8	1790	7	2070	8	1057	1	232	1	499
Vigun04g034700	Vigun04g034700.1.p	STE_STE7	2	1477	1	1477	0	0	1	953	1	253	1	269
Vigun04g196100	Vigun04g196100.1.p	STE_STE7	2	4270	9	2147	8	2107	9	1551	1	383	1	211
Vigun09g035600	Vigun09g035600.1.p	STE_STE7	2	5921	9	2582	8	3323	8	1072	1	338	2	1170
Vigun10g197500	Vigun10g197500.1.p	STE_STE7	2	3902	3	2662	2	1236	1	1094	1	263	3	1303
Vigun11g192500	Vigun11g192500.1.p	STE_STE-Pl	2	17849	24	4937	23	12866	24	4119	1	418	1	398
Vigun05g208100	Vigun05g208100.1.p	TKL_CTR1-DRK-1	2	24857	17	3385	16	21440	16	2459	2	565	1	359
Vigun11g088200	Vigun11g088200.1.p	TKL_CTR1-DRK-1	2	11263	17	3132	16	8099	16	2438	2	515	1	177
Vigun06g002750	Vigun06g002750.1.p	TKL_CTR1-DRK-2	1	1464	3	132	2	1328	3	132	0	0	0	0
Vigun10g044160	Vigun10g044160.1.p	TKL_CTR1-DRK-2	1	1466	3	132	2	1330	3	132	0	0	0	0
Vigun01g169500	Vigun01g169500.1.p	TKL_CTR1-DRK-2	2	14517	17	3191	16	11294	13	2189	1	328	5	672
Vigun02g173600	Vigun02g173600.1.p	TKL_CTR1-DRK-2	2	6813	16	3184	15	3599	16	2174	1	556	1	452
Vigun03g004900	Vigun03g004900.1.p	TKL_CTR1-DRK-2	2	9431	13	4731	12	4676	13	2969	1	1253	1	507
Vigun03g413600	Vigun03g413600.1.p	TKL_CTR1-DRK-2	2	7969	13	3722	12	4223	13	2327	1	730	1	663
Vigun04g030700	Vigun04g030700.1.p	TKL_CTR1-DRK-2	2	9736	13	4173	12	5539	13	3047	1	744	1	380
Vigun06g130000	Vigun06g130000.2.p	TKL_CTR1-DRK-2	2	6324	14	2860	13	3438	14	2185	1	113	1	560
Vigun07g041500	Vigun07g041500.1.p	TKL_CTR1-DRK-2	2	24874	17	2956	16	21886	16	1964	1	235	2	755
Vigun07g066700	Vigun07g066700.1.p	TKL_CTR1-DRK-2	2	8851	16	3346	15	5475	15	2478	1	332	2	534
Vigun07g151900	Vigun07g151900.1.p	TKL_CTR1-DRK-2	2	8931	13	3651	12	5256	13	2882	1	342	1	425
Vigun08g037500	Vigun08g037500.1.p	TKL_CTR1-DRK-2	2	16024	13	3665	12	12335	13	2786	1	243	1	634
Vigun08g109600	Vigun08g109600.1.p	TKL_CTR1-DRK-2	2	16685	16	3769	15	12886	16	2720	1	704	1	343
Vigun09g181100	Vigun09g181100.1.p	TKL_CTR1-DRK-2	2	7596	15	3753	14	3815	15	2766	1	521	1	464
Vigun02g181000	Vigun02g181000.1.p	TKL_Gdt	2	3640	3	3228	2	408	2	2587	2	238	1	401
Vigun10g142800	Vigun10g142800.1.p	TKL_Gdt	2	3614	3	2769	2	841	2	2038	2	394	1	335
Vigun08g054700	Vigun08g054700.1.p	TKL-Pl-1	2	4089	5	2327	4	1754	5	1951	1	75	1	299
Vigun09g210700	Vigun09g210700.1.p	TKL-Pl-1	2	4084	5	2857	4	1219	4	1868	2	705	1	282
Vigun07g234100	Vigun07g234100.1.p	TKL-Pl-2	2	9768	11	4039	10	5709	11	3322	1	351	1	364
Vigun10g099700	Vigun10g099700.1.p	TKL-Pl-3	3	7904	12	2844	11	5038	12	1959	1	260	1	623
Vigun10g100000	Vigun10g100000.1.p	TKL-Pl-3	3	17453	14	2828	13	14599	12	1959	3	244	1	623
Vigun01g042100	Vigun01g042100.1.p	TKL-Pl-4	2	1591	1	1591	0	0	1	989	1	140	1	460
Vigun01g065900	Vigun01g065900.1.p	TKL-Pl-4	2	2571	3	747	2	1820	3	747	0	0	0	0
Vigun01g066000	Vigun01g066000.1.p	TKL-Pl-4	2	2031	3	1620	2	407	3	507	1	581	1	530
Vigun02g117700	Vigun02g117700.1.p	TKL-Pl-4	2	9456	16	2555	15	6871	16	1706	1	330	1	517
Vigun02g193000	Vigun02g193000.1.p	TKL-Pl-4	2	4014	8	2262	7	1738	6	1158	3	652	1	450
Vigun03g032400	Vigun03g032400.1.p	TKL-Pl-4	2	6238	3	1958	2	4276	2	1249	2	306	1	401
Vigun03g108000	Vigun03g108000.1.p	TKL-Pl-4	2	4623	4	2793	3	1824	3	1512	2	826	1	453
Vigun03g268800	Vigun03g268800.2.p	TKL-Pl-4	2	5625	6	1464	5	4151	6	1206	1	61	1	195
Vigun03g324900	Vigun03g324900.1.p	TKL-Pl-4	2	3377	3	2119	2	1254	3	1065	1	851	1	201
Vigun03g325400	Vigun03g325400.1.p	TKL-Pl-4	2	5108	6	2417	5	2681	6	1155	1	215	1	1045
Vigun03g442500	Vigun03g442500.1.p	TKL-Pl-4	2	4074	3	2781	2	1289	3	1143	1	889	1	747
Vigun04g000300	Vigun04g000300.5.p	TKL-Pl-4	2	4054	3	2108	2	1942	2	1252	2	450	1	404
Vigun04g185000	Vigun04g185000.1.p	TKL-Pl-4	2	4990	6	2203	5	2777	6	1095	1	655	1	451
Vigun04g198900	Vigun04g198900.1.p	TKL-Pl-4	2	3029	6	1760	5	1259	6	1053	1	687	1	18
Vigun05g087400	Vigun05g087400.1.p	TKL-Pl-4	2	4615	7	2220	6	2383	6	1104	2	720	1	394
Vigun06g156000	Vigun06g156000.2.p	TKL-Pl-4	2	5070	4	2246	3	2818	3	1122	2	973	1	149
Vigun06g200500	Vigun06g200500.1.p	TKL-Pl-4	2	3152	4	2488	3	658	3	1386	2	588	1	512
Vigun07g218300	Vigun07g218300.1.p	TKL-Pl-4	2	14286	16	2551	15	11705	16	1640	1	371	1	538
Vigun07g236700	Vigun07g236700.4.p	TKL-Pl-4	2	3764	7	1478	6	2274	6	1137	2	184	1	155
Vigun07g280500	Vigun07g280500.1.p	TKL-Pl-4	2	10097	16	1956	15	8111	16	1736	1	212	1	6
Vigun09g085600	Vigun09g085600.1.p	TKL-Pl-4	2	4603	3	1720	2	2879	3	1074	1	435	1	209
Vigun09g093600	Vigun09g093600.1.p	TKL-Pl-4	2	4663	6	2749	5	1904	6	1053	1	796	1	898
Vigun09g257600	Vigun09g257600.1.p	TKL-Pl-4	2	5850	16	2045	15	3775	16	1616	1	154	1	273
Vigun10g098000	Vigun10g098000.3.p	TKL-Pl-4	2	5753	8	2099	7	3640	6	1113	3	621	1	363
Vigun02g056300	Vigun02g056300.1.p	TKL-Pl-5	2	6656	11	2505	10	4131	11	1261	1	308	1	934
Vigun03g087500	Vigun03g087500.1.p	TKL-Pl-5	2	7383	12	2562	11	4799	12	1416	1	612	1	532
Vigun03g205900	Vigun03g205900.1.p	TKL-Pl-5	2	8318	11	2182	10	6116	11	1255	1	345	1	580
Vigun06g184200	Vigun06g184200.1.p	TKL-Pl-5	2	7564	12	2231	11	5311	12	1356	1	522	1	351
Vigun08g195200	Vigun08g195200.3.p	TKL-Pl-5	2	6672	13	2658	12	3990	12	1350	1	247	2	1059
Vigun01g054100	Vigun01g054100.1.p	TKL-Pl-6	2	9345	9	4780	8	4549	8	3784	2	637	1	357
Vigun01g054200	Vigun01g054200.1.p	TKL-Pl-6	2	10055	9	4534	8	5505	8	3679	2	616	1	237
Vigun03g366000	Vigun03g366000.1.p	TKL-Pl-6	2	7837	9	5000	8	2821	9	4164	1	526	1	308
Vigun05g126200	Vigun05g126200.1.p	TKL-Pl-6	2	21341	9	4956	8	16369	8	3778	2	815	1	361
Vigun07g184600	Vigun07g184600.1.p	TKL-Pl-6	2	6853	9	3942	8	2895	9	3501	1	206	1	233
Vigun09g053900	Vigun09g053900.1.p	TKL-Pl-6	2	7542	10	5254	9	2270	9	4278	2	725	1	249
Vigun11g038000	Vigun11g038000.1.p	TKL-Pl-6	2	11593	9	4550	8	7027	8	3736	2	475	1	337
Vigun06g080200	Vigun06g080200.1.p	TKL-Pl-7	2	4125	3	2284	2	1837	3	1725	1	159	1	398
Vigun08g122900	Vigun08g122900.1.p	TKL-Pl-7	2	5114	3	2366	2	2744	3	1737	1	270	1	357
Vigun08g041400	Vigun08g041400.1.p	TKL-Pl-8	2	1733	4	1403	3	324	4	1085	1	84	1	232
Vigun09g221600	Vigun09g221600.1.p	TKL-Pl-8	2	2290	4	2012	3	272	4	1337	1	541	1	132
Vigun08g176100	Vigun08g176100.1.p	TLK	2	8654	17	2949	16	5673	16	2024	2	513	1	410
Vigun08g092500	Vigun08g092500.1.p	TTK	2	11916	5	2948	4	8960	5	2212	1	123	1	611
Vigun09g170000	Vigun09g170000.1.p	TTK	2	3751	6	2911	5	830	6	2262	1	229	1	418
Vigun07g046400	Vigun07g046400.1.p	ULK_Fused	2	12836	22	4403	21	8391	22	3998	1	136	1	267
Vigun06g173800	Vigun06g173800.1.p	ULK_ULK4	2	7299	10	4630	9	2651	10	4103	1	237	1	288
Vigun01g189100	Vigun01g189100.1.p	WEE	2	3623	10	2030	9	1575	10	1475	1	242	1	311
Vigun06g007000	Vigun06g007000.1.p	WEE	2	2758	10	1689	9	1051	10	1292	1	89	1	306
Vigun06g008100	Vigun06g008100.1.p	WEE	2	3308	10	1665	9	1625	10	1289	1	84	1	290
Vigun03g065400	Vigun03g065400.1.p	WNK_NRBP	2	3474	8	2538	7	922	7	1922	2	356	1	258
Vigun05g087800	Vigun05g087800.1.p	WNK_NRBP	2	3947	7	3026	6	909	7	1868	1	897	1	259
Vigun06g001900	Vigun06g001900.1.p	WNK_NRBP	2	3821	7	2753	6	1056	7	1853	1	586	1	312
Vigun06g059800	Vigun06g059800.1.p	WNK_NRBP	2	2170	3	1421	2	745	3	897	1	94	1	428
Vigun06g085600	Vigun06g085600.1.p	WNK_NRBP	2	4602	7	2142	6	2448	7	1838	1	83	1	219
Vigun06g110600	Vigun06g110600.1.p	WNK_NRBP	2	3809	7	3020	6	777	7	2225	1	391	1	402
Vigun07g153700	Vigun07g153700.1.p	WNK_NRBP	2	4121	7	3329	6	780	7	2207	1	432	1	688
Vigun07g240000	Vigun07g240000.1.p	WNK_NRBP	2	4314	7	3519	6	783	7	2189	1	816	1	512
Vigun08g134200	Vigun08g134200.1.p	WNK_NRBP	2	4142	7	2367	6	1763	7	1820	1	71	1	474
Vigun08g206600	Vigun08g206600.1.p	WNK_NRBP	2	2548	3	1544	2	1000	3	1044	1	152	1	346
Vigun08g217800	Vigun08g217800.1.p	WNK_NRBP	2	2362	3	1953	2	405	2	892	2	693	1	366
Vigun09g094600	Vigun09g094600.1.p	WNK_NRBP	2	4220	8	2707	7	1499	8	1810	1	327	1	568
Vigun09g125200	Vigun09g125200.3.p	WNK_NRBP	2	3693	8	2716	7	963	7	2018	2	502	1	194
Vigun10g097600	Vigun10g097600.1.p	WNK_NRBP	2	3740	7	2098	6	1630	7	1805	1	59	1	232
Vigun10g148000	Vigun10g148000.1.p	WNK_NRBP	2	4149	7	2991	6	1146	7	1997	1	580	1	412
