# Supplementary material for: The Cowpea Kinome: Genomic and Transcriptomic Analysis Under Biotic and Abiotic Stresses
Source: Front Plant Sci. 2021 Jun 14;12:667013. doi: 10.3389/fpls.2021.667013 (PMC8238008; doi:10.3389/fpls.2021.667013)
Supplement: Supplementary Table 6 — Subcellular location and protein properties [isoelectric point (pI) and molecular weight (MW)] of the bona fide VuPKs searched in the cowpea genome (#N/D, not computed value. [file Table_6.XLSX]

## Sheet: Plan1
Gene ID	Primary protein ID	Kinase type	Subcellular localization	Protein properties
				PI	MW
Vigun04g009600	Vigun04g009600.1.p	AGC_PKA-PKG	Chloroplast	4.78757	119588
Vigun03g278000	Vigun03g278000.1.p	STE_STE11	Chloroplast	5.05414	38684.7
Vigun03g315000	Vigun03g315000.2.p	CMGC_CDK-PITSLRE	Chloroplast	5.0739	65525.7
Vigun03g004900	Vigun03g004900.1.p	TKL_CTR1-DRK-2	Chloroplast	5.11989	107218
Vigun06g079700	Vigun06g079700.4.p	RLK-Pelle_LRR-VI-2	Chloroplast	5.25591	58294.9
Vigun01g179800	Vigun01g179800.1.p	RLK-Pelle_LRR-IX	Chloroplast	5.3747	100073
Vigun06g139800	Vigun06g139800.2.p	RLK-Pelle_CrRLK1L-1	Chloroplast	5.37967	77581.2
Vigun02g144500	Vigun02g144500.1.p	STE_STE11	Chloroplast	5.39158	38024.1
Vigun07g014200	Vigun07g014200.1.p	RLK-Pelle_LRR-IX	Chloroplast	5.39531	100877
Vigun11g026900	Vigun11g026900.1.p	CAMK_CAMK1-DCAMKL	Chloroplast	5.40232	57924.6
Vigun04g162400	Vigun04g162400.1.p	CAMK_CDPK	Chloroplast	5.42783	56903.5
Vigun04g030700	Vigun04g030700.1.p	TKL_CTR1-DRK-2	Chloroplast	5.47319	110890
Vigun11g187200	Vigun11g187200.1.p	RLK-Pelle_RLCK-VI	Chloroplast	5.57888	72544.3
Vigun06g158300	Vigun06g158300.1.p	RLK-Pelle_LysM	Chloroplast	5.61982	64804.3
Vigun11g006300	Vigun11g006300.1.p	RLK-Pelle_CrRLK1L-1	Chloroplast	5.68072	91672.5
Vigun11g119000	Vigun11g119000.1.p	STE_STE11	Chloroplast	5.71584	38449.7
Vigun01g080700	Vigun01g080700.1.p	RLK-Pelle_RLCK-IXa	Chloroplast	5.77827	39067.3
Vigun01g228200	Vigun01g228200.1.p	RLK-Pelle_CR4L	Chloroplast	5.78378	47326.1
Vigun07g162100	Vigun07g162100.1.p	SCY1_SCYL1	Chloroplast	5.82984	86774.9
Vigun10g087500	Vigun10g087500.1.p	RLK-Pelle_LRR-III	Chloroplast	5.83095	74927.6
Vigun03g227700	Vigun03g227700.2.p	RLK-Pelle_L-LEC	Chloroplast	5.83341	62615.4
Vigun09g160800	Vigun09g160800.1.p	RLK-Pelle_RLCK-VI	Chloroplast	5.85949	82476.3
Vigun01g227800	Vigun01g227800.1.p	RLK-Pelle_CR4L	Chloroplast	5.8728	42213.8
Vigun10g191350	Vigun10g191350.1.p	RLK-Pelle_RLCK-XV	Chloroplast	5.88204	56085.5
Vigun09g154000	Vigun09g154000.2.p	RLK-Pelle_LRR-III	Chloroplast	5.90556	65867.7
Vigun08g141301	Vigun08g141301.1.p	RLK-Pelle_L-LEC	Chloroplast	5.92982	72851.4
Vigun10g162000	Vigun10g162000.1.p	RLK-Pelle_LRR-III	Chloroplast	5.96383	79642.7
Vigun06g097200	Vigun06g097200.1.p	RLK-Pelle_L-LEC	Chloroplast	5.97513	69974.1
Vigun11g223600	Vigun11g223600.1.p	RLK-Pelle_LRR-XI-1	Chloroplast	5.97607	104188
Vigun01g003500	Vigun01g003500.1.p	AGC_RSK-2	Chloroplast	5.99224	66290.9
Vigun08g072500	Vigun08g072500.1.p	RLK-Pelle_RLCK-VI	Chloroplast	5.99567	81175.5
Vigun08g142300	Vigun08g142300.1.p	RLK-Pelle_LRR-IX	Chloroplast	5.99605	99709
Vigun09g117000	Vigun09g117000.1.p	RLK-Pelle_RLCK-VI	Chloroplast	5.99714	76719
Vigun08g053150	Vigun08g053150.1.p	RLK-Pelle_LRK10L-2	Chloroplast	6.0486	31010.1
Vigun09g133300	Vigun09g133300.1.p	RLK-Pelle_LRR-VII-1	Chloroplast	6.05081	101503
Vigun08g043100	Vigun08g043100.1.p	RLK-Pelle_L-LEC	Chloroplast	6.07702	74220.2
Vigun05g208100	Vigun05g208100.1.p	TKL_CTR1-DRK-1	Chloroplast	6.08023	92441.7
Vigun09g199300	Vigun09g199300.1.p	RLK-Pelle_LRR-III	Chloroplast	6.08559	67350.3
Vigun08g054700	Vigun08g054700.1.p	TKL-Pl-1	Chloroplast	6.12779	72505.5
Vigun01g227900	Vigun01g227900.1.p	RLK-Pelle_CR4L	Chloroplast	6.13778	42756.6
Vigun04g033300	Vigun04g033300.1.p	RLK-Pelle_LRR-III	Chloroplast	6.14113	69448.3
Vigun06g076600	Vigun06g076600.1.p	RLK-Pelle_CR4L	Chloroplast	6.17323	84009.5
Vigun07g194000	Vigun07g194000.1.p	AGC_RSK-2	Chloroplast	6.20542	46268.1
Vigun11g088200	Vigun11g088200.1.p	TKL_CTR1-DRK-1	Chloroplast	6.21885	92122.5
Vigun05g103100	Vigun05g103100.1.p	RLK-Pelle_DLSV	Chloroplast	6.24245	41996.6
Vigun01g228301	Vigun01g228301.1.p	RLK-Pelle_CR4L	Chloroplast	6.25568	82777
Vigun10g051800	Vigun10g051800.1.p	RLK-Pelle_L-LEC	Chloroplast	6.26439	71667.8
Vigun01g228001	Vigun01g228001.1.p	RLK-Pelle_CR4L	Chloroplast	6.33	40988.9
Vigun08g165700	Vigun08g165700.1.p	RLK-Pelle_LRR-III	Chloroplast	6.34055	84922.4
Vigun03g038500	Vigun03g038500.1.p	RLK-Pelle_LRR-III	Chloroplast	6.34375	66976.9
Vigun01g120900	Vigun01g120900.1.p	RLK-Pelle_LRR-III	Chloroplast	6.40648	67203
Vigun08g160900	Vigun08g160900.1.p	RLK-Pelle_CR4L	Chloroplast	6.4148	80114.9
Vigun08g015600	Vigun08g015600.1.p	RLK-Pelle_LRR-XIV	Chloroplast	6.4153	91438.5
Vigun08g109600	Vigun08g109600.1.p	TKL_CTR1-DRK-2	Chloroplast	6.4255	101997
Vigun08g144000	Vigun08g144000.1.p	RLK-Pelle_LRR-III	Chloroplast	6.46118	66708.2
Vigun06g237000	Vigun06g237000.1.p	STE_STE11	Chloroplast	6.51113	37846.5
Vigun10g009100	Vigun10g009100.1.p	AGC_RSK-2	Chloroplast	6.5578	83707.6
Vigun05g057300	Vigun05g057300.1.p	SCY1_SCYL1	Chloroplast	6.59125	86031
Vigun11g165900	Vigun11g165900.1.p	RLK-Pelle_CR4L	Chloroplast	6.64122	100767
Vigun10g191300	Vigun10g191300.1.p	RLK-Pelle_RLCK-XV	Chloroplast	6.65219	41453.1
Vigun05g116100	Vigun05g116100.1.p	RLK-Pelle_L-LEC	Chloroplast	6.68019	71938.4
Vigun11g190000	Vigun11g190000.5.p	RLK-Pelle_LRR-III	Chloroplast	6.74597	69540.2
Vigun09g187800	Vigun09g187800.1.p	RLK-Pelle_LRR-XI-1	Chloroplast	6.74761	106072
Vigun03g138400	Vigun03g138400.1.p	STE_STE11	Chloroplast	6.93771	54729.6
Vigun01g217400	Vigun01g217400.1.p	RLK-Pelle_RLCK-VIIa-2	Chloroplast	6.99132	42997.3
Vigun05g061600	Vigun05g061600.1.p	RLK-Pelle_RLCK-V	Chloroplast	7.05244	48205.8
Vigun11g130500	Vigun11g130500.1.p	AGC_RSK-2	Chloroplast	7.06447	49355.5
Vigun01g198100	Vigun01g198100.1.p	RLK-Pelle_Extensin	Chloroplast	7.06747	75057.3
Vigun02g079200	Vigun02g079200.1.p	RLK-Pelle_LRR-II	Chloroplast	7.08483	65931.1
Vigun05g116200	Vigun05g116200.1.p	RLK-Pelle_L-LEC	Chloroplast	7.11036	72341.8
Vigun05g047800	Vigun05g047800.1.p	AGC_RSK-2	Chloroplast	7.19603	83569.4
Vigun02g093400	Vigun02g093400.1.p	STE_STE7	Chloroplast	7.35532	36929.7
Vigun07g268000	Vigun07g268000.1.p	RLK-Pelle_LRR-III	Chloroplast	7.56479	70126
Vigun06g163200	Vigun06g163200.1.p	RLK-Pelle_RLCK-VIIa-1	Chloroplast	7.61597	42735.4
Vigun03g032400	Vigun03g032400.1.p	TKL-Pl-4	Chloroplast	7.68312	46537.6
Vigun04g195500	Vigun04g195500.1.p	RLK-Pelle_DLSV	Chloroplast	7.71955	69433.3
Vigun09g265200	Vigun09g265200.1.p	RLK-Pelle_RLCK-V	Chloroplast	7.78156	44876
Vigun01g149300	Vigun01g149300.1.p	RLK-Pelle_Extensin	Chloroplast	7.81942	80311.4
Vigun08g086900	Vigun08g086900.1.p	RLK-Pelle_LRR-III	Chloroplast	7.85495	65593.5
Vigun05g268300	Vigun05g268300.1.p	RLK-Pelle_CR4L	Chloroplast	7.85615	101168
Vigun06g189600	Vigun06g189600.1.p	CAMK_CAMKL-CHK1	Chloroplast	7.8762	56656.2
Vigun06g089100	Vigun06g089100.1.p	RLK-Pelle_LRR-III	Chloroplast	7.87908	66719.9
Vigun01g228100	Vigun01g228100.1.p	RLK-Pelle_CR4L	Chloroplast	7.89839	41769.4
Vigun10g173300	Vigun10g173300.1.p	RLK-Pelle_Extensin	Chloroplast	7.93809	91929.9
Vigun02g193000	Vigun02g193000.1.p	TKL-Pl-4	Chloroplast	7.95287	43147.1
Vigun07g136400	Vigun07g136400.1.p	RLK-Pelle_RLCK-V	Chloroplast	7.99971	51459.8
Vigun05g095200	Vigun05g095200.1.p	RLK-Pelle_LRR-III	Chloroplast	8.00507	74190.5
Vigun09g180200	Vigun09g180200.1.p	CAMK_CDPK	Chloroplast	8.0109	50833.1
Vigun03g161401	Vigun03g161401.1.p	RLK-Pelle_CrRLK1L-1	Chloroplast	8.01946	42438.2
Vigun10g133700	Vigun10g133700.1.p	RLK-Pelle_RLCK-V	Chloroplast	8.07469	48639.3
Vigun08g192800	Vigun08g192800.2.p	RLK-Pelle_RLCK-V	Chloroplast	8.14761	55984.2
Vigun08g051700	Vigun08g051700.2.p	RLK-Pelle_LRK10L-2	Chloroplast	8.22297	43001.9
Vigun03g324900	Vigun03g324900.1.p	TKL-Pl-4	Chloroplast	8.22875	40341.5
Vigun05g114100	Vigun05g114100.1.p	RLK-Pelle_WAK_LRK10L-1	Chloroplast	8.24682	72386.3
Vigun06g039600	Vigun06g039600.1.p	RLK-Pelle_RLCK-V	Chloroplast	8.25346	51485
Vigun08g146800	Vigun08g146800.1.p	RLK-Pelle_RLCK-VI	Chloroplast	8.26517	50191.2
Vigun02g141600	Vigun02g141600.1.p	CAMK_CDPK	Chloroplast	8.33941	65929.4
Vigun03g361100	Vigun03g361100.1.p	RLK-Pelle_RLCK-IV	Chloroplast	8.36765	53535.9
Vigun11g155700	Vigun11g155700.1.p	RLK-Pelle_RLCK-VIIa-2	Chloroplast	8.43489	49604.4
Vigun06g148700	Vigun06g148700.3.p	AGC_RSK-2	Chloroplast	8.4435	66800.2
Vigun09g215200	Vigun09g215200.1.p	CAMK_CAMKL-CHK1	Chloroplast	8.5079	50001.6
Vigun05g275300	Vigun05g275300.2.p	RLK-Pelle_Extensin	Chloroplast	8.53896	77526.7
Vigun09g134700	Vigun09g134700.1.p	RLK-Pelle_LRR-III	Chloroplast	8.6247	67237.7
Vigun03g281500	Vigun03g281500.1.p	RLK-Pelle_LRR-III	Chloroplast	8.64408	80663
Vigun03g407800	Vigun03g407800.2.p	RLK-Pelle_RLCK-V	Chloroplast	8.68682	51804.1
Vigun03g350500	Vigun03g350500.1.p	RLK-Pelle_LRR-III	Chloroplast	8.70499	68476.8
Vigun01g105400	Vigun01g105400.1.p	CAMK_CDPK	Chloroplast	8.73864	64568.2
Vigun07g043800	Vigun07g043800.1.p	CAMK_CDPK	Chloroplast	8.82209	65196.9
Vigun10g115700	Vigun10g115700.1.p	RLK-Pelle_RLCK-XI	Chloroplast	8.83343	71531.7
Vigun07g200400	Vigun07g200400.1.p	RLK-Pelle_LysM	Chloroplast	8.91134	46423.1
Vigun01g216500	Vigun01g216500.1.p	RLK-Pelle_RLCK-VI	Chloroplast	8.96331	56801.5
Vigun06g203600	Vigun06g203600.4.p	RLK-Pelle_DLSV	Chloroplast	8.96771	41670.6
Vigun03g083000	Vigun03g083000.1.p	AGC_RSK-2	Chloroplast	9.00048	53832.9
Vigun07g002100	Vigun07g002100.1.p	CAMK_CAMKL-CHK1	Chloroplast	9.03248	47466.1
Vigun07g069900	Vigun07g069900.1.p	RLK-Pelle_DLSV	Chloroplast	9.03677	47378.4
Vigun09g143300	Vigun09g143300.1.p	CAMK_CDPK	Chloroplast	9.0511	65992.7
Vigun09g064000	Vigun09g064000.1.p	RLK-Pelle_SD-2b	Chloroplast	9.10927	45335.7
Vigun03g352400	Vigun03g352400.1.p	RLK-Pelle_SD-2b	Chloroplast	9.1435	50562.5
Vigun03g184500	Vigun03g184500.1.p	CAMK_CDPK	Chloroplast	9.2092	66967.6
Vigun05g299000	Vigun05g299000.1.p	CAMK_CAMKL-CHK1	Chloroplast	9.35526	51626.9
Vigun11g213700	Vigun11g213700.1.p	RLK-Pelle_CR4L	Chloroplast	9.40677	55685.6
Vigun03g389800	Vigun03g389800.1.p	RLK-Pelle_RLCK-VIIa-2	Chloroplast	9.41848	47142.2
Vigun04g164700	Vigun04g164700.1.p	RLK-Pelle_RLCK-XI	Chloroplast	9.50826	75535.9
Vigun03g352900	Vigun03g352900.1.p	AGC_RSK-2	Chloroplast	9.55755	55084
Vigun09g183300	Vigun09g183300.1.p	RLK-Pelle_CR4L	Chloroplast	9.85366	57662
Vigun01g161000	Vigun01g161000.1.p	RLK-Pelle_RLCK-VIIa-2	Chloroplast	9.88703	48199
Vigun03g250300	Vigun03g250300.2.p	RLK-Pelle_RLCK-VIIa-2	Chloroplast	9.92382	46264.3
Vigun07g232400	Vigun07g232400.1.p	RLK-Pelle_RLCK-XI	Chloroplast	10.0091	60133.8
Vigun08g106400	Vigun08g106400.1.p	RLK-Pelle_CR4L	Chloroplast	#N/A	#N/A
Vigun03g022100	Vigun03g022100.1.p	CMGC_CDK-CCRK	Cytoplasmic	4.14403	43751.8
Vigun11g143500	Vigun11g143500.1.p	CAMK_CAMKL-LKB	Cytoplasmic	4.75148	46349.8
Vigun07g207700	Vigun07g207700.1.p	CAMK_CDPK	Cytoplasmic	4.8003	57144.9
Vigun05g125200	Vigun05g125200.1.p	RLK-Pelle_LRR-XI-1	Cytoplasmic	4.84572	118177
Vigun01g182100	Vigun01g182100.1.p	CAMK_CDPK	Cytoplasmic	4.86289	61593.6
Vigun06g018800	Vigun06g018800.1.p	CAMK_CDPK	Cytoplasmic	4.86774	60361.4
Vigun11g149000	Vigun11g149000.1.p	CMGC_MAPK	Cytoplasmic	4.8827	42908.8
Vigun07g218300	Vigun07g218300.1.p	TKL-Pl-4	Cytoplasmic	4.95027	62062.1
Vigun06g190000	Vigun06g190000.1.p	RLK-Pelle_LRR-VI-2	Cytoplasmic	4.98925	81218.7
Vigun07g045650	Vigun07g045650.1.p	STE_STE11	Cytoplasmic	5.01623	26937.8
Vigun03g133600	Vigun03g133600.1.p	RLK-Pelle_LRR-II	Cytoplasmic	5.03058	64777.2
Vigun03g055300	Vigun03g055300.1.p	CAMK_CDPK	Cytoplasmic	5.03707	56792.6
Vigun08g103000	Vigun08g103000.1.p	CAMK_OST1L	Cytoplasmic	5.06379	38508.3
Vigun09g035600	Vigun09g035600.1.p	STE_STE7	Cytoplasmic	5.08352	40377
Vigun07g207800	Vigun07g207800.1.p	CAMK_CDPK	Cytoplasmic	5.11951	55262.1
Vigun09g112400	Vigun09g112400.1.p	CAMK_CDPK	Cytoplasmic	5.1307	55871.5
Vigun05g249500	Vigun05g249500.1.p	CAMK_CAMKL-LKB	Cytoplasmic	5.14036	46638.3
Vigun03g078400	Vigun03g078400.1.p	CAMK_OST1L	Cytoplasmic	5.14889	38501.2
Vigun07g054700	Vigun07g054700.3.p	CAMK_CDPK	Cytoplasmic	5.16999	65101
Vigun06g200900	Vigun06g200900.1.p	RLK-Pelle_L-LEC	Cytoplasmic	5.1942	74405.5
Vigun07g209900	Vigun07g209900.1.p	RLK-Pelle_LRR-II	Cytoplasmic	5.25489	68933.7
Vigun06g113700	Vigun06g113700.1.p	RLK-Pelle_CrRLK1L-1	Cytoplasmic	5.26624	90613.3
Vigun07g207600	Vigun07g207600.1.p	CAMK_CDPK	Cytoplasmic	5.26869	58216.5
Vigun03g384200	Vigun03g384200.1.p	RLK-Pelle_RLCK-VI	Cytoplasmic	5.26979	42828
Vigun03g394600	Vigun03g394600.1.p	STE_STE7	Cytoplasmic	5.28663	39531.4
Vigun08g197900	Vigun08g197900.1.p	CAMK_CDPK	Cytoplasmic	5.29234	45534.2
Vigun07g020200	Vigun07g020200.1.p	CAMK_CDPK	Cytoplasmic	5.29411	63784.7
Vigun05g028600	Vigun05g028600.1.p	RLK-Pelle_CrRLK1L-1	Cytoplasmic	5.2996	38460.2
Vigun03g268800	Vigun03g268800.2.p	TKL-Pl-4	Cytoplasmic	5.31419	45708.8
Vigun09g025200	Vigun09g025200.1.p	RLK-Pelle_RLCK-Os	Cytoplasmic	5.32867	47431.1
Vigun08g217800	Vigun08g217800.1.p	WNK_NRBP	Cytoplasmic	5.335	34042.7
Vigun03g133400	Vigun03g133400.1.p	RLK-Pelle_LRR-II	Cytoplasmic	5.38527	68743.2
Vigun03g181200	Vigun03g181200.1.p	CMGC_MAPK	Cytoplasmic	5.3946	45112.2
Vigun05g088200	Vigun05g088200.1.p	CAMK_CAMKL-CHK1	Cytoplasmic	5.4093	49420.3
Vigun11g038200	Vigun11g038200.1.p	RLK-Pelle_DLSV	Cytoplasmic	5.41167	86383.5
Vigun11g148400	Vigun11g148400.1.p	CMGC_MAPK	Cytoplasmic	5.49277	42591.9
Vigun04g119400	Vigun04g119400.1.p	RLK-Pelle_LRR-II	Cytoplasmic	5.49331	66095.3
Vigun06g078100	Vigun06g078100.1.p	STE_STE11	Cytoplasmic	5.49418	50943.5
Vigun08g184000	Vigun08g184000.1.p	CAMK_CDPK	Cytoplasmic	5.50597	58255.8
Vigun05g218000	Vigun05g218000.1.p	RLK-Pelle_LRR-V	Cytoplasmic	5.51923	81632.3
Vigun08g003000	Vigun08g003000.1.p	CAMK_CDPK	Cytoplasmic	5.53228	57387.5
Vigun10g030900	Vigun10g030900.1.p	AGC_RSK-2	Cytoplasmic	5.55876	45450.7
Vigun05g232400	Vigun05g232400.1.p	RLK-Pelle_LRR-IX	Cytoplasmic	5.57061	103046
Vigun03g241900	Vigun03g241900.3.p	RLK-Pelle_RLCK-VIIa-2	Cytoplasmic	5.58747	39209
Vigun10g156000	Vigun10g156000.1.p	RLK-Pelle_LRR-V	Cytoplasmic	5.59119	75458.4
Vigun08g101500	Vigun08g101500.1.p	RLK-Pelle_LRK10L-2	Cytoplasmic	5.59439	40410.2
Vigun08g073100	Vigun08g073100.1.p	RLK-Pelle_LRK10L-2	Cytoplasmic	5.61207	65798.1
Vigun03g058900	Vigun03g058900.1.p	RLK-Pelle_LRR-II	Cytoplasmic	5.64429	63941
Vigun03g447000	Vigun03g447000.1.p	CAMK_CDPK	Cytoplasmic	5.64862	60813.4
Vigun02g144800	Vigun02g144800.1.p	RLK-Pelle_RLCK-V	Cytoplasmic	5.65673	50179.4
Vigun05g028700	Vigun05g028700.1.p	RLK-Pelle_CrRLK1L-1	Cytoplasmic	5.65733	41011.7
Vigun06g172500	Vigun06g172500.1.p	RLK-Pelle_RLCK-VI	Cytoplasmic	5.6597	55429.7
Vigun03g112900	Vigun03g112900.1.p	RLK-Pelle_LRR-V	Cytoplasmic	5.67064	73518.9
Vigun03g057600	Vigun03g057600.1.p	CAMK_OST1L	Cytoplasmic	5.67302	40409
Vigun03g098300	Vigun03g098300.1.p	RLK-Pelle_LRR-VI-2	Cytoplasmic	5.72141	77302.2
Vigun08g041400	Vigun08g041400.1.p	TKL-Pl-8	Cytoplasmic	5.72404	41559.4
Vigun03g282350	Vigun03g282350.1.p	RLK-Pelle_CrRLK1L-1	Cytoplasmic	5.72524	90293
Vigun07g023800	Vigun07g023800.1.p	RLK-Pelle_RLCK-VIII	Cytoplasmic	5.73737	40243.3
Vigun09g083400	Vigun09g083400.1.p	RLK-Pelle_LRR-III	Cytoplasmic	5.75839	67313.7
Vigun02g085800	Vigun02g085800.1.p	RLK-Pelle_RLCK-VI	Cytoplasmic	5.76469	48486.6
Vigun09g002600	Vigun09g002600.1.p	RLK-Pelle_LRR-V	Cytoplasmic	5.77366	75757.6
Vigun01g229900	Vigun01g229900.1.p	RLK-Pelle_LRR-VI-2	Cytoplasmic	5.77847	66778.1
Vigun03g039600	Vigun03g039600.1.p	CAMK_CDPK	Cytoplasmic	5.84351	58277.1
Vigun09g024800	Vigun09g024800.1.p	RLK-Pelle_RLCK-VI	Cytoplasmic	5.86833	41743.4
Vigun07g256900	Vigun07g256900.1.p	RLK-Pelle_LRR-III	Cytoplasmic	5.88051	82448.1
Vigun08g072800	Vigun08g072800.1.p	RLK-Pelle_LRK10L-2	Cytoplasmic	5.88271	66599.2
Vigun05g100600	Vigun05g100600.1.p	CAMK_CDPK	Cytoplasmic	5.88371	59726.8
Vigun08g082000	Vigun08g082000.1.p	RLK-Pelle_LRK10L-2	Cytoplasmic	5.89387	64079.5
Vigun02g179700	Vigun02g179700.1.p	CAMK_CDPK	Cytoplasmic	5.9209	57048
Vigun05g085100	Vigun05g085100.1.p	AGC-Pl	Cytoplasmic	5.93632	54211.1
Vigun07g024900	Vigun07g024900.1.p	RLK-Pelle_L-LEC	Cytoplasmic	5.94504	72191.1
Vigun03g379400	Vigun03g379400.1.p	RLK-Pelle_RLCK-XV	Cytoplasmic	5.94669	42366.2
Vigun02g117700	Vigun02g117700.1.p	TKL-Pl-4	Cytoplasmic	5.9628	64885.6
Vigun03g293800	Vigun03g293800.1.p	RLK-Pelle_RLCK-XII-1	Cytoplasmic	5.96759	55715.6
Vigun08g073301	Vigun08g073301.1.p	RLK-Pelle_LRK10L-2	Cytoplasmic	5.98097	26661.4
Vigun04g000300	Vigun04g000300.5.p	TKL-Pl-4	Cytoplasmic	5.99674	46737.7
Vigun07g280500	Vigun07g280500.1.p	TKL-Pl-4	Cytoplasmic	6.00342	65529.1
Vigun05g295500	Vigun05g295500.1.p	RLK-Pelle_RLCK-XV	Cytoplasmic	6.01523	40942.7
Vigun09g114100	Vigun09g114100.1.p	CAMK_OST1L	Cytoplasmic	6.02151	40512.4
Vigun03g297300	Vigun03g297300.1.p	CAMK_OST1L	Cytoplasmic	6.0259	38116.9
Vigun06g050500	Vigun06g050500.1.p	CAMK_CDPK	Cytoplasmic	6.03342	61577.5
Vigun07g019000	Vigun07g019000.1.p	CAMK_CDPK	Cytoplasmic	6.03927	65104
Vigun11g155200	Vigun11g155200.1.p	RLK-Pelle_RLCK-IXb	Cytoplasmic	6.04643	86421.2
Vigun06g229700	Vigun06g229700.1.p	STE_STE11	Cytoplasmic	6.0522	50818
Vigun05g028400	Vigun05g028400.1.p	RLK-Pelle_CrRLK1L-1	Cytoplasmic	6.06	39158.4
Vigun07g129600	Vigun07g129600.1.p	RLK-Pelle_RLCK-VIII	Cytoplasmic	6.06057	39026.3
Vigun10g100000	Vigun10g100000.1.p	TKL-Pl-3	Cytoplasmic	6.09667	73041.8
Vigun01g122701	Vigun01g122701.1.p	RLK-Pelle_LRR-V	Cytoplasmic	6.1166	87078.5
Vigun06g234200	Vigun06g234200.1.p	CAMK_OST1L	Cytoplasmic	6.13359	40252.9
Vigun08g195200	Vigun08g195200.3.p	TKL-Pl-5	Cytoplasmic	6.14163	51441.4
Vigun02g017100	Vigun02g017100.1.p	RLK-Pelle_LRR-IX	Cytoplasmic	6.14395	98347.3
Vigun09g210700	Vigun09g210700.1.p	TKL-Pl-1	Cytoplasmic	6.14746	69498.5
Vigun03g077300	Vigun03g077300.3.p	RLK-Pelle_LRR-II	Cytoplasmic	6.16807	65734
Vigun03g331900	Vigun03g331900.1.p	CAMK_CDPK	Cytoplasmic	6.17768	60741.2
Vigun01g201200	Vigun01g201200.3.p	RLK-Pelle_RLCK-VIII	Cytoplasmic	6.18333	39240.5
Vigun09g025300	Vigun09g025300.1.p	RLK-Pelle_RLCK-Os	Cytoplasmic	6.19553	41988.9
Vigun05g028500	Vigun05g028500.1.p	RLK-Pelle_CrRLK1L-1	Cytoplasmic	6.19582	39704.8
Vigun08g072400	Vigun08g072400.1.p	RLK-Pelle_LRK10L-2	Cytoplasmic	6.22414	66132.9
Vigun06g085300	Vigun06g085300.1.p	CAMK_CAMKL-CHK1	Cytoplasmic	6.24636	49297.7
Vigun10g099700	Vigun10g099700.1.p	TKL-Pl-3	Cytoplasmic	6.2739	73190.1
Vigun06g230300	Vigun06g230300.1.p	STE_STE11	Cytoplasmic	6.27472	44679
Vigun09g079100	Vigun09g079100.1.p	CAMK_CDPK	Cytoplasmic	6.27612	62188.6
Vigun05g028800	Vigun05g028800.1.p	RLK-Pelle_CrRLK1L-1	Cytoplasmic	6.28126	38407.5
Vigun04g198900	Vigun04g198900.1.p	TKL-Pl-4	Cytoplasmic	6.28567	39583.7
Vigun03g229300	Vigun03g229300.1.p	RLK-Pelle_RLCK-VI	Cytoplasmic	6.29038	53654.8
Vigun11g164900	Vigun11g164900.1.p	CAMK_CDPK	Cytoplasmic	6.30823	61760.8
Vigun02g160500	Vigun02g160500.1.p	CAMK_OST1L	Cytoplasmic	6.35326	38640.4
Vigun03g086300	Vigun03g086300.1.p	CAMK_OST1L	Cytoplasmic	6.37404	32757.7
Vigun05g087800	Vigun05g087800.1.p	WNK_NRBP	Cytoplasmic	6.38472	71050.9
Vigun01g117500	Vigun01g117500.1.p	CAMK_CDPK	Cytoplasmic	6.38567	60838.9
Vigun10g072400	Vigun10g072400.1.p	RLK-Pelle_RLCK-XII-1	Cytoplasmic	6.38858	56342.3
Vigun03g002100	Vigun03g002100.1.p	RLK-Pelle_LRR-III	Cytoplasmic	6.38974	67909.2
Vigun08g179700	Vigun08g179700.1.p	CAMK_CAMKL-CHK1	Cytoplasmic	6.41889	50407.6
Vigun08g082200	Vigun08g082200.1.p	RLK-Pelle_LRK10L-2	Cytoplasmic	6.41976	82252.4
Vigun09g025600	Vigun09g025600.1.p	RLK-Pelle_RLCK-Os	Cytoplasmic	6.45827	47189.5
Vigun07g024800	Vigun07g024800.1.p	RLK-Pelle_L-LEC	Cytoplasmic	6.50069	75806.3
Vigun07g032400	Vigun07g032400.1.p	CAMK_CDPK	Cytoplasmic	6.50949	59351.7
Vigun05g029800	Vigun05g029800.1.p	RLK-Pelle_CrRLK1L-1	Cytoplasmic	6.5211	39909.2
Vigun04g061900	Vigun04g061900.1.p	RLK-Pelle_CrRLK1L-1	Cytoplasmic	6.5227	37899.4
Vigun09g186100	Vigun09g186100.1.p	CAMK_CAMKL-CHK1	Cytoplasmic	6.56364	50863.3
Vigun06g236400	Vigun06g236400.1.p	RLK-Pelle_CR4L	Cytoplasmic	6.56516	41057.4
Vigun09g093600	Vigun09g093600.1.p	TKL-Pl-4	Cytoplasmic	6.64737	39813.2
Vigun09g257600	Vigun09g257600.1.p	TKL-Pl-4	Cytoplasmic	6.80183	60947.3
Vigun04g185000	Vigun04g185000.1.p	TKL-Pl-4	Cytoplasmic	6.80637	41198.1
Vigun08g101800	Vigun08g101800.1.p	RLK-Pelle_LRK10L-2	Cytoplasmic	6.81017	66135.4
Vigun05g029600	Vigun05g029600.1.p	RLK-Pelle_CrRLK1L-1	Cytoplasmic	6.9243	38862.1
Vigun06g205900	Vigun06g205900.1.p	RLK-Pelle_LRR-V	Cytoplasmic	6.94374	74967.4
Vigun08g081800	Vigun08g081800.1.p	RLK-Pelle_LRK10L-2	Cytoplasmic	7.0762	71789.2
Vigun03g162850	Vigun03g162850.1.p	CAMK_CAMKL-CHK1	Cytoplasmic	7.31292	49584.5
Vigun03g088700	Vigun03g088700.1.p	RLK-Pelle_RLCK-VIIa-2	Cytoplasmic	7.31897	43165.3
Vigun08g052700	Vigun08g052700.1.p	RLK-Pelle_LRK10L-2	Cytoplasmic	7.36598	34028.5
Vigun08g113300	Vigun08g113300.1.p	AGC-Pl	Cytoplasmic	7.64114	51632.6
Vigun06g134500	Vigun06g134500.1.p	CMGC_CDK-Pl	Cytoplasmic	7.80189	34011.5
Vigun10g098000	Vigun10g098000.3.p	TKL-Pl-4	Cytoplasmic	7.87241	42565.9
Vigun08g197000	Vigun08g197000.1.p	RLK-Pelle_RLCK-VIIa-1	Cytoplasmic	8.05408	41736.6
Vigun08g051200	Vigun08g051200.1.p	RLK-Pelle_LRK10L-2	Cytoplasmic	8.06036	35119.7
Vigun09g032500	Vigun09g032500.1.p	RLK-Pelle_DLSV	Cytoplasmic	8.06264	47871.5
Vigun03g098400	Vigun03g098400.1.p	CAMK_CAMKL-CHK1	Cytoplasmic	8.10884	57687.1
Vigun02g149800	Vigun02g149800.1.p	CMGC_CK2	Cytoplasmic	8.12061	39303.4
Vigun09g085600	Vigun09g085600.1.p	TKL-Pl-4	Cytoplasmic	8.12354	40196.4
Vigun05g038400	Vigun05g038400.4.p	CAMK_AMPK	Cytoplasmic	8.15059	58801
Vigun02g112900	Vigun02g112900.1.p	CMGC_SRPK	Cytoplasmic	8.17297	48859.9
Vigun05g151200	Vigun05g151200.9.p	CMGC_GSK	Cytoplasmic	8.21368	45679.7
Vigun05g088700	Vigun05g088700.1.p	CAMK_CAMKL-CHK1	Cytoplasmic	8.22356	52730.9
Vigun11g175200	Vigun11g175200.1.p	RLK-Pelle_RLCK-V	Cytoplasmic	8.25277	46324.6
Vigun08g133600	Vigun08g133600.4.p	CAMK_CAMKL-CHK1	Cytoplasmic	8.27165	50232.9
Vigun03g249400	Vigun03g249400.1.p	CMGC_SRPK	Cytoplasmic	8.38104	49171.5
Vigun08g073400	Vigun08g073400.2.p	RLK-Pelle_LRK10L-2	Cytoplasmic	8.38483	42150.9
Vigun07g136700	Vigun07g136700.1.p	CMGC_GSK	Cytoplasmic	8.45599	46470.3
Vigun01g233200	Vigun01g233200.1.p	CAMK_CAMKL-CHK1	Cytoplasmic	8.5161	49850.7
Vigun10g097200	Vigun10g097200.1.p	CAMK_CAMKL-CHK1	Cytoplasmic	8.57455	52761.7
Vigun06g027000	Vigun06g027000.1.p	CAMK_CAMKL-CHK1	Cytoplasmic	8.68887	49982.6
Vigun03g123400	Vigun03g123400.1.p	RLK-Pelle_L-LEC	Cytoplasmic	8.77264	69176.4
Vigun04g055900	Vigun04g055900.1.p	CAMK_AMPK	Cytoplasmic	8.78126	59038.3
Vigun10g150700	Vigun10g150700.1.p	CAMK_CAMKL-CHK1	Cytoplasmic	8.79816	49517.8
Vigun03g318400	Vigun03g318400.1.p	CMGC_CLK	Cytoplasmic	9.03399	49992.7
Vigun03g258700	Vigun03g258700.1.p	CAMK_CDPK	Cytoplasmic	9.05174	59387.5
Vigun07g232100	Vigun07g232100.1.p	RLK-Pelle_RLCK-XV	Cytoplasmic	9.09117	41811.3
Vigun06g189700	Vigun06g189700.1.p	CAMK_CAMKL-CHK1	Cytoplasmic	9.12741	50159.4
Vigun03g356800	Vigun03g356800.1.p	CAMK_CAMKL-CHK1	Cytoplasmic	9.14248	51415.4
Vigun03g370600	Vigun03g370600.1.p	CAMK_CAMKL-CHK1	Cytoplasmic	9.16265	48597.4
Vigun08g133400	Vigun08g133400.1.p	CAMK_CAMKL-CHK1	Cytoplasmic	9.48077	50636.6
Vigun08g070600	Vigun08g070600.1.p	RLK-Pelle_WAK	Extracellular	4.85415	80083.3
Vigun07g187600	Vigun07g187600.1.p	RLK-Pelle_LRR-XI-1	Extracellular	5.01852	117906
Vigun03g154300	Vigun03g154300.1.p	RLK-Pelle_LRR-XI-1	Extracellular	5.06763	136743
Vigun10g029600	Vigun10g029600.1.p	RLK-Pelle_SD-2b	Extracellular	5.08964	88463.5
Vigun08g175200	Vigun08g175200.1.p	RLK-Pelle_LysM	Extracellular	5.10273	64095.8
Vigun03g321800	Vigun03g321800.1.p	RLK-Pelle_LRR-XI-1	Extracellular	5.13923	117962
Vigun03g103700	Vigun03g103700.2.p	RLK-Pelle_LRR-XI-1	Extracellular	5.17246	107609
Vigun11g050726	Vigun11g050726.1.p	RLK-Pelle_DLSV	Extracellular	5.19895	89213.8
Vigun01g145700	Vigun01g145700.1.p	RLK-Pelle_LRR-XI-1	Extracellular	5.2386	131485
Vigun01g145500	Vigun01g145500.1.p	RLK-Pelle_LRR-XI-1	Extracellular	5.28992	131583
Vigun02g124500	Vigun02g124500.1.p	RLK-Pelle_LRR-VII-3	Extracellular	5.29926	119789
Vigun06g216800	Vigun06g216800.1.p	RLK-Pelle_L-LEC	Extracellular	5.30307	70057
Vigun06g225500	Vigun06g225500.1.p	RLK-Pelle_LRR-II	Extracellular	5.33002	64909.4
Vigun06g144700	Vigun06g144700.1.p	RLK-Pelle_LRR-VIII-1	Extracellular	5.38602	102394
Vigun06g089400	Vigun06g089400.1.p	RLK-Pelle_LRR-VIII-1	Extracellular	5.38607	101500
Vigun09g018000	Vigun09g018000.1.p	RLK-Pelle_LRR-XI-1	Extracellular	5.41911	135213
Vigun11g063400	Vigun11g063400.1.p	RLK-Pelle_CrRLK1L-1	Extracellular	5.44258	89918.7
Vigun06g066600	Vigun06g066600.1.p	RLK-Pelle_LRR-XI-1	Extracellular	5.44868	114454
Vigun05g212400	Vigun05g212400.1.p	RLK-Pelle_LRR-XI-1	Extracellular	5.48396	105814
Vigun01g116700	Vigun01g116700.2.p	RLK-Pelle_LRR-XI-1	Extracellular	5.50776	94767.3
Vigun07g032800	Vigun07g032800.1.p	RLK-Pelle_LRR-XI-1	Extracellular	5.50988	96248.8
Vigun08g175300	Vigun08g175300.1.p	RLK-Pelle_LysM	Extracellular	5.52366	65351.2
Vigun08g173900	Vigun08g173900.1.p	RLK-Pelle_LysM	Extracellular	5.54919	69866
Vigun04g060300	Vigun04g060300.1.p	RLK-Pelle_LRR-XV	Extracellular	5.55011	118227
Vigun03g260600	Vigun03g260600.1.p	RLK-Pelle_LRR-VII-3	Extracellular	5.59399	119876
Vigun07g219900	Vigun07g219900.1.p	RLK-Pelle_SD-2b	Extracellular	5.61429	92023.4
Vigun02g170800	Vigun02g170800.1.p	RLK-Pelle_LRR-VII-1	Extracellular	5.62405	93507.1
Vigun04g165900	Vigun04g165900.1.p	RLK-Pelle_LRR-XIIIb	Extracellular	5.66978	104984
Vigun01g251000	Vigun01g251000.1.p	RLK-Pelle_LRR-IX	Extracellular	5.67426	90913.5
Vigun11g047400	Vigun11g047400.1.p	RLK-Pelle_LRR-XI-1	Extracellular	5.67748	122391
Vigun05g086000	Vigun05g086000.1.p	RLK-Pelle_LRR-VII-1	Extracellular	5.68276	102634
Vigun05g085900	Vigun05g085900.1.p	RLK-Pelle_CrRLK1L-1	Extracellular	5.68889	95375.5
Vigun03g145600	Vigun03g145600.1.p	RLK-Pelle_LRR-XII-1	Extracellular	5.69554	124108
Vigun06g144600	Vigun06g144600.1.p	RLK-Pelle_LRR-VIII-1	Extracellular	5.70246	102671
Vigun10g003400	Vigun10g003400.1.p	RLK-Pelle_SD-2b	Extracellular	5.71029	90317.3
Vigun03g158000	Vigun03g158000.1.p	RLK-Pelle_LRR-Xb-1	Extracellular	5.71565	120707
Vigun11g112200	Vigun11g112200.1.p	RLK-Pelle_SD-2b	Extracellular	5.72484	76561.7
Vigun09g220200	Vigun09g220200.1.p	RLK-Pelle_LRR-XIIIb	Extracellular	5.75058	105297
Vigun08g040500	Vigun08g040500.1.p	RLK-Pelle_LRR-XIIIb	Extracellular	5.75149	104914
Vigun07g185700	Vigun07g185700.1.p	RLK-Pelle_WAK	Extracellular	5.75862	80608
Vigun10g155600	Vigun10g155600.1.p	RLK-Pelle_LRR-Xb-1	Extracellular	5.76766	114660
Vigun06g197600	Vigun06g197600.1.p	RLK-Pelle_LRR-XI-1	Extracellular	5.77484	107698
Vigun01g250900	Vigun01g250900.1.p	RLK-Pelle_LRR-IX	Extracellular	5.77566	96678.5
Vigun11g066200	Vigun11g066200.1.p	RLK-Pelle_DLSV	Extracellular	5.77832	91244.9
Vigun02g154800	Vigun02g154800.1.p	RLK-Pelle_LRR-XI-1	Extracellular	5.78781	105489
Vigun01g061900	Vigun01g061900.1.p	RLK-Pelle_LRR-XI-1	Extracellular	5.79794	121546
Vigun10g110700	Vigun10g110700.2.p	RLK-Pelle_LRR-XI-1	Extracellular	5.81453	24755.7
Vigun06g189200	Vigun06g189200.4.p	RLK-Pelle_LRR-II	Extracellular	5.8326	65779.2
Vigun07g233500	Vigun07g233500.1.p	RLK-Pelle_LRR-XIIIb	Extracellular	5.83401	104943
Vigun07g068900	Vigun07g068900.1.p	RLK-Pelle_LRR-XI-1	Extracellular	5.84578	118715
Vigun02g154900	Vigun02g154900.1.p	RLK-Pelle_LRR-XI-1	Extracellular	5.86414	107283
Vigun05g018700	Vigun05g018700.1.p	RLK-Pelle_LRR-VII-1	Extracellular	5.86852	107193
Vigun09g003050	Vigun09g003050.1.p	RLK-Pelle_LRR-Xb-1	Extracellular	5.88506	114308
Vigun05g049100	Vigun05g049100.1.p	RLK-Pelle_LRR-XI-1	Extracellular	5.88565	113246
Vigun03g371200	Vigun03g371200.1.p	RLK-Pelle_LRR-VII-2	Extracellular	5.88591	92096.6
Vigun06g097300	Vigun06g097300.1.p	STE_STE11	Extracellular	5.89052	32168.6
Vigun04g007200	Vigun04g007200.1.p	RLK-Pelle_LRR-XI-1	Extracellular	5.89401	109298
Vigun06g214300	Vigun06g214300.1.p	RLK-Pelle_LRR-XI-1	Extracellular	5.91537	102555
Vigun07g070000	Vigun07g070000.1.p	RLK-Pelle_CR4L	Extracellular	5.93773	79847.5
Vigun11g068300	Vigun11g068300.1.p	RLK-Pelle_DLSV	Extracellular	5.94289	88649.3
Vigun05g048600	Vigun05g048600.1.p	RLK-Pelle_LRR-XI-1	Extracellular	5.94923	115328
Vigun11g219200	Vigun11g219200.1.p	RLK-Pelle_LRR-XI-1	Extracellular	5.96248	109484
Vigun07g265700	Vigun07g265700.1.p	RLK-Pelle_LRR-III	Extracellular	5.96891	75282.4
Vigun08g178300	Vigun08g178300.1.p	RLK-Pelle_LRR-III	Extracellular	5.98253	109519
Vigun10g003100	Vigun10g003100.1.p	RLK-Pelle_SD-2b	Extracellular	5.99382	88618.3
Vigun02g107100	Vigun02g107100.1.p	RLK-Pelle_LRR-XII-1	Extracellular	6.00434	110355
Vigun11g218200	Vigun11g218200.1.p	RLK-Pelle_LRR-XI-1	Extracellular	6.02525	99806.6
Vigun09g234700	Vigun09g234700.1.p	RLK-Pelle_SD-2b	Extracellular	6.03394	89570.2
Vigun05g191100	Vigun05g191100.1.p	RLK-Pelle_LRR-Xb-1	Extracellular	6.03437	112358
Vigun08g212500	Vigun08g212500.1.p	RLK-Pelle_LRR-XI-1	Extracellular	6.0689	115154
Vigun10g117700	Vigun10g117700.1.p	RLK-Pelle_SD-2b	Extracellular	6.08573	87714.7
Vigun04g118800	Vigun04g118800.1.p	RLK-Pelle_SD-2b	Extracellular	6.08943	87998.9
Vigun03g245500	Vigun03g245500.2.p	RLK-Pelle_LRR-VIII-1	Extracellular	6.09573	104160
Vigun08g121500	Vigun08g121500.1.p	STE_STE11	Extracellular	6.1007	58835.8
Vigun04g060200	Vigun04g060200.1.p	RLK-Pelle_LRR-XV	Extracellular	6.10543	118875
Vigun08g186400	Vigun08g186400.1.p	RLK-Pelle_LRR-XI-1	Extracellular	6.11535	105793
Vigun03g282500	Vigun03g282500.1.p	RLK-Pelle_CrRLK1L-1	Extracellular	6.13576	87842.4
Vigun09g128000	Vigun09g128000.1.p	RLK-Pelle_LRR-Xb-1	Extracellular	6.1539	127139
Vigun11g218400	Vigun11g218400.1.p	RLK-Pelle_LRR-XI-1	Extracellular	6.16295	100580
Vigun07g157400	Vigun07g157400.1.p	RLK-Pelle_LRR-XI-1	Extracellular	6.17833	109590
Vigun05g103400	Vigun05g103400.1.p	RLK-Pelle_LRR-XII-1	Extracellular	6.17855	109180
Vigun02g169300	Vigun02g169300.1.p	RLK-Pelle_LRR-IV	Extracellular	6.19313	72220.9
Vigun02g110500	Vigun02g110500.1.p	RLK-Pelle_L-LEC	Extracellular	6.19964	73227.4
Vigun05g030800	Vigun05g030800.1.p	RLK-Pelle_CrRLK1L-1	Extracellular	6.20193	91737.9
Vigun10g003300	Vigun10g003300.2.p	RLK-Pelle_SD-2b	Extracellular	6.21846	87972.5
Vigun09g189800	Vigun09g189800.1.p	RLK-Pelle_LRR-XI-1	Extracellular	6.24767	110293
Vigun05g221800	Vigun05g221800.1.p	RLK-Pelle_SD-2b	Extracellular	6.25287	84426.2
Vigun03g291100	Vigun03g291100.1.p	RLK-Pelle_LRR-XI-1	Extracellular	6.25603	108382
Vigun03g291200	Vigun03g291200.1.p	RLK-Pelle_LRR-XI-1	Extracellular	6.25603	108382
Vigun02g104600	Vigun02g104600.1.p	RLK-Pelle_LRR-XII-1	Extracellular	6.26191	111672
Vigun04g023400	Vigun04g023400.1.p	RLK-Pelle_DLSV	Extracellular	6.27166	42711.3
Vigun09g130100	Vigun09g130100.1.p	RLK-Pelle_LRR-III	Extracellular	6.28734	110831
Vigun05g153100	Vigun05g153100.1.p	RLK-Pelle_LRR-III	Extracellular	6.29741	66075.5
Vigun08g173200	Vigun08g173200.1.p	RLK-Pelle_LRR-XI-1	Extracellular	6.31312	109247
Vigun09g159100	Vigun09g159100.1.p	RLK-Pelle_WAK	Extracellular	6.34781	80731.6
Vigun03g375300	Vigun03g375300.1.p	RLK-Pelle_LRR-II	Extracellular	6.36645	67149
Vigun09g191400	Vigun09g191400.1.p	RLK-Pelle_Singleton	Extracellular	6.36961	104436
Vigun01g006300	Vigun01g006300.5.p	RLK-Pelle_LRR-Xb-1	Extracellular	6.38341	127320
Vigun05g221900	Vigun05g221900.1.p	RLK-Pelle_SD-2b	Extracellular	6.38753	89703.5
Vigun10g004200	Vigun10g004200.1.p	STE_STE11	Extracellular	6.42276	30866.3
Vigun07g090200	Vigun07g090200.1.p	RLK-Pelle_LRR-XI-1	Extracellular	6.43226	107815
Vigun03g117100	Vigun03g117100.1.p	RLK-Pelle_DLSV	Extracellular	6.45869	89025.1
Vigun09g142300	Vigun09g142300.1.p	RLK-Pelle_LRR-XII-1	Extracellular	6.47034	107347
Vigun03g117200	Vigun03g117200.1.p	RLK-Pelle_DLSV	Extracellular	6.48905	94993.3
Vigun01g147000	Vigun01g147000.1.p	RLK-Pelle_LRR-XI-1	Extracellular	6.49668	111270
Vigun03g008700	Vigun03g008700.1.p	RLK-Pelle_LRR-IX	Extracellular	6.52546	95895.1
Vigun07g266900	Vigun07g266900.1.p	RLK-Pelle_WAK_LRK10L-1	Extracellular	6.52649	67298.6
Vigun05g052100	Vigun05g052100.1.p	RLK-Pelle_LRR-Xa	Extracellular	6.53087	64357.7
Vigun07g168500	Vigun07g168500.1.p	RLK-Pelle_LRR-IV	Extracellular	6.5389	71524.6
Vigun04g068600	Vigun04g068600.1.p	RLK-Pelle_LRR-II	Extracellular	6.54862	66380.2
Vigun08g159400	Vigun08g159400.1.p	RLK-Pelle_LRR-XII-1	Extracellular	6.55419	105169
Vigun05g200900	Vigun05g200900.1.p	RLK-Pelle_DLSV	Extracellular	6.55724	89541.2
Vigun05g104400	Vigun05g104400.1.p	RLK-Pelle_LRR-XI-1	Extracellular	6.57765	118262
Vigun11g099500	Vigun11g099500.1.p	RLK-Pelle_LRR-XI-1	Extracellular	6.59529	105905
Vigun05g125400	Vigun05g125400.1.p	RLK-Pelle_LRR-III	Extracellular	6.60099	70907.7
Vigun02g106700	Vigun02g106700.1.p	RLK-Pelle_LRR-XII-1	Extracellular	6.63471	109246
Vigun10g004300	Vigun10g004300.1.p	STE_STE11	Extracellular	6.65147	32312
Vigun11g178500	Vigun11g178500.1.p	RLK-Pelle_LRR-XI-1	Extracellular	6.73942	105998
Vigun05g128100	Vigun05g128100.1.p	RLK-Pelle_SD-2b	Extracellular	6.77643	86456
Vigun07g222700	Vigun07g222700.5.p	RLK-Pelle_CrRLK1L-1	Extracellular	6.78501	89022.3
Vigun07g266600	Vigun07g266600.1.p	RLK-Pelle_WAK_LRK10L-1	Extracellular	6.81136	75405.4
Vigun10g110300	Vigun10g110300.1.p	RLK-Pelle_LRR-XI-1	Extracellular	6.81736	86518.5
Vigun03g339000	Vigun03g339000.1.p	RLK-Pelle_LRR-Xb-2	Extracellular	6.8319	118592
Vigun05g024300	Vigun05g024300.1.p	RLK-Pelle_LRR-II	Extracellular	6.85517	66392.1
Vigun10g003000	Vigun10g003000.1.p	RLK-Pelle_SD-2b	Extracellular	6.8731	69617.5
Vigun03g373900	Vigun03g373900.1.p	RLK-Pelle_LRR-XII-1	Extracellular	6.87825	105002
Vigun01g080500	Vigun01g080500.1.p	RLK-Pelle_LRR-XV	Extracellular	6.90823	112979
Vigun05g127700	Vigun05g127700.1.p	RLK-Pelle_SD-2b	Extracellular	6.90875	86519.4
Vigun09g265300	Vigun09g265300.1.p	RLK-Pelle_LRR-XIV	Extracellular	6.96472	96514.1
Vigun04g047000	Vigun04g047000.1.p	RLK-Pelle_LRR-Xa	Extracellular	6.96744	63693.5
Vigun01g091500	Vigun01g091500.1.p	RLK-Pelle_LRR-VI-1	Extracellular	7.00459	83857.5
Vigun05g128000	Vigun05g128000.1.p	RLK-Pelle_SD-2b	Extracellular	7.0506	88492.2
Vigun08g159000	Vigun08g159000.1.p	RLK-Pelle_LRR-XII-1	Extracellular	7.08723	102383
Vigun06g094100	Vigun06g094100.1.p	RLK-Pelle_DLSV	Extracellular	7.10952	67448.2
Vigun05g183100	Vigun05g183100.1.p	RLK-Pelle_LRR-XII-1	Extracellular	7.19286	113561
Vigun01g221200	Vigun01g221200.1.p	RLK-Pelle_WAK_LRK10L-1	Extracellular	7.23675	66174.6
VigunL088600	VigunL088600.1.p	RLK-Pelle_SD-2b	Extracellular	7.23886	83020
Vigun09g142500	Vigun09g142500.1.p	RLK-Pelle_LRR-XII-1	Extracellular	7.24208	101966
Vigun05g127600	Vigun05g127600.1.p	RLK-Pelle_SD-2b	Extracellular	7.24752	86360.3
Vigun09g077700	Vigun09g077700.1.p	RLK-Pelle_LRR-Xb-2	Extracellular	7.27123	117923
Vigun08g159700	Vigun08g159700.1.p	RLK-Pelle_LRR-XII-1	Extracellular	7.35282	108333
Vigun07g040000	Vigun07g040000.1.p	RLK-Pelle_LRR-XI-1	Extracellular	7.35339	112081
Vigun07g039800	Vigun07g039800.1.p	RLK-Pelle_LRR-XI-1	Extracellular	7.36286	129138
Vigun10g025900	Vigun10g025900.1.p	RLK-Pelle_LRR-Xa	Extracellular	7.47201	64229.8
Vigun08g158400	Vigun08g158400.1.p	RLK-Pelle_LRR-XII-1	Extracellular	7.61158	108210
Vigun08g159100	Vigun08g159100.1.p	RLK-Pelle_LRR-XII-1	Extracellular	7.64269	108534
Vigun06g030400	Vigun06g030400.1.p	RLK-Pelle_LRR-XI-1	Extracellular	7.67516	106227
Vigun05g084300	Vigun05g084300.3.p	RLK-Pelle_LRR-III	Extracellular	7.68576	64030.6
Vigun08g158900	Vigun08g158900.1.p	RLK-Pelle_LRR-XII-1	Extracellular	7.78547	108692
Vigun02g028600	Vigun02g028600.1.p	RLK-Pelle_LRR-II	Extracellular	7.81556	66345.7
Vigun01g231500	Vigun01g231500.1.p	RLK-Pelle_LRR-III	Extracellular	7.82202	85822.4
Vigun09g142700	Vigun09g142700.1.p	RLK-Pelle_LRR-XII-1	Extracellular	7.82405	107665
Vigun04g167500	Vigun04g167500.1.p	RLK-Pelle_LRR-IV	Extracellular	7.84411	71706.9
Vigun05g155700	Vigun05g155700.1.p	RLK-Pelle_LRR-IV	Extracellular	7.97285	70921.5
Vigun01g167100	Vigun01g167100.1.p	RLK-Pelle_WAK_LRK10L-1	Extracellular	8.08525	67349
Vigun06g094700	Vigun06g094700.2.p	RLK-Pelle_DLSV	Extracellular	8.21941	68072.9
Vigun10g088300	Vigun10g088300.1.p	RLK-Pelle_LRR-III	Extracellular	8.35841	106709
Vigun02g079700	Vigun02g079700.1.p	RLK-Pelle_DLSV	Extracellular	8.43888	72119.6
Vigun09g235900	Vigun09g235900.1.p	RLK-Pelle_LRR-III	Extracellular	8.58172	70453.5
Vigun09g041100	Vigun09g041100.1.p	RLK-Pelle_C-LEC	Extracellular	8.99872	59263.7
Vigun11g038700	Vigun11g038700.1.p	RLK-Pelle_LRR-XI-1	Extracellular	9.06042	111269
Vigun01g061700	Vigun01g061700.1.p	AGC_RSK-2	Extracellular	9.22361	53194.4
Vigun08g173500	Vigun08g173500.1.p	RLK-Pelle_LRR-XI-1	Extracellular	9.2439	121024
Vigun11g155600	Vigun11g155600.5.p	RLK-Pelle_RLCK-VIIa-2	Extracellular	9.38454	46669.2
Vigun08g001300	Vigun08g001300.1.p	RLK-Pelle_RLCK-VIIa-1	Extracellular	9.60294	39213.3
Vigun05g258500	Vigun05g258500.1.p	RLK-Pelle_RLCK-VIIa-2	Extracellular	9.64656	56377.1
Vigun06g002750	Vigun06g002750.1.p	TKL_CTR1-DRK-2	Extracellular	#N/A	#N/A
Vigun10g044160	Vigun10g044160.1.p	TKL_CTR1-DRK-2	Extracellular	#N/A	#N/A
Vigun09g251200	Vigun09g251200.1.p	RLK-Pelle_LRR-VII-3	Mitochondrial	5.26047	38302.9
Vigun07g100100	Vigun07g100100.1.p	CAMK_CDPK	Mitochondrial	5.74905	30436
Vigun01g168300	Vigun01g168300.1.p	RLK-Pelle_LRR-III	Mitochondrial	5.82108	71608.3
Vigun06g158000	Vigun06g158000.1.p	RLK-Pelle_LRR-V	Mitochondrial	5.97909	74319.9
Vigun07g177000	Vigun07g177000.1.p	CAMK_CDPK	Mitochondrial	5.98362	30399
Vigun07g156100	Vigun07g156100.1.p	RLK-Pelle_CrRLK1L-1	Mitochondrial	5.99827	94362.6
Vigun07g065700	Vigun07g065700.1.p	RLK-Pelle_LRR-III	Mitochondrial	6.20761	72091.8
Vigun11g223700	Vigun11g223700.1.p	RLK-Pelle_CR4L	Mitochondrial	6.2541	42561.9
Vigun06g224000	Vigun06g224000.1.p	RLK-Pelle_LRR-III	Mitochondrial	6.40847	41530.4
Vigun04g068300	Vigun04g068300.1.p	RLK-Pelle_RLCK-VIIa-2	Mitochondrial	6.49754	40026.1
Vigun11g074500	Vigun11g074500.1.p	RLK-Pelle_LRR-I-2	Mitochondrial	6.55167	45598.1
Vigun04g001000	Vigun04g001000.1.p	RLK-Pelle_LRR-III	Mitochondrial	6.56262	72821.7
Vigun05g087400	Vigun05g087400.1.p	TKL-Pl-4	Mitochondrial	6.56799	41438.5
Vigun05g200700	Vigun05g200700.1.p	RLK-Pelle_DLSV	Mitochondrial	6.65331	39244.9
Vigun07g126400	Vigun07g126400.1.p	RLK-Pelle_Extensin	Mitochondrial	6.79578	72643.2
Vigun05g202600	Vigun05g202600.1.p	RLK-Pelle_LRR-I-2	Mitochondrial	6.8209	48107.7
Vigun01g126400	Vigun01g126400.1.p	RLK-Pelle_RLCK-VIII	Mitochondrial	6.88857	39100.4
Vigun03g329600	Vigun03g329600.1.p	AGC-Pl	Mitochondrial	6.90669	47812.5
Vigun03g330000	Vigun03g330000.1.p	AGC-Pl	Mitochondrial	6.90669	47812.5
Vigun03g330400	Vigun03g330400.1.p	AGC-Pl	Mitochondrial	6.90669	47812.5
Vigun03g032000	Vigun03g032000.1.p	RLK-Pelle_RLCK-VIIa-2	Mitochondrial	7.05599	43188.8
Vigun03g205900	Vigun03g205900.1.p	TKL-Pl-5	Mitochondrial	7.19286	47909.7
Vigun04g034700	Vigun04g034700.1.p	STE_STE7	Mitochondrial	7.25507	34687.3
Vigun07g191900	Vigun07g191900.1.p	AGC_PDK1	Mitochondrial	7.27855	54699.5
Vigun06g116800	Vigun06g116800.1.p	CAMK_CDPK	Mitochondrial	7.31991	30916.8
Vigun03g280400	Vigun03g280400.1.p	RLK-Pelle_LRR-III	Mitochondrial	7.57615	66640.7
Vigun09g219600	Vigun09g219600.2.p	RLK-Pelle_RLCK-VIIa-2	Mitochondrial	7.65202	43149.4
Vigun03g031700	Vigun03g031700.1.p	RLK-Pelle_LRR-III	Mitochondrial	7.79604	67576.6
Vigun08g050600	Vigun08g050600.1.p	RLK-Pelle_RLCK-X	Mitochondrial	7.84689	46650.3
Vigun08g085200	Vigun08g085200.1.p	RLK-Pelle_LRR-III	Mitochondrial	7.88294	69149.3
Vigun05g145200	Vigun05g145200.1.p	RLK-Pelle_L-LEC	Mitochondrial	7.88469	95274.2
Vigun09g045800	Vigun09g045800.1.p	RLK-Pelle_RLCK-V	Mitochondrial	7.89477	51423.7
Vigun05g020600	Vigun05g020600.1.p	RLK-Pelle_LRR-XI-2	Mitochondrial	7.93861	40826.1
Vigun06g094600	Vigun06g094600.1.p	RLK-Pelle_DLSV	Mitochondrial	7.96078	67980.8
Vigun10g150200	Vigun10g150200.1.p	CAMK_CDPK	Mitochondrial	7.98895	65469.9
Vigun03g100000	Vigun03g100000.4.p	CMGC_MAPK	Mitochondrial	8.05379	42477.3
Vigun11g101000	Vigun11g101000.1.p	BUB	Mitochondrial	8.0632	60683.6
Vigun03g399300	Vigun03g399300.1.p	RLK-Pelle_LRR-III	Mitochondrial	8.15607	64620.7
Vigun06g094500	Vigun06g094500.1.p	RLK-Pelle_DLSV	Mitochondrial	8.29318	68037
Vigun09g213400	Vigun09g213400.1.p	RLK-Pelle_RLCK-X	Mitochondrial	8.29775	45410.1
Vigun06g094200	Vigun06g094200.2.p	RLK-Pelle_DLSV	Mitochondrial	8.31056	70710.2
Vigun01g159300	Vigun01g159300.1.p	RLK-Pelle_DLSV	Mitochondrial	8.33176	50743.8
Vigun09g213000	Vigun09g213000.1.p	CMGC_GSK	Mitochondrial	8.38529	43101.8
Vigun02g056300	Vigun02g056300.1.p	TKL-Pl-5	Mitochondrial	8.41364	47643.4
Vigun07g114400	Vigun07g114400.1.p	RLK-Pelle_RLCK-VI	Mitochondrial	8.46328	46245.7
Vigun06g189300	Vigun06g189300.1.p	CMGC_GSK	Mitochondrial	8.52754	43153.9
Vigun03g284600	Vigun03g284600.1.p	CMGC_CK2	Mitochondrial	8.59274	43591.8
Vigun09g190700	Vigun09g190700.1.p	CK1_CK1-Pl	Mitochondrial	8.61055	79986.7
Vigun03g398100	Vigun03g398100.1.p	RLK-Pelle_RLCK-VIIa-2	Mitochondrial	8.68157	52380.5
Vigun01g219250	Vigun01g219250.1.p	RLK-Pelle_L-LEC	Mitochondrial	8.705	72092.6
Vigun06g168500	Vigun06g168500.1.p	CMGC_MAPK	Mitochondrial	8.71047	64106.7
Vigun09g260500	Vigun09g260500.2.p	RLK-Pelle_RLCK-VIIa-1	Mitochondrial	8.71228	41411.1
Vigun05g298100	Vigun05g298100.1.p	RLK-Pelle_RLCK-X	Mitochondrial	8.73013	45900.8
Vigun03g239300	Vigun03g239300.2.p	RLK-Pelle_RLCK-VIIb	Mitochondrial	8.8341	40984.3
Vigun03g250500	Vigun03g250500.1.p	RLK-Pelle_RLCK-VIIa-2	Mitochondrial	8.83584	42213.1
Vigun10g016300	Vigun10g016300.1.p	RLK-Pelle_L-LEC	Mitochondrial	8.83685	95361.6
Vigun08g048500	Vigun08g048500.2.p	RLK-Pelle_RLCK-VIIa-2	Mitochondrial	8.91466	43435
Vigun02g074400	Vigun02g074400.2.p	RLK-Pelle_RLCK-VIIb	Mitochondrial	8.91621	40816.9
Vigun03g408000	Vigun03g408000.1.p	RLK-Pelle_RLCK-VIII	Mitochondrial	8.93033	39375.1
Vigun10g114200	Vigun10g114200.1.p	Aur	Mitochondrial	8.95188	32404.6
Vigun05g207500	Vigun05g207500.1.p	RLK-Pelle_Extensin	Mitochondrial	9.02232	39966.2
Vigun08g128300	Vigun08g128300.1.p	CMGC_CDK-Pl	Mitochondrial	9.02508	35607
Vigun07g170300	Vigun07g170300.1.p	CAMK_CAMKL-CHK1	Mitochondrial	9.04523	48967.6
Vigun08g084100	Vigun08g084100.1.p	CK1_CK1-Pl	Mitochondrial	9.06104	77287
Vigun02g114000	Vigun02g114000.1.p	RLK-Pelle_RLCK-VIIa-2	Mitochondrial	9.06145	45255.9
Vigun10g016800	Vigun10g016800.2.p	RLK-Pelle_RLCK-VIIa-2	Mitochondrial	9.06286	48371.1
Vigun02g022900	Vigun02g022900.2.p	RLK-Pelle_DLSV	Mitochondrial	9.07142	47478.9
Vigun09g051000	Vigun09g051000.1.p	CAMK_CAMKL-CHK1	Mitochondrial	9.07169	52119.6
Vigun08g148000	Vigun08g148000.1.p	RLK-Pelle_RLCK-VIIa-2	Mitochondrial	9.07851	45058.4
Vigun03g171200	Vigun03g171200.1.p	CAMK_CAMKL-CHK1	Mitochondrial	9.08424	51492.1
Vigun05g303900	Vigun05g303900.1.p	RLK-Pelle_LRR-III	Mitochondrial	9.08872	70716.2
Vigun07g080900	Vigun07g080900.1.p	Aur	Mitochondrial	9.09661	32868
Vigun03g006500	Vigun03g006500.1.p	CMGC_CDK-CDK7	Mitochondrial	9.10901	47378.6
Vigun03g431000	Vigun03g431000.1.p	CMGC_MAPK	Mitochondrial	9.12237	63892.7
Vigun03g097900	Vigun03g097900.1.p	RLK-Pelle_LRR-VII-2	Mitochondrial	9.13022	72731.8
Vigun10g179900	Vigun10g179900.1.p	CK1_CK1-Pl	Mitochondrial	9.13181	79071
Vigun05g080800	Vigun05g080800.1.p	RLK-Pelle_RLCK-VIIa-2	Mitochondrial	9.1625	48073.5
Vigun03g110300	Vigun03g110300.1.p	RLK-Pelle_DLSV	Mitochondrial	9.1626	40933.7
Vigun03g275000	Vigun03g275000.1.p	CAMK_CDPK	Mitochondrial	9.16551	64439.2
Vigun03g318300	Vigun03g318300.1.p	CMGC_CLK	Mitochondrial	9.17355	49798.4
Vigun03g251300	Vigun03g251300.1.p	RLK-Pelle_RLCK-VIIa-2	Mitochondrial	9.19356	42239.3
Vigun08g000800	Vigun08g000800.1.p	CMGC_CDK-Pl	Mitochondrial	9.19967	35646.4
Vigun04g164400	Vigun04g164400.1.p	RLK-Pelle_RLCK-XV	Mitochondrial	9.23869	36081.2
Vigun06g040700	Vigun06g040700.1.p	CMGC_MAPK	Mitochondrial	9.24241	68716.8
Vigun01g086700	Vigun01g086700.1.p	CK1_CK1-Pl	Mitochondrial	9.24586	78959.6
Vigun03g334500	Vigun03g334500.1.p	RLK-Pelle_RLCK-VIIa-2	Mitochondrial	9.26966	41561.1
Vigun09g096400	Vigun09g096400.1.p	RLK-Pelle_LRR-XI-2	Mitochondrial	9.27711	66868.2
Vigun07g236700	Vigun07g236700.4.p	TKL-Pl-4	Mitochondrial	9.27938	42457.7
Vigun09g189500	Vigun09g189500.1.p	Aur	Mitochondrial	9.32273	33872
Vigun08g223900	Vigun08g223900.1.p	RLK-Pelle_RLCK-VIIa-2	Mitochondrial	9.32731	51342.7
Vigun03g285800	Vigun03g285800.1.p	CMGC_CK2	Mitochondrial	9.34093	48131.6
Vigun03g087500	Vigun03g087500.1.p	TKL-Pl-5	Mitochondrial	9.36123	53712.4
Vigun05g176000	Vigun05g176000.1.p	CMGC_MAPK	Mitochondrial	9.38916	68881.6
Vigun03g059900	Vigun03g059900.1.p	CMGC_CDK-CDK8	Mitochondrial	9.41332	51520.9
Vigun03g250200	Vigun03g250200.1.p	RLK-Pelle_RLCK-VIIa-2	Mitochondrial	9.42569	43882.6
VigunL088900	VigunL088900.1.p	AGC-Pl	Mitochondrial	9.48119	34352.5
Vigun01g155900	Vigun01g155900.1.p	RLK-Pelle_RLCK-VIIa-1	Mitochondrial	9.52414	41947
Vigun10g163600	Vigun10g163600.1.p	RLK-Pelle_RLCK-VIIa-2	Mitochondrial	9.52438	52992.7
Vigun05g002600	Vigun05g002600.1.p	CK1_CK1-Pl	Mitochondrial	9.52596	75870.1
Vigun07g148600	Vigun07g148600.1.p	RLK-Pelle_Extensin	Mitochondrial	9.53518	49285.4
Vigun10g131500	Vigun10g131500.1.p	RLK-Pelle_RLCK-IV	Mitochondrial	9.53932	49226.6
Vigun10g195500	Vigun10g195500.1.p	CAMK_CAMKL-CHK1	Mitochondrial	9.53973	56067.2
Vigun02g064800	Vigun02g064800.1.p	RLK-Pelle_RLCK-VIIa-2	Mitochondrial	9.54006	53653.2
Vigun02g065100	Vigun02g065100.1.p	RLK-Pelle_RLCK-VIIa-2	Mitochondrial	9.54015	53642.2
Vigun03g159700	Vigun03g159700.1.p	RLK-Pelle_DLSV	Mitochondrial	9.57019	45458.3
Vigun09g056600	Vigun09g056600.1.p	CAMK_CAMKL-CHK1	Mitochondrial	9.58522	49577.5
Vigun01g207000	Vigun01g207000.1.p	RLK-Pelle_RLCK-V	Mitochondrial	9.59017	49676.5
Vigun03g389700	Vigun03g389700.1.p	RLK-Pelle_RLCK-VIIa-2	Mitochondrial	9.60635	46530.8
Vigun03g426400	Vigun03g426400.1.p	CMGC_CDK-CRK7-CDK9	Mitochondrial	9.61051	61084.1
Vigun03g023200	Vigun03g023200.1.p	CK1_CK1	Mitochondrial	9.62652	47585.3
Vigun03g359100	Vigun03g359100.1.p	RLK-Pelle_RLCK-VIIa-2	Mitochondrial	9.65166	48359.4
Vigun07g075100	Vigun07g075100.1.p	RLK-Pelle_RLCK-VIIa-2	Mitochondrial	9.66873	52072.2
Vigun09g260400	Vigun09g260400.1.p	RLK-Pelle_RLCK-VIIa-2	Mitochondrial	9.67122	43448.4
Vigun04g029700	Vigun04g029700.1.p	CMGC_CDK-CDK7	Mitochondrial	9.6767	45914.3
Vigun06g189500	Vigun06g189500.1.p	RLK-Pelle_LRR-VII-2	Mitochondrial	9.67727	74173.6
Vigun05g263400	Vigun05g263400.1.p	AGC_RSK-2	Mitochondrial	9.70514	42287.5
Vigun05g045200	Vigun05g045200.1.p	RLK-Pelle_RLCK-VIIa-2	Mitochondrial	9.71134	52230.6
Vigun10g067200	Vigun10g067200.1.p	RLK-Pelle_RLCK-VIIa-2	Mitochondrial	9.72218	45850
Vigun02g114100	Vigun02g114100.1.p	RLK-Pelle_RLCK-VIIa-2	Mitochondrial	9.72673	40096.1
Vigun04g010100	Vigun04g010100.1.p	CK1_CK1	Mitochondrial	9.73544	47873
Vigun07g078500	Vigun07g078500.1.p	RLK-Pelle_RLCK-VIIa-1	Mitochondrial	9.74445	42296.5
Vigun08g078900	Vigun08g078900.1.p	CK1_CK1	Mitochondrial	9.75114	45807
Vigun03g296400	Vigun03g296400.1.p	RLK-Pelle_RLCK-VIIa-2	Mitochondrial	9.77349	42778.5
Vigun02g100200	Vigun02g100200.1.p	CMGC_RCK	Mitochondrial	9.77388	51003.4
Vigun03g211400	Vigun03g211400.1.p	RLK-Pelle_RLCK-VIIa-2	Mitochondrial	9.77469	42965.8
Vigun09g193700	Vigun09g193700.1.p	CK1_CK1	Mitochondrial	9.82155	47883.6
Vigun09g038600	Vigun09g038600.1.p	RLK-Pelle_RLCK-VIIa-2	Mitochondrial	9.83058	52681.2
Vigun09g034500	Vigun09g034500.1.p	CK1_CK1	Mitochondrial	9.83888	51003.7
Vigun10g170900	Vigun10g170900.1.p	CK1_CK1	Mitochondrial	9.85623	53714
Vigun06g027100	Vigun06g027100.1.p	RLK-Pelle_RLCK-VIIa-2	Mitochondrial	9.87731	41912.4
Vigun10g002500	Vigun10g002500.1.p	Group-Pl-4	Mitochondrial	9.90048	55391.1
Vigun03g393500	Vigun03g393500.1.p	CK1_CK1	Mitochondrial	9.90961	50634.2
Vigun03g050700	Vigun03g050700.1.p	CMGC_CDK-CRK7-CDK9	Mitochondrial	9.92142	61386.9
Vigun11g103300	Vigun11g103300.1.p	CMGC_CDK-CRK7-CDK9	Mitochondrial	9.94006	77744.1
Vigun05g118900	Vigun05g118900.1.p	RLK-Pelle_RLCK-VIIa-2	Mitochondrial	9.94106	45288.6
Vigun02g105600	Vigun02g105600.1.p	RLK-Pelle_RLCK-VIIa-2	Mitochondrial	9.94456	47156.3
Vigun02g063600	Vigun02g063600.1.p	RLK-Pelle_RLCK-VIIa-2	Mitochondrial	9.96481	45098.8
Vigun04g049400	Vigun04g049400.1.p	RLK-Pelle_RLCK-VIIa-2	Mitochondrial	9.96879	53995.1
Vigun11g162200	Vigun11g162200.1.p	AGC_RSK-2	Mitochondrial	#N/A	#N/A
Vigun05g272900	Vigun05g272900.1.p	CK1_CK1	Mitochondrial	#N/A	#N/A
Vigun01g144100	Vigun01g144100.1.p	CK1_CK1	Mitochondrial	#N/A	#N/A
Vigun07g093900	Vigun07g093900.1.p	CK1_CK1	Mitochondrial	#N/A	#N/A
Vigun07g172300	Vigun07g172300.1.p	CK1_CK1	Mitochondrial	#N/A	#N/A
Vigun09g108100	Vigun09g108100.1.p	CMGC_CDK-CRK7-CDK9	Mitochondrial	#N/A	#N/A
Vigun03g219200	Vigun03g219200.1.p	CMGC_RCK	Mitochondrial	#N/A	#N/A
Vigun06g074500	Vigun06g074500.1.p	RLK-Pelle_RLCK-IV	Mitochondrial	#N/A	#N/A
Vigun08g179800	Vigun08g179800.3.p	RLK-Pelle_RLCK-VIIa-2	Mitochondrial	#N/A	#N/A
Vigun04g050800	Vigun04g050800.1.p	RLK-Pelle_RLCK-VIIa-2	Mitochondrial	#N/A	#N/A
Vigun02g159900	Vigun02g159900.1.p	RLK-Pelle_RLCK-VIIa-2	Mitochondrial	#N/A	#N/A
Vigun01g066000	Vigun01g066000.1.p	TKL-Pl-4	Mitochondrial	#N/A	#N/A
Vigun04g012600	Vigun04g012600.1.p	CMGC_CDK-CCRK	Nuclear	4.1911	50836
Vigun08g161100	Vigun08g161100.1.p	CMGC_DYRK-PRP4	Nuclear	4.38934	82461.6
Vigun07g030000	Vigun07g030000.9.p	NEK	Nuclear	4.47141	108226
Vigun02g140800	Vigun02g140800.1.p	CAMK_OST1L	Nuclear	4.47259	40669.1
Vigun11g039150	Vigun11g039150.1.p	RLK-Pelle_DLSV	Nuclear	4.52587	20605.6
Vigun03g273900	Vigun03g273900.1.p	CAMK_OST1L	Nuclear	4.57471	40944.6
Vigun06g001900	Vigun06g001900.1.p	WNK_NRBP	Nuclear	4.60689	70222.5
Vigun03g000800	Vigun03g000800.1.p	CMGC_DYRK-PRP4	Nuclear	4.65615	132663
Vigun09g094600	Vigun09g094600.1.p	WNK_NRBP	Nuclear	4.68096	67582
Vigun10g148000	Vigun10g148000.1.p	WNK_NRBP	Nuclear	4.68316	75759
Vigun02g012700	Vigun02g012700.1.p	CAMK_OST1L	Nuclear	4.72614	41405
Vigun04g038200	Vigun04g038200.3.p	CMGC_DYRK-PRP4	Nuclear	4.72664	132211
Vigun11g045500	Vigun11g045500.1.p	RLK-Pelle_DLSV	Nuclear	4.72813	109338
Vigun09g170800	Vigun09g170800.1.p	STE_STE11	Nuclear	4.81929	64640.1
Vigun03g183800	Vigun03g183800.1.p	CAMK_OST1L	Nuclear	4.82804	40648.1
Vigun11g039033	Vigun11g039033.1.p	RLK-Pelle_DLSV	Nuclear	4.83014	30404.2
Vigun01g054200	Vigun01g054200.1.p	TKL-Pl-6	Nuclear	4.83375	136798
Vigun07g240000	Vigun07g240000.1.p	WNK_NRBP	Nuclear	4.83901	83160.1
Vigun01g114200	Vigun01g114200.1.p	RLK-Pelle_WAK	Nuclear	4.84887	80419.9
Vigun03g045200	Vigun03g045200.1.p	RLK-Pelle_RLCK-XII-1	Nuclear	4.86513	60519.4
Vigun07g153700	Vigun07g153700.1.p	WNK_NRBP	Nuclear	4.91943	84272.2
Vigun02g047600	Vigun02g047600.1.p	STE_STE20-Pl	Nuclear	4.92056	91665.6
Vigun08g093500	Vigun08g093500.3.p	STE_STE11	Nuclear	4.95049	64124.3
Vigun09g053900	Vigun09g053900.1.p	TKL-Pl-6	Nuclear	4.95089	154788
Vigun03g366000	Vigun03g366000.1.p	TKL-Pl-6	Nuclear	5.07398	150627
Vigun06g101800	Vigun06g101800.1.p	STE_STE11	Nuclear	5.08921	73211.9
Vigun03g065400	Vigun03g065400.1.p	WNK_NRBP	Nuclear	5.09208	71278.9
Vigun06g110600	Vigun06g110600.1.p	WNK_NRBP	Nuclear	5.10461	84539
Vigun02g048300	Vigun02g048300.1.p	STE_STE11	Nuclear	5.19213	71910.6
Vigun11g038000	Vigun11g038000.1.p	TKL-Pl-6	Nuclear	5.22574	138768
Vigun06g046200	Vigun06g046200.1.p	RLK-Pelle_RLCK-VIIa-1	Nuclear	5.24771	46996.1
Vigun05g193100	Vigun05g193100.1.p	PEK_PEK	Nuclear	5.25246	98760.9
Vigun03g435500	Vigun03g435500.1.p	RLK-Pelle_LRR-VIII-1	Nuclear	5.27829	102985
Vigun08g163200	Vigun08g163200.2.p	RLK-Pelle_LRR-VI-2	Nuclear	5.32625	70388.6
Vigun08g224400	Vigun08g224400.1.p	CAMK_CDPK	Nuclear	5.3885	63103.2
Vigun05g126200	Vigun05g126200.1.p	TKL-Pl-6	Nuclear	5.38993	139543
Vigun01g054100	Vigun01g054100.1.p	TKL-Pl-6	Nuclear	5.41586	139871
Vigun10g097600	Vigun10g097600.1.p	WNK_NRBP	Nuclear	5.42778	68878.3
Vigun03g394100	Vigun03g394100.1.p	RLK-Pelle_RLCK-IXb	Nuclear	5.45101	87571.2
Vigun08g206600	Vigun08g206600.1.p	WNK_NRBP	Nuclear	5.48489	39748.5
Vigun11g221800	Vigun11g221800.1.p	AGC_MAST	Nuclear	5.49824	130579
Vigun11g160100	Vigun11g160100.1.p	RLK-Pelle_RLCK-XII-1	Nuclear	5.52617	55548.7
Vigun06g080200	Vigun06g080200.1.p	TKL-Pl-7	Nuclear	5.53908	63497.7
Vigun07g224300	Vigun07g224300.1.p	RLK-Pelle_RLCK-IXb	Nuclear	5.54976	83188.7
Vigun06g024100	Vigun06g024100.3.p	RLK-Pelle_PERK-2	Nuclear	5.55909	171688
Vigun08g024700	Vigun08g024700.1.p	AGC_NDR	Nuclear	5.5692	59874
Vigun11g165800	Vigun11g165800.1.p	PEK_GCN2	Nuclear	5.57892	139539
Vigun01g144000	Vigun01g144000.1.p	AGC_NDR	Nuclear	5.5915	62847.2
Vigun06g059800	Vigun06g059800.1.p	WNK_NRBP	Nuclear	5.59375	34009.5
Vigun08g122900	Vigun08g122900.1.p	TKL-Pl-7	Nuclear	5.60044	64322.4
Vigun08g037500	Vigun08g037500.1.p	TKL_CTR1-DRK-2	Nuclear	5.60959	103379
Vigun04g033200	Vigun04g033200.3.p	AGC_MAST	Nuclear	5.62084	143108
Vigun09g223100	Vigun09g223100.1.p	AGC_NDR	Nuclear	5.63952	58824
Vigun01g237300	Vigun01g237300.1.p	RLK-Pelle_LRR-II	Nuclear	5.66072	65429.7
Vigun10g128000	Vigun10g128000.1.p	RLK-Pelle_RLCK-XII-1	Nuclear	5.68116	55217
Vigun06g008100	Vigun06g008100.1.p	WEE	Nuclear	5.68598	49615
Vigun07g184600	Vigun07g184600.1.p	TKL-Pl-6	Nuclear	5.692	131753
Vigun03g160100	Vigun03g160100.1.p	RLK-Pelle_WAK_LRK10L-1	Nuclear	5.69571	69573.3
Vigun07g234100	Vigun07g234100.1.p	TKL-Pl-2	Nuclear	5.72868	124622
Vigun10g153400	Vigun10g153400.1.p	Group-Pl-3	Nuclear	5.76786	69056.2
Vigun03g089200	Vigun03g089200.2.p	STE_STE11	Nuclear	5.77762	50518.6
Vigun10g197700	Vigun10g197700.1.p	STE_STE20-Fray	Nuclear	5.78876	77131.6
Vigun09g035300	Vigun09g035300.5.p	AGC_NDR	Nuclear	5.79249	60468.5
Vigun05g031801	Vigun05g031801.1.p	RLK-Pelle_CrRLK1L-1	Nuclear	5.80204	38700.4
Vigun06g149500	Vigun06g149500.1.p	RLK-Pelle_WAK	Nuclear	5.8186	81200.7
Vigun08g222800	Vigun08g222800.1.p	RLK-Pelle_RLCK-XII-1	Nuclear	5.82162	59597
Vigun05g064700	Vigun05g064700.1.p	RLK-Pelle_RLCK-IXb	Nuclear	5.8563	98353.5
Vigun02g077500	Vigun02g077500.1.p	RLK-Pelle_PERK-1	Nuclear	5.88987	82234.5
Vigun02g178100	Vigun02g178100.1.p	CMGC_MAPK	Nuclear	5.89339	42964.9
Vigun10g174600	Vigun10g174600.1.p	RLK-Pelle_PERK-2	Nuclear	5.89728	83200.7
Vigun11g060500	Vigun11g060500.1.p	STE_STE20-YSK	Nuclear	5.91294	77309.1
Vigun01g119400	Vigun01g119400.3.p	NEK	Nuclear	5.91416	78606.1
Vigun11g192500	Vigun11g192500.1.p	STE_STE-Pl	Nuclear	5.92961	151853
Vigun04g193600	Vigun04g193600.1.p	STE_STE20-Fray	Nuclear	5.95514	74800.4
Vigun09g045200	Vigun09g045200.1.p	CAMK_CAMKL-CHK1	Nuclear	5.95772	51352.7
Vigun01g013500	Vigun01g013500.2.p	RLK-Pelle_PERK-2	Nuclear	5.97581	79171.1
Vigun05g247100	Vigun05g247100.3.p	RLK-Pelle_RLCK-XVI	Nuclear	5.97627	64255.4
Vigun04g030900	Vigun04g030900.1.p	CMGC_MAPK	Nuclear	5.9889	57262
Vigun10g041400	Vigun10g041400.4.p	CMGC_RCK	Nuclear	6.00678	49714.1
Vigun08g134200	Vigun08g134200.1.p	WNK_NRBP	Nuclear	6.09741	69341.8
Vigun06g007000	Vigun06g007000.1.p	WEE	Nuclear	6.09801	48761.5
Vigun06g085600	Vigun06g085600.1.p	WNK_NRBP	Nuclear	6.10748	69633.5
Vigun09g248200	Vigun09g248200.1.p	CMGC_MAPK	Nuclear	6.11221	42407.1
Vigun03g169900	Vigun03g169900.1.p	CMGC_CDK-PITSLRE	Nuclear	6.11677	83464.2
Vigun01g169500	Vigun01g169500.1.p	TKL_CTR1-DRK-2	Nuclear	6.11688	82598.3
Vigun11g039300	Vigun11g039300.1.p	RLK-Pelle_DLSV	Nuclear	6.12856	39352.5
Vigun06g119300	Vigun06g119300.3.p	RLK-Pelle_RLCK-VIIa-1	Nuclear	6.12933	42888.3
Vigun06g130000	Vigun06g130000.2.p	TKL_CTR1-DRK-2	Nuclear	6.13974	81807.5
Vigun10g130100	Vigun10g130100.3.p	RLK-Pelle_RLCK-IXb	Nuclear	6.1446	99627.6
Vigun11g108800	Vigun11g108800.1.p	RLK-Pelle_LRR-V	Nuclear	6.14507	84959.5
Vigun07g164300	Vigun07g164300.1.p	STE_STE20-Fray	Nuclear	6.15292	78308.7
Vigun05g058700	Vigun05g058700.1.p	RLK-Pelle_WAK	Nuclear	6.15947	71327.4
Vigun09g125200	Vigun09g125200.3.p	WNK_NRBP	Nuclear	6.178	76319
Vigun03g236500	Vigun03g236500.1.p	RLK-Pelle_PERK-1	Nuclear	6.19038	91615.9
Vigun07g151900	Vigun07g151900.1.p	TKL_CTR1-DRK-2	Nuclear	6.19097	106609
Vigun11g033500	Vigun11g033500.1.p	RLK-Pelle_LRR-III	Nuclear	6.19532	40992.1
Vigun04g005500	Vigun04g005500.1.p	STE_STE7	Nuclear	6.21697	39823
Vigun02g112400	Vigun02g112400.1.p	IRE1	Nuclear	6.22267	96056
Vigun08g111000	Vigun08g111000.1.p	CAMK_CAMKL-CHK1	Nuclear	6.23439	50657.8
Vigun10g133400	Vigun10g133400.1.p	CMGC_MAPK	Nuclear	6.23947	42830.7
Vigun07g066700	Vigun07g066700.1.p	TKL_CTR1-DRK-2	Nuclear	6.24042	91698.5
Vigun10g183600	Vigun10g183600.1.p	RLK-Pelle_PERK-1	Nuclear	6.25961	59891.6
Vigun04g025100	Vigun04g025100.1.p	RLK-Pelle_WAK_LRK10L-1	Nuclear	6.26416	74327
Vigun05g241800	Vigun05g241800.1.p	CMGC_SRPK	Nuclear	6.26491	59969.5
Vigun05g276800	Vigun05g276800.1.p	RLK-Pelle_PERK-2	Nuclear	6.27406	77414.1
Vigun03g041800	Vigun03g041800.3.p	CMGC_MAPK	Nuclear	6.28482	43641.6
Vigun10g052900	Vigun10g052900.1.p	Group-Pl-3	Nuclear	6.30992	81697.4
Vigun07g243300	Vigun07g243300.1.p	STE_STE11	Nuclear	6.33909	68787.4
Vigun11g122400	Vigun11g122400.1.p	NEK	Nuclear	6.34442	112490
Vigun08g065500	Vigun08g065500.1.p	RLK-Pelle_RLCK-IXb	Nuclear	6.34596	86105.1
Vigun09g181100	Vigun09g181100.1.p	TKL_CTR1-DRK-2	Nuclear	6.36136	103536
Vigun05g038300	Vigun05g038300.1.p	CAMK_AMPK	Nuclear	6.3907	31403
Vigun08g003100	Vigun08g003100.1.p	CAMK_CDPK	Nuclear	6.40347	61036.2
Vigun11g132600	Vigun11g132600.1.p	CMGC_SRPK	Nuclear	6.40794	60925.6
Vigun05g232800	Vigun05g232800.1.p	NEK	Nuclear	6.45166	114556
Vigun05g076100	Vigun05g076100.1.p	CMGC_GSK	Nuclear	6.45482	52739.8
Vigun09g221600	Vigun09g221600.1.p	TKL-Pl-8	Nuclear	6.46139	50605.6
Vigun05g303800	Vigun05g303800.2.p	RLK-Pelle_RLCK-IXb	Nuclear	6.46975	87554.7
Vigun03g248800	Vigun03g248800.1.p	IRE1	Nuclear	6.4743	96629
Vigun05g274900	Vigun05g274900.1.p	STE_STE20-Fray	Nuclear	6.54191	54268
Vigun07g267640	Vigun07g267640.1.p	RLK-Pelle_LRK10L-2	Nuclear	6.54753	67016.5
Vigun09g170000	Vigun09g170000.1.p	TTK	Nuclear	6.57921	84130.3
Vigun09g199600	Vigun09g199600.1.p	RLK-Pelle_RLCK-IXb	Nuclear	6.61917	87320.6
Vigun05g257900	Vigun05g257900.1.p	RLK-Pelle_RLCK-IXb	Nuclear	6.61988	92264.3
Vigun03g031600	Vigun03g031600.2.p	RLK-Pelle_RLCK-IXb	Nuclear	6.65609	85867.5
Vigun11g149200	Vigun11g149200.1.p	RLK-Pelle_RLCK-VIIa-1	Nuclear	6.67949	46367
Vigun01g074300	Vigun01g074300.1.p	RLK-Pelle_RLCK-VIIa-1	Nuclear	6.69283	46913.4
Vigun07g094400	Vigun07g094400.1.p	AGC_NDR	Nuclear	6.70439	64521.4
Vigun07g266700	Vigun07g266700.1.p	RLK-Pelle_WAK_LRK10L-1	Nuclear	6.70498	70919.9
Vigun03g267700	Vigun03g267700.1.p	RLK-Pelle_PERK-1	Nuclear	6.78187	64049.8
Vigun10g110400	Vigun10g110400.1.p	RLK-Pelle_LRR-XI-1	Nuclear	6.8057	80801.4
Vigun10g110200	Vigun10g110200.1.p	RLK-Pelle_LRR-XI-1	Nuclear	6.82282	90074.7
Vigun11g000600	Vigun11g000600.1.p	SCY1_SCYL2	Nuclear	6.84084	100628
Vigun06g106100	Vigun06g106100.1.p	RLK-Pelle_RLCK-VI	Nuclear	6.86124	47338.6
Vigun02g132500	Vigun02g132500.1.p	RLK-Pelle_PERK-1	Nuclear	6.90218	67006.8
Vigun07g297600	Vigun07g297600.1.p	RLK-Pelle_RLCK-VIIa-1	Nuclear	6.91597	52618.6
Vigun08g092500	Vigun08g092500.1.p	TTK	Nuclear	6.91867	82805.2
Vigun11g149500	Vigun11g149500.7.p	AGC_RSK-2	Nuclear	6.91943	110755
Vigun06g173800	Vigun06g173800.1.p	ULK_ULK4	Nuclear	6.94501	152491
Vigun03g005100	Vigun03g005100.1.p	CMGC_MAPK	Nuclear	6.95514	65342.3
Vigun02g040300	Vigun02g040300.1.p	CMGC_DYRK-PRP4	Nuclear	6.97999	124537
Vigun05g252900	Vigun05g252900.1.p	AGC_RSK-2	Nuclear	7.05738	110990
Vigun11g019300	Vigun11g019300.1.p	RLK-Pelle_DLSV	Nuclear	7.07825	57634.3
Vigun07g271500	Vigun07g271500.1.p	CMGC_DYRK-PRP4	Nuclear	7.08276	114546
Vigun07g064900	Vigun07g064900.1.p	CMGC_SRPK	Nuclear	7.10087	61000.7
Vigun03g325400	Vigun03g325400.1.p	TKL-Pl-4	Nuclear	7.17942	43430.4
Vigun01g189100	Vigun01g189100.1.p	WEE	Nuclear	7.18917	55299.5
Vigun03g097700	Vigun03g097700.1.p	CMGC_GSK	Nuclear	7.25326	41087.5
Vigun06g184200	Vigun06g184200.1.p	TKL-Pl-5	Nuclear	7.25867	51271.2
Vigun04g197300	Vigun04g197300.2.p	AGC_RSK-2	Nuclear	7.30553	69235.8
Vigun03g138700	Vigun03g138700.1.p	CMGC_CDK-Pl	Nuclear	7.31084	34026.4
Vigun05g022500	Vigun05g022500.2.p	RLK-Pelle_PERK-1	Nuclear	7.38133	72746.2
Vigun03g029900	Vigun03g029900.1.p	RLK-Pelle_PERK-2	Nuclear	7.38929	67485.8
Vigun07g266800	Vigun07g266800.1.p	RLK-Pelle_WAK_LRK10L-1	Nuclear	7.39477	68297.5
Vigun05g190400	Vigun05g190400.2.p	STE_STE20-YSK	Nuclear	7.39703	76233.6
Vigun11g023000	Vigun11g023000.2.p	RLK-Pelle_PERK-2	Nuclear	7.47798	65036.6
Vigun09g264900	Vigun09g264900.1.p	RLK-Pelle_PERK-1	Nuclear	7.48515	67884.4
Vigun08g019700	Vigun08g019700.1.p	RLK-Pelle_PERK-2	Nuclear	7.48671	81343.9
Vigun10g122000	Vigun10g122000.1.p	CMGC_GSK	Nuclear	7.50461	53076.4
Vigun03g330800	Vigun03g330800.1.p	AGC-Pl	Nuclear	7.50975	50112.4
Vigun03g413600	Vigun03g413600.1.p	TKL_CTR1-DRK-2	Nuclear	7.54553	86331.9
Vigun03g244200	Vigun03g244200.1.p	AGC_RSK-2	Nuclear	7.60541	110433
Vigun04g001100	Vigun04g001100.1.p	RLK-Pelle_RLCK-IXb	Nuclear	7.65954	90126.2
Vigun06g156000	Vigun06g156000.2.p	TKL-Pl-4	Nuclear	7.75646	42531.8
Vigun05g138900	Vigun05g138900.1.p	AGC_RSK-2	Nuclear	7.80412	50911.3
Vigun05g155300	Vigun05g155300.1.p	AGC_RSK-2	Nuclear	7.82432	71122.5
Vigun01g013400	Vigun01g013400.1.p	RLK-Pelle_PERK-2	Nuclear	7.88718	33543
Vigun06g238100	Vigun06g238100.1.p	CMGC_GSK	Nuclear	7.93082	47513
Vigun01g013300	Vigun01g013300.1.p	RLK-Pelle_PERK-2	Nuclear	7.93466	40150.7
Vigun04g014700	Vigun04g014700.1.p	RLK-Pelle_PERK-1	Nuclear	7.93603	70665.1
Vigun07g068600	Vigun07g068600.1.p	AGC_RSK-2	Nuclear	7.94482	93821.5
Vigun01g009500	Vigun01g009500.1.p	RLK-Pelle_RLCK-IXb	Nuclear	7.94535	89935.8
Vigun09g125500	Vigun09g125500.1.p	Group-Pl-3	Nuclear	7.96985	32512.8
Vigun09g223500	Vigun09g223500.1.p	RLK-Pelle_RLCK-IXb	Nuclear	7.99625	79545.3
Vigun10g004150	Vigun10g004150.1.p	STE_STE11	Nuclear	8.00376	25356.9
Vigun05g300400	Vigun05g300400.1.p	RLK-Pelle_RLCK-XI	Nuclear	8.02955	77043.5
Vigun06g084900	Vigun06g084900.1.p	CAMK_CAMKL-CHK1	Nuclear	8.03898	52661.3
Vigun03g407100	Vigun03g407100.1.p	CAMK_CAMKL-CHK1	Nuclear	8.03898	47174.5
Vigun05g029700	Vigun05g029700.1.p	RLK-Pelle_CrRLK1L-1	Nuclear	8.05205	39423.8
Vigun10g168400	Vigun10g168400.1.p	RLK-Pelle_RLCK-IXb	Nuclear	8.11936	82206.8
Vigun10g142800	Vigun10g142800.1.p	TKL_Gdt	Nuclear	8.13471	78039.3
Vigun02g173600	Vigun02g173600.1.p	TKL_CTR1-DRK-2	Nuclear	8.13668	81940.4
Vigun07g007200	Vigun07g007200.1.p	AGC_NDR	Nuclear	8.1405	63136.9
Vigun11g022201	Vigun11g022201.1.p	RLK-Pelle_DLSV	Nuclear	8.16291	38609.2
Vigun11g086600	Vigun11g086600.1.p	CMGC_GSK	Nuclear	8.17988	47751.3
Vigun10g098500	Vigun10g098500.1.p	RLK-Pelle_RLCK-II	Nuclear	8.28502	66231.2
Vigun06g001600	Vigun06g001600.1.p	STE_STE20-Fray	Nuclear	8.29152	81370.7
Vigun01g013350	Vigun01g013350.1.p	RLK-Pelle_PERK-2	Nuclear	8.31354	44996.8
Vigun03g380000	Vigun03g380000.1.p	CAMK_CAMKL-CHK1	Nuclear	8.31958	57599.8
Vigun05g207300	Vigun05g207300.1.p	CMGC_GSK	Nuclear	8.35932	47419
Vigun06g200500	Vigun06g200500.1.p	TKL-Pl-4	Nuclear	8.38448	52391.4
Vigun03g243500	Vigun03g243500.1.p	CMGC_DYRK-YAK	Nuclear	8.40565	104416
Vigun05g001300	Vigun05g001300.1.p	RLK-Pelle_RLCK-VIIa-1	Nuclear	8.43933	47774
Vigun03g221300	Vigun03g221300.1.p	RLK-Pelle_PERK-1	Nuclear	8.44342	58747.1
Vigun05g271900	Vigun05g271900.2.p	RLK-Pelle_RLCK-IXb	Nuclear	8.44397	62058.7
Vigun05g127500	Vigun05g127500.1.p	RLK-Pelle_RLCK-VIIa-1	Nuclear	8.4456	48261.6
Vigun07g172200	Vigun07g172200.1.p	AGC_NDR	Nuclear	8.46185	63236.7
Vigun07g150100	Vigun07g150100.2.p	RLK-Pelle_RLCK-VI	Nuclear	8.56761	54584.7
Vigun08g135800	Vigun08g135800.2.p	RLK-Pelle_LRR-III	Nuclear	8.58601	66568.5
Vigun01g048400	Vigun01g048400.1.p	AGC_RSK-2	Nuclear	8.59042	61899.2
Vigun06g237300	Vigun06g237300.1.p	CMGC_CDK-CRK7-CDK9	Nuclear	8.60297	69336.8
Vigun09g033200	Vigun09g033200.1.p	RLK-Pelle_Extensin	Nuclear	8.622	133595
Vigun08g020700	Vigun08g020700.2.p	STE_STE11	Nuclear	8.62767	76559.1
Vigun03g063300	Vigun03g063300.1.p	STE_STE11	Nuclear	8.66207	67082
Vigun03g442500	Vigun03g442500.1.p	TKL-Pl-4	Nuclear	8.7326	43559
Vigun01g042100	Vigun01g042100.1.p	TKL-Pl-4	Nuclear	8.7523	38121.9
Vigun07g293400	Vigun07g293400.1.p	RLK-Pelle_RLCK-VIII	Nuclear	8.76786	45076.8
Vigun05g252700	Vigun05g252700.1.p	RLK-Pelle_RLCK-VIIa-1	Nuclear	8.78378	50702.5
Vigun09g241000	Vigun09g241000.1.p	STE_STE11	Nuclear	8.81391	74618.6
Vigun03g379500	Vigun03g379500.2.p	RLK-Pelle_RLCK-VI	Nuclear	8.83153	68557.9
Vigun01g136700	Vigun01g136700.1.p	NEK	Nuclear	8.85852	70774.8
Vigun02g122800	Vigun02g122800.1.p	CAMK_CDPK	Nuclear	8.8869	62685.7
Vigun06g175700	Vigun06g175700.1.p	RLK-Pelle_RLCK-VIIa-1	Nuclear	8.92427	56728.7
Vigun02g141300	Vigun02g141300.1.p	STE_STE11	Nuclear	8.99965	68865.5
Vigun07g161000	Vigun07g161000.1.p	RLK-Pelle_RLCK-VIIa-1	Nuclear	9.00143	59824.3
Vigun03g338500	Vigun03g338500.1.p	CMGC_CDK-CRK7-CDK9	Nuclear	9.08318	75099.9
Vigun01g171700	Vigun01g171700.1.p	AGC_RSK-2	Nuclear	9.10009	95482.3
Vigun08g048700	Vigun08g048700.1.p	RLK-Pelle_RLCK-IXb	Nuclear	9.12669	86192
Vigun03g274400	Vigun03g274400.1.p	STE_STE11	Nuclear	9.12903	70029.8
Vigun02g025400	Vigun02g025400.1.p	RLK-Pelle_PERK-1	Nuclear	9.13233	81815.8
Vigun07g107400	Vigun07g107400.2.p	NEK	Nuclear	9.19992	68183
Vigun07g151500	Vigun07g151500.1.p	CMGC_CDK-CRK7-CDK9	Nuclear	9.22196	64709.9
Vigun11g029100	Vigun11g029100.1.p	RLK-Pelle_LRR-VI-1	Nuclear	9.26958	72610.8
Vigun09g122700	Vigun09g122700.1.p	STE_STE11	Nuclear	9.2768	66823.8
Vigun09g197600	Vigun09g197600.1.p	CMGC_CLK	Nuclear	9.28509	45374.8
Vigun10g197500	Vigun10g197500.1.p	STE_STE7	Nuclear	9.29314	40825.6
Vigun02g185000	Vigun02g185000.1.p	CMGC_CDK-CRK7-CDK9	Nuclear	9.31682	70394.5
Vigun08g193900	Vigun08g193900.1.p	CMGC_MAPK	Nuclear	9.35164	59053.9
Vigun05g086600	Vigun05g086600.1.p	RLK-Pelle_RLCK-II	Nuclear	9.40203	60237.1
Vigun02g181000	Vigun02g181000.1.p	TKL_Gdt	Nuclear	9.40277	98088.4
Vigun09g064300	Vigun09g064300.1.p	AGC_RSK-2	Nuclear	9.41182	52211.1
Vigun07g154600	Vigun07g154600.1.p	NEK	Nuclear	9.41897	69564
Vigun06g111300	Vigun06g111300.2.p	NEK	Nuclear	9.41983	80840.4
Vigun05g246300	Vigun05g246300.1.p	RLK-Pelle_LysM	Nuclear	9.45408	48943.5
Vigun08g179900	Vigun08g179900.1.p	CMGC_CDK-CRK7-CDK9	Nuclear	9.48873	57697.2
Vigun09g077600	Vigun09g077600.1.p	CMGC_CDK-CRK7-CDK9	Nuclear	9.51096	76190
Vigun07g213700	Vigun07g213700.1.p	CMGC_CDK-CRK7-CDK9	Nuclear	9.51344	68345.6
Vigun07g223800	Vigun07g223800.1.p	STE_STE11	Nuclear	9.55576	96748
Vigun06g025000	Vigun06g025000.1.p	CMGC_CDK-CRK7-CDK9	Nuclear	9.57645	57599
Vigun05g193400	Vigun05g193400.1.p	CMGC_CDK-CRK7-CDK9	Nuclear	9.57805	78826.7
Vigun10g042801	Vigun10g042801.1.p	RLK-Pelle_LRK10L-2	Nuclear	9.58726	74707.6
Vigun10g013300	Vigun10g013300.1.p	Group-Pl-2	Nuclear	9.5902	104158
Vigun03g108000	Vigun03g108000.1.p	TKL-Pl-4	Nuclear	9.61587	57651.2
Vigun06g174800	Vigun06g174800.1.p	CMGC_CDK-CRK7-CDK9	Nuclear	9.64655	61241.4
Vigun08g117100	Vigun08g117100.1.p	RLK-Pelle_RLCK-IV	Nuclear	9.7021	51810.3
Vigun06g108100	Vigun06g108100.1.p	CMGC_CDK-CRK7-CDK9	Nuclear	9.71273	64217.7
Vigun05g038100	Vigun05g038100.1.p	CMGC_CDK-CRK7-CDK9	Nuclear	9.73529	75794.6
Vigun03g068100	Vigun03g068100.1.p	CMGC_CDK-CRK7-CDK9	Nuclear	9.74485	47621
Vigun04g151800	Vigun04g151800.1.p	STE_STE11	Nuclear	9.86075	96322.4
Vigun05g214900	Vigun05g214900.1.p	CMGC_CDK-CRK7-CDK9	Nuclear	9.88913	78464.6
Vigun03g043600	Vigun03g043600.1.p	STE_STE11	Nuclear	9.95175	130760
Vigun09g127800	Vigun09g127800.1.p	CMGC_CDK-CRK7-CDK9	Nuclear	#N/A	#N/A
Vigun05g227800	Vigun05g227800.1.p	STE_STE11	PlasmaMembrane	4.35908	45109.6
Vigun05g130900	Vigun05g130900.1.p	RLK-Pelle_DLSV	PlasmaMembrane	4.68808	92028
Vigun03g320500	Vigun03g320500.1.p	RLK-Pelle_L-LEC	PlasmaMembrane	4.76378	70307.6
Vigun07g158900	Vigun07g158900.1.p	CAMK_CDPK	PlasmaMembrane	4.76512	30696.4
Vigun07g001200	Vigun07g001200.1.p	RLK-Pelle_LysM	PlasmaMembrane	4.76614	66628.4
Vigun11g043300	Vigun11g043300.1.p	RLK-Pelle_DLSV	PlasmaMembrane	4.77736	110343
Vigun02g199100	Vigun02g199100.1.p	RLK-Pelle_DLSV	PlasmaMembrane	4.79262	67228.6
Vigun02g196000	Vigun02g196000.2.p	RLK-Pelle_SD-2b	PlasmaMembrane	4.8643	84784.9
Vigun05g222900	Vigun05g222900.1.p	RLK-Pelle_DLSV	PlasmaMembrane	4.91248	110093
Vigun11g043200	Vigun11g043200.1.p	RLK-Pelle_DLSV	PlasmaMembrane	4.95275	110155
Vigun07g248500	Vigun07g248500.1.p	RLK-Pelle_DLSV	PlasmaMembrane	4.96684	73088.2
Vigun06g159800	Vigun06g159800.1.p	STE_STE11	PlasmaMembrane	4.99238	51103.6
Vigun09g154600	Vigun09g154600.1.p	RLK-Pelle_LRR-XI-1	PlasmaMembrane	4.99767	116137
Vigun02g088500	Vigun02g088500.1.p	RLK-Pelle_LRR-I-1	PlasmaMembrane	5.02462	100290
Vigun07g247566	Vigun07g247566.1.p	RLK-Pelle_DLSV	PlasmaMembrane	5.03783	61937.4
Vigun07g045600	Vigun07g045600.1.p	STE_STE11	PlasmaMembrane	5.04372	35193.4
Vigun07g294400	Vigun07g294400.1.p	RLK-Pelle_SD-2b	PlasmaMembrane	5.04806	85097.9
Vigun07g247500	Vigun07g247500.1.p	RLK-Pelle_DLSV	PlasmaMembrane	5.09782	72587.9
Vigun11g039600	Vigun11g039600.1.p	RLK-Pelle_DLSV	PlasmaMembrane	5.10251	40267.1
Vigun04g004200	Vigun04g004200.1.p	RLK-Pelle_LRR-I-1	PlasmaMembrane	5.10332	98057.6
Vigun08g042900	Vigun08g042900.1.p	RLK-Pelle_L-LEC	PlasmaMembrane	5.13029	67587.1
Vigun05g198200	Vigun05g198200.1.p	RLK-Pelle_CrRLK1L-1	PlasmaMembrane	5.13557	90131.7
Vigun05g096900	Vigun05g096900.1.p	RLK-Pelle_L-LEC	PlasmaMembrane	5.13714	72288.1
Vigun05g131000	Vigun05g131000.1.p	RLK-Pelle_DLSV	PlasmaMembrane	5.14193	92418.9
Vigun11g152300	Vigun11g152300.1.p	RLK-Pelle_DLSV	PlasmaMembrane	5.15895	109246
Vigun06g040300	Vigun06g040300.1.p	RLK-Pelle_SD-2b	PlasmaMembrane	5.17139	108557
Vigun02g046500	Vigun02g046500.1.p	RLK-Pelle_LRR-XI-1	PlasmaMembrane	5.17996	119057
Vigun10g099000	Vigun10g099000.1.p	RLK-Pelle_LRR-VII-1	PlasmaMembrane	5.20778	104063
Vigun01g145800	Vigun01g145800.1.p	RLK-Pelle_LRR-XI-1	PlasmaMembrane	5.22194	131845
Vigun02g103200	Vigun02g103200.1.p	RLK-Pelle_LRR-XII-1	PlasmaMembrane	5.23055	113636
Vigun08g055100	Vigun08g055100.1.p	RLK-Pelle_SD-2b	PlasmaMembrane	5.24805	86187.5
Vigun08g043700	Vigun08g043700.1.p	RLK-Pelle_L-LEC	PlasmaMembrane	5.25234	65659
Vigun08g136100	Vigun08g136100.6.p	RLK-Pelle_LRR-VIII-1	PlasmaMembrane	5.27779	103521
Vigun07g106800	Vigun07g106800.1.p	CMGC_GSKL	PlasmaMembrane	5.28634	116612
Vigun05g278600	Vigun05g278600.1.p	RLK-Pelle_LRR-I-1	PlasmaMembrane	5.32183	95631.9
Vigun10g029500	Vigun10g029500.2.p	RLK-Pelle_SD-2b	PlasmaMembrane	5.3277	92948.1
Vigun05g180500	Vigun05g180500.1.p	RLK-Pelle_DLSV	PlasmaMembrane	5.33414	107428
Vigun06g210600	Vigun06g210600.1.p	RLK-Pelle_DLSV	PlasmaMembrane	5.34179	91175.5
Vigun10g177200	Vigun10g177200.1.p	RLK-Pelle_LRR-I-1	PlasmaMembrane	5.36084	94084.9
Vigun01g156800	Vigun01g156800.1.p	RLK-Pelle_LRR-I-1	PlasmaMembrane	5.36144	100801
Vigun07g041500	Vigun07g041500.1.p	TKL_CTR1-DRK-2	PlasmaMembrane	5.37073	66918.5
Vigun07g246800	Vigun07g246800.1.p	RLK-Pelle_DLSV	PlasmaMembrane	5.37344	68963.4
Vigun05g278000	Vigun05g278000.1.p	RLK-Pelle_LRR-I-1	PlasmaMembrane	5.39127	95992.7
Vigun11g043100	Vigun11g043100.2.p	RLK-Pelle_DLSV	PlasmaMembrane	5.39415	109856
Vigun02g199200	Vigun02g199200.1.p	RLK-Pelle_DLSV	PlasmaMembrane	5.41434	71237.9
Vigun06g195800	Vigun06g195800.1.p	RLK-Pelle_LRR-VIII-1	PlasmaMembrane	5.41583	99410.8
Vigun05g083800	Vigun05g083800.3.p	RLK-Pelle_LRR-VIII-1	PlasmaMembrane	5.41888	102834
Vigun07g246700	Vigun07g246700.1.p	RLK-Pelle_DLSV	PlasmaMembrane	5.42846	69369
Vigun03g232900	Vigun03g232900.1.p	RLK-Pelle_LysM	PlasmaMembrane	5.43488	66187.3
Vigun05g081100	Vigun05g081100.1.p	RLK-Pelle_DLSV	PlasmaMembrane	5.43764	98092.9
Vigun02g162700	Vigun02g162700.1.p	RLK-Pelle_SD-2b	PlasmaMembrane	5.43812	76311.8
Vigun11g002600	Vigun11g002600.1.p	RLK-Pelle_SD-2b	PlasmaMembrane	5.45023	89044.6
Vigun11g050200	Vigun11g050200.1.p	RLK-Pelle_DLSV	PlasmaMembrane	5.45315	89791.9
Vigun07g045700	Vigun07g045700.1.p	STE_STE11	PlasmaMembrane	5.45354	35354.6
Vigun11g103200	Vigun11g103200.1.p	RLK-Pelle_L-LEC	PlasmaMembrane	5.45616	72247.9
Vigun08g122600	Vigun08g122600.1.p	RLK-Pelle_LRR-VI-2	PlasmaMembrane	5.45884	73344.9
Vigun05g222600	Vigun05g222600.1.p	RLK-Pelle_DLSV	PlasmaMembrane	5.46191	108407
Vigun03g123600	Vigun03g123600.1.p	RLK-Pelle_L-LEC	PlasmaMembrane	5.46604	72582.8
Vigun05g279100	Vigun05g279100.2.p	RLK-Pelle_LRR-I-1	PlasmaMembrane	5.46772	99042.5
Vigun04g196100	Vigun04g196100.1.p	STE_STE7	PlasmaMembrane	5.46807	57815.8
Vigun03g116700	Vigun03g116700.1.p	RLK-Pelle_DLSV	PlasmaMembrane	5.47163	90825.4
Vigun09g159300	Vigun09g159300.1.p	RLK-Pelle_WAK	PlasmaMembrane	5.47389	76957.4
Vigun05g130600	Vigun05g130600.3.p	RLK-Pelle_DLSV	PlasmaMembrane	5.47625	91588.8
Vigun03g282600	Vigun03g282600.1.p	RLK-Pelle_CrRLK1L-1	PlasmaMembrane	5.48162	91008.4
Vigun02g105200	Vigun02g105200.1.p	RLK-Pelle_LRR-XIIIa	PlasmaMembrane	5.496	61935.9
Vigun05g277900	Vigun05g277900.1.p	RLK-Pelle_LRR-I-1	PlasmaMembrane	5.52124	95045.2
Vigun05g008200	Vigun05g008200.2.p	RLK-Pelle_WAK_LRK10L-1	PlasmaMembrane	5.5296	76447.7
Vigun06g139600	Vigun06g139600.1.p	RLK-Pelle_LRR-III	PlasmaMembrane	5.53598	113863
Vigun08g070700	Vigun08g070700.1.p	RLK-Pelle_WAK	PlasmaMembrane	5.53672	70504.1
Vigun08g090700	Vigun08g090700.1.p	RLK-Pelle_LRR-I-1	PlasmaMembrane	5.54395	97818
Vigun04g007300	Vigun04g007300.1.p	RLK-Pelle_LRR-XI-1	PlasmaMembrane	5.54506	110209
Vigun05g222700	Vigun05g222700.1.p	RLK-Pelle_DLSV	PlasmaMembrane	5.54591	108815
Vigun05g081300	Vigun05g081300.1.p	RLK-Pelle_DLSV	PlasmaMembrane	5.56373	92576
Vigun05g200600	Vigun05g200600.1.p	RLK-Pelle_DLSV	PlasmaMembrane	5.5687	87989.1
Vigun05g084700	Vigun05g084700.1.p	RLK-Pelle_CrRLK1L-1	PlasmaMembrane	5.58481	95427.4
Vigun02g044601	Vigun02g044601.1.p	RLK-Pelle_CrRLK1L-1	PlasmaMembrane	5.61104	90638.3
Vigun09g209900	Vigun09g209900.1.p	RLK-Pelle_SD-2b	PlasmaMembrane	5.61155	86516.6
Vigun11g055000	Vigun11g055000.6.p	RLK-Pelle_LRR-Xb-1	PlasmaMembrane	5.62004	111931
Vigun02g162600	Vigun02g162600.2.p	RLK-Pelle_SD-2b	PlasmaMembrane	5.64164	83600.9
Vigun07g079100	Vigun07g079100.1.p	RLK-Pelle_LRR-I-1	PlasmaMembrane	5.64363	103129
Vigun10g085600	Vigun10g085600.1.p	RLK-Pelle_L-LEC	PlasmaMembrane	5.6439	72033.8
Vigun09g078800	Vigun09g078800.1.p	RLK-Pelle_LRR-XIIIa	PlasmaMembrane	5.66286	64901
Vigun05g130500	Vigun05g130500.1.p	RLK-Pelle_DLSV	PlasmaMembrane	5.67107	91206.1
Vigun05g294900	Vigun05g294900.1.p	RLK-Pelle_SD-2b	PlasmaMembrane	5.67364	87660.7
Vigun02g195600	Vigun02g195600.1.p	RLK-Pelle_SD-2b	PlasmaMembrane	5.67807	84584.2
Vigun02g080500	Vigun02g080500.1.p	RLK-Pelle_LysM	PlasmaMembrane	5.69242	66784.8
Vigun02g136400	Vigun02g136400.2.p	RLK-Pelle_LysM	PlasmaMembrane	5.6947	62717
Vigun01g065900	Vigun01g065900.1.p	TKL-Pl-4	PlasmaMembrane	5.70166	28267.3
Vigun06g185100	Vigun06g185100.1.p	RLK-Pelle_DLSV	PlasmaMembrane	5.70317	109953
Vigun06g149300	Vigun06g149300.1.p	RLK-Pelle_WAK	PlasmaMembrane	5.72344	78301
Vigun01g011400	Vigun01g011400.1.p	RLK-Pelle_DLSV	PlasmaMembrane	5.73191	92453.7
Vigun10g049200	Vigun10g049200.1.p	RLK-Pelle_LRR-I-1	PlasmaMembrane	5.74097	97749.4
Vigun11g038600	Vigun11g038600.1.p	RLK-Pelle_DLSV	PlasmaMembrane	5.75252	72786.8
Vigun05g214700	Vigun05g214700.1.p	RLK-Pelle_L-LEC	PlasmaMembrane	5.75609	75133.3
Vigun05g081200	Vigun05g081200.1.p	RLK-Pelle_DLSV	PlasmaMembrane	5.75875	97818.8
Vigun08g043500	Vigun08g043500.1.p	RLK-Pelle_L-LEC	PlasmaMembrane	5.76133	65138.1
Vigun06g233300	Vigun06g233300.1.p	RLK-Pelle_RKF3	PlasmaMembrane	5.76564	69320.4
Vigun08g090600	Vigun08g090600.3.p	RLK-Pelle_LRR-I-1	PlasmaMembrane	5.7712	96721
Vigun05g130700	Vigun05g130700.3.p	RLK-Pelle_DLSV	PlasmaMembrane	5.77131	93483.6
Vigun05g030900	Vigun05g030900.1.p	RLK-Pelle_CrRLK1L-1	PlasmaMembrane	5.7749	96140.1
Vigun05g180600	Vigun05g180600.1.p	RLK-Pelle_DLSV	PlasmaMembrane	5.77671	107236
Vigun09g025100	Vigun09g025100.1.p	RLK-Pelle_RLCK-Os	PlasmaMembrane	5.77775	45548
Vigun07g248000	Vigun07g248000.1.p	RLK-Pelle_DLSV	PlasmaMembrane	5.77897	72125.8
Vigun11g112800	Vigun11g112800.1.p	RLK-Pelle_DLSV	PlasmaMembrane	5.79434	112170
Vigun05g253900	Vigun05g253900.1.p	RLK-Pelle_CrRLK1L-1	PlasmaMembrane	5.79848	89965.7
Vigun10g110100	Vigun10g110100.1.p	RLK-Pelle_LRR-XI-1	PlasmaMembrane	5.80082	98702.4
Vigun05g278100	Vigun05g278100.1.p	RLK-Pelle_LRR-I-1	PlasmaMembrane	5.80193	91494.4
Vigun05g278500	Vigun05g278500.1.p	RLK-Pelle_LRR-I-1	PlasmaMembrane	5.80373	71287.1
Vigun10g048600	Vigun10g048600.1.p	RLK-Pelle_DLSV	PlasmaMembrane	5.8081	89462.7
Vigun04g174400	Vigun04g174400.1.p	RLK-Pelle_LRR-III	PlasmaMembrane	5.81674	69380.8
Vigun05g278800	Vigun05g278800.2.p	RLK-Pelle_LRR-I-1	PlasmaMembrane	5.82456	97010.2
Vigun10g131300	Vigun10g131300.1.p	RLK-Pelle_SD-2b	PlasmaMembrane	5.82496	88505.4
Vigun11g039900	Vigun11g039900.1.p	RLK-Pelle_DLSV	PlasmaMembrane	5.8266	86359.2
Vigun04g062450	Vigun04g062450.1.p	RLK-Pelle_CrRLK1L-1	PlasmaMembrane	5.82725	89314.7
Vigun04g062400	Vigun04g062400.1.p	RLK-Pelle_CrRLK1L-1	PlasmaMembrane	5.83115	90040.9
Vigun05g278200	Vigun05g278200.1.p	RLK-Pelle_LRR-I-1	PlasmaMembrane	5.83651	96585.4
Vigun11g050800	Vigun11g050800.1.p	RLK-Pelle_DLSV	PlasmaMembrane	5.84924	91346.1
Vigun09g168700	Vigun09g168700.1.p	RLK-Pelle_SD-2b	PlasmaMembrane	5.85193	91661.3
Vigun10g179100	Vigun10g179100.1.p	RLK-Pelle_LysM	PlasmaMembrane	5.85911	70557.8
Vigun05g179800	Vigun05g179800.1.p	RLK-Pelle_DLSV	PlasmaMembrane	5.86693	110730
Vigun07g212300	Vigun07g212300.1.p	RLK-Pelle_LRR-XI-1	PlasmaMembrane	5.87105	114570
Vigun05g222500	Vigun05g222500.1.p	RLK-Pelle_DLSV	PlasmaMembrane	5.87412	106742
Vigun11g150300	Vigun11g150300.1.p	RLK-Pelle_CrRLK1L-1	PlasmaMembrane	5.87924	89679.5
Vigun08g137000	Vigun08g137000.3.p	RLK-Pelle_LRR-VIII-1	PlasmaMembrane	5.88777	101784
Vigun04g007400	Vigun04g007400.1.p	RLK-Pelle_LRR-XI-1	PlasmaMembrane	5.88818	109455
Vigun03g094400	Vigun03g094400.1.p	RLK-Pelle_DLSV	PlasmaMembrane	5.88949	108320
Vigun08g136800	Vigun08g136800.2.p	RLK-Pelle_LRR-VIII-1	PlasmaMembrane	5.89868	82836.2
Vigun07g247632	Vigun07g247632.1.p	RLK-Pelle_DLSV	PlasmaMembrane	5.89873	71832.2
Vigun01g119600	Vigun01g119600.1.p	RLK-Pelle_LRR-XI-1	PlasmaMembrane	5.90768	92986.9
Vigun10g111100	Vigun10g111100.2.p	RLK-Pelle_LRR-XI-1	PlasmaMembrane	5.91258	66887.8
Vigun04g174800	Vigun04g174800.1.p	RLK-Pelle_LRR-XI-1	PlasmaMembrane	5.92293	108170
Vigun08g043600	Vigun08g043600.1.p	RLK-Pelle_L-LEC	PlasmaMembrane	5.92618	72456.9
Vigun05g280500	Vigun05g280500.1.p	RLK-Pelle_LysM	PlasmaMembrane	5.9301	68990.8
Vigun11g039200	Vigun11g039200.1.p	RLK-Pelle_DLSV	PlasmaMembrane	5.93013	87307.5
Vigun08g018600	Vigun08g018600.1.p	RLK-Pelle_LysM	PlasmaMembrane	5.93193	71218
Vigun07g248600	Vigun07g248600.1.p	RLK-Pelle_DLSV	PlasmaMembrane	5.93292	69695.9
Vigun02g044800	Vigun02g044800.1.p	RLK-Pelle_CrRLK1L-1	PlasmaMembrane	5.9399	91833.5
Vigun11g057400	Vigun11g057400.1.p	RLK-Pelle_DLSV	PlasmaMembrane	5.93999	43455.1
Vigun11g080000	Vigun11g080000.2.p	RLK-Pelle_DLSV	PlasmaMembrane	5.94526	89669.8
Vigun06g136700	Vigun06g136700.1.p	RLK-Pelle_WAK	PlasmaMembrane	5.95096	77669
Vigun02g195800	Vigun02g195800.1.p	RLK-Pelle_SD-2b	PlasmaMembrane	5.95269	85009.7
Vigun05g279000	Vigun05g279000.1.p	RLK-Pelle_LRR-I-1	PlasmaMembrane	5.95491	90516.6
Vigun05g278400	Vigun05g278400.1.p	RLK-Pelle_LRR-I-1	PlasmaMembrane	5.95803	96924.3
Vigun05g278900	Vigun05g278900.1.p	RLK-Pelle_LRR-I-1	PlasmaMembrane	5.95983	97070
Vigun07g245700	Vigun07g245700.1.p	RLK-Pelle_DLSV	PlasmaMembrane	5.96352	75088.1
Vigun05g058600	Vigun05g058600.1.p	RLK-Pelle_WAK	PlasmaMembrane	5.97966	71422.2
Vigun01g014500	Vigun01g014500.1.p	RLK-Pelle_DLSV	PlasmaMembrane	5.98018	73921.1
Vigun05g095400	Vigun05g095400.2.p	RLK-Pelle_LRR-XII-1	PlasmaMembrane	5.98622	84761.5
Vigun08g081600	Vigun08g081600.2.p	RLK-Pelle_LRK10L-2	PlasmaMembrane	5.9875	75719.8
Vigun01g217900	Vigun01g217900.1.p	RLK-Pelle_DLSV	PlasmaMembrane	5.98942	89571.4
Vigun02g175100	Vigun02g175100.1.p	RLK-Pelle_LRR-VI-2	PlasmaMembrane	5.99003	72117.9
Vigun06g136500	Vigun06g136500.1.p	RLK-Pelle_WAK	PlasmaMembrane	5.99195	80038.9
Vigun07g040150	Vigun07g040150.1.p	RLK-Pelle_LRR-XI-1	PlasmaMembrane	5.99927	51896
Vigun01g128800	Vigun01g128800.1.p	RLK-Pelle_RKF3	PlasmaMembrane	6.01303	66546
Vigun03g084100	Vigun03g084100.1.p	RLK-Pelle_LRR-XII-1	PlasmaMembrane	6.0269	106411
Vigun07g246900	Vigun07g246900.1.p	RLK-Pelle_DLSV	PlasmaMembrane	6.02747	71008.2
Vigun05g278700	Vigun05g278700.1.p	RLK-Pelle_LRR-I-1	PlasmaMembrane	6.02807	95929.9
Vigun11g039700	Vigun11g039700.1.p	RLK-Pelle_DLSV	PlasmaMembrane	6.03095	86562.6
Vigun11g079900	Vigun11g079900.1.p	RLK-Pelle_DLSV	PlasmaMembrane	6.03535	101508
Vigun05g180400	Vigun05g180400.1.p	RLK-Pelle_DLSV	PlasmaMembrane	6.03832	112327
Vigun05g031300	Vigun05g031300.1.p	RLK-Pelle_CrRLK1L-1	PlasmaMembrane	6.05352	94572.6
Vigun03g171700	Vigun03g171700.1.p	RLK-Pelle_LRR-I-1	PlasmaMembrane	6.06109	102654
Vigun05g060900	Vigun05g060900.1.p	RLK-Pelle_DLSV	PlasmaMembrane	6.07513	72489.2
Vigun11g067700	Vigun11g067700.1.p	RLK-Pelle_DLSV	PlasmaMembrane	6.09391	88352.6
Vigun04g062300	Vigun04g062300.1.p	RLK-Pelle_CrRLK1L-1	PlasmaMembrane	6.09687	91834.6
Vigun05g104300	Vigun05g104300.1.p	RLK-Pelle_LRR-XI-1	PlasmaMembrane	6.10457	103806
Vigun05g104500	Vigun05g104500.1.p	RLK-Pelle_LRR-XI-1	PlasmaMembrane	6.10457	103806
Vigun05g130800	Vigun05g130800.1.p	RLK-Pelle_DLSV	PlasmaMembrane	6.12997	91881
Vigun07g245800	Vigun07g245800.1.p	RLK-Pelle_DLSV	PlasmaMembrane	6.13834	72274.2
Vigun06g210500	Vigun06g210500.1.p	RLK-Pelle_DLSV	PlasmaMembrane	6.1438	94981.4
Vigun07g234500	Vigun07g234500.1.p	CMGC_CDKL-Cr	PlasmaMembrane	6.1492	184869
Vigun08g049000	Vigun08g049000.1.p	RLK-Pelle_L-LEC	PlasmaMembrane	6.15303	79787.3
Vigun07g246600	Vigun07g246600.1.p	RLK-Pelle_DLSV	PlasmaMembrane	6.15656	70735.3
Vigun08g042700	Vigun08g042700.1.p	RLK-Pelle_L-LEC	PlasmaMembrane	6.15832	65732.9
Vigun03g086100	Vigun03g086100.1.p	RLK-Pelle_RKF3	PlasmaMembrane	6.16605	68349.7
Vigun09g159000	Vigun09g159000.2.p	RLK-Pelle_WAK	PlasmaMembrane	6.16835	83372.4
Vigun03g355800	Vigun03g355800.1.p	RLK-Pelle_SD-2b	PlasmaMembrane	6.17448	87588.2
Vigun01g014700	Vigun01g014700.1.p	RLK-Pelle_DLSV	PlasmaMembrane	6.17541	75623.1
Vigun08g074600	Vigun08g074600.1.p	RLK-Pelle_RKF3	PlasmaMembrane	6.1756	64317.2
Vigun10g110500	Vigun10g110500.2.p	RLK-Pelle_LRR-XI-1	PlasmaMembrane	6.18112	93611.9
Vigun08g043200	Vigun08g043200.1.p	RLK-Pelle_L-LEC	PlasmaMembrane	6.1814	67720.4
Vigun02g195500	Vigun02g195500.1.p	RLK-Pelle_SD-2b	PlasmaMembrane	6.18279	84229.1
Vigun07g024600	Vigun07g024600.2.p	RLK-Pelle_L-LEC	PlasmaMembrane	6.18465	70293.2
Vigun05g130400	Vigun05g130400.1.p	RLK-Pelle_DLSV	PlasmaMembrane	6.21025	91173.2
Vigun02g199300	Vigun02g199300.1.p	RLK-Pelle_DLSV	PlasmaMembrane	6.21598	71073.8
Vigun11g038400	Vigun11g038400.5.p	RLK-Pelle_DLSV	PlasmaMembrane	6.22221	91426.1
Vigun06g210400	Vigun06g210400.5.p	RLK-Pelle_DLSV	PlasmaMembrane	6.22323	89104.1
Vigun04g115900	Vigun04g115900.1.p	RLK-Pelle_LRR-XI-1	PlasmaMembrane	6.23181	100721
Vigun03g117300	Vigun03g117300.1.p	RLK-Pelle_DLSV	PlasmaMembrane	6.23474	91310.6
Vigun03g123200	Vigun03g123200.1.p	RLK-Pelle_L-LEC	PlasmaMembrane	6.23576	62886.1
Vigun07g024700	Vigun07g024700.1.p	RLK-Pelle_L-LEC	PlasmaMembrane	6.23881	70341.2
Vigun03g369000	Vigun03g369000.1.p	RLK-Pelle_DLSV	PlasmaMembrane	6.24168	86970.1
Vigun05g048800	Vigun05g048800.1.p	RLK-Pelle_LRR-XI-1	PlasmaMembrane	6.24974	120319
Vigun03g015400	Vigun03g015400.1.p	RLK-Pelle_LRK10L-2	PlasmaMembrane	6.24995	67046.2
Vigun04g062700	Vigun04g062700.1.p	RLK-Pelle_CrRLK1L-1	PlasmaMembrane	6.25038	88991.5
Vigun11g065800	Vigun11g065800.1.p	RLK-Pelle_DLSV	PlasmaMembrane	6.25075	90514.7
Vigun08g072900	Vigun08g072900.1.p	RLK-Pelle_LRK10L-2	PlasmaMembrane	6.26821	74519.1
Vigun07g246500	Vigun07g246500.1.p	RLK-Pelle_DLSV	PlasmaMembrane	6.27299	70063.9
Vigun03g134200	Vigun03g134200.1.p	RLK-Pelle_L-LEC	PlasmaMembrane	6.27518	74279.7
Vigun11g043600	Vigun11g043600.1.p	RLK-Pelle_DLSV	PlasmaMembrane	6.28192	43706.4
Vigun11g067800	Vigun11g067800.1.p	RLK-Pelle_DLSV	PlasmaMembrane	6.29899	90175.8
Vigun06g210700	Vigun06g210700.1.p	RLK-Pelle_DLSV	PlasmaMembrane	6.30091	95274.4
Vigun09g158800	Vigun09g158800.1.p	RLK-Pelle_WAK	PlasmaMembrane	6.3197	80561.5
Vigun04g006100	Vigun04g006100.1.p	CMGC_Pl-Tthe	PlasmaMembrane	6.33449	171733
Vigun11g069200	Vigun11g069200.1.p	RLK-Pelle_DLSV	PlasmaMembrane	6.34205	88644.2
Vigun07g245500	Vigun07g245500.1.p	RLK-Pelle_DLSV	PlasmaMembrane	6.35556	100452
Vigun06g213000	Vigun06g213000.1.p	RLK-Pelle_LRR-Xa	PlasmaMembrane	6.36145	66359.4
Vigun05g179900	Vigun05g179900.1.p	RLK-Pelle_DLSV	PlasmaMembrane	6.36552	110976
Vigun11g038300	Vigun11g038300.1.p	RLK-Pelle_DLSV	PlasmaMembrane	6.36641	82913.4
Vigun09g055100	Vigun09g055100.1.p	RLK-Pelle_LRR-XI-1	PlasmaMembrane	6.36734	105591
Vigun10g110800	Vigun10g110800.1.p	RLK-Pelle_LRR-XI-1	PlasmaMembrane	6.36777	90781.5
Vigun09g158900	Vigun09g158900.1.p	RLK-Pelle_WAK	PlasmaMembrane	6.37389	80695.7
Vigun06g210200	Vigun06g210200.1.p	RLK-Pelle_DLSV	PlasmaMembrane	6.37459	89476.6
Vigun06g210800	Vigun06g210800.1.p	RLK-Pelle_DLSV	PlasmaMembrane	6.37568	89717.8
Vigun07g246000	Vigun07g246000.1.p	RLK-Pelle_DLSV	PlasmaMembrane	6.38093	71166.3
Vigun01g243500	Vigun01g243500.1.p	RLK-Pelle_LRR-I-1	PlasmaMembrane	6.38901	102100
Vigun08g101700	Vigun08g101700.1.p	RLK-Pelle_LRK10L-2	PlasmaMembrane	6.39045	77482.6
Vigun10g110900	Vigun10g110900.1.p	RLK-Pelle_LRR-XI-1	PlasmaMembrane	6.39784	79193.8
Vigun05g214800	Vigun05g214800.1.p	RLK-Pelle_L-LEC	PlasmaMembrane	6.39873	74876.4
Vigun02g195700	Vigun02g195700.1.p	RLK-Pelle_SD-2b	PlasmaMembrane	6.41106	85129.2
Vigun07g039866	Vigun07g039866.1.p	RLK-Pelle_LRR-XI-1	PlasmaMembrane	6.41572	27205.2
Vigun03g123300	Vigun03g123300.1.p	RLK-Pelle_L-LEC	PlasmaMembrane	6.42849	68191.1
Vigun08g158650	Vigun08g158650.1.p	RLK-Pelle_LRR-XII-1	PlasmaMembrane	6.4288	76303
Vigun03g332600	Vigun03g332600.1.p	RLK-Pelle_LRR-XIIIa	PlasmaMembrane	6.43074	65066.7
Vigun11g048500	Vigun11g048500.1.p	RLK-Pelle_DLSV	PlasmaMembrane	6.43587	90565
Vigun08g053100	Vigun08g053100.1.p	RLK-Pelle_LRK10L-2	PlasmaMembrane	6.43922	67161.8
Vigun07g247700	Vigun07g247700.1.p	RLK-Pelle_DLSV	PlasmaMembrane	6.44081	72718.4
Vigun11g021200	Vigun11g021200.1.p	RLK-Pelle_DLSV	PlasmaMembrane	6.44299	72324.8
Vigun07g090100	Vigun07g090100.1.p	RLK-Pelle_DLSV	PlasmaMembrane	6.45047	72826.8
Vigun11g044900	Vigun11g044900.1.p	RLK-Pelle_DLSV	PlasmaMembrane	6.45207	90974.5
Vigun11g068100	Vigun11g068100.1.p	RLK-Pelle_DLSV	PlasmaMembrane	6.45778	92669
Vigun05g179500	Vigun05g179500.1.p	RLK-Pelle_DLSV	PlasmaMembrane	6.46816	109527
Vigun11g140700	Vigun11g140700.1.p	RLK-Pelle_RLCK-XVI	PlasmaMembrane	6.47795	63752.5
Vigun06g136600	Vigun06g136600.1.p	RLK-Pelle_WAK	PlasmaMembrane	6.48713	79767.6
Vigun02g044700	Vigun02g044700.1.p	RLK-Pelle_CrRLK1L-1	PlasmaMembrane	6.48896	79011.9
Vigun07g248100	Vigun07g248100.1.p	RLK-Pelle_DLSV	PlasmaMembrane	6.48931	72900.5
Vigun01g128700	Vigun01g128700.1.p	RLK-Pelle_RLCK-VI	PlasmaMembrane	6.49442	45436.4
Vigun09g025000	Vigun09g025000.1.p	RLK-Pelle_RLCK-Os	PlasmaMembrane	6.51814	47794.2
Vigun11g139950	Vigun11g139950.1.p	RLK-Pelle_LysM	PlasmaMembrane	6.53022	67155.5
Vigun07g218900	Vigun07g218900.1.p	RLK-Pelle_L-LEC	PlasmaMembrane	6.53594	73002.6
Vigun02g196100	Vigun02g196100.2.p	RLK-Pelle_SD-2b	PlasmaMembrane	6.54147	85688.4
Vigun09g235000	Vigun09g235000.1.p	RLK-Pelle_SD-2b	PlasmaMembrane	6.55792	87906.7
Vigun04g025500	Vigun04g025500.1.p	RLK-Pelle_WAK_LRK10L-1	PlasmaMembrane	6.5599	72029.6
Vigun10g110000	Vigun10g110000.2.p	RLK-Pelle_LRR-XI-1	PlasmaMembrane	6.57678	98390.2
Vigun09g067100	Vigun09g067100.1.p	RLK-Pelle_LRR-VII-2	PlasmaMembrane	6.57825	91404.4
Vigun05g008600	Vigun05g008600.1.p	RLK-Pelle_DLSV	PlasmaMembrane	6.58143	72042.1
Vigun11g021700	Vigun11g021700.1.p	RLK-Pelle_DLSV	PlasmaMembrane	6.5815	74591.2
Vigun04g150000	Vigun04g150000.1.p	RLK-Pelle_CrRLK1L-1	PlasmaMembrane	6.58691	89617.6
Vigun07g267000	Vigun07g267000.1.p	RLK-Pelle_WAK_LRK10L-1	PlasmaMembrane	6.59199	71976.5
Vigun04g024200	Vigun04g024200.1.p	RLK-Pelle_LRK10L-2	PlasmaMembrane	6.59206	62969.4
Vigun03g117000	Vigun03g117000.1.p	RLK-Pelle_DLSV	PlasmaMembrane	6.59614	93179.4
Vigun11g039500	Vigun11g039500.1.p	RLK-Pelle_DLSV	PlasmaMembrane	6.59882	87682.8
Vigun04g165100	Vigun04g165100.1.p	RLK-Pelle_DLSV	PlasmaMembrane	6.60586	97532
Vigun08g158600	Vigun08g158600.1.p	RLK-Pelle_LRR-XII-1	PlasmaMembrane	6.62462	82979.4
Vigun02g017200	Vigun02g017200.1.p	RLK-Pelle_SD-2b	PlasmaMembrane	6.62911	86336.7
Vigun04g024500	Vigun04g024500.1.p	RLK-Pelle_LRK10L-2	PlasmaMembrane	6.64205	69278.4
Vigun05g179600	Vigun05g179600.2.p	RLK-Pelle_DLSV	PlasmaMembrane	6.6974	60104.6
Vigun08g081300	Vigun08g081300.1.p	RLK-Pelle_LRK10L-2	PlasmaMembrane	6.69932	65223.6
Vigun11g039800	Vigun11g039800.1.p	RLK-Pelle_DLSV	PlasmaMembrane	6.70621	94105.3
Vigun07g246400	Vigun07g246400.1.p	RLK-Pelle_DLSV	PlasmaMembrane	6.72762	70497.6
Vigun09g054500	Vigun09g054500.1.p	RLK-Pelle_LRR-XII-1	PlasmaMembrane	6.73025	115123
Vigun08g067700	Vigun08g067700.2.p	RLK-Pelle_Extensin	PlasmaMembrane	6.73672	78584.5
Vigun08g101900	Vigun08g101900.1.p	RLK-Pelle_LRK10L-2	PlasmaMembrane	6.76133	77216.2
Vigun01g061100	Vigun01g061100.1.p	RLK-Pelle_DLSV	PlasmaMembrane	6.79774	42755.4
Vigun03g308600	Vigun03g308600.1.p	RLK-Pelle_LRR-IV	PlasmaMembrane	6.79955	72575.8
Vigun06g064100	Vigun06g064100.1.p	RLK-Pelle_L-LEC	PlasmaMembrane	6.80263	68597.5
Vigun11g069000	Vigun11g069000.1.p	RLK-Pelle_DLSV	PlasmaMembrane	6.80605	94196.5
Vigun05g285500	Vigun05g285500.1.p	RLK-Pelle_DLSV	PlasmaMembrane	6.81758	86781.6
Vigun04g061600	Vigun04g061600.1.p	RLK-Pelle_CrRLK1L-1	PlasmaMembrane	6.83476	96104.6
Vigun08g071000	Vigun08g071000.1.p	RLK-Pelle_WAK	PlasmaMembrane	6.86881	75057.4
Vigun11g020800	Vigun11g020800.1.p	RLK-Pelle_DLSV	PlasmaMembrane	6.88085	69134.5
Vigun07g089000	Vigun07g089000.1.p	RLK-Pelle_Extensin	PlasmaMembrane	6.88618	77789.7
Vigun08g081900	Vigun08g081900.1.p	RLK-Pelle_LRK10L-2	PlasmaMembrane	6.88882	84158.9
Vigun05g180800	Vigun05g180800.1.p	RLK-Pelle_DLSV	PlasmaMembrane	6.8912	115663
Vigun08g081400	Vigun08g081400.1.p	RLK-Pelle_LRK10L-2	PlasmaMembrane	6.90076	76552.3
Vigun07g027601	Vigun07g027601.1.p	RLK-Pelle_LRR-V	PlasmaMembrane	6.91178	78044.1
Vigun08g073201	Vigun08g073201.1.p	RLK-Pelle_LRK10L-2	PlasmaMembrane	6.9179	74079.8
Vigun07g245600	Vigun07g245600.1.p	RLK-Pelle_DLSV	PlasmaMembrane	6.9333	100074
Vigun03g046200	Vigun03g046200.1.p	RLK-Pelle_LRR-VI-2	PlasmaMembrane	6.93546	71248.1
Vigun03g271100	Vigun03g271100.1.p	RLK-Pelle_WAK_LRK10L-1	PlasmaMembrane	6.9443	74636.9
Vigun05g201400	Vigun05g201400.1.p	RLK-Pelle_DLSV	PlasmaMembrane	6.95294	90429.8
Vigun03g084000	Vigun03g084000.1.p	RLK-Pelle_LRR-XII-1	PlasmaMembrane	6.9654	111263
Vigun07g247200	Vigun07g247200.1.p	RLK-Pelle_DLSV	PlasmaMembrane	6.96697	74614.3
Vigun05g300900	Vigun05g300900.1.p	RLK-Pelle_LRR-XII-1	PlasmaMembrane	7.01237	102086
Vigun05g026800	Vigun05g026800.1.p	RLK-Pelle_LRR-I-2	PlasmaMembrane	7.01887	46896.9
Vigun11g069100	Vigun11g069100.1.p	RLK-Pelle_DLSV	PlasmaMembrane	7.04934	92962.3
Vigun03g123100	Vigun03g123100.1.p	RLK-Pelle_L-LEC	PlasmaMembrane	7.05217	75306.2
Vigun08g051900	Vigun08g051900.1.p	RLK-Pelle_LRK10L-2	PlasmaMembrane	7.06878	71475.7
Vigun04g082200	Vigun04g082200.1.p	RLK-Pelle_LRR-VI-1	PlasmaMembrane	7.06995	84069.4
Vigun05g083600	Vigun05g083600.1.p	RLK-Pelle_LRR-VIII-1	PlasmaMembrane	7.07709	103626
Vigun07g248200	Vigun07g248200.1.p	RLK-Pelle_DLSV	PlasmaMembrane	7.0838	95515.6
Vigun02g044500	Vigun02g044500.1.p	RLK-Pelle_CrRLK1L-1	PlasmaMembrane	7.09776	87823.9
Vigun11g022100	Vigun11g022100.2.p	RLK-Pelle_DLSV	PlasmaMembrane	7.11614	72430.9
Vigun08g074000	Vigun08g074000.1.p	RLK-Pelle_RKF3	PlasmaMembrane	7.12705	65625
Vigun08g159600	Vigun08g159600.1.p	RLK-Pelle_LRR-XII-1	PlasmaMembrane	7.12804	108233
Vigun03g322800	Vigun03g322800.1.p	RLK-Pelle_DLSV	PlasmaMembrane	7.12807	66964.9
Vigun04g003100	Vigun04g003100.1.p	RLK-Pelle_PERK-2	PlasmaMembrane	7.13867	71245.4
Vigun08g210400	Vigun08g210400.1.p	RLK-Pelle_L-LEC	PlasmaMembrane	7.14131	72297.1
Vigun08g113500	Vigun08g113500.1.p	RLK-Pelle_LRR-III	PlasmaMembrane	7.16311	67789.7
Vigun08g102000	Vigun08g102000.1.p	RLK-Pelle_LRK10L-2	PlasmaMembrane	7.17399	68111.1
Vigun04g025400	Vigun04g025400.1.p	RLK-Pelle_WAK_LRK10L-1	PlasmaMembrane	7.17496	76234.6
Vigun04g024900	Vigun04g024900.1.p	RLK-Pelle_LRK10L-2	PlasmaMembrane	7.18034	69449.1
Vigun09g158700	Vigun09g158700.1.p	RLK-Pelle_WAK	PlasmaMembrane	7.18359	82562.5
Vigun09g234900	Vigun09g234900.1.p	RLK-Pelle_SD-2b	PlasmaMembrane	7.18473	88181.7
Vigun02g136300	Vigun02g136300.1.p	RLK-Pelle_LysM	PlasmaMembrane	7.19772	67248.9
Vigun09g157600	Vigun09g157600.1.p	RLK-Pelle_PERK-2	PlasmaMembrane	7.22914	81715.2
Vigun03g254400	Vigun03g254400.1.p	RLK-Pelle_LRR-I-1	PlasmaMembrane	7.23605	48060.1
Vigun09g101400	Vigun09g101400.1.p	RLK-Pelle_LRR-VI-1	PlasmaMembrane	7.24984	82220.2
Vigun08g052300	Vigun08g052300.1.p	RLK-Pelle_LRK10L-2	PlasmaMembrane	7.26659	69668.6
Vigun11g022400	Vigun11g022400.1.p	RLK-Pelle_DLSV	PlasmaMembrane	7.29336	69464.1
Vigun10g042900	Vigun10g042900.1.p	RLK-Pelle_LRR-XII-1	PlasmaMembrane	7.29565	112104
Vigun05g031600	Vigun05g031600.1.p	RLK-Pelle_CrRLK1L-1	PlasmaMembrane	7.30015	37354.7
Vigun08g073000	Vigun08g073000.1.p	RLK-Pelle_LRK10L-2	PlasmaMembrane	7.30223	76016.9
Vigun05g150700	Vigun05g150700.1.p	RLK-Pelle_DLSV	PlasmaMembrane	7.3367	70177.7
Vigun02g105900	Vigun02g105900.1.p	RLK-Pelle_LRR-XII-1	PlasmaMembrane	7.33796	112954
Vigun07g266500	Vigun07g266500.1.p	RLK-Pelle_LRK10L-2	PlasmaMembrane	7.34798	71587.5
Vigun06g217100	Vigun06g217100.1.p	RLK-Pelle_L-LEC	PlasmaMembrane	7.37164	77164.3
Vigun11g021400	Vigun11g021400.2.p	RLK-Pelle_DLSV	PlasmaMembrane	7.41084	55414
Vigun08g195700	Vigun08g195700.1.p	RLK-Pelle_DLSV	PlasmaMembrane	7.42403	110758
Vigun11g015000	Vigun11g015000.1.p	RLK-Pelle_LRK10L-2	PlasmaMembrane	7.44934	79193.2
Vigun08g053300	Vigun08g053300.1.p	RLK-Pelle_LRK10L-2	PlasmaMembrane	7.45827	66277.3
Vigun05g278300	Vigun05g278300.1.p	RLK-Pelle_LRR-I-1	PlasmaMembrane	7.48557	99886.2
Vigun11g021800	Vigun11g021800.1.p	RLK-Pelle_DLSV	PlasmaMembrane	7.52038	71176.8
Vigun11g022000	Vigun11g022000.1.p	RLK-Pelle_DLSV	PlasmaMembrane	7.52539	72166.9
Vigun07g054000	Vigun07g054000.1.p	RLK-Pelle_L-LEC	PlasmaMembrane	7.54944	69685.5
Vigun05g081500	Vigun05g081500.1.p	RLK-Pelle_DLSV	PlasmaMembrane	7.56507	48453.7
Vigun03g234100	Vigun03g234100.4.p	RLK-Pelle_DLSV	PlasmaMembrane	7.58659	72731.2
Vigun03g368900	Vigun03g368900.1.p	RLK-Pelle_DLSV	PlasmaMembrane	7.59053	86613.1
Vigun08g011300	Vigun08g011300.1.p	RLK-Pelle_DLSV	PlasmaMembrane	7.6247	90451.2
Vigun09g025500	Vigun09g025500.2.p	RLK-Pelle_RLCK-Os	PlasmaMembrane	7.63122	47246.1
Vigun08g064800	Vigun08g064800.1.p	RLK-Pelle_LRK10L-2	PlasmaMembrane	7.63157	69160.2
Vigun09g242900	Vigun09g242900.1.p	RLK-Pelle_WAK_LRK10L-1	PlasmaMembrane	7.63379	77797.7
Vigun07g245400	Vigun07g245400.1.p	RLK-Pelle_DLSV	PlasmaMembrane	7.66747	72865.4
Vigun05g302600	Vigun05g302600.1.p	RLK-Pelle_LRR-XI-1	PlasmaMembrane	7.684	115990
Vigun03g355700	Vigun03g355700.1.p	RLK-Pelle_SD-2b	PlasmaMembrane	7.69156	84687.5
Vigun11g066100	Vigun11g066100.1.p	RLK-Pelle_DLSV	PlasmaMembrane	7.70412	89219.8
Vigun07g033200	Vigun07g033200.1.p	RLK-Pelle_LRK10L-2	PlasmaMembrane	7.7091	67445.1
Vigun07g245900	Vigun07g245900.1.p	RLK-Pelle_DLSV	PlasmaMembrane	7.74353	71129.7
Vigun08g074500	Vigun08g074500.1.p	RLK-Pelle_RKF3	PlasmaMembrane	7.74886	63382.2
Vigun05g045980	Vigun05g045980.1.p	RLK-Pelle_LRR-XI-1	PlasmaMembrane	7.78134	43721.7
Vigun02g138500	Vigun02g138500.1.p	RLK-Pelle_WAK_LRK10L-1	PlasmaMembrane	7.785	72341.3
Vigun01g032300	Vigun01g032300.2.p	RLK-Pelle_DLSV	PlasmaMembrane	7.79212	93674.7
Vigun11g021500	Vigun11g021500.1.p	RLK-Pelle_DLSV	PlasmaMembrane	7.80662	73727.7
Vigun09g234800	Vigun09g234800.1.p	RLK-Pelle_SD-2b	PlasmaMembrane	7.83697	88942.9
Vigun08g101601	Vigun08g101601.1.p	RLK-Pelle_LRK10L-2	PlasmaMembrane	7.84746	64299.7
Vigun11g039100	Vigun11g039100.2.p	RLK-Pelle_DLSV	PlasmaMembrane	7.85288	65608.6
Vigun05g127800	Vigun05g127800.1.p	RLK-Pelle_SD-2b	PlasmaMembrane	7.8601	87274.5
Vigun04g062100	Vigun04g062100.1.p	RLK-Pelle_CrRLK1L-1	PlasmaMembrane	7.87065	89562.4
Vigun01g033500	Vigun01g033500.1.p	RLK-Pelle_DLSV	PlasmaMembrane	7.87471	93376.3
Vigun08g052500	Vigun08g052500.1.p	RLK-Pelle_LRK10L-2	PlasmaMembrane	7.88065	68450.9
Vigun08g101200	Vigun08g101200.1.p	RLK-Pelle_LRK10L-2	PlasmaMembrane	7.88068	76468.6
Vigun09g187900	Vigun09g187900.1.p	RLK-Pelle_LRR-XI-1	PlasmaMembrane	7.88113	103930
Vigun06g094400	Vigun06g094400.1.p	RLK-Pelle_DLSV	PlasmaMembrane	7.90634	68418.5
Vigun08g051600	Vigun08g051600.1.p	RLK-Pelle_LRK10L-2	PlasmaMembrane	7.91391	56710.1
Vigun11g021100	Vigun11g021100.1.p	RLK-Pelle_DLSV	PlasmaMembrane	7.9221	53054.8
Vigun07g247000	Vigun07g247000.1.p	RLK-Pelle_DLSV	PlasmaMembrane	7.92298	73557.6
Vigun05g248800	Vigun05g248800.1.p	RLK-Pelle_RLCK-IXa	PlasmaMembrane	7.96797	53219.2
Vigun05g201100	Vigun05g201100.1.p	RLK-Pelle_DLSV	PlasmaMembrane	7.97159	92519.9
Vigun07g046400	Vigun07g046400.1.p	ULK_Fused	PlasmaMembrane	7.97614	146682
Vigun08g159500	Vigun08g159500.1.p	RLK-Pelle_LRR-XII-1	PlasmaMembrane	8.00903	111167
Vigun04g094400	Vigun04g094400.6.p	RLK-Pelle_LRR-VI-1	PlasmaMembrane	8.01098	84394
Vigun08g053000	Vigun08g053000.1.p	RLK-Pelle_LRK10L-2	PlasmaMembrane	8.02727	69303.3
Vigun08g159300	Vigun08g159300.2.p	RLK-Pelle_LRR-XII-1	PlasmaMembrane	8.03588	100704
Vigun04g024400	Vigun04g024400.1.p	RLK-Pelle_LRK10L-2	PlasmaMembrane	8.04129	45574.1
Vigun02g085300	Vigun02g085300.1.p	RLK-Pelle_LRR-XII-1	PlasmaMembrane	8.05027	113477
Vigun02g180700	Vigun02g180700.1.p	RLK-Pelle_LRR-III	PlasmaMembrane	8.05429	62917.2
Vigun03g390800	Vigun03g390800.1.p	RLK-Pelle_DLSV	PlasmaMembrane	8.07149	43206.5
Vigun07g247100	Vigun07g247100.1.p	RLK-Pelle_DLSV	PlasmaMembrane	8.07887	71996.6
Vigun08g101400	Vigun08g101400.1.p	RLK-Pelle_LRK10L-2	PlasmaMembrane	8.08891	75780.2
Vigun09g039900	Vigun09g039900.1.p	RLK-Pelle_LRR-III	PlasmaMembrane	8.09596	64432
Vigun05g200500	Vigun05g200500.1.p	RLK-Pelle_DLSV	PlasmaMembrane	8.10196	89279.1
Vigun08g159200	Vigun08g159200.1.p	RLK-Pelle_LRR-XII-1	PlasmaMembrane	8.11191	108615
Vigun11g020566	Vigun11g020566.1.p	RLK-Pelle_DLSV	PlasmaMembrane	8.11292	72906.9
Vigun08g158500	Vigun08g158500.1.p	RLK-Pelle_LRR-XII-1	PlasmaMembrane	8.135	109059
Vigun07g114300	Vigun07g114300.1.p	RLK-Pelle_RKF3	PlasmaMembrane	8.13829	65920.6
Vigun03g015300	Vigun03g015300.1.p	RLK-Pelle_LRK10L-2	PlasmaMembrane	8.14645	68847.8
Vigun10g083600	Vigun10g083600.1.p	RLK-Pelle_DLSV	PlasmaMembrane	8.16078	91471
Vigun05g008500	Vigun05g008500.1.p	RLK-Pelle_DLSV	PlasmaMembrane	8.16217	71567.7
Vigun11g021866	Vigun11g021866.1.p	RLK-Pelle_DLSV	PlasmaMembrane	8.16939	47958.5
Vigun05g285600	Vigun05g285600.1.p	RLK-Pelle_DLSV	PlasmaMembrane	8.18334	88219.6
Vigun06g094300	Vigun06g094300.1.p	RLK-Pelle_DLSV	PlasmaMembrane	8.18532	95216.2
Vigun04g165200	Vigun04g165200.1.p	RLK-Pelle_DLSV	PlasmaMembrane	8.18928	95639.8
Vigun02g034700	Vigun02g034700.1.p	RLK-Pelle_WAK_LRK10L-1	PlasmaMembrane	8.20413	70462.4
Vigun11g020900	Vigun11g020900.1.p	RLK-Pelle_DLSV	PlasmaMembrane	8.22539	71178
Vigun10g042400	Vigun10g042400.1.p	RLK-Pelle_LRR-XII-1	PlasmaMembrane	8.248	108011
Vigun11g021300	Vigun11g021300.1.p	RLK-Pelle_DLSV	PlasmaMembrane	8.25725	71173
Vigun08g074100	Vigun08g074100.1.p	RLK-Pelle_RKF3	PlasmaMembrane	8.27277	64767.2
Vigun08g072200	Vigun08g072200.1.p	RLK-Pelle_LRK10L-2	PlasmaMembrane	8.28577	44019.5
Vigun02g085150	Vigun02g085150.1.p	RLK-Pelle_LRR-XII-1	PlasmaMembrane	8.29191	42081.3
Vigun07g267800	Vigun07g267800.1.p	RLK-Pelle_LRK10L-2	PlasmaMembrane	8.30096	81727.9
Vigun07g267300	Vigun07g267300.3.p	RLK-Pelle_LRK10L-2	PlasmaMembrane	8.30389	57999
Vigun01g129000	Vigun01g129000.1.p	RLK-Pelle_RKF3	PlasmaMembrane	8.33921	59865.2
Vigun03g118600	Vigun03g118600.4.p	RLK-Pelle_LRR-I-2	PlasmaMembrane	8.38068	46883.2
Vigun01g218000	Vigun01g218000.1.p	RLK-Pelle_DLSV	PlasmaMembrane	8.40465	90051
Vigun02g085100	Vigun02g085100.1.p	RLK-Pelle_LRR-XII-1	PlasmaMembrane	8.40992	106284
Vigun02g085200	Vigun02g085200.1.p	RLK-Pelle_LRR-XII-1	PlasmaMembrane	8.41271	112076
Vigun11g069500	Vigun11g069500.3.p	RLK-Pelle_DLSV	PlasmaMembrane	8.42691	74282.1
Vigun05g045900	Vigun05g045900.1.p	RLK-Pelle_LRR-XI-1	PlasmaMembrane	8.53896	73365.6
Vigun07g267400	Vigun07g267400.1.p	RLK-Pelle_LRK10L-2	PlasmaMembrane	8.59795	67600.6
Vigun09g025400	Vigun09g025400.1.p	RLK-Pelle_RLCK-Os	PlasmaMembrane	8.66633	46323.5
Vigun06g179800	Vigun06g179800.1.p	AGC_RSK-2	PlasmaMembrane	8.67758	50483.4
Vigun01g218100	Vigun01g218100.1.p	RLK-Pelle_DLSV	PlasmaMembrane	8.72437	89948.1
Vigun04g024700	Vigun04g024700.1.p	RLK-Pelle_LRK10L-2	PlasmaMembrane	8.73075	59096.5
Vigun07g267560	Vigun07g267560.1.p	RLK-Pelle_LRK10L-2	PlasmaMembrane	8.7452	40624.3
Vigun03g234000	Vigun03g234000.1.p	RLK-Pelle_DLSV	PlasmaMembrane	8.76311	69570.6
Vigun03g120400	Vigun03g120400.2.p	RLK-Pelle_LRR-Xa	PlasmaMembrane	8.85048	51920.6
Vigun10g199700	Vigun10g199700.1.p	RLK-Pelle_LRR-V	PlasmaMembrane	8.87084	70829.4
Vigun04g062600	Vigun04g062600.1.p	RLK-Pelle_CrRLK1L-1	PlasmaMembrane	8.87139	66521.8
Vigun03g211800	Vigun03g211800.1.p	RLK-Pelle_LRR-VI-1	PlasmaMembrane	8.91036	77896.7
Vigun10g083700	Vigun10g083700.2.p	RLK-Pelle_DLSV	PlasmaMembrane	8.9269	71392.6
Vigun04g024966	Vigun04g024966.1.p	RLK-Pelle_LRK10L-2	PlasmaMembrane	8.99723	59179.4
Vigun05g031201	Vigun05g031201.1.p	RLK-Pelle_CrRLK1L-1	PlasmaMembrane	8.99874	56564.8
Vigun06g149432	Vigun06g149432.1.p	RLK-Pelle_WAK	PlasmaMembrane	9.03591	41758.9
Vigun07g267720	Vigun07g267720.1.p	RLK-Pelle_LRK10L-2	PlasmaMembrane	9.10028	65555.8
Vigun04g025032	Vigun04g025032.1.p	RLK-Pelle_LRK10L-2	PlasmaMembrane	9.12576	44173.9
Vigun06g011000	Vigun06g011000.1.p	RLK-Pelle_DLSV	PlasmaMembrane	9.13811	68068.7
Vigun11g034200	Vigun11g034200.1.p	AGC_RSK-2	PlasmaMembrane	9.14729	75687.4
Vigun08g052400	Vigun08g052400.1.p	RLK-Pelle_LRK10L-2	PlasmaMembrane	9.18722	63628.1
Vigun08g101266	Vigun08g101266.1.p	RLK-Pelle_LRK10L-2	PlasmaMembrane	9.57645	19296.3
Vigun02g034900	Vigun02g034900.1.p	RLK-Pelle_LRR-III	PlasmaMembrane	9.60238	67061.9
Vigun02g037800	Vigun02g037800.1.p	Group-Pl-4	PlasmaMembrane	9.65995	65074.5
Vigun04g065600	Vigun04g065600.2.p	RLK-Pelle_LRR-I-2	PlasmaMembrane	9.71639	55894.3
Vigun05g085000	Vigun05g085000.1.p	Group-Pl-4	PlasmaMembrane	9.73935	55380.5
Vigun07g267900	Vigun07g267900.1.p	RLK-Pelle_LRK10L-2	PlasmaMembrane	#N/A	#N/A
Vigun02g084901	Vigun02g084901.1.p	RLK-Pelle_LRR-XII-1	PlasmaMembrane	#N/A	#N/A
Vigun06g010700	Vigun06g010700.2.p	RLK-Pelle_LysM	Vacuole	4.81585	64939.3
Vigun03g123500	Vigun03g123500.1.p	RLK-Pelle_L-LEC	Vacuole	5.38067	71209.7
Vigun08g042800	Vigun08g042800.1.p	RLK-Pelle_L-LEC	Vacuole	5.55172	69331.4
Vigun08g043300	Vigun08g043300.1.p	RLK-Pelle_L-LEC	Vacuole	5.83213	73971.7
Vigun08g043000	Vigun08g043000.1.p	RLK-Pelle_L-LEC	Vacuole	5.88618	74539.7
Vigun10g199500.	Vigun10g199500.15.p	RLK-Pelle_RLCK-IXb	#N/A	7.81345	92437.9
Vigun09g006100.	Vigun09g006100.13.p	CAMK_CAMKL-CHK1	#N/A	8.75476	49296.1
