# Supplementary material for: The Cowpea Kinome: Genomic and Transcriptomic Analysis Under Biotic and Abiotic Stresses
Source: Front Plant Sci. 2021 Jun 14;12:667013. doi: 10.3389/fpls.2021.667013 (PMC8238008; doi:10.3389/fpls.2021.667013)
Supplement: Supplementary Table 7 — Mechanisms of origin of 1,293 loci encoding bona fide VuPKs in the cowpea genome. The asterisk indicates duplication mechanism. [file Table_7.XLSX]

## Sheet: Plan1
Locus ID	Origin by*	Kinase group	Kinase family
Vigun04g033200	Dispersed duplication	AGC	AGC_MAST
Vigun11g221800	Dispersed duplication	AGC	AGC_MAST
Vigun01g144000	Dispersed duplication	AGC	AGC_NDR
Vigun07g007200	Dispersed duplication	AGC	AGC_NDR
Vigun07g094400	Dispersed duplication	AGC	AGC_NDR
Vigun07g172200	Dispersed duplication	AGC	AGC_NDR
Vigun08g024700	Dispersed duplication	AGC	AGC_NDR
Vigun09g035300	Dispersed duplication	AGC	AGC_NDR
Vigun09g223100	Dispersed duplication	AGC	AGC_NDR
Vigun07g191900	Dispersed duplication	AGC	AGC_PDK1
Vigun04g009600	Dispersed duplication	AGC	AGC_PKA-PKG
Vigun01g003500	Dispersed duplication	AGC	AGC_RSK-2
Vigun01g048400	Dispersed duplication	AGC	AGC_RSK-2
Vigun01g061700	Dispersed duplication	AGC	AGC_RSK-2
Vigun01g171700	Dispersed duplication	AGC	AGC_RSK-2
Vigun03g083000	Dispersed duplication	AGC	AGC_RSK-2
Vigun03g244200	Dispersed duplication	AGC	AGC_RSK-2
Vigun03g352900	Dispersed duplication	AGC	AGC_RSK-2
Vigun04g197300	Dispersed duplication	AGC	AGC_RSK-2
Vigun05g047800	Dispersed duplication	AGC	AGC_RSK-2
Vigun05g138900	Dispersed duplication	AGC	AGC_RSK-2
Vigun05g155300	Dispersed duplication	AGC	AGC_RSK-2
Vigun05g252900	Dispersed duplication	AGC	AGC_RSK-2
Vigun05g263400	Dispersed duplication	AGC	AGC_RSK-2
Vigun06g148700	Dispersed duplication	AGC	AGC_RSK-2
Vigun06g179800	Dispersed duplication	AGC	AGC_RSK-2
Vigun07g068600	Dispersed duplication	AGC	AGC_RSK-2
Vigun07g194000	Dispersed duplication	AGC	AGC_RSK-2
Vigun09g064300	Dispersed duplication	AGC	AGC_RSK-2
Vigun10g009100	Dispersed duplication	AGC	AGC_RSK-2
Vigun10g030900	Dispersed duplication	AGC	AGC_RSK-2
Vigun11g034200	Dispersed duplication	AGC	AGC_RSK-2
Vigun11g130500	Dispersed duplication	AGC	AGC_RSK-2
Vigun11g149500	Dispersed duplication	AGC	AGC_RSK-2
Vigun11g162200	Dispersed duplication	AGC	AGC_RSK-2
Vigun05g085100	Dispersed duplication	AGC	AGC-Pl
Vigun08g113300	Dispersed duplication	AGC	AGC-Pl
VigunL088900	Dispersed duplication	AGC	AGC-Pl
Vigun03g329600	Proximal duplication	AGC	AGC-Pl
Vigun03g330000	Proximal duplication	AGC	AGC-Pl
Vigun03g330400	Proximal duplication	AGC	AGC-Pl
Vigun03g330800	Proximal duplication	AGC	AGC-Pl
Vigun07g080900	Dispersed duplication	Aur	Aur
Vigun09g189500	Dispersed duplication	Aur	Aur
Vigun10g114200	Dispersed duplication	Aur	Aur
Vigun11g101000	Dispersed duplication	BUB	BUB
Vigun04g055900	Dispersed duplication	CAMK	CAMK_AMPK
Vigun05g038300	Tandem duplication	CAMK	CAMK_AMPK
Vigun05g038400	Tandem duplication	CAMK	CAMK_AMPK
Vigun11g026900	Dispersed duplication	CAMK	CAMK_CAMK1-DCAMKL
Vigun01g233200	Dispersed duplication	CAMK	CAMK_CAMKL-CHK1
Vigun03g098400	Dispersed duplication	CAMK	CAMK_CAMKL-CHK1
Vigun03g162850	Dispersed duplication	CAMK	CAMK_CAMKL-CHK1
Vigun03g171200	Dispersed duplication	CAMK	CAMK_CAMKL-CHK1
Vigun03g356800	Dispersed duplication	CAMK	CAMK_CAMKL-CHK1
Vigun03g370600	Dispersed duplication	CAMK	CAMK_CAMKL-CHK1
Vigun03g380000	Dispersed duplication	CAMK	CAMK_CAMKL-CHK1
Vigun03g407100	Dispersed duplication	CAMK	CAMK_CAMKL-CHK1
Vigun05g088200	Dispersed duplication	CAMK	CAMK_CAMKL-CHK1
Vigun05g088700	Dispersed duplication	CAMK	CAMK_CAMKL-CHK1
Vigun05g299000	Dispersed duplication	CAMK	CAMK_CAMKL-CHK1
Vigun06g027000	Dispersed duplication	CAMK	CAMK_CAMKL-CHK1
Vigun06g084900	Dispersed duplication	CAMK	CAMK_CAMKL-CHK1
Vigun06g085300	Dispersed duplication	CAMK	CAMK_CAMKL-CHK1
Vigun06g189600	Dispersed duplication	CAMK	CAMK_CAMKL-CHK1
Vigun06g189700	Dispersed duplication	CAMK	CAMK_CAMKL-CHK1
Vigun07g002100	Dispersed duplication	CAMK	CAMK_CAMKL-CHK1
Vigun07g170300	Dispersed duplication	CAMK	CAMK_CAMKL-CHK1
Vigun08g111000	Dispersed duplication	CAMK	CAMK_CAMKL-CHK1
Vigun08g133400	Dispersed duplication	CAMK	CAMK_CAMKL-CHK1
Vigun08g133600	Dispersed duplication	CAMK	CAMK_CAMKL-CHK1
Vigun08g179700	Dispersed duplication	CAMK	CAMK_CAMKL-CHK1
Vigun09g006100	Dispersed duplication	CAMK	CAMK_CAMKL-CHK1
Vigun09g045200	Dispersed duplication	CAMK	CAMK_CAMKL-CHK1
Vigun09g051000	Dispersed duplication	CAMK	CAMK_CAMKL-CHK1
Vigun09g056600	Dispersed duplication	CAMK	CAMK_CAMKL-CHK1
Vigun09g186100	Dispersed duplication	CAMK	CAMK_CAMKL-CHK1
Vigun09g215200	Dispersed duplication	CAMK	CAMK_CAMKL-CHK1
Vigun10g097200	Dispersed duplication	CAMK	CAMK_CAMKL-CHK1
Vigun10g150700	Dispersed duplication	CAMK	CAMK_CAMKL-CHK1
Vigun10g195500	Dispersed duplication	CAMK	CAMK_CAMKL-CHK1
Vigun05g249500	Dispersed duplication	CAMK	CAMK_CAMKL-LKB
Vigun11g143500	Dispersed duplication	CAMK	CAMK_CAMKL-LKB
Vigun01g105400	Dispersed duplication	CAMK	CAMK_CDPK
Vigun01g117500	Dispersed duplication	CAMK	CAMK_CDPK
Vigun01g182100	Dispersed duplication	CAMK	CAMK_CDPK
Vigun02g122800	Dispersed duplication	CAMK	CAMK_CDPK
Vigun02g141600	Dispersed duplication	CAMK	CAMK_CDPK
Vigun02g179700	Dispersed duplication	CAMK	CAMK_CDPK
Vigun03g039600	Dispersed duplication	CAMK	CAMK_CDPK
Vigun03g055300	Dispersed duplication	CAMK	CAMK_CDPK
Vigun03g184500	Dispersed duplication	CAMK	CAMK_CDPK
Vigun03g258700	Dispersed duplication	CAMK	CAMK_CDPK
Vigun03g275000	Dispersed duplication	CAMK	CAMK_CDPK
Vigun03g331900	Dispersed duplication	CAMK	CAMK_CDPK
Vigun03g447000	Dispersed duplication	CAMK	CAMK_CDPK
Vigun04g162400	Dispersed duplication	CAMK	CAMK_CDPK
Vigun05g100600	Dispersed duplication	CAMK	CAMK_CDPK
Vigun06g018800	Dispersed duplication	CAMK	CAMK_CDPK
Vigun06g050500	Dispersed duplication	CAMK	CAMK_CDPK
Vigun06g116800	Dispersed duplication	CAMK	CAMK_CDPK
Vigun07g019000	Dispersed duplication	CAMK	CAMK_CDPK
Vigun07g020200	Dispersed duplication	CAMK	CAMK_CDPK
Vigun07g032400	Dispersed duplication	CAMK	CAMK_CDPK
Vigun07g043800	Dispersed duplication	CAMK	CAMK_CDPK
Vigun07g054700	Dispersed duplication	CAMK	CAMK_CDPK
Vigun07g100100	Dispersed duplication	CAMK	CAMK_CDPK
Vigun07g158900	Dispersed duplication	CAMK	CAMK_CDPK
Vigun07g177000	Dispersed duplication	CAMK	CAMK_CDPK
Vigun08g184000	Dispersed duplication	CAMK	CAMK_CDPK
Vigun08g197900	Dispersed duplication	CAMK	CAMK_CDPK
Vigun08g224400	Dispersed duplication	CAMK	CAMK_CDPK
Vigun09g079100	Dispersed duplication	CAMK	CAMK_CDPK
Vigun09g112400	Dispersed duplication	CAMK	CAMK_CDPK
Vigun09g143300	Dispersed duplication	CAMK	CAMK_CDPK
Vigun09g180200	Dispersed duplication	CAMK	CAMK_CDPK
Vigun10g150200	Dispersed duplication	CAMK	CAMK_CDPK
Vigun11g164900	Dispersed duplication	CAMK	CAMK_CDPK
Vigun07g207600	Tandem duplication	CAMK	CAMK_CDPK
Vigun07g207700	Tandem duplication	CAMK	CAMK_CDPK
Vigun07g207800	Tandem duplication	CAMK	CAMK_CDPK
Vigun08g003000	Tandem duplication	CAMK	CAMK_CDPK
Vigun08g003100	Tandem duplication	CAMK	CAMK_CDPK
Vigun02g012700	Dispersed duplication	CAMK	CAMK_OST1L
Vigun02g140800	Dispersed duplication	CAMK	CAMK_OST1L
Vigun02g160500	Dispersed duplication	CAMK	CAMK_OST1L
Vigun03g057600	Dispersed duplication	CAMK	CAMK_OST1L
Vigun03g078400	Dispersed duplication	CAMK	CAMK_OST1L
Vigun03g086300	Dispersed duplication	CAMK	CAMK_OST1L
Vigun03g183800	Dispersed duplication	CAMK	CAMK_OST1L
Vigun03g273900	Dispersed duplication	CAMK	CAMK_OST1L
Vigun03g297300	Dispersed duplication	CAMK	CAMK_OST1L
Vigun06g234200	Dispersed duplication	CAMK	CAMK_OST1L
Vigun08g103000	Dispersed duplication	CAMK	CAMK_OST1L
Vigun09g114100	Dispersed duplication	CAMK	CAMK_OST1L
Vigun01g144100	Dispersed duplication	CK1	CK1_CK1
Vigun03g023200	Dispersed duplication	CK1	CK1_CK1
Vigun03g393500	Dispersed duplication	CK1	CK1_CK1
Vigun04g010100	Dispersed duplication	CK1	CK1_CK1
Vigun05g272900	Dispersed duplication	CK1	CK1_CK1
Vigun07g093900	Dispersed duplication	CK1	CK1_CK1
Vigun07g172300	Dispersed duplication	CK1	CK1_CK1
Vigun08g078900	Dispersed duplication	CK1	CK1_CK1
Vigun09g034500	Dispersed duplication	CK1	CK1_CK1
Vigun09g193700	Dispersed duplication	CK1	CK1_CK1
Vigun10g170900	Dispersed duplication	CK1	CK1_CK1
Vigun01g086700	Dispersed duplication	CK1	CK1_CK1-Pl
Vigun05g002600	Dispersed duplication	CK1	CK1_CK1-Pl
Vigun08g084100	Dispersed duplication	CK1	CK1_CK1-Pl
Vigun09g190700	Dispersed duplication	CK1	CK1_CK1-Pl
Vigun10g179900	Dispersed duplication	CK1	CK1_CK1-Pl
Vigun03g022100	Dispersed duplication	CMGC	CMGC_CDK-CCRK
Vigun04g012600	Dispersed duplication	CMGC	CMGC_CDK-CCRK
Vigun03g006500	Dispersed duplication	CMGC	CMGC_CDK-CDK7
Vigun04g029700	Dispersed duplication	CMGC	CMGC_CDK-CDK7
Vigun03g059900	Dispersed duplication	CMGC	CMGC_CDK-CDK8
Vigun02g185000	Dispersed duplication	CMGC	CMGC_CDK-CRK7-CDK9
Vigun03g050700	Dispersed duplication	CMGC	CMGC_CDK-CRK7-CDK9
Vigun03g068100	Dispersed duplication	CMGC	CMGC_CDK-CRK7-CDK9
Vigun03g338500	Dispersed duplication	CMGC	CMGC_CDK-CRK7-CDK9
Vigun03g426400	Dispersed duplication	CMGC	CMGC_CDK-CRK7-CDK9
Vigun05g038100	Dispersed duplication	CMGC	CMGC_CDK-CRK7-CDK9
Vigun05g193400	Dispersed duplication	CMGC	CMGC_CDK-CRK7-CDK9
Vigun05g214900	Dispersed duplication	CMGC	CMGC_CDK-CRK7-CDK9
Vigun06g025000	Dispersed duplication	CMGC	CMGC_CDK-CRK7-CDK9
Vigun06g108100	Dispersed duplication	CMGC	CMGC_CDK-CRK7-CDK9
Vigun06g174800	Dispersed duplication	CMGC	CMGC_CDK-CRK7-CDK9
Vigun06g237300	Dispersed duplication	CMGC	CMGC_CDK-CRK7-CDK9
Vigun07g151500	Dispersed duplication	CMGC	CMGC_CDK-CRK7-CDK9
Vigun07g213700	Dispersed duplication	CMGC	CMGC_CDK-CRK7-CDK9
Vigun08g179900	Dispersed duplication	CMGC	CMGC_CDK-CRK7-CDK9
Vigun09g077600	Dispersed duplication	CMGC	CMGC_CDK-CRK7-CDK9
Vigun09g108100	Dispersed duplication	CMGC	CMGC_CDK-CRK7-CDK9
Vigun09g127800	Dispersed duplication	CMGC	CMGC_CDK-CRK7-CDK9
Vigun11g103300	Dispersed duplication	CMGC	CMGC_CDK-CRK7-CDK9
Vigun07g234500	Dispersed duplication	CMGC	CMGC_CDKL-Cr
Vigun03g169900	Dispersed duplication	CMGC	CMGC_CDK-PITSLRE
Vigun03g315000	Dispersed duplication	CMGC	CMGC_CDK-PITSLRE
Vigun03g138700	Dispersed duplication	CMGC	CMGC_CDK-Pl
Vigun06g134500	Dispersed duplication	CMGC	CMGC_CDK-Pl
Vigun08g000800	Dispersed duplication	CMGC	CMGC_CDK-Pl
Vigun08g128300	Dispersed duplication	CMGC	CMGC_CDK-Pl
Vigun02g149800	Dispersed duplication	CMGC	CMGC_CK2
Vigun03g284600	Dispersed duplication	CMGC	CMGC_CK2
Vigun03g285800	Dispersed duplication	CMGC	CMGC_CK2
Vigun09g197600	Dispersed duplication	CMGC	CMGC_CLK
Vigun03g318300	Tandem duplication	CMGC	CMGC_CLK
Vigun03g318400	Tandem duplication	CMGC	CMGC_CLK
Vigun02g040300	Dispersed duplication	CMGC	CMGC_DYRK-PRP4
Vigun03g000800	Dispersed duplication	CMGC	CMGC_DYRK-PRP4
Vigun04g038200	Dispersed duplication	CMGC	CMGC_DYRK-PRP4
Vigun07g271500	Dispersed duplication	CMGC	CMGC_DYRK-PRP4
Vigun08g161100	Dispersed duplication	CMGC	CMGC_DYRK-PRP4
Vigun03g243500	Dispersed duplication	CMGC	CMGC_DYRK-YAK
Vigun03g097700	Dispersed duplication	CMGC	CMGC_GSK
Vigun05g076100	Dispersed duplication	CMGC	CMGC_GSK
Vigun05g151200	Dispersed duplication	CMGC	CMGC_GSK
Vigun05g207300	Dispersed duplication	CMGC	CMGC_GSK
Vigun06g189300	Dispersed duplication	CMGC	CMGC_GSK
Vigun06g238100	Dispersed duplication	CMGC	CMGC_GSK
Vigun07g136700	Dispersed duplication	CMGC	CMGC_GSK
Vigun09g213000	Dispersed duplication	CMGC	CMGC_GSK
Vigun10g122000	Dispersed duplication	CMGC	CMGC_GSK
Vigun11g086600	Dispersed duplication	CMGC	CMGC_GSK
Vigun07g106800	Dispersed duplication	CMGC	CMGC_GSKL
Vigun02g178100	Dispersed duplication	CMGC	CMGC_MAPK
Vigun03g005100	Dispersed duplication	CMGC	CMGC_MAPK
Vigun03g041800	Dispersed duplication	CMGC	CMGC_MAPK
Vigun03g100000	Dispersed duplication	CMGC	CMGC_MAPK
Vigun03g181200	Dispersed duplication	CMGC	CMGC_MAPK
Vigun03g431000	Dispersed duplication	CMGC	CMGC_MAPK
Vigun04g030900	Dispersed duplication	CMGC	CMGC_MAPK
Vigun05g176000	Dispersed duplication	CMGC	CMGC_MAPK
Vigun06g040700	Dispersed duplication	CMGC	CMGC_MAPK
Vigun06g168500	Dispersed duplication	CMGC	CMGC_MAPK
Vigun08g193900	Dispersed duplication	CMGC	CMGC_MAPK
Vigun09g248200	Dispersed duplication	CMGC	CMGC_MAPK
Vigun10g133400	Dispersed duplication	CMGC	CMGC_MAPK
Vigun11g148400	Dispersed duplication	CMGC	CMGC_MAPK
Vigun11g149000	Dispersed duplication	CMGC	CMGC_MAPK
Vigun04g006100	Singleton	CMGC	CMGC_Pl-Tthe
Vigun02g100200	Dispersed duplication	CMGC	CMGC_RCK
Vigun03g219200	Dispersed duplication	CMGC	CMGC_RCK
Vigun10g041400	Dispersed duplication	CMGC	CMGC_RCK
Vigun02g112900	Dispersed duplication	CMGC	CMGC_SRPK
Vigun03g249400	Dispersed duplication	CMGC	CMGC_SRPK
Vigun05g241800	Dispersed duplication	CMGC	CMGC_SRPK
Vigun07g064900	Dispersed duplication	CMGC	CMGC_SRPK
Vigun11g132600	Dispersed duplication	CMGC	CMGC_SRPK
Vigun10g013300	Dispersed duplication	Group-Pl-2	Group-Pl-2
Vigun09g125500	Dispersed duplication	Group-Pl-3	Group-Pl-3
Vigun10g052900	Dispersed duplication	Group-Pl-3	Group-Pl-3
Vigun10g153400	Dispersed duplication	Group-Pl-3	Group-Pl-3
Vigun02g037800	Dispersed duplication	Group-Pl-4	Group-Pl-4
Vigun05g085000	Dispersed duplication	Group-Pl-4	Group-Pl-4
Vigun10g002500	Dispersed duplication	Group-Pl-4	Group-Pl-4
Vigun02g112400	Dispersed duplication	IRE1	IRE1
Vigun03g248800	Dispersed duplication	IRE1	IRE1
Vigun01g119400	Dispersed duplication	NEK	NEK
Vigun01g136700	Dispersed duplication	NEK	NEK
Vigun05g232800	Dispersed duplication	NEK	NEK
Vigun06g111300	Dispersed duplication	NEK	NEK
Vigun07g030000	Dispersed duplication	NEK	NEK
Vigun07g107400	Dispersed duplication	NEK	NEK
Vigun07g154600	Dispersed duplication	NEK	NEK
Vigun11g122400	Dispersed duplication	NEK	NEK
Vigun11g165800	Dispersed duplication	PEK	PEK_GCN2
Vigun05g193100	Dispersed duplication	PEK	PEK_PEK
Vigun09g041100	Dispersed duplication	RLK-Pelle	RLK-Pelle_C-LEC
Vigun05g268300	Dispersed duplication	RLK-Pelle	RLK-Pelle_CR4L
Vigun06g076600	Dispersed duplication	RLK-Pelle	RLK-Pelle_CR4L
Vigun06g236400	Dispersed duplication	RLK-Pelle	RLK-Pelle_CR4L
Vigun07g070000	Dispersed duplication	RLK-Pelle	RLK-Pelle_CR4L
Vigun08g106400	Dispersed duplication	RLK-Pelle	RLK-Pelle_CR4L
Vigun08g160900	Dispersed duplication	RLK-Pelle	RLK-Pelle_CR4L
Vigun09g183300	Dispersed duplication	RLK-Pelle	RLK-Pelle_CR4L
Vigun11g165900	Dispersed duplication	RLK-Pelle	RLK-Pelle_CR4L
Vigun11g213700	Dispersed duplication	RLK-Pelle	RLK-Pelle_CR4L
Vigun11g223700	Dispersed duplication	RLK-Pelle	RLK-Pelle_CR4L
Vigun03g161401	Dispersed duplication	RLK-Pelle	RLK-Pelle_CrRLK1L-1
Vigun04g061900	Dispersed duplication	RLK-Pelle	RLK-Pelle_CrRLK1L-1
Vigun04g150000	Dispersed duplication	RLK-Pelle	RLK-Pelle_CrRLK1L-1
Vigun05g084700	Dispersed duplication	RLK-Pelle	RLK-Pelle_CrRLK1L-1
Vigun05g085900	Dispersed duplication	RLK-Pelle	RLK-Pelle_CrRLK1L-1
Vigun05g198200	Dispersed duplication	RLK-Pelle	RLK-Pelle_CrRLK1L-1
Vigun05g253900	Dispersed duplication	RLK-Pelle	RLK-Pelle_CrRLK1L-1
Vigun06g113700	Dispersed duplication	RLK-Pelle	RLK-Pelle_CrRLK1L-1
Vigun06g139800	Dispersed duplication	RLK-Pelle	RLK-Pelle_CrRLK1L-1
Vigun07g156100	Dispersed duplication	RLK-Pelle	RLK-Pelle_CrRLK1L-1
Vigun07g222700	Dispersed duplication	RLK-Pelle	RLK-Pelle_CrRLK1L-1
Vigun11g006300	Dispersed duplication	RLK-Pelle	RLK-Pelle_CrRLK1L-1
Vigun11g063400	Dispersed duplication	RLK-Pelle	RLK-Pelle_CrRLK1L-1
Vigun11g150300	Dispersed duplication	RLK-Pelle	RLK-Pelle_CrRLK1L-1
Vigun01g011400	Dispersed duplication	RLK-Pelle	RLK-Pelle_DLSV
Vigun01g032300	Dispersed duplication	RLK-Pelle	RLK-Pelle_DLSV
Vigun01g033500	Dispersed duplication	RLK-Pelle	RLK-Pelle_DLSV
Vigun01g061100	Dispersed duplication	RLK-Pelle	RLK-Pelle_DLSV
Vigun01g159300	Dispersed duplication	RLK-Pelle	RLK-Pelle_DLSV
Vigun02g022900	Dispersed duplication	RLK-Pelle	RLK-Pelle_DLSV
Vigun02g079700	Dispersed duplication	RLK-Pelle	RLK-Pelle_DLSV
Vigun03g094400	Dispersed duplication	RLK-Pelle	RLK-Pelle_DLSV
Vigun03g110300	Dispersed duplication	RLK-Pelle	RLK-Pelle_DLSV
Vigun03g116700	Dispersed duplication	RLK-Pelle	RLK-Pelle_DLSV
Vigun03g159700	Dispersed duplication	RLK-Pelle	RLK-Pelle_DLSV
Vigun03g322800	Dispersed duplication	RLK-Pelle	RLK-Pelle_DLSV
Vigun03g390800	Dispersed duplication	RLK-Pelle	RLK-Pelle_DLSV
Vigun04g023400	Dispersed duplication	RLK-Pelle	RLK-Pelle_DLSV
Vigun04g195500	Dispersed duplication	RLK-Pelle	RLK-Pelle_DLSV
Vigun05g060900	Dispersed duplication	RLK-Pelle	RLK-Pelle_DLSV
Vigun05g103100	Dispersed duplication	RLK-Pelle	RLK-Pelle_DLSV
Vigun05g150700	Dispersed duplication	RLK-Pelle	RLK-Pelle_DLSV
Vigun06g011000	Dispersed duplication	RLK-Pelle	RLK-Pelle_DLSV
Vigun06g185100	Dispersed duplication	RLK-Pelle	RLK-Pelle_DLSV
Vigun06g203600	Dispersed duplication	RLK-Pelle	RLK-Pelle_DLSV
Vigun07g069900	Dispersed duplication	RLK-Pelle	RLK-Pelle_DLSV
Vigun07g090100	Dispersed duplication	RLK-Pelle	RLK-Pelle_DLSV
Vigun08g011300	Dispersed duplication	RLK-Pelle	RLK-Pelle_DLSV
Vigun08g195700	Dispersed duplication	RLK-Pelle	RLK-Pelle_DLSV
Vigun09g032500	Dispersed duplication	RLK-Pelle	RLK-Pelle_DLSV
Vigun10g048600	Dispersed duplication	RLK-Pelle	RLK-Pelle_DLSV
Vigun11g019300	Dispersed duplication	RLK-Pelle	RLK-Pelle_DLSV
Vigun11g043600	Dispersed duplication	RLK-Pelle	RLK-Pelle_DLSV
Vigun11g044900	Dispersed duplication	RLK-Pelle	RLK-Pelle_DLSV
Vigun11g045500	Dispersed duplication	RLK-Pelle	RLK-Pelle_DLSV
Vigun11g048500	Dispersed duplication	RLK-Pelle	RLK-Pelle_DLSV
Vigun11g050200	Dispersed duplication	RLK-Pelle	RLK-Pelle_DLSV
Vigun11g057400	Dispersed duplication	RLK-Pelle	RLK-Pelle_DLSV
Vigun11g068300	Dispersed duplication	RLK-Pelle	RLK-Pelle_DLSV
Vigun11g112800	Dispersed duplication	RLK-Pelle	RLK-Pelle_DLSV
Vigun11g152300	Dispersed duplication	RLK-Pelle	RLK-Pelle_DLSV
Vigun01g149300	Dispersed duplication	RLK-Pelle	RLK-Pelle_Extensin
Vigun01g198100	Dispersed duplication	RLK-Pelle	RLK-Pelle_Extensin
Vigun05g207500	Dispersed duplication	RLK-Pelle	RLK-Pelle_Extensin
Vigun05g275300	Dispersed duplication	RLK-Pelle	RLK-Pelle_Extensin
Vigun07g089000	Dispersed duplication	RLK-Pelle	RLK-Pelle_Extensin
Vigun07g126400	Dispersed duplication	RLK-Pelle	RLK-Pelle_Extensin
Vigun07g148600	Dispersed duplication	RLK-Pelle	RLK-Pelle_Extensin
Vigun08g067700	Dispersed duplication	RLK-Pelle	RLK-Pelle_Extensin
Vigun09g033200	Dispersed duplication	RLK-Pelle	RLK-Pelle_Extensin
Vigun10g173300	Dispersed duplication	RLK-Pelle	RLK-Pelle_Extensin
Vigun01g219250	Dispersed duplication	RLK-Pelle	RLK-Pelle_L-LEC
Vigun02g110500	Dispersed duplication	RLK-Pelle	RLK-Pelle_L-LEC
Vigun03g134200	Dispersed duplication	RLK-Pelle	RLK-Pelle_L-LEC
Vigun03g227700	Dispersed duplication	RLK-Pelle	RLK-Pelle_L-LEC
Vigun03g320500	Dispersed duplication	RLK-Pelle	RLK-Pelle_L-LEC
Vigun05g096900	Dispersed duplication	RLK-Pelle	RLK-Pelle_L-LEC
Vigun05g145200	Dispersed duplication	RLK-Pelle	RLK-Pelle_L-LEC
Vigun06g064100	Dispersed duplication	RLK-Pelle	RLK-Pelle_L-LEC
Vigun06g097200	Dispersed duplication	RLK-Pelle	RLK-Pelle_L-LEC
Vigun06g200900	Dispersed duplication	RLK-Pelle	RLK-Pelle_L-LEC
Vigun07g054000	Dispersed duplication	RLK-Pelle	RLK-Pelle_L-LEC
Vigun07g218900	Dispersed duplication	RLK-Pelle	RLK-Pelle_L-LEC
Vigun08g049000	Dispersed duplication	RLK-Pelle	RLK-Pelle_L-LEC
Vigun08g141301	Dispersed duplication	RLK-Pelle	RLK-Pelle_L-LEC
Vigun08g210400	Dispersed duplication	RLK-Pelle	RLK-Pelle_L-LEC
Vigun10g016300	Dispersed duplication	RLK-Pelle	RLK-Pelle_L-LEC
Vigun10g051800	Dispersed duplication	RLK-Pelle	RLK-Pelle_L-LEC
Vigun10g085600	Dispersed duplication	RLK-Pelle	RLK-Pelle_L-LEC
Vigun11g103200	Dispersed duplication	RLK-Pelle	RLK-Pelle_L-LEC
Vigun07g033200	Dispersed duplication	RLK-Pelle	RLK-Pelle_LRK10L-2
Vigun08g064800	Dispersed duplication	RLK-Pelle	RLK-Pelle_LRK10L-2
Vigun08g081300	Dispersed duplication	RLK-Pelle	RLK-Pelle_LRK10L-2
Vigun08g081400	Dispersed duplication	RLK-Pelle	RLK-Pelle_LRK10L-2
Vigun08g082000	Dispersed duplication	RLK-Pelle	RLK-Pelle_LRK10L-2
Vigun08g101900	Dispersed duplication	RLK-Pelle	RLK-Pelle_LRK10L-2
Vigun08g102000	Dispersed duplication	RLK-Pelle	RLK-Pelle_LRK10L-2
Vigun10g042801	Dispersed duplication	RLK-Pelle	RLK-Pelle_LRK10L-2
Vigun11g015000	Dispersed duplication	RLK-Pelle	RLK-Pelle_LRK10L-2
Vigun01g156800	Dispersed duplication	RLK-Pelle	RLK-Pelle_LRR-I-1
Vigun01g243500	Dispersed duplication	RLK-Pelle	RLK-Pelle_LRR-I-1
Vigun02g088500	Dispersed duplication	RLK-Pelle	RLK-Pelle_LRR-I-1
Vigun03g171700	Dispersed duplication	RLK-Pelle	RLK-Pelle_LRR-I-1
Vigun03g254400	Dispersed duplication	RLK-Pelle	RLK-Pelle_LRR-I-1
Vigun04g004200	Dispersed duplication	RLK-Pelle	RLK-Pelle_LRR-I-1
Vigun07g079100	Dispersed duplication	RLK-Pelle	RLK-Pelle_LRR-I-1
Vigun10g049200	Dispersed duplication	RLK-Pelle	RLK-Pelle_LRR-I-1
Vigun10g177200	Dispersed duplication	RLK-Pelle	RLK-Pelle_LRR-I-1
Vigun03g118600	Dispersed duplication	RLK-Pelle	RLK-Pelle_LRR-I-2
Vigun04g065600	Dispersed duplication	RLK-Pelle	RLK-Pelle_LRR-I-2
Vigun05g026800	Dispersed duplication	RLK-Pelle	RLK-Pelle_LRR-I-2
Vigun05g202600	Dispersed duplication	RLK-Pelle	RLK-Pelle_LRR-I-2
Vigun11g074500	Dispersed duplication	RLK-Pelle	RLK-Pelle_LRR-I-2
Vigun01g237300	Dispersed duplication	RLK-Pelle	RLK-Pelle_LRR-II
Vigun02g028600	Dispersed duplication	RLK-Pelle	RLK-Pelle_LRR-II
Vigun02g079200	Dispersed duplication	RLK-Pelle	RLK-Pelle_LRR-II
Vigun03g058900	Dispersed duplication	RLK-Pelle	RLK-Pelle_LRR-II
Vigun03g077300	Dispersed duplication	RLK-Pelle	RLK-Pelle_LRR-II
Vigun03g375300	Dispersed duplication	RLK-Pelle	RLK-Pelle_LRR-II
Vigun04g068600	Dispersed duplication	RLK-Pelle	RLK-Pelle_LRR-II
Vigun04g119400	Dispersed duplication	RLK-Pelle	RLK-Pelle_LRR-II
Vigun05g024300	Dispersed duplication	RLK-Pelle	RLK-Pelle_LRR-II
Vigun06g189200	Dispersed duplication	RLK-Pelle	RLK-Pelle_LRR-II
Vigun06g225500	Dispersed duplication	RLK-Pelle	RLK-Pelle_LRR-II
Vigun07g209900	Dispersed duplication	RLK-Pelle	RLK-Pelle_LRR-II
Vigun01g120900	Dispersed duplication	RLK-Pelle	RLK-Pelle_LRR-III
Vigun01g168300	Dispersed duplication	RLK-Pelle	RLK-Pelle_LRR-III
Vigun01g231500	Dispersed duplication	RLK-Pelle	RLK-Pelle_LRR-III
Vigun02g034900	Dispersed duplication	RLK-Pelle	RLK-Pelle_LRR-III
Vigun02g180700	Dispersed duplication	RLK-Pelle	RLK-Pelle_LRR-III
Vigun03g002100	Dispersed duplication	RLK-Pelle	RLK-Pelle_LRR-III
Vigun03g031700	Dispersed duplication	RLK-Pelle	RLK-Pelle_LRR-III
Vigun03g038500	Dispersed duplication	RLK-Pelle	RLK-Pelle_LRR-III
Vigun03g280400	Dispersed duplication	RLK-Pelle	RLK-Pelle_LRR-III
Vigun03g281500	Dispersed duplication	RLK-Pelle	RLK-Pelle_LRR-III
Vigun03g350500	Dispersed duplication	RLK-Pelle	RLK-Pelle_LRR-III
Vigun03g399300	Dispersed duplication	RLK-Pelle	RLK-Pelle_LRR-III
Vigun04g001000	Dispersed duplication	RLK-Pelle	RLK-Pelle_LRR-III
Vigun04g033300	Dispersed duplication	RLK-Pelle	RLK-Pelle_LRR-III
Vigun04g174400	Dispersed duplication	RLK-Pelle	RLK-Pelle_LRR-III
Vigun05g084300	Dispersed duplication	RLK-Pelle	RLK-Pelle_LRR-III
Vigun05g095200	Dispersed duplication	RLK-Pelle	RLK-Pelle_LRR-III
Vigun05g125400	Dispersed duplication	RLK-Pelle	RLK-Pelle_LRR-III
Vigun05g153100	Dispersed duplication	RLK-Pelle	RLK-Pelle_LRR-III
Vigun05g303900	Dispersed duplication	RLK-Pelle	RLK-Pelle_LRR-III
Vigun06g089100	Dispersed duplication	RLK-Pelle	RLK-Pelle_LRR-III
Vigun06g139600	Dispersed duplication	RLK-Pelle	RLK-Pelle_LRR-III
Vigun06g224000	Dispersed duplication	RLK-Pelle	RLK-Pelle_LRR-III
Vigun07g065700	Dispersed duplication	RLK-Pelle	RLK-Pelle_LRR-III
Vigun07g256900	Dispersed duplication	RLK-Pelle	RLK-Pelle_LRR-III
Vigun07g265700	Dispersed duplication	RLK-Pelle	RLK-Pelle_LRR-III
Vigun07g268000	Dispersed duplication	RLK-Pelle	RLK-Pelle_LRR-III
Vigun08g085200	Dispersed duplication	RLK-Pelle	RLK-Pelle_LRR-III
Vigun08g086900	Dispersed duplication	RLK-Pelle	RLK-Pelle_LRR-III
Vigun08g113500	Dispersed duplication	RLK-Pelle	RLK-Pelle_LRR-III
Vigun08g135800	Dispersed duplication	RLK-Pelle	RLK-Pelle_LRR-III
Vigun08g144000	Dispersed duplication	RLK-Pelle	RLK-Pelle_LRR-III
Vigun08g165700	Dispersed duplication	RLK-Pelle	RLK-Pelle_LRR-III
Vigun08g178300	Dispersed duplication	RLK-Pelle	RLK-Pelle_LRR-III
Vigun09g039900	Dispersed duplication	RLK-Pelle	RLK-Pelle_LRR-III
Vigun09g083400	Dispersed duplication	RLK-Pelle	RLK-Pelle_LRR-III
Vigun09g130100	Dispersed duplication	RLK-Pelle	RLK-Pelle_LRR-III
Vigun09g134700	Dispersed duplication	RLK-Pelle	RLK-Pelle_LRR-III
Vigun09g154000	Dispersed duplication	RLK-Pelle	RLK-Pelle_LRR-III
Vigun09g199300	Dispersed duplication	RLK-Pelle	RLK-Pelle_LRR-III
Vigun09g235900	Dispersed duplication	RLK-Pelle	RLK-Pelle_LRR-III
Vigun10g087500	Dispersed duplication	RLK-Pelle	RLK-Pelle_LRR-III
Vigun10g088300	Dispersed duplication	RLK-Pelle	RLK-Pelle_LRR-III
Vigun10g162000	Dispersed duplication	RLK-Pelle	RLK-Pelle_LRR-III
Vigun11g033500	Dispersed duplication	RLK-Pelle	RLK-Pelle_LRR-III
Vigun11g190000	Dispersed duplication	RLK-Pelle	RLK-Pelle_LRR-III
Vigun02g169300	Dispersed duplication	RLK-Pelle	RLK-Pelle_LRR-IV
Vigun03g308600	Dispersed duplication	RLK-Pelle	RLK-Pelle_LRR-IV
Vigun04g167500	Dispersed duplication	RLK-Pelle	RLK-Pelle_LRR-IV
Vigun05g155700	Dispersed duplication	RLK-Pelle	RLK-Pelle_LRR-IV
Vigun07g168500	Dispersed duplication	RLK-Pelle	RLK-Pelle_LRR-IV
Vigun01g179800	Dispersed duplication	RLK-Pelle	RLK-Pelle_LRR-IX
Vigun02g017100	Dispersed duplication	RLK-Pelle	RLK-Pelle_LRR-IX
Vigun03g008700	Dispersed duplication	RLK-Pelle	RLK-Pelle_LRR-IX
Vigun05g232400	Dispersed duplication	RLK-Pelle	RLK-Pelle_LRR-IX
Vigun07g014200	Dispersed duplication	RLK-Pelle	RLK-Pelle_LRR-IX
Vigun08g142300	Dispersed duplication	RLK-Pelle	RLK-Pelle_LRR-IX
Vigun01g122701	Dispersed duplication	RLK-Pelle	RLK-Pelle_LRR-V
Vigun03g112900	Dispersed duplication	RLK-Pelle	RLK-Pelle_LRR-V
Vigun05g218000	Dispersed duplication	RLK-Pelle	RLK-Pelle_LRR-V
Vigun06g158000	Dispersed duplication	RLK-Pelle	RLK-Pelle_LRR-V
Vigun06g205900	Dispersed duplication	RLK-Pelle	RLK-Pelle_LRR-V
Vigun07g027601	Dispersed duplication	RLK-Pelle	RLK-Pelle_LRR-V
Vigun09g002600	Dispersed duplication	RLK-Pelle	RLK-Pelle_LRR-V
Vigun10g156000	Dispersed duplication	RLK-Pelle	RLK-Pelle_LRR-V
Vigun10g199700	Dispersed duplication	RLK-Pelle	RLK-Pelle_LRR-V
Vigun11g108800	Dispersed duplication	RLK-Pelle	RLK-Pelle_LRR-V
Vigun01g091500	Dispersed duplication	RLK-Pelle	RLK-Pelle_LRR-VI-1
Vigun03g211800	Dispersed duplication	RLK-Pelle	RLK-Pelle_LRR-VI-1
Vigun04g082200	Dispersed duplication	RLK-Pelle	RLK-Pelle_LRR-VI-1
Vigun04g094400	Dispersed duplication	RLK-Pelle	RLK-Pelle_LRR-VI-1
Vigun09g101400	Dispersed duplication	RLK-Pelle	RLK-Pelle_LRR-VI-1
Vigun11g029100	Dispersed duplication	RLK-Pelle	RLK-Pelle_LRR-VI-1
Vigun01g229900	Dispersed duplication	RLK-Pelle	RLK-Pelle_LRR-VI-2
Vigun02g175100	Dispersed duplication	RLK-Pelle	RLK-Pelle_LRR-VI-2
Vigun03g046200	Dispersed duplication	RLK-Pelle	RLK-Pelle_LRR-VI-2
Vigun03g098300	Dispersed duplication	RLK-Pelle	RLK-Pelle_LRR-VI-2
Vigun06g079700	Dispersed duplication	RLK-Pelle	RLK-Pelle_LRR-VI-2
Vigun06g190000	Dispersed duplication	RLK-Pelle	RLK-Pelle_LRR-VI-2
Vigun08g122600	Dispersed duplication	RLK-Pelle	RLK-Pelle_LRR-VI-2
Vigun08g163200	Dispersed duplication	RLK-Pelle	RLK-Pelle_LRR-VI-2
Vigun02g170800	Dispersed duplication	RLK-Pelle	RLK-Pelle_LRR-VII-1
Vigun05g018700	Dispersed duplication	RLK-Pelle	RLK-Pelle_LRR-VII-1
Vigun05g086000	Dispersed duplication	RLK-Pelle	RLK-Pelle_LRR-VII-1
Vigun09g133300	Dispersed duplication	RLK-Pelle	RLK-Pelle_LRR-VII-1
Vigun10g099000	Dispersed duplication	RLK-Pelle	RLK-Pelle_LRR-VII-1
Vigun03g097900	Dispersed duplication	RLK-Pelle	RLK-Pelle_LRR-VII-2
Vigun03g371200	Dispersed duplication	RLK-Pelle	RLK-Pelle_LRR-VII-2
Vigun06g189500	Dispersed duplication	RLK-Pelle	RLK-Pelle_LRR-VII-2
Vigun09g067100	Dispersed duplication	RLK-Pelle	RLK-Pelle_LRR-VII-2
Vigun02g124500	Dispersed duplication	RLK-Pelle	RLK-Pelle_LRR-VII-3
Vigun03g260600	Dispersed duplication	RLK-Pelle	RLK-Pelle_LRR-VII-3
Vigun09g251200	Dispersed duplication	RLK-Pelle	RLK-Pelle_LRR-VII-3
Vigun03g245500	Dispersed duplication	RLK-Pelle	RLK-Pelle_LRR-VIII-1
Vigun03g435500	Dispersed duplication	RLK-Pelle	RLK-Pelle_LRR-VIII-1
Vigun06g089400	Dispersed duplication	RLK-Pelle	RLK-Pelle_LRR-VIII-1
Vigun06g195800	Dispersed duplication	RLK-Pelle	RLK-Pelle_LRR-VIII-1
Vigun04g047000	Dispersed duplication	RLK-Pelle	RLK-Pelle_LRR-Xa
Vigun05g052100	Dispersed duplication	RLK-Pelle	RLK-Pelle_LRR-Xa
Vigun06g213000	Dispersed duplication	RLK-Pelle	RLK-Pelle_LRR-Xa
Vigun10g025900	Dispersed duplication	RLK-Pelle	RLK-Pelle_LRR-Xa
Vigun01g006300	Dispersed duplication	RLK-Pelle	RLK-Pelle_LRR-Xb-1
Vigun03g158000	Dispersed duplication	RLK-Pelle	RLK-Pelle_LRR-Xb-1
Vigun05g191100	Dispersed duplication	RLK-Pelle	RLK-Pelle_LRR-Xb-1
Vigun09g003050	Dispersed duplication	RLK-Pelle	RLK-Pelle_LRR-Xb-1
Vigun09g128000	Dispersed duplication	RLK-Pelle	RLK-Pelle_LRR-Xb-1
Vigun10g155600	Dispersed duplication	RLK-Pelle	RLK-Pelle_LRR-Xb-1
Vigun11g055000	Dispersed duplication	RLK-Pelle	RLK-Pelle_LRR-Xb-1
Vigun03g339000	Dispersed duplication	RLK-Pelle	RLK-Pelle_LRR-Xb-2
Vigun09g077700	Dispersed duplication	RLK-Pelle	RLK-Pelle_LRR-Xb-2
Vigun01g061900	Dispersed duplication	RLK-Pelle	RLK-Pelle_LRR-XI-1
Vigun01g116700	Dispersed duplication	RLK-Pelle	RLK-Pelle_LRR-XI-1
Vigun01g119600	Dispersed duplication	RLK-Pelle	RLK-Pelle_LRR-XI-1
Vigun01g147000	Dispersed duplication	RLK-Pelle	RLK-Pelle_LRR-XI-1
Vigun02g046500	Dispersed duplication	RLK-Pelle	RLK-Pelle_LRR-XI-1
Vigun02g154800	Dispersed duplication	RLK-Pelle	RLK-Pelle_LRR-XI-1
Vigun02g154900	Dispersed duplication	RLK-Pelle	RLK-Pelle_LRR-XI-1
Vigun03g103700	Dispersed duplication	RLK-Pelle	RLK-Pelle_LRR-XI-1
Vigun03g154300	Dispersed duplication	RLK-Pelle	RLK-Pelle_LRR-XI-1
Vigun03g321800	Dispersed duplication	RLK-Pelle	RLK-Pelle_LRR-XI-1
Vigun04g174800	Dispersed duplication	RLK-Pelle	RLK-Pelle_LRR-XI-1
Vigun05g125200	Dispersed duplication	RLK-Pelle	RLK-Pelle_LRR-XI-1
Vigun05g212400	Dispersed duplication	RLK-Pelle	RLK-Pelle_LRR-XI-1
Vigun05g302600	Dispersed duplication	RLK-Pelle	RLK-Pelle_LRR-XI-1
Vigun06g030400	Dispersed duplication	RLK-Pelle	RLK-Pelle_LRR-XI-1
Vigun06g066600	Dispersed duplication	RLK-Pelle	RLK-Pelle_LRR-XI-1
Vigun06g197600	Dispersed duplication	RLK-Pelle	RLK-Pelle_LRR-XI-1
Vigun06g214300	Dispersed duplication	RLK-Pelle	RLK-Pelle_LRR-XI-1
Vigun07g032800	Dispersed duplication	RLK-Pelle	RLK-Pelle_LRR-XI-1
Vigun07g068900	Dispersed duplication	RLK-Pelle	RLK-Pelle_LRR-XI-1
Vigun07g090200	Dispersed duplication	RLK-Pelle	RLK-Pelle_LRR-XI-1
Vigun07g157400	Dispersed duplication	RLK-Pelle	RLK-Pelle_LRR-XI-1
Vigun07g187600	Dispersed duplication	RLK-Pelle	RLK-Pelle_LRR-XI-1
Vigun07g212300	Dispersed duplication	RLK-Pelle	RLK-Pelle_LRR-XI-1
Vigun08g186400	Dispersed duplication	RLK-Pelle	RLK-Pelle_LRR-XI-1
Vigun08g212500	Dispersed duplication	RLK-Pelle	RLK-Pelle_LRR-XI-1
Vigun09g018000	Dispersed duplication	RLK-Pelle	RLK-Pelle_LRR-XI-1
Vigun09g055100	Dispersed duplication	RLK-Pelle	RLK-Pelle_LRR-XI-1
Vigun09g154600	Dispersed duplication	RLK-Pelle	RLK-Pelle_LRR-XI-1
Vigun09g189800	Dispersed duplication	RLK-Pelle	RLK-Pelle_LRR-XI-1
Vigun11g038700	Dispersed duplication	RLK-Pelle	RLK-Pelle_LRR-XI-1
Vigun11g047400	Dispersed duplication	RLK-Pelle	RLK-Pelle_LRR-XI-1
Vigun11g099500	Dispersed duplication	RLK-Pelle	RLK-Pelle_LRR-XI-1
Vigun11g219200	Dispersed duplication	RLK-Pelle	RLK-Pelle_LRR-XI-1
Vigun11g223600	Dispersed duplication	RLK-Pelle	RLK-Pelle_LRR-XI-1
Vigun05g020600	Dispersed duplication	RLK-Pelle	RLK-Pelle_LRR-XI-2
Vigun09g096400	Dispersed duplication	RLK-Pelle	RLK-Pelle_LRR-XI-2
Vigun02g103200	Dispersed duplication	RLK-Pelle	RLK-Pelle_LRR-XII-1
Vigun02g104600	Dispersed duplication	RLK-Pelle	RLK-Pelle_LRR-XII-1
Vigun02g107100	Dispersed duplication	RLK-Pelle	RLK-Pelle_LRR-XII-1
Vigun03g145600	Dispersed duplication	RLK-Pelle	RLK-Pelle_LRR-XII-1
Vigun03g373900	Dispersed duplication	RLK-Pelle	RLK-Pelle_LRR-XII-1
Vigun05g095400	Dispersed duplication	RLK-Pelle	RLK-Pelle_LRR-XII-1
Vigun05g103400	Dispersed duplication	RLK-Pelle	RLK-Pelle_LRR-XII-1
Vigun05g183100	Dispersed duplication	RLK-Pelle	RLK-Pelle_LRR-XII-1
Vigun05g300900	Dispersed duplication	RLK-Pelle	RLK-Pelle_LRR-XII-1
Vigun09g054500	Dispersed duplication	RLK-Pelle	RLK-Pelle_LRR-XII-1
Vigun02g105200	Dispersed duplication	RLK-Pelle	RLK-Pelle_LRR-XIIIa
Vigun03g332600	Dispersed duplication	RLK-Pelle	RLK-Pelle_LRR-XIIIa
Vigun09g078800	Dispersed duplication	RLK-Pelle	RLK-Pelle_LRR-XIIIa
Vigun04g165900	Dispersed duplication	RLK-Pelle	RLK-Pelle_LRR-XIIIb
Vigun07g233500	Dispersed duplication	RLK-Pelle	RLK-Pelle_LRR-XIIIb
Vigun08g040500	Dispersed duplication	RLK-Pelle	RLK-Pelle_LRR-XIIIb
Vigun09g220200	Dispersed duplication	RLK-Pelle	RLK-Pelle_LRR-XIIIb
Vigun08g015600	Dispersed duplication	RLK-Pelle	RLK-Pelle_LRR-XIV
Vigun09g265300	Dispersed duplication	RLK-Pelle	RLK-Pelle_LRR-XIV
Vigun01g080500	Dispersed duplication	RLK-Pelle	RLK-Pelle_LRR-XV
Vigun02g080500	Dispersed duplication	RLK-Pelle	RLK-Pelle_LysM
Vigun03g232900	Dispersed duplication	RLK-Pelle	RLK-Pelle_LysM
Vigun05g246300	Dispersed duplication	RLK-Pelle	RLK-Pelle_LysM
Vigun05g280500	Dispersed duplication	RLK-Pelle	RLK-Pelle_LysM
Vigun06g010700	Dispersed duplication	RLK-Pelle	RLK-Pelle_LysM
Vigun06g158300	Dispersed duplication	RLK-Pelle	RLK-Pelle_LysM
Vigun07g001200	Dispersed duplication	RLK-Pelle	RLK-Pelle_LysM
Vigun07g200400	Dispersed duplication	RLK-Pelle	RLK-Pelle_LysM
Vigun08g018600	Dispersed duplication	RLK-Pelle	RLK-Pelle_LysM
Vigun08g173900	Dispersed duplication	RLK-Pelle	RLK-Pelle_LysM
Vigun10g179100	Dispersed duplication	RLK-Pelle	RLK-Pelle_LysM
Vigun11g139950	Dispersed duplication	RLK-Pelle	RLK-Pelle_LysM
Vigun02g025400	Dispersed duplication	RLK-Pelle	RLK-Pelle_PERK-1
Vigun02g077500	Dispersed duplication	RLK-Pelle	RLK-Pelle_PERK-1
Vigun02g132500	Dispersed duplication	RLK-Pelle	RLK-Pelle_PERK-1
Vigun03g221300	Dispersed duplication	RLK-Pelle	RLK-Pelle_PERK-1
Vigun03g236500	Dispersed duplication	RLK-Pelle	RLK-Pelle_PERK-1
Vigun03g267700	Dispersed duplication	RLK-Pelle	RLK-Pelle_PERK-1
Vigun04g014700	Dispersed duplication	RLK-Pelle	RLK-Pelle_PERK-1
Vigun05g022500	Dispersed duplication	RLK-Pelle	RLK-Pelle_PERK-1
Vigun09g264900	Dispersed duplication	RLK-Pelle	RLK-Pelle_PERK-1
Vigun10g183600	Dispersed duplication	RLK-Pelle	RLK-Pelle_PERK-1
Vigun03g029900	Dispersed duplication	RLK-Pelle	RLK-Pelle_PERK-2
Vigun04g003100	Dispersed duplication	RLK-Pelle	RLK-Pelle_PERK-2
Vigun05g276800	Dispersed duplication	RLK-Pelle	RLK-Pelle_PERK-2
Vigun06g024100	Dispersed duplication	RLK-Pelle	RLK-Pelle_PERK-2
Vigun08g019700	Dispersed duplication	RLK-Pelle	RLK-Pelle_PERK-2
Vigun09g157600	Dispersed duplication	RLK-Pelle	RLK-Pelle_PERK-2
Vigun10g174600	Dispersed duplication	RLK-Pelle	RLK-Pelle_PERK-2
Vigun11g023000	Dispersed duplication	RLK-Pelle	RLK-Pelle_PERK-2
Vigun03g086100	Dispersed duplication	RLK-Pelle	RLK-Pelle_RKF3
Vigun06g233300	Dispersed duplication	RLK-Pelle	RLK-Pelle_RKF3
Vigun07g114300	Dispersed duplication	RLK-Pelle	RLK-Pelle_RKF3
Vigun05g086600	Dispersed duplication	RLK-Pelle	RLK-Pelle_RLCK-II
Vigun10g098500	Dispersed duplication	RLK-Pelle	RLK-Pelle_RLCK-II
Vigun03g361100	Dispersed duplication	RLK-Pelle	RLK-Pelle_RLCK-IV
Vigun06g074500	Dispersed duplication	RLK-Pelle	RLK-Pelle_RLCK-IV
Vigun08g117100	Dispersed duplication	RLK-Pelle	RLK-Pelle_RLCK-IV
Vigun10g131500	Dispersed duplication	RLK-Pelle	RLK-Pelle_RLCK-IV
Vigun01g080700	Dispersed duplication	RLK-Pelle	RLK-Pelle_RLCK-IXa
Vigun05g248800	Dispersed duplication	RLK-Pelle	RLK-Pelle_RLCK-IXa
Vigun01g009500	Dispersed duplication	RLK-Pelle	RLK-Pelle_RLCK-IXb
Vigun03g031600	Dispersed duplication	RLK-Pelle	RLK-Pelle_RLCK-IXb
Vigun03g394100	Dispersed duplication	RLK-Pelle	RLK-Pelle_RLCK-IXb
Vigun04g001100	Dispersed duplication	RLK-Pelle	RLK-Pelle_RLCK-IXb
Vigun05g064700	Dispersed duplication	RLK-Pelle	RLK-Pelle_RLCK-IXb
Vigun05g257900	Dispersed duplication	RLK-Pelle	RLK-Pelle_RLCK-IXb
Vigun05g271900	Dispersed duplication	RLK-Pelle	RLK-Pelle_RLCK-IXb
Vigun05g303800	Dispersed duplication	RLK-Pelle	RLK-Pelle_RLCK-IXb
Vigun07g224300	Dispersed duplication	RLK-Pelle	RLK-Pelle_RLCK-IXb
Vigun08g048700	Dispersed duplication	RLK-Pelle	RLK-Pelle_RLCK-IXb
Vigun08g065500	Dispersed duplication	RLK-Pelle	RLK-Pelle_RLCK-IXb
Vigun09g199600	Dispersed duplication	RLK-Pelle	RLK-Pelle_RLCK-IXb
Vigun09g223500	Dispersed duplication	RLK-Pelle	RLK-Pelle_RLCK-IXb
Vigun10g130100	Dispersed duplication	RLK-Pelle	RLK-Pelle_RLCK-IXb
Vigun10g168400	Dispersed duplication	RLK-Pelle	RLK-Pelle_RLCK-IXb
Vigun10g199500	Dispersed duplication	RLK-Pelle	RLK-Pelle_RLCK-IXb
Vigun11g155200	Dispersed duplication	RLK-Pelle	RLK-Pelle_RLCK-IXb
Vigun01g207000	Dispersed duplication	RLK-Pelle	RLK-Pelle_RLCK-V
Vigun02g144800	Dispersed duplication	RLK-Pelle	RLK-Pelle_RLCK-V
Vigun03g407800	Dispersed duplication	RLK-Pelle	RLK-Pelle_RLCK-V
Vigun05g061600	Dispersed duplication	RLK-Pelle	RLK-Pelle_RLCK-V
Vigun06g039600	Dispersed duplication	RLK-Pelle	RLK-Pelle_RLCK-V
Vigun07g136400	Dispersed duplication	RLK-Pelle	RLK-Pelle_RLCK-V
Vigun08g192800	Dispersed duplication	RLK-Pelle	RLK-Pelle_RLCK-V
Vigun09g045800	Dispersed duplication	RLK-Pelle	RLK-Pelle_RLCK-V
Vigun09g265200	Dispersed duplication	RLK-Pelle	RLK-Pelle_RLCK-V
Vigun10g133700	Dispersed duplication	RLK-Pelle	RLK-Pelle_RLCK-V
Vigun11g175200	Dispersed duplication	RLK-Pelle	RLK-Pelle_RLCK-V
Vigun01g128700	Dispersed duplication	RLK-Pelle	RLK-Pelle_RLCK-VI
Vigun01g216500	Dispersed duplication	RLK-Pelle	RLK-Pelle_RLCK-VI
Vigun02g085800	Dispersed duplication	RLK-Pelle	RLK-Pelle_RLCK-VI
Vigun03g229300	Dispersed duplication	RLK-Pelle	RLK-Pelle_RLCK-VI
Vigun03g379500	Dispersed duplication	RLK-Pelle	RLK-Pelle_RLCK-VI
Vigun03g384200	Dispersed duplication	RLK-Pelle	RLK-Pelle_RLCK-VI
Vigun06g106100	Dispersed duplication	RLK-Pelle	RLK-Pelle_RLCK-VI
Vigun06g172500	Dispersed duplication	RLK-Pelle	RLK-Pelle_RLCK-VI
Vigun07g114400	Dispersed duplication	RLK-Pelle	RLK-Pelle_RLCK-VI
Vigun07g150100	Dispersed duplication	RLK-Pelle	RLK-Pelle_RLCK-VI
Vigun08g072500	Dispersed duplication	RLK-Pelle	RLK-Pelle_RLCK-VI
Vigun08g146800	Dispersed duplication	RLK-Pelle	RLK-Pelle_RLCK-VI
Vigun09g024800	Dispersed duplication	RLK-Pelle	RLK-Pelle_RLCK-VI
Vigun09g117000	Dispersed duplication	RLK-Pelle	RLK-Pelle_RLCK-VI
Vigun09g160800	Dispersed duplication	RLK-Pelle	RLK-Pelle_RLCK-VI
Vigun11g187200	Dispersed duplication	RLK-Pelle	RLK-Pelle_RLCK-VI
Vigun01g074300	Dispersed duplication	RLK-Pelle	RLK-Pelle_RLCK-VIIa-1
Vigun01g155900	Dispersed duplication	RLK-Pelle	RLK-Pelle_RLCK-VIIa-1
Vigun05g001300	Dispersed duplication	RLK-Pelle	RLK-Pelle_RLCK-VIIa-1
Vigun05g127500	Dispersed duplication	RLK-Pelle	RLK-Pelle_RLCK-VIIa-1
Vigun05g252700	Dispersed duplication	RLK-Pelle	RLK-Pelle_RLCK-VIIa-1
Vigun06g046200	Dispersed duplication	RLK-Pelle	RLK-Pelle_RLCK-VIIa-1
Vigun06g119300	Dispersed duplication	RLK-Pelle	RLK-Pelle_RLCK-VIIa-1
Vigun06g163200	Dispersed duplication	RLK-Pelle	RLK-Pelle_RLCK-VIIa-1
Vigun06g175700	Dispersed duplication	RLK-Pelle	RLK-Pelle_RLCK-VIIa-1
Vigun07g078500	Dispersed duplication	RLK-Pelle	RLK-Pelle_RLCK-VIIa-1
Vigun07g161000	Dispersed duplication	RLK-Pelle	RLK-Pelle_RLCK-VIIa-1
Vigun07g297600	Dispersed duplication	RLK-Pelle	RLK-Pelle_RLCK-VIIa-1
Vigun08g001300	Dispersed duplication	RLK-Pelle	RLK-Pelle_RLCK-VIIa-1
Vigun08g197000	Dispersed duplication	RLK-Pelle	RLK-Pelle_RLCK-VIIa-1
Vigun09g260500	Dispersed duplication	RLK-Pelle	RLK-Pelle_RLCK-VIIa-1
Vigun11g149200	Dispersed duplication	RLK-Pelle	RLK-Pelle_RLCK-VIIa-1
Vigun01g161000	Dispersed duplication	RLK-Pelle	RLK-Pelle_RLCK-VIIa-2
Vigun01g217400	Dispersed duplication	RLK-Pelle	RLK-Pelle_RLCK-VIIa-2
Vigun02g063600	Dispersed duplication	RLK-Pelle	RLK-Pelle_RLCK-VIIa-2
Vigun02g105600	Dispersed duplication	RLK-Pelle	RLK-Pelle_RLCK-VIIa-2
Vigun02g159900	Dispersed duplication	RLK-Pelle	RLK-Pelle_RLCK-VIIa-2
Vigun03g032000	Dispersed duplication	RLK-Pelle	RLK-Pelle_RLCK-VIIa-2
Vigun03g088700	Dispersed duplication	RLK-Pelle	RLK-Pelle_RLCK-VIIa-2
Vigun03g211400	Dispersed duplication	RLK-Pelle	RLK-Pelle_RLCK-VIIa-2
Vigun03g241900	Dispersed duplication	RLK-Pelle	RLK-Pelle_RLCK-VIIa-2
Vigun03g296400	Dispersed duplication	RLK-Pelle	RLK-Pelle_RLCK-VIIa-2
Vigun03g334500	Dispersed duplication	RLK-Pelle	RLK-Pelle_RLCK-VIIa-2
Vigun03g359100	Dispersed duplication	RLK-Pelle	RLK-Pelle_RLCK-VIIa-2
Vigun03g398100	Dispersed duplication	RLK-Pelle	RLK-Pelle_RLCK-VIIa-2
Vigun04g049400	Dispersed duplication	RLK-Pelle	RLK-Pelle_RLCK-VIIa-2
Vigun04g050800	Dispersed duplication	RLK-Pelle	RLK-Pelle_RLCK-VIIa-2
Vigun04g068300	Dispersed duplication	RLK-Pelle	RLK-Pelle_RLCK-VIIa-2
Vigun05g045200	Dispersed duplication	RLK-Pelle	RLK-Pelle_RLCK-VIIa-2
Vigun05g080800	Dispersed duplication	RLK-Pelle	RLK-Pelle_RLCK-VIIa-2
Vigun05g118900	Dispersed duplication	RLK-Pelle	RLK-Pelle_RLCK-VIIa-2
Vigun05g258500	Dispersed duplication	RLK-Pelle	RLK-Pelle_RLCK-VIIa-2
Vigun06g027100	Dispersed duplication	RLK-Pelle	RLK-Pelle_RLCK-VIIa-2
Vigun07g075100	Dispersed duplication	RLK-Pelle	RLK-Pelle_RLCK-VIIa-2
Vigun08g048500	Dispersed duplication	RLK-Pelle	RLK-Pelle_RLCK-VIIa-2
Vigun08g148000	Dispersed duplication	RLK-Pelle	RLK-Pelle_RLCK-VIIa-2
Vigun08g179800	Dispersed duplication	RLK-Pelle	RLK-Pelle_RLCK-VIIa-2
Vigun08g223900	Dispersed duplication	RLK-Pelle	RLK-Pelle_RLCK-VIIa-2
Vigun09g038600	Dispersed duplication	RLK-Pelle	RLK-Pelle_RLCK-VIIa-2
Vigun09g219600	Dispersed duplication	RLK-Pelle	RLK-Pelle_RLCK-VIIa-2
Vigun09g260400	Dispersed duplication	RLK-Pelle	RLK-Pelle_RLCK-VIIa-2
Vigun10g016800	Dispersed duplication	RLK-Pelle	RLK-Pelle_RLCK-VIIa-2
Vigun10g067200	Dispersed duplication	RLK-Pelle	RLK-Pelle_RLCK-VIIa-2
Vigun10g163600	Dispersed duplication	RLK-Pelle	RLK-Pelle_RLCK-VIIa-2
Vigun11g155600	Dispersed duplication	RLK-Pelle	RLK-Pelle_RLCK-VIIa-2
Vigun11g155700	Dispersed duplication	RLK-Pelle	RLK-Pelle_RLCK-VIIa-2
Vigun02g074400	Dispersed duplication	RLK-Pelle	RLK-Pelle_RLCK-VIIb
Vigun03g239300	Dispersed duplication	RLK-Pelle	RLK-Pelle_RLCK-VIIb
Vigun01g126400	Dispersed duplication	RLK-Pelle	RLK-Pelle_RLCK-VIII
Vigun01g201200	Dispersed duplication	RLK-Pelle	RLK-Pelle_RLCK-VIII
Vigun03g408000	Dispersed duplication	RLK-Pelle	RLK-Pelle_RLCK-VIII
Vigun07g023800	Dispersed duplication	RLK-Pelle	RLK-Pelle_RLCK-VIII
Vigun07g129600	Dispersed duplication	RLK-Pelle	RLK-Pelle_RLCK-VIII
Vigun07g293400	Dispersed duplication	RLK-Pelle	RLK-Pelle_RLCK-VIII
Vigun05g298100	Dispersed duplication	RLK-Pelle	RLK-Pelle_RLCK-X
Vigun08g050600	Dispersed duplication	RLK-Pelle	RLK-Pelle_RLCK-X
Vigun09g213400	Dispersed duplication	RLK-Pelle	RLK-Pelle_RLCK-X
Vigun04g164700	Dispersed duplication	RLK-Pelle	RLK-Pelle_RLCK-XI
Vigun05g300400	Dispersed duplication	RLK-Pelle	RLK-Pelle_RLCK-XI
Vigun07g232400	Dispersed duplication	RLK-Pelle	RLK-Pelle_RLCK-XI
Vigun10g115700	Dispersed duplication	RLK-Pelle	RLK-Pelle_RLCK-XI
Vigun03g045200	Dispersed duplication	RLK-Pelle	RLK-Pelle_RLCK-XII-1
Vigun03g293800	Dispersed duplication	RLK-Pelle	RLK-Pelle_RLCK-XII-1
Vigun08g222800	Dispersed duplication	RLK-Pelle	RLK-Pelle_RLCK-XII-1
Vigun10g072400	Dispersed duplication	RLK-Pelle	RLK-Pelle_RLCK-XII-1
Vigun10g128000	Dispersed duplication	RLK-Pelle	RLK-Pelle_RLCK-XII-1
Vigun11g160100	Dispersed duplication	RLK-Pelle	RLK-Pelle_RLCK-XII-1
Vigun03g379400	Dispersed duplication	RLK-Pelle	RLK-Pelle_RLCK-XV
Vigun04g164400	Dispersed duplication	RLK-Pelle	RLK-Pelle_RLCK-XV
Vigun05g295500	Dispersed duplication	RLK-Pelle	RLK-Pelle_RLCK-XV
Vigun07g232100	Dispersed duplication	RLK-Pelle	RLK-Pelle_RLCK-XV
Vigun05g247100	Dispersed duplication	RLK-Pelle	RLK-Pelle_RLCK-XVI
Vigun11g140700	Dispersed duplication	RLK-Pelle	RLK-Pelle_RLCK-XVI
Vigun02g017200	Dispersed duplication	RLK-Pelle	RLK-Pelle_SD-2b
Vigun03g352400	Dispersed duplication	RLK-Pelle	RLK-Pelle_SD-2b
Vigun04g118800	Dispersed duplication	RLK-Pelle	RLK-Pelle_SD-2b
Vigun05g294900	Dispersed duplication	RLK-Pelle	RLK-Pelle_SD-2b
Vigun06g040300	Dispersed duplication	RLK-Pelle	RLK-Pelle_SD-2b
Vigun07g219900	Dispersed duplication	RLK-Pelle	RLK-Pelle_SD-2b
Vigun07g294400	Dispersed duplication	RLK-Pelle	RLK-Pelle_SD-2b
Vigun08g055100	Dispersed duplication	RLK-Pelle	RLK-Pelle_SD-2b
Vigun09g064000	Dispersed duplication	RLK-Pelle	RLK-Pelle_SD-2b
Vigun09g168700	Dispersed duplication	RLK-Pelle	RLK-Pelle_SD-2b
Vigun09g209900	Dispersed duplication	RLK-Pelle	RLK-Pelle_SD-2b
Vigun09g234700	Dispersed duplication	RLK-Pelle	RLK-Pelle_SD-2b
Vigun10g117700	Dispersed duplication	RLK-Pelle	RLK-Pelle_SD-2b
Vigun10g131300	Dispersed duplication	RLK-Pelle	RLK-Pelle_SD-2b
Vigun11g002600	Dispersed duplication	RLK-Pelle	RLK-Pelle_SD-2b
Vigun11g112200	Dispersed duplication	RLK-Pelle	RLK-Pelle_SD-2b
VigunL088600	Dispersed duplication	RLK-Pelle	RLK-Pelle_SD-2b
Vigun09g191400	Dispersed duplication	RLK-Pelle	RLK-Pelle_Singleton
Vigun01g114200	Dispersed duplication	RLK-Pelle	RLK-Pelle_WAK
Vigun07g185700	Dispersed duplication	RLK-Pelle	RLK-Pelle_WAK
Vigun01g167100	Dispersed duplication	RLK-Pelle	RLK-Pelle_WAK_LRK10L-1
Vigun01g221200	Dispersed duplication	RLK-Pelle	RLK-Pelle_WAK_LRK10L-1
Vigun02g034700	Dispersed duplication	RLK-Pelle	RLK-Pelle_WAK_LRK10L-1
Vigun02g138500	Dispersed duplication	RLK-Pelle	RLK-Pelle_WAK_LRK10L-1
Vigun03g160100	Dispersed duplication	RLK-Pelle	RLK-Pelle_WAK_LRK10L-1
Vigun03g271100	Dispersed duplication	RLK-Pelle	RLK-Pelle_WAK_LRK10L-1
Vigun05g008200	Dispersed duplication	RLK-Pelle	RLK-Pelle_WAK_LRK10L-1
Vigun05g114100	Dispersed duplication	RLK-Pelle	RLK-Pelle_WAK_LRK10L-1
Vigun09g242900	Dispersed duplication	RLK-Pelle	RLK-Pelle_WAK_LRK10L-1
Vigun02g044700	Proximal duplication	RLK-Pelle	RLK-Pelle_CrRLK1L-1
Vigun02g044800	Proximal duplication	RLK-Pelle	RLK-Pelle_CrRLK1L-1
Vigun04g061600	Proximal duplication	RLK-Pelle	RLK-Pelle_CrRLK1L-1
Vigun04g062100	Proximal duplication	RLK-Pelle	RLK-Pelle_CrRLK1L-1
Vigun04g062600	Proximal duplication	RLK-Pelle	RLK-Pelle_CrRLK1L-1
Vigun04g062700	Proximal duplication	RLK-Pelle	RLK-Pelle_CrRLK1L-1
Vigun05g028800	Proximal duplication	RLK-Pelle	RLK-Pelle_CrRLK1L-1
Vigun05g031600	Proximal duplication	RLK-Pelle	RLK-Pelle_CrRLK1L-1
Vigun05g031801	Proximal duplication	RLK-Pelle	RLK-Pelle_CrRLK1L-1
Vigun01g014500	Proximal duplication	RLK-Pelle	RLK-Pelle_DLSV
Vigun01g014700	Proximal duplication	RLK-Pelle	RLK-Pelle_DLSV
Vigun02g199300	Proximal duplication	RLK-Pelle	RLK-Pelle_DLSV
Vigun05g081500	Proximal duplication	RLK-Pelle	RLK-Pelle_DLSV
Vigun05g130900	Proximal duplication	RLK-Pelle	RLK-Pelle_DLSV
Vigun05g131000	Proximal duplication	RLK-Pelle	RLK-Pelle_DLSV
Vigun05g179500	Proximal duplication	RLK-Pelle	RLK-Pelle_DLSV
Vigun05g179600	Proximal duplication	RLK-Pelle	RLK-Pelle_DLSV
Vigun05g179800	Proximal duplication	RLK-Pelle	RLK-Pelle_DLSV
Vigun05g179900	Proximal duplication	RLK-Pelle	RLK-Pelle_DLSV
Vigun05g180800	Proximal duplication	RLK-Pelle	RLK-Pelle_DLSV
Vigun05g200700	Proximal duplication	RLK-Pelle	RLK-Pelle_DLSV
Vigun05g200900	Proximal duplication	RLK-Pelle	RLK-Pelle_DLSV
Vigun05g201100	Proximal duplication	RLK-Pelle	RLK-Pelle_DLSV
Vigun05g201400	Proximal duplication	RLK-Pelle	RLK-Pelle_DLSV
Vigun05g222700	Proximal duplication	RLK-Pelle	RLK-Pelle_DLSV
Vigun05g222900	Proximal duplication	RLK-Pelle	RLK-Pelle_DLSV
Vigun06g094100	Proximal duplication	RLK-Pelle	RLK-Pelle_DLSV
Vigun06g210200	Proximal duplication	RLK-Pelle	RLK-Pelle_DLSV
Vigun06g210400	Proximal duplication	RLK-Pelle	RLK-Pelle_DLSV
Vigun06g210500	Proximal duplication	RLK-Pelle	RLK-Pelle_DLSV
Vigun06g210600	Proximal duplication	RLK-Pelle	RLK-Pelle_DLSV
Vigun07g245400	Proximal duplication	RLK-Pelle	RLK-Pelle_DLSV
Vigun07g246000	Proximal duplication	RLK-Pelle	RLK-Pelle_DLSV
Vigun07g246900	Proximal duplication	RLK-Pelle	RLK-Pelle_DLSV
Vigun07g248200	Proximal duplication	RLK-Pelle	RLK-Pelle_DLSV
Vigun11g020566	Proximal duplication	RLK-Pelle	RLK-Pelle_DLSV
Vigun11g020800	Proximal duplication	RLK-Pelle	RLK-Pelle_DLSV
Vigun11g020900	Proximal duplication	RLK-Pelle	RLK-Pelle_DLSV
Vigun11g022400	Proximal duplication	RLK-Pelle	RLK-Pelle_DLSV
Vigun11g038600	Proximal duplication	RLK-Pelle	RLK-Pelle_DLSV
Vigun11g039033	Proximal duplication	RLK-Pelle	RLK-Pelle_DLSV
Vigun11g039100	Proximal duplication	RLK-Pelle	RLK-Pelle_DLSV
Vigun11g065800	Proximal duplication	RLK-Pelle	RLK-Pelle_DLSV
Vigun11g066100	Proximal duplication	RLK-Pelle	RLK-Pelle_DLSV
Vigun11g066200	Proximal duplication	RLK-Pelle	RLK-Pelle_DLSV
Vigun11g068100	Proximal duplication	RLK-Pelle	RLK-Pelle_DLSV
Vigun11g069500	Proximal duplication	RLK-Pelle	RLK-Pelle_DLSV
Vigun06g216800	Proximal duplication	RLK-Pelle	RLK-Pelle_L-LEC
Vigun06g217100	Proximal duplication	RLK-Pelle	RLK-Pelle_L-LEC
Vigun08g042700	Proximal duplication	RLK-Pelle	RLK-Pelle_L-LEC
Vigun08g042800	Proximal duplication	RLK-Pelle	RLK-Pelle_L-LEC
Vigun08g042900	Proximal duplication	RLK-Pelle	RLK-Pelle_L-LEC
Vigun08g043200	Proximal duplication	RLK-Pelle	RLK-Pelle_L-LEC
Vigun08g043300	Proximal duplication	RLK-Pelle	RLK-Pelle_L-LEC
Vigun08g043500	Proximal duplication	RLK-Pelle	RLK-Pelle_L-LEC
Vigun08g043600	Proximal duplication	RLK-Pelle	RLK-Pelle_L-LEC
Vigun08g043700	Proximal duplication	RLK-Pelle	RLK-Pelle_L-LEC
Vigun04g024200	Proximal duplication	RLK-Pelle	RLK-Pelle_LRK10L-2
Vigun04g024700	Proximal duplication	RLK-Pelle	RLK-Pelle_LRK10L-2
Vigun04g024900	Proximal duplication	RLK-Pelle	RLK-Pelle_LRK10L-2
Vigun07g267300	Proximal duplication	RLK-Pelle	RLK-Pelle_LRK10L-2
Vigun07g267400	Proximal duplication	RLK-Pelle	RLK-Pelle_LRK10L-2
Vigun07g267900	Proximal duplication	RLK-Pelle	RLK-Pelle_LRK10L-2
Vigun08g051200	Proximal duplication	RLK-Pelle	RLK-Pelle_LRK10L-2
Vigun08g051600	Proximal duplication	RLK-Pelle	RLK-Pelle_LRK10L-2
Vigun08g051700	Proximal duplication	RLK-Pelle	RLK-Pelle_LRK10L-2
Vigun08g051900	Proximal duplication	RLK-Pelle	RLK-Pelle_LRK10L-2
Vigun08g052500	Proximal duplication	RLK-Pelle	RLK-Pelle_LRK10L-2
Vigun08g052700	Proximal duplication	RLK-Pelle	RLK-Pelle_LRK10L-2
Vigun08g053300	Proximal duplication	RLK-Pelle	RLK-Pelle_LRK10L-2
Vigun08g072200	Proximal duplication	RLK-Pelle	RLK-Pelle_LRK10L-2
Vigun08g072400	Proximal duplication	RLK-Pelle	RLK-Pelle_LRK10L-2
Vigun08g072800	Proximal duplication	RLK-Pelle	RLK-Pelle_LRK10L-2
Vigun08g073100	Proximal duplication	RLK-Pelle	RLK-Pelle_LRK10L-2
Vigun08g073201	Proximal duplication	RLK-Pelle	RLK-Pelle_LRK10L-2
Vigun08g073301	Proximal duplication	RLK-Pelle	RLK-Pelle_LRK10L-2
Vigun08g073400	Proximal duplication	RLK-Pelle	RLK-Pelle_LRK10L-2
Vigun08g081600	Proximal duplication	RLK-Pelle	RLK-Pelle_LRK10L-2
Vigun08g082200	Proximal duplication	RLK-Pelle	RLK-Pelle_LRK10L-2
Vigun08g101200	Proximal duplication	RLK-Pelle	RLK-Pelle_LRK10L-2
Vigun08g101266	Proximal duplication	RLK-Pelle	RLK-Pelle_LRK10L-2
Vigun08g101400	Proximal duplication	RLK-Pelle	RLK-Pelle_LRK10L-2
Vigun08g101500	Proximal duplication	RLK-Pelle	RLK-Pelle_LRK10L-2
Vigun08g101800	Proximal duplication	RLK-Pelle	RLK-Pelle_LRK10L-2
Vigun05g278400	Proximal duplication	RLK-Pelle	RLK-Pelle_LRR-I-1
Vigun05g278500	Proximal duplication	RLK-Pelle	RLK-Pelle_LRR-I-1
Vigun05g279000	Proximal duplication	RLK-Pelle	RLK-Pelle_LRR-I-1
Vigun05g279100	Proximal duplication	RLK-Pelle	RLK-Pelle_LRR-I-1
Vigun03g133400	Proximal duplication	RLK-Pelle	RLK-Pelle_LRR-II
Vigun03g133600	Proximal duplication	RLK-Pelle	RLK-Pelle_LRR-II
Vigun01g250900	Proximal duplication	RLK-Pelle	RLK-Pelle_LRR-IX
Vigun01g251000	Proximal duplication	RLK-Pelle	RLK-Pelle_LRR-IX
Vigun05g083600	Proximal duplication	RLK-Pelle	RLK-Pelle_LRR-VIII-1
Vigun05g083800	Proximal duplication	RLK-Pelle	RLK-Pelle_LRR-VIII-1
Vigun08g136100	Proximal duplication	RLK-Pelle	RLK-Pelle_LRR-VIII-1
Vigun08g136800	Proximal duplication	RLK-Pelle	RLK-Pelle_LRR-VIII-1
Vigun08g137000	Proximal duplication	RLK-Pelle	RLK-Pelle_LRR-VIII-1
Vigun03g291100	Proximal duplication	RLK-Pelle	RLK-Pelle_LRR-XI-1
Vigun03g291200	Proximal duplication	RLK-Pelle	RLK-Pelle_LRR-XI-1
Vigun05g048600	Proximal duplication	RLK-Pelle	RLK-Pelle_LRR-XI-1
Vigun05g048800	Proximal duplication	RLK-Pelle	RLK-Pelle_LRR-XI-1
Vigun05g049100	Proximal duplication	RLK-Pelle	RLK-Pelle_LRR-XI-1
Vigun08g173200	Proximal duplication	RLK-Pelle	RLK-Pelle_LRR-XI-1
Vigun08g173500	Proximal duplication	RLK-Pelle	RLK-Pelle_LRR-XI-1
Vigun10g110200	Proximal duplication	RLK-Pelle	RLK-Pelle_LRR-XI-1
Vigun10g111100	Proximal duplication	RLK-Pelle	RLK-Pelle_LRR-XI-1
Vigun11g218200	Proximal duplication	RLK-Pelle	RLK-Pelle_LRR-XI-1
Vigun11g218400	Proximal duplication	RLK-Pelle	RLK-Pelle_LRR-XI-1
Vigun02g085300	Proximal duplication	RLK-Pelle	RLK-Pelle_LRR-XII-1
Vigun02g105900	Proximal duplication	RLK-Pelle	RLK-Pelle_LRR-XII-1
Vigun02g106700	Proximal duplication	RLK-Pelle	RLK-Pelle_LRR-XII-1
Vigun08g158400	Proximal duplication	RLK-Pelle	RLK-Pelle_LRR-XII-1
Vigun08g158650	Proximal duplication	RLK-Pelle	RLK-Pelle_LRR-XII-1
Vigun08g159100	Proximal duplication	RLK-Pelle	RLK-Pelle_LRR-XII-1
Vigun08g159400	Proximal duplication	RLK-Pelle	RLK-Pelle_LRR-XII-1
Vigun08g159700	Proximal duplication	RLK-Pelle	RLK-Pelle_LRR-XII-1
Vigun09g142300	Proximal duplication	RLK-Pelle	RLK-Pelle_LRR-XII-1
Vigun09g142500	Proximal duplication	RLK-Pelle	RLK-Pelle_LRR-XII-1
Vigun09g142700	Proximal duplication	RLK-Pelle	RLK-Pelle_LRR-XII-1
Vigun10g042400	Proximal duplication	RLK-Pelle	RLK-Pelle_LRR-XII-1
Vigun10g042900	Proximal duplication	RLK-Pelle	RLK-Pelle_LRR-XII-1
Vigun01g128800	Proximal duplication	RLK-Pelle	RLK-Pelle_RKF3
Vigun01g129000	Proximal duplication	RLK-Pelle	RLK-Pelle_RKF3
Vigun02g064800	Proximal duplication	RLK-Pelle	RLK-Pelle_RLCK-VIIa-2
Vigun02g065100	Proximal duplication	RLK-Pelle	RLK-Pelle_RLCK-VIIa-2
Vigun03g250500	Proximal duplication	RLK-Pelle	RLK-Pelle_RLCK-VIIa-2
Vigun03g251300	Proximal duplication	RLK-Pelle	RLK-Pelle_RLCK-VIIa-2
Vigun02g195800	Proximal duplication	RLK-Pelle	RLK-Pelle_SD-2b
Vigun06g149300	Proximal duplication	RLK-Pelle	RLK-Pelle_WAK
Vigun08g071000	Proximal duplication	RLK-Pelle	RLK-Pelle_WAK
Vigun09g159300	Proximal duplication	RLK-Pelle	RLK-Pelle_WAK
Vigun04g025100	Proximal duplication	RLK-Pelle	RLK-Pelle_WAK_LRK10L-1
Vigun01g227800	Tandem duplication	RLK-Pelle	RLK-Pelle_CR4L
Vigun01g227900	Tandem duplication	RLK-Pelle	RLK-Pelle_CR4L
Vigun01g228001	Tandem duplication	RLK-Pelle	RLK-Pelle_CR4L
Vigun01g228100	Tandem duplication	RLK-Pelle	RLK-Pelle_CR4L
Vigun01g228200	Tandem duplication	RLK-Pelle	RLK-Pelle_CR4L
Vigun01g228301	Tandem duplication	RLK-Pelle	RLK-Pelle_CR4L
Vigun02g044500	Tandem duplication	RLK-Pelle	RLK-Pelle_CrRLK1L-1
Vigun02g044601	Tandem duplication	RLK-Pelle	RLK-Pelle_CrRLK1L-1
Vigun03g282350	Tandem duplication	RLK-Pelle	RLK-Pelle_CrRLK1L-1
Vigun03g282500	Tandem duplication	RLK-Pelle	RLK-Pelle_CrRLK1L-1
Vigun03g282600	Tandem duplication	RLK-Pelle	RLK-Pelle_CrRLK1L-1
Vigun04g062300	Tandem duplication	RLK-Pelle	RLK-Pelle_CrRLK1L-1
Vigun04g062400	Tandem duplication	RLK-Pelle	RLK-Pelle_CrRLK1L-1
Vigun04g062450	Tandem duplication	RLK-Pelle	RLK-Pelle_CrRLK1L-1
Vigun05g028400	Tandem duplication	RLK-Pelle	RLK-Pelle_CrRLK1L-1
Vigun05g028500	Tandem duplication	RLK-Pelle	RLK-Pelle_CrRLK1L-1
Vigun05g028600	Tandem duplication	RLK-Pelle	RLK-Pelle_CrRLK1L-1
Vigun05g028700	Tandem duplication	RLK-Pelle	RLK-Pelle_CrRLK1L-1
Vigun05g029600	Tandem duplication	RLK-Pelle	RLK-Pelle_CrRLK1L-1
Vigun05g029700	Tandem duplication	RLK-Pelle	RLK-Pelle_CrRLK1L-1
Vigun05g029800	Tandem duplication	RLK-Pelle	RLK-Pelle_CrRLK1L-1
Vigun05g030800	Tandem duplication	RLK-Pelle	RLK-Pelle_CrRLK1L-1
Vigun05g030900	Tandem duplication	RLK-Pelle	RLK-Pelle_CrRLK1L-1
Vigun05g031201	Tandem duplication	RLK-Pelle	RLK-Pelle_CrRLK1L-1
Vigun05g031300	Tandem duplication	RLK-Pelle	RLK-Pelle_CrRLK1L-1
Vigun01g217900	Tandem duplication	RLK-Pelle	RLK-Pelle_DLSV
Vigun01g218000	Tandem duplication	RLK-Pelle	RLK-Pelle_DLSV
Vigun01g218100	Tandem duplication	RLK-Pelle	RLK-Pelle_DLSV
Vigun02g199100	Tandem duplication	RLK-Pelle	RLK-Pelle_DLSV
Vigun02g199200	Tandem duplication	RLK-Pelle	RLK-Pelle_DLSV
Vigun03g117000	Tandem duplication	RLK-Pelle	RLK-Pelle_DLSV
Vigun03g117100	Tandem duplication	RLK-Pelle	RLK-Pelle_DLSV
Vigun03g117200	Tandem duplication	RLK-Pelle	RLK-Pelle_DLSV
Vigun03g117300	Tandem duplication	RLK-Pelle	RLK-Pelle_DLSV
Vigun03g234000	Tandem duplication	RLK-Pelle	RLK-Pelle_DLSV
Vigun03g234100	Tandem duplication	RLK-Pelle	RLK-Pelle_DLSV
Vigun03g368900	Tandem duplication	RLK-Pelle	RLK-Pelle_DLSV
Vigun03g369000	Tandem duplication	RLK-Pelle	RLK-Pelle_DLSV
Vigun04g165100	Tandem duplication	RLK-Pelle	RLK-Pelle_DLSV
Vigun04g165200	Tandem duplication	RLK-Pelle	RLK-Pelle_DLSV
Vigun05g008500	Tandem duplication	RLK-Pelle	RLK-Pelle_DLSV
Vigun05g008600	Tandem duplication	RLK-Pelle	RLK-Pelle_DLSV
Vigun05g081100	Tandem duplication	RLK-Pelle	RLK-Pelle_DLSV
Vigun05g081200	Tandem duplication	RLK-Pelle	RLK-Pelle_DLSV
Vigun05g081300	Tandem duplication	RLK-Pelle	RLK-Pelle_DLSV
Vigun05g130400	Tandem duplication	RLK-Pelle	RLK-Pelle_DLSV
Vigun05g130500	Tandem duplication	RLK-Pelle	RLK-Pelle_DLSV
Vigun05g130600	Tandem duplication	RLK-Pelle	RLK-Pelle_DLSV
Vigun05g130700	Tandem duplication	RLK-Pelle	RLK-Pelle_DLSV
Vigun05g130800	Tandem duplication	RLK-Pelle	RLK-Pelle_DLSV
Vigun05g180400	Tandem duplication	RLK-Pelle	RLK-Pelle_DLSV
Vigun05g180500	Tandem duplication	RLK-Pelle	RLK-Pelle_DLSV
Vigun05g180600	Tandem duplication	RLK-Pelle	RLK-Pelle_DLSV
Vigun05g200500	Tandem duplication	RLK-Pelle	RLK-Pelle_DLSV
Vigun05g200600	Tandem duplication	RLK-Pelle	RLK-Pelle_DLSV
Vigun05g222500	Tandem duplication	RLK-Pelle	RLK-Pelle_DLSV
Vigun05g222600	Tandem duplication	RLK-Pelle	RLK-Pelle_DLSV
Vigun05g285500	Tandem duplication	RLK-Pelle	RLK-Pelle_DLSV
Vigun05g285600	Tandem duplication	RLK-Pelle	RLK-Pelle_DLSV
Vigun06g094200	Tandem duplication	RLK-Pelle	RLK-Pelle_DLSV
Vigun06g094300	Tandem duplication	RLK-Pelle	RLK-Pelle_DLSV
Vigun06g094400	Tandem duplication	RLK-Pelle	RLK-Pelle_DLSV
Vigun06g094500	Tandem duplication	RLK-Pelle	RLK-Pelle_DLSV
Vigun06g094600	Tandem duplication	RLK-Pelle	RLK-Pelle_DLSV
Vigun06g094700	Tandem duplication	RLK-Pelle	RLK-Pelle_DLSV
Vigun06g210700	Tandem duplication	RLK-Pelle	RLK-Pelle_DLSV
Vigun06g210800	Tandem duplication	RLK-Pelle	RLK-Pelle_DLSV
Vigun07g245500	Tandem duplication	RLK-Pelle	RLK-Pelle_DLSV
Vigun07g245600	Tandem duplication	RLK-Pelle	RLK-Pelle_DLSV
Vigun07g245700	Tandem duplication	RLK-Pelle	RLK-Pelle_DLSV
Vigun07g245800	Tandem duplication	RLK-Pelle	RLK-Pelle_DLSV
Vigun07g245900	Tandem duplication	RLK-Pelle	RLK-Pelle_DLSV
Vigun07g246400	Tandem duplication	RLK-Pelle	RLK-Pelle_DLSV
Vigun07g246500	Tandem duplication	RLK-Pelle	RLK-Pelle_DLSV
Vigun07g246600	Tandem duplication	RLK-Pelle	RLK-Pelle_DLSV
Vigun07g246700	Tandem duplication	RLK-Pelle	RLK-Pelle_DLSV
Vigun07g246800	Tandem duplication	RLK-Pelle	RLK-Pelle_DLSV
Vigun07g247000	Tandem duplication	RLK-Pelle	RLK-Pelle_DLSV
Vigun07g247100	Tandem duplication	RLK-Pelle	RLK-Pelle_DLSV
Vigun07g247200	Tandem duplication	RLK-Pelle	RLK-Pelle_DLSV
Vigun07g247500	Tandem duplication	RLK-Pelle	RLK-Pelle_DLSV
Vigun07g247566	Tandem duplication	RLK-Pelle	RLK-Pelle_DLSV
Vigun07g247632	Tandem duplication	RLK-Pelle	RLK-Pelle_DLSV
Vigun07g247700	Tandem duplication	RLK-Pelle	RLK-Pelle_DLSV
Vigun07g248000	Tandem duplication	RLK-Pelle	RLK-Pelle_DLSV
Vigun07g248100	Tandem duplication	RLK-Pelle	RLK-Pelle_DLSV
Vigun07g248500	Tandem duplication	RLK-Pelle	RLK-Pelle_DLSV
Vigun07g248600	Tandem duplication	RLK-Pelle	RLK-Pelle_DLSV
Vigun10g083600	Tandem duplication	RLK-Pelle	RLK-Pelle_DLSV
Vigun10g083700	Tandem duplication	RLK-Pelle	RLK-Pelle_DLSV
Vigun11g021100	Tandem duplication	RLK-Pelle	RLK-Pelle_DLSV
Vigun11g021200	Tandem duplication	RLK-Pelle	RLK-Pelle_DLSV
Vigun11g021300	Tandem duplication	RLK-Pelle	RLK-Pelle_DLSV
Vigun11g021400	Tandem duplication	RLK-Pelle	RLK-Pelle_DLSV
Vigun11g021500	Tandem duplication	RLK-Pelle	RLK-Pelle_DLSV
Vigun11g021700	Tandem duplication	RLK-Pelle	RLK-Pelle_DLSV
Vigun11g021800	Tandem duplication	RLK-Pelle	RLK-Pelle_DLSV
Vigun11g021866	Tandem duplication	RLK-Pelle	RLK-Pelle_DLSV
Vigun11g022000	Tandem duplication	RLK-Pelle	RLK-Pelle_DLSV
Vigun11g022100	Tandem duplication	RLK-Pelle	RLK-Pelle_DLSV
Vigun11g022201	Tandem duplication	RLK-Pelle	RLK-Pelle_DLSV
Vigun11g038200	Tandem duplication	RLK-Pelle	RLK-Pelle_DLSV
Vigun11g038300	Tandem duplication	RLK-Pelle	RLK-Pelle_DLSV
Vigun11g038400	Tandem duplication	RLK-Pelle	RLK-Pelle_DLSV
Vigun11g039150	Tandem duplication	RLK-Pelle	RLK-Pelle_DLSV
Vigun11g039200	Tandem duplication	RLK-Pelle	RLK-Pelle_DLSV
Vigun11g039300	Tandem duplication	RLK-Pelle	RLK-Pelle_DLSV
Vigun11g039500	Tandem duplication	RLK-Pelle	RLK-Pelle_DLSV
Vigun11g039600	Tandem duplication	RLK-Pelle	RLK-Pelle_DLSV
Vigun11g039700	Tandem duplication	RLK-Pelle	RLK-Pelle_DLSV
Vigun11g039800	Tandem duplication	RLK-Pelle	RLK-Pelle_DLSV
Vigun11g039900	Tandem duplication	RLK-Pelle	RLK-Pelle_DLSV
Vigun11g043100	Tandem duplication	RLK-Pelle	RLK-Pelle_DLSV
Vigun11g043200	Tandem duplication	RLK-Pelle	RLK-Pelle_DLSV
Vigun11g043300	Tandem duplication	RLK-Pelle	RLK-Pelle_DLSV
Vigun11g050726	Tandem duplication	RLK-Pelle	RLK-Pelle_DLSV
Vigun11g050800	Tandem duplication	RLK-Pelle	RLK-Pelle_DLSV
Vigun11g067700	Tandem duplication	RLK-Pelle	RLK-Pelle_DLSV
Vigun11g067800	Tandem duplication	RLK-Pelle	RLK-Pelle_DLSV
Vigun11g069000	Tandem duplication	RLK-Pelle	RLK-Pelle_DLSV
Vigun11g069100	Tandem duplication	RLK-Pelle	RLK-Pelle_DLSV
Vigun11g069200	Tandem duplication	RLK-Pelle	RLK-Pelle_DLSV
Vigun11g079900	Tandem duplication	RLK-Pelle	RLK-Pelle_DLSV
Vigun11g080000	Tandem duplication	RLK-Pelle	RLK-Pelle_DLSV
Vigun03g123100	Tandem duplication	RLK-Pelle	RLK-Pelle_L-LEC
Vigun03g123200	Tandem duplication	RLK-Pelle	RLK-Pelle_L-LEC
Vigun03g123300	Tandem duplication	RLK-Pelle	RLK-Pelle_L-LEC
Vigun03g123400	Tandem duplication	RLK-Pelle	RLK-Pelle_L-LEC
Vigun03g123500	Tandem duplication	RLK-Pelle	RLK-Pelle_L-LEC
Vigun03g123600	Tandem duplication	RLK-Pelle	RLK-Pelle_L-LEC
Vigun05g116100	Tandem duplication	RLK-Pelle	RLK-Pelle_L-LEC
Vigun05g116200	Tandem duplication	RLK-Pelle	RLK-Pelle_L-LEC
Vigun05g214700	Tandem duplication	RLK-Pelle	RLK-Pelle_L-LEC
Vigun05g214800	Tandem duplication	RLK-Pelle	RLK-Pelle_L-LEC
Vigun07g024600	Tandem duplication	RLK-Pelle	RLK-Pelle_L-LEC
Vigun07g024700	Tandem duplication	RLK-Pelle	RLK-Pelle_L-LEC
Vigun07g024800	Tandem duplication	RLK-Pelle	RLK-Pelle_L-LEC
Vigun07g024900	Tandem duplication	RLK-Pelle	RLK-Pelle_L-LEC
Vigun08g043000	Tandem duplication	RLK-Pelle	RLK-Pelle_L-LEC
Vigun08g043100	Tandem duplication	RLK-Pelle	RLK-Pelle_L-LEC
Vigun03g015300	Tandem duplication	RLK-Pelle	RLK-Pelle_LRK10L-2
Vigun03g015400	Tandem duplication	RLK-Pelle	RLK-Pelle_LRK10L-2
Vigun04g024400	Tandem duplication	RLK-Pelle	RLK-Pelle_LRK10L-2
Vigun04g024500	Tandem duplication	RLK-Pelle	RLK-Pelle_LRK10L-2
Vigun04g024966	Tandem duplication	RLK-Pelle	RLK-Pelle_LRK10L-2
Vigun04g025032	Tandem duplication	RLK-Pelle	RLK-Pelle_LRK10L-2
Vigun07g266500	Tandem duplication	RLK-Pelle	RLK-Pelle_LRK10L-2
Vigun07g267560	Tandem duplication	RLK-Pelle	RLK-Pelle_LRK10L-2
Vigun07g267640	Tandem duplication	RLK-Pelle	RLK-Pelle_LRK10L-2
Vigun07g267720	Tandem duplication	RLK-Pelle	RLK-Pelle_LRK10L-2
Vigun07g267800	Tandem duplication	RLK-Pelle	RLK-Pelle_LRK10L-2
Vigun08g052300	Tandem duplication	RLK-Pelle	RLK-Pelle_LRK10L-2
Vigun08g052400	Tandem duplication	RLK-Pelle	RLK-Pelle_LRK10L-2
Vigun08g053000	Tandem duplication	RLK-Pelle	RLK-Pelle_LRK10L-2
Vigun08g053100	Tandem duplication	RLK-Pelle	RLK-Pelle_LRK10L-2
Vigun08g053150	Tandem duplication	RLK-Pelle	RLK-Pelle_LRK10L-2
Vigun08g072900	Tandem duplication	RLK-Pelle	RLK-Pelle_LRK10L-2
Vigun08g073000	Tandem duplication	RLK-Pelle	RLK-Pelle_LRK10L-2
Vigun08g081800	Tandem duplication	RLK-Pelle	RLK-Pelle_LRK10L-2
Vigun08g081900	Tandem duplication	RLK-Pelle	RLK-Pelle_LRK10L-2
Vigun08g101601	Tandem duplication	RLK-Pelle	RLK-Pelle_LRK10L-2
Vigun08g101700	Tandem duplication	RLK-Pelle	RLK-Pelle_LRK10L-2
Vigun05g277900	Tandem duplication	RLK-Pelle	RLK-Pelle_LRR-I-1
Vigun05g278000	Tandem duplication	RLK-Pelle	RLK-Pelle_LRR-I-1
Vigun05g278100	Tandem duplication	RLK-Pelle	RLK-Pelle_LRR-I-1
Vigun05g278200	Tandem duplication	RLK-Pelle	RLK-Pelle_LRR-I-1
Vigun05g278300	Tandem duplication	RLK-Pelle	RLK-Pelle_LRR-I-1
Vigun05g278600	Tandem duplication	RLK-Pelle	RLK-Pelle_LRR-I-1
Vigun05g278700	Tandem duplication	RLK-Pelle	RLK-Pelle_LRR-I-1
Vigun05g278800	Tandem duplication	RLK-Pelle	RLK-Pelle_LRR-I-1
Vigun05g278900	Tandem duplication	RLK-Pelle	RLK-Pelle_LRR-I-1
Vigun08g090600	Tandem duplication	RLK-Pelle	RLK-Pelle_LRR-I-1
Vigun08g090700	Tandem duplication	RLK-Pelle	RLK-Pelle_LRR-I-1
Vigun06g144600	Tandem duplication	RLK-Pelle	RLK-Pelle_LRR-VIII-1
Vigun06g144700	Tandem duplication	RLK-Pelle	RLK-Pelle_LRR-VIII-1
Vigun03g120400	Tandem duplication	RLK-Pelle	RLK-Pelle_LRR-Xa
Vigun01g145500	Tandem duplication	RLK-Pelle	RLK-Pelle_LRR-XI-1
Vigun01g145700	Tandem duplication	RLK-Pelle	RLK-Pelle_LRR-XI-1
Vigun01g145800	Tandem duplication	RLK-Pelle	RLK-Pelle_LRR-XI-1
Vigun04g007200	Tandem duplication	RLK-Pelle	RLK-Pelle_LRR-XI-1
Vigun04g007300	Tandem duplication	RLK-Pelle	RLK-Pelle_LRR-XI-1
Vigun04g007400	Tandem duplication	RLK-Pelle	RLK-Pelle_LRR-XI-1
Vigun04g115900	Tandem duplication	RLK-Pelle	RLK-Pelle_LRR-XI-1
Vigun05g045900	Tandem duplication	RLK-Pelle	RLK-Pelle_LRR-XI-1
Vigun05g045980	Tandem duplication	RLK-Pelle	RLK-Pelle_LRR-XI-1
Vigun05g104300	Tandem duplication	RLK-Pelle	RLK-Pelle_LRR-XI-1
Vigun05g104400	Tandem duplication	RLK-Pelle	RLK-Pelle_LRR-XI-1
Vigun05g104500	Tandem duplication	RLK-Pelle	RLK-Pelle_LRR-XI-1
Vigun07g039800	Tandem duplication	RLK-Pelle	RLK-Pelle_LRR-XI-1
Vigun07g039866	Tandem duplication	RLK-Pelle	RLK-Pelle_LRR-XI-1
Vigun07g040000	Tandem duplication	RLK-Pelle	RLK-Pelle_LRR-XI-1
Vigun07g040150	Tandem duplication	RLK-Pelle	RLK-Pelle_LRR-XI-1
Vigun09g187800	Tandem duplication	RLK-Pelle	RLK-Pelle_LRR-XI-1
Vigun09g187900	Tandem duplication	RLK-Pelle	RLK-Pelle_LRR-XI-1
Vigun10g110000	Tandem duplication	RLK-Pelle	RLK-Pelle_LRR-XI-1
Vigun10g110100	Tandem duplication	RLK-Pelle	RLK-Pelle_LRR-XI-1
Vigun10g110300	Tandem duplication	RLK-Pelle	RLK-Pelle_LRR-XI-1
Vigun10g110400	Tandem duplication	RLK-Pelle	RLK-Pelle_LRR-XI-1
Vigun10g110500	Tandem duplication	RLK-Pelle	RLK-Pelle_LRR-XI-1
Vigun10g110700	Tandem duplication	RLK-Pelle	RLK-Pelle_LRR-XI-1
Vigun10g110800	Tandem duplication	RLK-Pelle	RLK-Pelle_LRR-XI-1
Vigun10g110900	Tandem duplication	RLK-Pelle	RLK-Pelle_LRR-XI-1
Vigun11g178500	Tandem duplication	RLK-Pelle	RLK-Pelle_LRR-XI-1
Vigun02g084901	Tandem duplication	RLK-Pelle	RLK-Pelle_LRR-XII-1
Vigun02g085100	Tandem duplication	RLK-Pelle	RLK-Pelle_LRR-XII-1
Vigun02g085150	Tandem duplication	RLK-Pelle	RLK-Pelle_LRR-XII-1
Vigun02g085200	Tandem duplication	RLK-Pelle	RLK-Pelle_LRR-XII-1
Vigun03g084000	Tandem duplication	RLK-Pelle	RLK-Pelle_LRR-XII-1
Vigun03g084100	Tandem duplication	RLK-Pelle	RLK-Pelle_LRR-XII-1
Vigun08g158500	Tandem duplication	RLK-Pelle	RLK-Pelle_LRR-XII-1
Vigun08g158600	Tandem duplication	RLK-Pelle	RLK-Pelle_LRR-XII-1
Vigun08g158900	Tandem duplication	RLK-Pelle	RLK-Pelle_LRR-XII-1
Vigun08g159000	Tandem duplication	RLK-Pelle	RLK-Pelle_LRR-XII-1
Vigun08g159200	Tandem duplication	RLK-Pelle	RLK-Pelle_LRR-XII-1
Vigun08g159300	Tandem duplication	RLK-Pelle	RLK-Pelle_LRR-XII-1
Vigun08g159500	Tandem duplication	RLK-Pelle	RLK-Pelle_LRR-XII-1
Vigun08g159600	Tandem duplication	RLK-Pelle	RLK-Pelle_LRR-XII-1
Vigun04g060200	Tandem duplication	RLK-Pelle	RLK-Pelle_LRR-XV
Vigun04g060300	Tandem duplication	RLK-Pelle	RLK-Pelle_LRR-XV
Vigun02g136300	Tandem duplication	RLK-Pelle	RLK-Pelle_LysM
Vigun02g136400	Tandem duplication	RLK-Pelle	RLK-Pelle_LysM
Vigun08g175200	Tandem duplication	RLK-Pelle	RLK-Pelle_LysM
Vigun08g175300	Tandem duplication	RLK-Pelle	RLK-Pelle_LysM
Vigun01g013300	Tandem duplication	RLK-Pelle	RLK-Pelle_PERK-2
Vigun01g013350	Tandem duplication	RLK-Pelle	RLK-Pelle_PERK-2
Vigun01g013400	Tandem duplication	RLK-Pelle	RLK-Pelle_PERK-2
Vigun01g013500	Tandem duplication	RLK-Pelle	RLK-Pelle_PERK-2
Vigun08g074000	Tandem duplication	RLK-Pelle	RLK-Pelle_RKF3
Vigun08g074100	Tandem duplication	RLK-Pelle	RLK-Pelle_RKF3
Vigun08g074500	Tandem duplication	RLK-Pelle	RLK-Pelle_RKF3
Vigun08g074600	Tandem duplication	RLK-Pelle	RLK-Pelle_RKF3
Vigun09g025000	Tandem duplication	RLK-Pelle	RLK-Pelle_RLCK-Os
Vigun09g025100	Tandem duplication	RLK-Pelle	RLK-Pelle_RLCK-Os
Vigun09g025200	Tandem duplication	RLK-Pelle	RLK-Pelle_RLCK-Os
Vigun09g025300	Tandem duplication	RLK-Pelle	RLK-Pelle_RLCK-Os
Vigun09g025400	Tandem duplication	RLK-Pelle	RLK-Pelle_RLCK-Os
Vigun09g025500	Tandem duplication	RLK-Pelle	RLK-Pelle_RLCK-Os
Vigun09g025600	Tandem duplication	RLK-Pelle	RLK-Pelle_RLCK-Os
Vigun02g114000	Tandem duplication	RLK-Pelle	RLK-Pelle_RLCK-VIIa-2
Vigun02g114100	Tandem duplication	RLK-Pelle	RLK-Pelle_RLCK-VIIa-2
Vigun03g250200	Tandem duplication	RLK-Pelle	RLK-Pelle_RLCK-VIIa-2
Vigun03g250300	Tandem duplication	RLK-Pelle	RLK-Pelle_RLCK-VIIa-2
Vigun03g389700	Tandem duplication	RLK-Pelle	RLK-Pelle_RLCK-VIIa-2
Vigun03g389800	Tandem duplication	RLK-Pelle	RLK-Pelle_RLCK-VIIa-2
Vigun10g191300	Tandem duplication	RLK-Pelle	RLK-Pelle_RLCK-XV
Vigun10g191350	Tandem duplication	RLK-Pelle	RLK-Pelle_RLCK-XV
Vigun02g162600	Tandem duplication	RLK-Pelle	RLK-Pelle_SD-2b
Vigun02g162700	Tandem duplication	RLK-Pelle	RLK-Pelle_SD-2b
Vigun02g195500	Tandem duplication	RLK-Pelle	RLK-Pelle_SD-2b
Vigun02g195600	Tandem duplication	RLK-Pelle	RLK-Pelle_SD-2b
Vigun02g195700	Tandem duplication	RLK-Pelle	RLK-Pelle_SD-2b
Vigun02g196000	Tandem duplication	RLK-Pelle	RLK-Pelle_SD-2b
Vigun02g196100	Tandem duplication	RLK-Pelle	RLK-Pelle_SD-2b
Vigun03g355700	Tandem duplication	RLK-Pelle	RLK-Pelle_SD-2b
Vigun03g355800	Tandem duplication	RLK-Pelle	RLK-Pelle_SD-2b
Vigun05g127600	Tandem duplication	RLK-Pelle	RLK-Pelle_SD-2b
Vigun05g127700	Tandem duplication	RLK-Pelle	RLK-Pelle_SD-2b
Vigun05g127800	Tandem duplication	RLK-Pelle	RLK-Pelle_SD-2b
Vigun05g128000	Tandem duplication	RLK-Pelle	RLK-Pelle_SD-2b
Vigun05g128100	Tandem duplication	RLK-Pelle	RLK-Pelle_SD-2b
Vigun05g221800	Tandem duplication	RLK-Pelle	RLK-Pelle_SD-2b
Vigun05g221900	Tandem duplication	RLK-Pelle	RLK-Pelle_SD-2b
Vigun09g234800	Tandem duplication	RLK-Pelle	RLK-Pelle_SD-2b
Vigun09g234900	Tandem duplication	RLK-Pelle	RLK-Pelle_SD-2b
Vigun09g235000	Tandem duplication	RLK-Pelle	RLK-Pelle_SD-2b
Vigun10g003000	Tandem duplication	RLK-Pelle	RLK-Pelle_SD-2b
Vigun10g003100	Tandem duplication	RLK-Pelle	RLK-Pelle_SD-2b
Vigun10g003300	Tandem duplication	RLK-Pelle	RLK-Pelle_SD-2b
Vigun10g003400	Tandem duplication	RLK-Pelle	RLK-Pelle_SD-2b
Vigun10g029500	Tandem duplication	RLK-Pelle	RLK-Pelle_SD-2b
Vigun10g029600	Tandem duplication	RLK-Pelle	RLK-Pelle_SD-2b
Vigun05g058600	Tandem duplication	RLK-Pelle	RLK-Pelle_WAK
Vigun05g058700	Tandem duplication	RLK-Pelle	RLK-Pelle_WAK
Vigun06g136500	Tandem duplication	RLK-Pelle	RLK-Pelle_WAK
Vigun06g136600	Tandem duplication	RLK-Pelle	RLK-Pelle_WAK
Vigun06g136700	Tandem duplication	RLK-Pelle	RLK-Pelle_WAK
Vigun06g149432	Tandem duplication	RLK-Pelle	RLK-Pelle_WAK
Vigun06g149500	Tandem duplication	RLK-Pelle	RLK-Pelle_WAK
Vigun08g070600	Tandem duplication	RLK-Pelle	RLK-Pelle_WAK
Vigun08g070700	Tandem duplication	RLK-Pelle	RLK-Pelle_WAK
Vigun09g158700	Tandem duplication	RLK-Pelle	RLK-Pelle_WAK
Vigun09g158800	Tandem duplication	RLK-Pelle	RLK-Pelle_WAK
Vigun09g158900	Tandem duplication	RLK-Pelle	RLK-Pelle_WAK
Vigun09g159000	Tandem duplication	RLK-Pelle	RLK-Pelle_WAK
Vigun09g159100	Tandem duplication	RLK-Pelle	RLK-Pelle_WAK
Vigun04g025400	Tandem duplication	RLK-Pelle	RLK-Pelle_WAK_LRK10L-1
Vigun04g025500	Tandem duplication	RLK-Pelle	RLK-Pelle_WAK_LRK10L-1
Vigun07g266600	Tandem duplication	RLK-Pelle	RLK-Pelle_WAK_LRK10L-1
Vigun07g266700	Tandem duplication	RLK-Pelle	RLK-Pelle_WAK_LRK10L-1
Vigun07g266800	Tandem duplication	RLK-Pelle	RLK-Pelle_WAK_LRK10L-1
Vigun07g266900	Tandem duplication	RLK-Pelle	RLK-Pelle_WAK_LRK10L-1
Vigun07g267000	Tandem duplication	RLK-Pelle	RLK-Pelle_WAK_LRK10L-1
Vigun05g057300	Dispersed duplication	SCY1	SCY1_SCYL1
Vigun07g162100	Dispersed duplication	SCY1	SCY1_SCYL1
Vigun11g000600	Dispersed duplication	SCY1	SCY1_SCYL2
Vigun02g048300	Dispersed duplication	STE	STE_STE11
Vigun02g141300	Dispersed duplication	STE	STE_STE11
Vigun02g144500	Dispersed duplication	STE	STE_STE11
Vigun03g043600	Dispersed duplication	STE	STE_STE11
Vigun03g063300	Dispersed duplication	STE	STE_STE11
Vigun03g089200	Dispersed duplication	STE	STE_STE11
Vigun03g138400	Dispersed duplication	STE	STE_STE11
Vigun03g274400	Dispersed duplication	STE	STE_STE11
Vigun03g278000	Dispersed duplication	STE	STE_STE11
Vigun04g151800	Dispersed duplication	STE	STE_STE11
Vigun05g227800	Dispersed duplication	STE	STE_STE11
Vigun06g078100	Dispersed duplication	STE	STE_STE11
Vigun06g097300	Dispersed duplication	STE	STE_STE11
Vigun06g101800	Dispersed duplication	STE	STE_STE11
Vigun06g159800	Dispersed duplication	STE	STE_STE11
Vigun06g237000	Dispersed duplication	STE	STE_STE11
Vigun07g223800	Dispersed duplication	STE	STE_STE11
Vigun07g243300	Dispersed duplication	STE	STE_STE11
Vigun08g020700	Dispersed duplication	STE	STE_STE11
Vigun08g093500	Dispersed duplication	STE	STE_STE11
Vigun08g121500	Dispersed duplication	STE	STE_STE11
Vigun09g122700	Dispersed duplication	STE	STE_STE11
Vigun09g170800	Dispersed duplication	STE	STE_STE11
Vigun09g241000	Dispersed duplication	STE	STE_STE11
Vigun11g119000	Dispersed duplication	STE	STE_STE11
Vigun06g229700	Proximal duplication	STE	STE_STE11
Vigun06g230300	Proximal duplication	STE	STE_STE11
Vigun07g045600	Tandem duplication	STE	STE_STE11
Vigun07g045650	Tandem duplication	STE	STE_STE11
Vigun07g045700	Tandem duplication	STE	STE_STE11
Vigun10g004150	Tandem duplication	STE	STE_STE11
Vigun10g004200	Tandem duplication	STE	STE_STE11
Vigun10g004300	Tandem duplication	STE	STE_STE11
Vigun04g193600	Dispersed duplication	STE	STE_STE20-Fray
Vigun05g274900	Dispersed duplication	STE	STE_STE20-Fray
Vigun06g001600	Dispersed duplication	STE	STE_STE20-Fray
Vigun07g164300	Dispersed duplication	STE	STE_STE20-Fray
Vigun10g197700	Dispersed duplication	STE	STE_STE20-Fray
Vigun02g047600	Dispersed duplication	STE	STE_STE20-Pl
Vigun05g190400	Dispersed duplication	STE	STE_STE20-YSK
Vigun11g060500	Dispersed duplication	STE	STE_STE20-YSK
Vigun02g093400	Dispersed duplication	STE	STE_STE7
Vigun03g394600	Dispersed duplication	STE	STE_STE7
Vigun04g005500	Dispersed duplication	STE	STE_STE7
Vigun04g034700	Dispersed duplication	STE	STE_STE7
Vigun04g196100	Dispersed duplication	STE	STE_STE7
Vigun09g035600	Dispersed duplication	STE	STE_STE7
Vigun10g197500	Dispersed duplication	STE	STE_STE7
Vigun11g192500	Dispersed duplication	STE	STE_STE-Pl
Vigun05g208100	Dispersed duplication	TKL	TKL_CTR1-DRK-1
Vigun11g088200	Dispersed duplication	TKL	TKL_CTR1-DRK-1
Vigun01g169500	Dispersed duplication	TKL	TKL_CTR1-DRK-2
Vigun02g173600	Dispersed duplication	TKL	TKL_CTR1-DRK-2
Vigun03g004900	Dispersed duplication	TKL	TKL_CTR1-DRK-2
Vigun03g413600	Dispersed duplication	TKL	TKL_CTR1-DRK-2
Vigun04g030700	Dispersed duplication	TKL	TKL_CTR1-DRK-2
Vigun06g002750	Dispersed duplication	TKL	TKL_CTR1-DRK-2
Vigun06g130000	Dispersed duplication	TKL	TKL_CTR1-DRK-2
Vigun07g041500	Dispersed duplication	TKL	TKL_CTR1-DRK-2
Vigun07g066700	Dispersed duplication	TKL	TKL_CTR1-DRK-2
Vigun07g151900	Dispersed duplication	TKL	TKL_CTR1-DRK-2
Vigun08g037500	Dispersed duplication	TKL	TKL_CTR1-DRK-2
Vigun08g109600	Dispersed duplication	TKL	TKL_CTR1-DRK-2
Vigun09g181100	Dispersed duplication	TKL	TKL_CTR1-DRK-2
Vigun10g044160	Dispersed duplication	TKL	TKL_CTR1-DRK-2
Vigun02g181000	Dispersed duplication	TKL	TKL_Gdt
Vigun10g142800	Dispersed duplication	TKL	TKL_Gdt
Vigun08g054700	Dispersed duplication	TKL	TKL-Pl-1
Vigun09g210700	Dispersed duplication	TKL	TKL-Pl-1
Vigun07g234100	Dispersed duplication	TKL	TKL-Pl-2
Vigun10g099700	Proximal duplication	TKL	TKL-Pl-3
Vigun10g100000	Proximal duplication	TKL	TKL-Pl-3
Vigun01g042100	Dispersed duplication	TKL	TKL-Pl-4
Vigun01g065900	Dispersed duplication	TKL	TKL-Pl-4
Vigun01g066000	Dispersed duplication	TKL	TKL-Pl-4
Vigun02g117700	Dispersed duplication	TKL	TKL-Pl-4
Vigun02g193000	Dispersed duplication	TKL	TKL-Pl-4
Vigun03g032400	Dispersed duplication	TKL	TKL-Pl-4
Vigun03g108000	Dispersed duplication	TKL	TKL-Pl-4
Vigun03g268800	Dispersed duplication	TKL	TKL-Pl-4
Vigun03g324900	Dispersed duplication	TKL	TKL-Pl-4
Vigun03g325400	Dispersed duplication	TKL	TKL-Pl-4
Vigun03g442500	Dispersed duplication	TKL	TKL-Pl-4
Vigun04g000300	Dispersed duplication	TKL	TKL-Pl-4
Vigun04g185000	Dispersed duplication	TKL	TKL-Pl-4
Vigun04g198900	Dispersed duplication	TKL	TKL-Pl-4
Vigun05g087400	Dispersed duplication	TKL	TKL-Pl-4
Vigun06g156000	Dispersed duplication	TKL	TKL-Pl-4
Vigun06g200500	Dispersed duplication	TKL	TKL-Pl-4
Vigun07g218300	Dispersed duplication	TKL	TKL-Pl-4
Vigun07g236700	Dispersed duplication	TKL	TKL-Pl-4
Vigun07g280500	Dispersed duplication	TKL	TKL-Pl-4
Vigun09g085600	Dispersed duplication	TKL	TKL-Pl-4
Vigun09g093600	Dispersed duplication	TKL	TKL-Pl-4
Vigun09g257600	Dispersed duplication	TKL	TKL-Pl-4
Vigun10g098000	Dispersed duplication	TKL	TKL-Pl-4
Vigun02g056300	Dispersed duplication	TKL	TKL-Pl-5
Vigun03g087500	Dispersed duplication	TKL	TKL-Pl-5
Vigun03g205900	Dispersed duplication	TKL	TKL-Pl-5
Vigun06g184200	Dispersed duplication	TKL	TKL-Pl-5
Vigun08g195200	Dispersed duplication	TKL	TKL-Pl-5
Vigun03g366000	Dispersed duplication	TKL	TKL-Pl-6
Vigun05g126200	Dispersed duplication	TKL	TKL-Pl-6
Vigun07g184600	Dispersed duplication	TKL	TKL-Pl-6
Vigun09g053900	Dispersed duplication	TKL	TKL-Pl-6
Vigun11g038000	Dispersed duplication	TKL	TKL-Pl-6
Vigun01g054100	Tandem duplication	TKL	TKL-Pl-6
Vigun01g054200	Tandem duplication	TKL	TKL-Pl-6
Vigun06g080200	Dispersed duplication	TKL	TKL-Pl-7
Vigun08g122900	Dispersed duplication	TKL	TKL-Pl-7
Vigun08g041400	Dispersed duplication	TKL	TKL-Pl-8
Vigun09g221600	Dispersed duplication	TKL	TKL-Pl-8
Vigun08g092500	Dispersed duplication	TTK	TTK
Vigun09g170000	Dispersed duplication	TTK	TTK
Vigun07g046400	Dispersed duplication	ULK	ULK_Fused
Vigun06g173800	Dispersed duplication	ULK	ULK_ULK4
Vigun01g189100	Dispersed duplication	WEE	WEE
Vigun06g007000	Dispersed duplication	WEE	WEE
Vigun06g008100	Dispersed duplication	WEE	WEE
Vigun03g065400	Dispersed duplication	WNK	WNK_NRBP
Vigun05g087800	Dispersed duplication	WNK	WNK_NRBP
Vigun06g001900	Dispersed duplication	WNK	WNK_NRBP
Vigun06g059800	Dispersed duplication	WNK	WNK_NRBP
Vigun06g085600	Dispersed duplication	WNK	WNK_NRBP
Vigun06g110600	Dispersed duplication	WNK	WNK_NRBP
Vigun07g153700	Dispersed duplication	WNK	WNK_NRBP
Vigun07g240000	Dispersed duplication	WNK	WNK_NRBP
Vigun08g134200	Dispersed duplication	WNK	WNK_NRBP
Vigun08g206600	Dispersed duplication	WNK	WNK_NRBP
Vigun08g217800	Dispersed duplication	WNK	WNK_NRBP
Vigun09g094600	Dispersed duplication	WNK	WNK_NRBP
Vigun09g125200	Dispersed duplication	WNK	WNK_NRBP
Vigun10g097600	Dispersed duplication	WNK	WNK_NRBP
Vigun10g148000	Dispersed duplication	WNK	WNK_NRBP
