# Supplementary material for: The Cowpea Kinome: Genomic and Transcriptomic Analysis Under Biotic and Abiotic Stresses
Source: Front Plant Sci. 2021 Jun 14;12:667013. doi: 10.3389/fpls.2021.667013 (PMC8238008; doi:10.3389/fpls.2021.667013)
Supplement: Supplementary Table 8 — Ka, Ks, and Ka/Ks ratio values and number of introns for the 190 gene pairs of bona fide VuPKs originated via tandem duplication. [file Table_8.XLSX]

## Sheet: Plan1
Cowpea loci	Number of introns	Family	Cowpea loci	Number of introns	Family	Ka	Ks	Ka/Ks	Duplication event
Vigun05g038300	5	CAMK_AMPK	Vigun05g038400	12	CAMK_AMPK	0.24	0.24	0.98	Tandem
Vigun08g003000	7	CAMK_CDPK	Vigun08g003100	7	CAMK_CDPK	0.23	0.53	0.44	Tandem
Vigun07g207600	6	CAMK_CDPK	Vigun07g207700	6	CAMK_CDPK	0.10	0.17	0.61	Tandem
Vigun07g207700	6	CAMK_CDPK	Vigun07g207800	6	CAMK_CDPK	0.13	0.13	0.99	Tandem
Vigun03g318300	10	CMGC_CLK	Vigun03g318400	10	CMGC_CLK	0.07	0.11	0.63	Tandem
Vigun01g228200	0	RLK-Pelle_CR4L	Vigun01g228301	0	RLK-Pelle_CR4L	0.28	0.39	0.73	Tandem
Vigun01g227900	0	RLK-Pelle_CR4L	Vigun01g228001	0	RLK-Pelle_CR4L	0.09	0.10	0.95	Tandem
Vigun01g228001	0	RLK-Pelle_CR4L	Vigun01g228100	0	RLK-Pelle_CR4L	0.27	0.17	1.54	Tandem
Vigun01g227800	0	RLK-Pelle_CR4L	Vigun01g227900	0	RLK-Pelle_CR4L	0.10	0.02	4.46	Tandem
Vigun04g062400	0	RLK-Pelle_CrRLK1L-1	Vigun04g062450	1	RLK-Pelle_CrRLK1L-1	0.20	0.71	0.27	Tandem
Vigun04g115800	1	RLK-Pelle_CrRLK1L-1	Vigun04g115900	1	RLK-Pelle_LRR-XI-1	0.04	0.11	0.35	Tandem
Vigun05g031201	0	RLK-Pelle_CrRLK1L-1	Vigun05g031300	0	RLK-Pelle_CrRLK1L-1	0.12	0.30	0.40	Tandem
Vigun02g044500	0	RLK-Pelle_CrRLK1L-1	Vigun02g044601	0	RLK-Pelle_CrRLK1L-1	0.44	0.71	0.63	Tandem
Vigun04g062300	0	RLK-Pelle_CrRLK1L-1	Vigun04g062400	0	RLK-Pelle_CrRLK1L-1	0.19	0.27	0.68	Tandem
Vigun05g029700	1	RLK-Pelle_CrRLK1L-1	Vigun05g029800	2	RLK-Pelle_CrRLK1L-1	0.08	0.11	0.70	Tandem
Vigun03g282350	0	RLK-Pelle_CrRLK1L-1	Vigun03g282500	0	RLK-Pelle_CrRLK1L-1	0.03	0.04	0.75	Tandem
Vigun05g029600	1	RLK-Pelle_CrRLK1L-1	Vigun05g029700	1	RLK-Pelle_CrRLK1L-1	0.29	0.38	0.77	Tandem
Vigun05g028500	1	RLK-Pelle_CrRLK1L-1	Vigun05g028600	1	RLK-Pelle_CrRLK1L-1	0.17	0.18	0.92	Tandem
Vigun05g028600	1	RLK-Pelle_CrRLK1L-1	Vigun05g028700	1	RLK-Pelle_CrRLK1L-1	0.16	0.15	1.01	Tandem
Vigun03g282500	0	RLK-Pelle_CrRLK1L-1	Vigun03g282600	0	RLK-Pelle_CrRLK1L-1	0.04	0.04	1.05	Tandem
Vigun05g028400	1	RLK-Pelle_CrRLK1L-1	Vigun05g028500	1	RLK-Pelle_CrRLK1L-1	0.16	0.11	1.51	Tandem
Vigun05g030800	0	RLK-Pelle_CrRLK1L-1	Vigun05g030900	0	RLK-Pelle_CrRLK1L-1	0.13	0.04	2.97	Tandem
Vigun07g248500	6	RLK-Pelle_DLSV	Vigun07g248600	6	RLK-Pelle_DLSV	0.01	0.11	0.09	Tandem
Vigun07g247500	6	RLK-Pelle_DLSV	Vigun07g247566	6	RLK-Pelle_DLSV	0.01	0.10	0.14	Tandem
Vigun07g245700	6	RLK-Pelle_DLSV	Vigun07g245800	6	RLK-Pelle_DLSV	0.08	0.47	0.17	Tandem
Vigun07g246700	6	RLK-Pelle_DLSV	Vigun07g246800	6	RLK-Pelle_DLSV	0.04	0.20	0.19	Tandem
Vigun07g246400	6	RLK-Pelle_DLSV	Vigun07g246500	6	RLK-Pelle_DLSV	0.07	0.36	0.21	Tandem
Vigun01g218000	6	RLK-Pelle_DLSV	Vigun01g218100	6	RLK-Pelle_DLSV	0.03	0.12	0.21	Tandem
Vigun07g245800	6	RLK-Pelle_DLSV	Vigun07g245900	6	RLK-Pelle_DLSV	0.14	0.63	0.22	Tandem
Vigun07g245600	6	RLK-Pelle_DLSV	Vigun07g245700	6	RLK-Pelle_DLSV	0.14	0.58	0.25	Tandem
Vigun06g094600	7	RLK-Pelle_DLSV	Vigun06g094700	7	RLK-Pelle_DLSV	0.07	0.28	0.26	Tandem
Vigun11g022100	6	RLK-Pelle_DLSV	Vigun11g022201	5	RLK-Pelle_DLSV	0.09	0.35	0.26	Tandem
Vigun11g039150	2	RLK-Pelle_DLSV	Vigun11g039200	6	RLK-Pelle_DLSV	0.09	0.35	0.26	Tandem
Vigun05g008500	6	RLK-Pelle_DLSV	Vigun05g008600	6	RLK-Pelle_DLSV	0.01	0.04	0.27	Tandem
Vigun11g039500	6	RLK-Pelle_DLSV	Vigun11g039600	4	RLK-Pelle_DLSV	0.04	0.16	0.27	Tandem
Vigun01g217900	6	RLK-Pelle_DLSV	Vigun01g218000	6	RLK-Pelle_DLSV	0.20	0.69	0.28	Tandem
Vigun11g039200	6	RLK-Pelle_DLSV	Vigun11g039300	7	RLK-Pelle_DLSV	0.06	0.19	0.30	Tandem
Vigun11g050726	6	RLK-Pelle_DLSV	Vigun11g050800	6	RLK-Pelle_DLSV	0.03	0.10	0.30	Tandem
Vigun07g247632	6	RLK-Pelle_DLSV	Vigun07g247700	7	RLK-Pelle_DLSV	0.01	0.02	0.31	Tandem
Vigun07g246500	6	RLK-Pelle_DLSV	Vigun07g246600	6	RLK-Pelle_DLSV	0.19	0.56	0.33	Tandem
Vigun11g079900	7	RLK-Pelle_DLSV	Vigun11g080000	6	RLK-Pelle_DLSV	0.02	0.07	0.34	Tandem
Vigun05g130400	6	RLK-Pelle_DLSV	Vigun05g130500	6	RLK-Pelle_DLSV	0.10	0.29	0.35	Tandem
Vigun11g039700	6	RLK-Pelle_DLSV	Vigun11g039800	8	RLK-Pelle_DLSV	0.17	0.49	0.35	Tandem
Vigun07g245500	6	RLK-Pelle_DLSV	Vigun07g245600	6	RLK-Pelle_DLSV	0.18	0.48	0.37	Tandem
Vigun11g021200	7	RLK-Pelle_DLSV	Vigun11g021300	6	RLK-Pelle_DLSV	0.06	0.16	0.37	Tandem
Vigun11g022000	6	RLK-Pelle_DLSV	Vigun11g022100	6	RLK-Pelle_DLSV	0.01	0.04	0.37	Tandem
Vigun03g117100	6	RLK-Pelle_DLSV	Vigun03g117200	6	RLK-Pelle_DLSV	0.04	0.10	0.37	Tandem
Vigun05g130500	6	RLK-Pelle_DLSV	Vigun05g130600	8	RLK-Pelle_DLSV	0.15	0.41	0.37	Tandem
Vigun11g043200	23	RLK-Pelle_DLSV	Vigun11g043300	23	RLK-Pelle_DLSV	0.05	0.13	0.38	Tandem
Vigun11g178400	1	RLK-Pelle_DLSV	Vigun11g178500	1	RLK-Pelle_LRR-XI-1	0.05	0.13	0.38	Tandem
Vigun11g021500	6	RLK-Pelle_DLSV	Vigun11g021700	6	RLK-Pelle_DLSV	0.05	0.13	0.38	Tandem
Vigun11g069000	6	RLK-Pelle_DLSV	Vigun11g069100	6	RLK-Pelle_DLSV	0.02	0.04	0.39	Tandem
Vigun07g248000	6	RLK-Pelle_DLSV	Vigun07g248100	6	RLK-Pelle_DLSV	0.17	0.42	0.40	Tandem
Vigun11g067700	6	RLK-Pelle_DLSV	Vigun11g067800	6	RLK-Pelle_DLSV	0.16	0.40	0.41	Tandem
Vigun10g083600	6	RLK-Pelle_DLSV	Vigun10g083700	6	RLK-Pelle_DLSV	0.03	0.07	0.41	Tandem
Vigun05g200500	6	RLK-Pelle_DLSV	Vigun05g200600	6	RLK-Pelle_DLSV	0.25	0.61	0.41	Tandem
Vigun03g117200	6	RLK-Pelle_DLSV	Vigun03g117300	6	RLK-Pelle_DLSV	0.26	0.62	0.42	Tandem
Vigun06g094500	7	RLK-Pelle_DLSV	Vigun06g094600	7	RLK-Pelle_DLSV	0.07	0.17	0.42	Tandem
Vigun11g043100	23	RLK-Pelle_DLSV	Vigun11g043200	23	RLK-Pelle_DLSV	0.12	0.28	0.42	Tandem
Vigun05g081100	6	RLK-Pelle_DLSV	Vigun05g081200	6	RLK-Pelle_DLSV	0.08	0.18	0.42	Tandem
Vigun11g038200	6	RLK-Pelle_DLSV	Vigun11g038300	7	RLK-Pelle_DLSV	0.24	0.55	0.43	Tandem
Vigun03g120300	1	RLK-Pelle_DLSV	Vigun03g120400	2	RLK-Pelle_LRR-Xa	0.16	0.37	0.43	Tandem
Vigun06g094400	7	RLK-Pelle_DLSV	Vigun06g094500	7	RLK-Pelle_DLSV	0.18	0.39	0.45	Tandem
Vigun11g069200	6	RLK-Pelle_DLSV	Vigun11g069400	11	RLK-Pelle_DLSV	0.29	0.64	0.46	Tandem
Vigun05g180500	23	RLK-Pelle_DLSV	Vigun05g180600	23	RLK-Pelle_DLSV	0.14	0.28	0.48	Tandem
Vigun05g285500	6	RLK-Pelle_DLSV	Vigun05g285600	6	RLK-Pelle_DLSV	0.35	0.71	0.49	Tandem
Vigun05g081200	6	RLK-Pelle_DLSV	Vigun05g081300	5	RLK-Pelle_DLSV	0.09	0.17	0.51	Tandem
Vigun11g021400	6	RLK-Pelle_DLSV	Vigun11g021500	6	RLK-Pelle_DLSV	0.06	0.11	0.52	Tandem
Vigun05g130600	8	RLK-Pelle_DLSV	Vigun05g130700	6	RLK-Pelle_DLSV	0.05	0.10	0.52	Tandem
Vigun03g368900	6	RLK-Pelle_DLSV	Vigun03g369000	6	RLK-Pelle_DLSV	0.25	0.47	0.53	Tandem
Vigun05g130700	6	RLK-Pelle_DLSV	Vigun05g130800	6	RLK-Pelle_DLSV	0.02	0.04	0.54	Tandem
Vigun07g247100	6	RLK-Pelle_DLSV	Vigun07g247200	6	RLK-Pelle_DLSV	0.15	0.27	0.55	Tandem
Vigun02g199100	6	RLK-Pelle_DLSV	Vigun02g199200	6	RLK-Pelle_DLSV	0.31	0.55	0.55	Tandem
Vigun03g234000	6	RLK-Pelle_DLSV	Vigun03g234100	6	RLK-Pelle_DLSV	0.37	0.65	0.57	Tandem
Vigun07g247000	6	RLK-Pelle_DLSV	Vigun07g247100	6	RLK-Pelle_DLSV	0.12	0.22	0.57	Tandem
Vigun06g094200	7	RLK-Pelle_DLSV	Vigun06g094300	9	RLK-Pelle_DLSV	0.12	0.20	0.59	Tandem
Vigun05g222500	7	RLK-Pelle_DLSV	Vigun05g222600	7	RLK-Pelle_DLSV	0.05	0.08	0.59	Tandem
Vigun11g039800	8	RLK-Pelle_DLSV	Vigun11g039900	8	RLK-Pelle_DLSV	0.04	0.07	0.60	Tandem
Vigun05g180400	23	RLK-Pelle_DLSV	Vigun05g180500	23	RLK-Pelle_DLSV	0.29	0.44	0.65	Tandem
Vigun11g038300	7	RLK-Pelle_DLSV	Vigun11g038400	6	RLK-Pelle_DLSV	0.07	0.10	0.76	Tandem
Vigun04g165100	6	RLK-Pelle_DLSV	Vigun04g165200	6	RLK-Pelle_DLSV	0.27	0.35	0.77	Tandem
Vigun06g210700	6	RLK-Pelle_DLSV	Vigun06g210800	6	RLK-Pelle_DLSV	0.43	0.55	0.79	Tandem
Vigun03g117000	6	RLK-Pelle_DLSV	Vigun03g117100	6	RLK-Pelle_DLSV	0.32	0.39	0.82	Tandem
Vigun11g080000	6	RLK-Pelle_DLSV	Vigun11g080100	1	RLK-Pelle_DLSV	0.61	0.63	0.97	Tandem
Vigun11g021800	6	RLK-Pelle_DLSV	Vigun11g021866	6	RLK-Pelle_DLSV	0.01	0.01	1.08	Tandem
Vigun11g021100	5	RLK-Pelle_DLSV	Vigun11g021200	7	RLK-Pelle_DLSV	0.11	0.05	2.14	Tandem
Vigun03g123500	0	RLK-Pelle_L-LEC	Vigun03g123600	0	RLK-Pelle_L-LEC	0.02	0.11	0.21	Tandem
Vigun07g024800	0	RLK-Pelle_L-LEC	Vigun07g024900	0	RLK-Pelle_L-LEC	0.01	0.04	0.25	Tandem
Vigun03g123300	0	RLK-Pelle_L-LEC	Vigun03g123400	0	RLK-Pelle_L-LEC	0.16	0.37	0.43	Tandem
Vigun05g116100	0	RLK-Pelle_L-LEC	Vigun05g116200	1	RLK-Pelle_L-LEC	0.30	0.67	0.45	Tandem
Vigun07g024700	0	RLK-Pelle_L-LEC	Vigun07g024800	0	RLK-Pelle_L-LEC	0.33	0.64	0.52	Tandem
Vigun03g123100	0	RLK-Pelle_L-LEC	Vigun03g123200	2	RLK-Pelle_L-LEC	0.22	0.41	0.54	Tandem
Vigun07g024600	0	RLK-Pelle_L-LEC	Vigun07g024700	0	RLK-Pelle_L-LEC	0.13	0.23	0.59	Tandem
Vigun03g123200	2	RLK-Pelle_L-LEC	Vigun03g123300	0	RLK-Pelle_L-LEC	0.15	0.21	0.69	Tandem
Vigun05g214700	0	RLK-Pelle_L-LEC	Vigun05g214800	0	RLK-Pelle_L-LEC	0.31	0.44	0.69	Tandem
Vigun08g043000	1	RLK-Pelle_L-LEC	Vigun08g043100	1	RLK-Pelle_L-LEC	0.04	0.04	0.83	Tandem
Vigun08g053100	1	RLK-Pelle_LRK10L-2	Vigun08g053150	0	RLK-Pelle_LRK10L-2	0.04	0.26	0.14	Tandem
Vigun08g081800	4	RLK-Pelle_LRK10L-2	Vigun08g081900	3	RLK-Pelle_LRK10L-2	0.09	0.29	0.31	Tandem
Vigun08g072900	3	RLK-Pelle_LRK10L-2	Vigun08g073000	4	RLK-Pelle_LRK10L-2	0.07	0.18	0.37	Tandem
Vigun08g053000	2	RLK-Pelle_LRK10L-2	Vigun08g053100	1	RLK-Pelle_LRK10L-2	0.06	0.17	0.38	Tandem
Vigun07g267720	2	RLK-Pelle_LRK10L-2	Vigun07g267800	2	RLK-Pelle_LRK10L-2	0.26	0.67	0.39	Tandem
Vigun07g266500	2	RLK-Pelle_LRK10L-2	Vigun07g266600	3	RLK-Pelle_WAK_LRK10L-1	0.15	0.33	0.44	Tandem
Vigun07g267560	0	RLK-Pelle_LRK10L-2	Vigun07g267640	3	RLK-Pelle_LRK10L-2	0.14	0.31	0.44	Tandem
Vigun04g024966	5	RLK-Pelle_LRK10L-2	Vigun04g025032	2	RLK-Pelle_LRK10L-2	0.07	0.16	0.45	Tandem
Vigun07g267640	3	RLK-Pelle_LRK10L-2	Vigun07g267720	2	RLK-Pelle_LRK10L-2	0.18	0.38	0.48	Tandem
Vigun03g015300	2	RLK-Pelle_LRK10L-2	Vigun03g015400	2	RLK-Pelle_LRK10L-2	0.31	0.63	0.49	Tandem
Vigun04g024400	3	RLK-Pelle_LRK10L-2	Vigun04g024500	2	RLK-Pelle_LRK10L-2	0.19	0.32	0.58	Tandem
Vigun08g101601	2	RLK-Pelle_LRK10L-2	Vigun08g101700	3	RLK-Pelle_LRK10L-2	0.07	0.10	0.66	Tandem
Vigun08g052300	2	RLK-Pelle_LRK10L-2	Vigun08g052400	3	RLK-Pelle_LRK10L-2	0.02	0.03	0.81	Tandem
Vigun08g090600	12	RLK-Pelle_LRR-I-1	Vigun08g090700	12	RLK-Pelle_LRR-I-1	0.15	0.55	0.27	Tandem
Vigun05g278200	12	RLK-Pelle_LRR-I-1	Vigun05g278300	13	RLK-Pelle_LRR-I-1	0.11	0.34	0.32	Tandem
Vigun05g278800	13	RLK-Pelle_LRR-I-1	Vigun05g278900	13	RLK-Pelle_LRR-I-1	0.04	0.12	0.35	Tandem
Vigun05g277900	12	RLK-Pelle_LRR-I-1	Vigun05g278000	12	RLK-Pelle_LRR-I-1	0.31	0.77	0.41	Tandem
Vigun05g278600	12	RLK-Pelle_LRR-I-1	Vigun05g278700	13	RLK-Pelle_LRR-I-1	0.07	0.13	0.55	Tandem
Vigun05g278100	12	RLK-Pelle_LRR-I-1	Vigun05g278200	12	RLK-Pelle_LRR-I-1	0.07	0.08	0.92	Tandem
Vigun05g278000	12	RLK-Pelle_LRR-I-1	Vigun05g278100	12	RLK-Pelle_LRR-I-1	0.07	0.05	1.55	Tandem
Vigun06g144600	18	RLK-Pelle_LRR-VIII-1	Vigun06g144700	18	RLK-Pelle_LRR-VIII-1	0.23	0.66	0.34	Tandem
Vigun05g045900	2	RLK-Pelle_LRR-XI-1	Vigun05g045980	2	RLK-Pelle_LRR-XI-1	0.05	0.23	0.23	Tandem
Vigun10g110700	1	RLK-Pelle_LRR-XI-1	Vigun10g110800	2	RLK-Pelle_LRR-XI-1	0.08	0.26	0.29	Tandem
Vigun10g110800	2	RLK-Pelle_LRR-XI-1	Vigun10g110900	2	RLK-Pelle_LRR-XI-1	0.06	0.16	0.37	Tandem
Vigun07g040000	2	RLK-Pelle_LRR-XI-1	Vigun07g040150	2	RLK-Pelle_LRR-XI-1	0.03	0.07	0.37	Tandem
Vigun07g039800	1	RLK-Pelle_LRR-XI-1	Vigun07g039866	1	RLK-Pelle_LRR-XI-1	0.06	0.15	0.42	Tandem
Vigun04g007300	1	RLK-Pelle_LRR-XI-1	Vigun04g007400	1	RLK-Pelle_LRR-XI-1	0.19	0.42	0.46	Tandem
Vigun05g104300	1	RLK-Pelle_LRR-XI-1	Vigun05g104400	1	RLK-Pelle_LRR-XI-1	0.09	0.17	0.51	Tandem
Vigun04g007200	1	RLK-Pelle_LRR-XI-1	Vigun04g007300	1	RLK-Pelle_LRR-XI-1	0.22	0.41	0.53	Tandem
Vigun10g110000	5	RLK-Pelle_LRR-XI-1	Vigun10g110100	5	RLK-Pelle_LRR-XI-1	0.04	0.08	0.57	Tandem
Vigun09g187800	1	RLK-Pelle_LRR-XI-1	Vigun09g187900	1	RLK-Pelle_LRR-XI-1	0.48	0.75	0.63	Tandem
Vigun01g145500	1	RLK-Pelle_LRR-XI-1	Vigun01g145700	1	RLK-Pelle_LRR-XI-1	0.03	0.05	0.64	Tandem
Vigun10g110300	5	RLK-Pelle_LRR-XI-1	Vigun10g110400	3	RLK-Pelle_LRR-XI-1	0.06	0.08	0.85	Tandem
Vigun05g104400	1	RLK-Pelle_LRR-XI-1	Vigun05g104500	1	RLK-Pelle_LRR-XI-1	0.06	0.06	0.96	Tandem
Vigun01g145700	1	RLK-Pelle_LRR-XI-1	Vigun01g145800	1	RLK-Pelle_LRR-XI-1	0.05	0.04	1.23	Tandem
Vigun10g110400	3	RLK-Pelle_LRR-XI-1	Vigun10g110500	2	RLK-Pelle_LRR-XI-1	0.08	0.05	1.71	Tandem
Vigun03g084000	1	RLK-Pelle_LRR-XII-1	Vigun03g084100	1	RLK-Pelle_LRR-XII-1	0.02	0.07	0.35	Tandem
Vigun02g085150	1	RLK-Pelle_LRR-XII-1	Vigun02g085200	2	RLK-Pelle_LRR-XII-1	0.03	0.07	0.45	Tandem
Vigun02g085100	4	RLK-Pelle_LRR-XII-1	Vigun02g085150	1	RLK-Pelle_LRR-XII-1	0.03	0.05	0.64	Tandem
Vigun02g084901	2	RLK-Pelle_LRR-XII-1	Vigun02g085100	4	RLK-Pelle_LRR-XII-1	0.04	0.07	0.64	Tandem
Vigun08g158900	1	RLK-Pelle_LRR-XII-1	Vigun08g159000	2	RLK-Pelle_LRR-XII-1	0.06	0.09	0.73	Tandem
Vigun08g159200	1	RLK-Pelle_LRR-XII-1	Vigun08g159300	2	RLK-Pelle_LRR-XII-1	0.06	0.08	0.74	Tandem
Vigun08g159500	1	RLK-Pelle_LRR-XII-1	Vigun08g159600	1	RLK-Pelle_LRR-XII-1	0.07	0.06	1.24	Tandem
Vigun08g158500	1	RLK-Pelle_LRR-XII-1	Vigun08g158600	2	RLK-Pelle_LRR-XII-1	0.04	0.02	1.58	Tandem
Vigun04g060200	0	RLK-Pelle_LRR-XV	Vigun04g060300	0	RLK-Pelle_LRR-XV	0.07	0.11	0.60	Tandem
Vigun08g175200	10	RLK-Pelle_LysM	Vigun08g175300	11	RLK-Pelle_LysM	0.19	0.55	0.35	Tandem
Vigun02g136300	0	RLK-Pelle_LysM	Vigun02g136400	0	RLK-Pelle_LysM	1.27	0.84	1.52	Tandem
Vigun01g013300	0	RLK-Pelle_PERK-2	Vigun01g013350	0	RLK-Pelle_PERK-2	0.08	0.26	0.33	Tandem
Vigun01g013350	0	RLK-Pelle_PERK-2	Vigun01g013400	0	RLK-Pelle_PERK-2	0.13	0.20	0.65	Tandem
Vigun01g013400	0	RLK-Pelle_PERK-2	Vigun01g013500	0	RLK-Pelle_PERK-2	0.28	0.36	0.79	Tandem
Vigun08g074000	0	RLK-Pelle_RKF3	Vigun08g074100	0	RLK-Pelle_RKF3	0.14	0.31	0.44	Tandem
Vigun08g074500	0	RLK-Pelle_RKF3	Vigun08g074600	0	RLK-Pelle_RKF3	0.11	0.22	0.49	Tandem
Vigun09g025500	1	RLK-Pelle_RLCK-Os	Vigun09g025600	1	RLK-Pelle_RLCK-Os	0.15	0.43	0.35	Tandem
Vigun09g025300	0	RLK-Pelle_RLCK-Os	Vigun09g025400	1	RLK-Pelle_RLCK-Os	0.17	0.37	0.48	Tandem
Vigun09g025000	1	RLK-Pelle_RLCK-Os	Vigun09g025100	1	RLK-Pelle_RLCK-Os	0.19	0.38	0.51	Tandem
Vigun09g025200	1	RLK-Pelle_RLCK-Os	Vigun09g025300	0	RLK-Pelle_RLCK-Os	0.35	0.67	0.53	Tandem
Vigun09g025400	1	RLK-Pelle_RLCK-Os	Vigun09g025500	1	RLK-Pelle_RLCK-Os	0.16	0.27	0.60	Tandem
Vigun02g114000	5	RLK-Pelle_RLCK-VIIa-2	Vigun02g114100	5	RLK-Pelle_RLCK-VIIa-2	0.11	0.32	0.34	Tandem
Vigun03g250200	5	RLK-Pelle_RLCK-VIIa-2	Vigun03g250300	6	RLK-Pelle_RLCK-VIIa-2	0.16	0.32	0.49	Tandem
Vigun03g389700	5	RLK-Pelle_RLCK-VIIa-2	Vigun03g389800	5	RLK-Pelle_RLCK-VIIa-2	0.17	0.26	0.63	Tandem
Vigun10g191300	3	RLK-Pelle_RLCK-XV	Vigun10g191350	3	RLK-Pelle_RLCK-XV	0.08	0.13	0.64	Tandem
Vigun05g127700	2	RLK-Pelle_SD-2b	Vigun05g127800	0	RLK-Pelle_SD-2b	0.07	0.38	0.19	Tandem
Vigun10g003000	1	RLK-Pelle_SD-2b	Vigun10g003100	1	RLK-Pelle_SD-2b	0.05	0.19	0.28	Tandem
Vigun02g162600	2	RLK-Pelle_SD-2b	Vigun02g162700	0	RLK-Pelle_SD-2b	0.03	0.11	0.29	Tandem
Vigun10g003300	9	RLK-Pelle_SD-2b	Vigun10g003400	1	RLK-Pelle_SD-2b	0.09	0.29	0.33	Tandem
Vigun05g221800	1	RLK-Pelle_SD-2b	Vigun05g221900	0	RLK-Pelle_SD-2b	0.11	0.30	0.37	Tandem
Vigun02g196000	0	RLK-Pelle_SD-2b	Vigun02g196100	0	RLK-Pelle_SD-2b	0.33	0.80	0.42	Tandem
Vigun05g127600	0	RLK-Pelle_SD-2b	Vigun05g127700	2	RLK-Pelle_SD-2b	0.03	0.06	0.45	Tandem
Vigun10g029500	0	RLK-Pelle_SD-2b	Vigun10g029600	0	RLK-Pelle_SD-2b	0.19	0.41	0.47	Tandem
Vigun03g355700	0	RLK-Pelle_SD-2b	Vigun03g355800	0	RLK-Pelle_SD-2b	0.38	0.72	0.52	Tandem
Vigun05g128000	1	RLK-Pelle_SD-2b	Vigun05g128100	0	RLK-Pelle_SD-2b	0.10	0.18	0.57	Tandem
Vigun09g234800	0	RLK-Pelle_SD-2b	Vigun09g234900	0	RLK-Pelle_SD-2b	0.04	0.06	0.73	Tandem
Vigun09g234900	0	RLK-Pelle_SD-2b	Vigun09g235000	0	RLK-Pelle_SD-2b	0.06	0.06	0.97	Tandem
Vigun02g195600	0	RLK-Pelle_SD-2b	Vigun02g195700	0	RLK-Pelle_SD-2b	0.34	0.23	1.48	Tandem
Vigun02g195500	0	RLK-Pelle_SD-2b	Vigun02g195600	0	RLK-Pelle_SD-2b	0.34	0.07	4.67	Tandem
Vigun06g136600	3	RLK-Pelle_WAK	Vigun06g136700	5	RLK-Pelle_WAK	0.02	0.14	0.18	Tandem
Vigun08g070600	2	RLK-Pelle_WAK	Vigun08g070700	2	RLK-Pelle_WAK	0.06	0.32	0.20	Tandem
Vigun06g136500	3	RLK-Pelle_WAK	Vigun06g136600	3	RLK-Pelle_WAK	0.02	0.10	0.22	Tandem
Vigun09g158800	2	RLK-Pelle_WAK	Vigun09g158900	2	RLK-Pelle_WAK	0.02	0.07	0.28	Tandem
Vigun05g058600	1	RLK-Pelle_WAK	Vigun05g058700	1	RLK-Pelle_WAK	0.04	0.11	0.35	Tandem
Vigun09g159000	4	RLK-Pelle_WAK	Vigun09g159100	2	RLK-Pelle_WAK	0.05	0.11	0.41	Tandem
Vigun09g158900	2	RLK-Pelle_WAK	Vigun09g159000	4	RLK-Pelle_WAK	0.03	0.07	0.46	Tandem
Vigun06g149432	1	RLK-Pelle_WAK	Vigun06g149500	2	RLK-Pelle_WAK	0.07	0.15	0.46	Tandem
Vigun09g158700	2	RLK-Pelle_WAK	Vigun09g158800	2	RLK-Pelle_WAK	0.04	0.06	0.63	Tandem
Vigun07g266900	3	RLK-Pelle_WAK_LRK10L-1	Vigun07g267000	3	RLK-Pelle_WAK_LRK10L-1	0.19	0.64	0.29	Tandem
Vigun07g266800	3	RLK-Pelle_WAK_LRK10L-1	Vigun07g266900	3	RLK-Pelle_WAK_LRK10L-1	0.25	0.75	0.33	Tandem
Vigun07g266700	3	RLK-Pelle_WAK_LRK10L-1	Vigun07g266800	3	RLK-Pelle_WAK_LRK10L-1	0.19	0.52	0.36	Tandem
Vigun07g266600	3	RLK-Pelle_WAK_LRK10L-1	Vigun07g266700	3	RLK-Pelle_WAK_LRK10L-1	0.20	0.42	0.47	Tandem
Vigun04g025400	4	RLK-Pelle_WAK_LRK10L-1	Vigun04g025500	4	RLK-Pelle_WAK_LRK10L-1	0.11	0.20	0.54	Tandem
Vigun10g004150	3	STE_STE11	Vigun10g004200	0	STE_STE11	0.01	0.10	0.14	Tandem
Vigun10g004200	0	STE_STE11	Vigun10g004300	0	STE_STE11	0.05	0.14	0.36	Tandem
Vigun07g045650	3	STE_STE11	Vigun07g045700	0	STE_STE11	0.08	0.10	0.73	Tandem
Vigun07g045600	0	STE_STE11	Vigun07g045650	3	STE_STE11	0.08	0.06	1.30	Tandem
Vigun01g054100	8	TKL-Pl-6	Vigun01g054200	8	TKL-Pl-6	0.28	0.38	0.73	Tandem
