# Supplementary material for: The Cowpea Kinome: Genomic and Transcriptomic Analysis Under Biotic and Abiotic Stresses
Source: Front Plant Sci. 2021 Jun 14;12:667013. doi: 10.3389/fpls.2021.667013 (PMC8238008; doi:10.3389/fpls.2021.667013)
Supplement: Supplementary Table 9 — Species with genome deposited in the Phytozome database, presenting their respective plant family and the number of orthologous loci to the bona fide VuPKs searched in the cowpea genome. [file Table_9.XLSX]

## Sheet: Plan1
Species	Number of orthologous loci	Plant family
Phaseolus vulgaris	1061	Fabaceae
Glycine max	1032	Fabaceae
Chlamydomonas reinhardtii	883	Chlamydomonadaceae
Medicago truncatula	881	Fabaceae
Citrus clementina	824	Rutaceae
Gossypium raimondii	822	Malvaceae
Theobroma cacao	818	Malvaceae
Solanum lycopersicum	810	Solaneae
Eucalyptus grandis	806	Myrtaceae
Manihot esculenta	805	Euphorbiaceae
Musa acuminata	803	Musaceae
Kalanchoe laxiflora	800	Crassulaceae
Mimulus guttatus	797	Phrymaceae
Salix purpurea	797	Salicaceae
Citrus sinensis	785	Rutaceae
Populus trichocarpa	782	Salicaceae
Ricinus communis	779	Euphorbiaceae
Kalanchoe fedtschenkoi	777	Crassulaceae
Trifolium pratense	769	Fabaceae
Volvox carteri	769	Volvocaceae
Oropetium thomaeum	766	Poaceae
Linum usitatissimum	764	Linaceae
Zea mays PH207	763	Poaceae
Vitis vinifera	762	Vitaceae
Brachypodium distachyon	755	Poaceae
Solanum tuberosum	751	Solaneae
Setaria viridis	748	Paniceae
Zea mays	748	Poaceae
Malus domestica	746	Rosaceae
Panicum virgatum	745	Poaceae
Brachypodium stacei	743	Poaceae
Cucumis sativus	743	Cucurbitaceae
Setaria italica	742	Paniceae
Daucus carota	739	Apiaceae
Sorghum bicolor	738	Poaceae
Prunus persica	737	Rosaceae
Capsella rubella	730	Brassicaceae
Oryza sativa	729	Poaceae
Capsella grandiflora	728	Brassicaceae
Panicum hallii	728	Poaceae
Fragaria vesca	725	Rosaceae
Arabidopsis thaliana	723	Brassicaceae
Amaranthus hypochondriacus	719	Amaranthaceae
Boechera stricta	719	Brassicaceae
Arabidopsis lyrata	716	Brassicaceae
Brassica rapa FPsc	711	Brassicaceae
Eutrema salsugineum	708	Brassicaceae
Carica papaya	684	Caricaceae
Arabidopsis halleri	675	Brassicaceae
Spirodela polyrhiza	672	Araceae
Micromonas pusilla CCMP1545	666	Mamiellaceae
Aquilegia coerulea	663	Ranunculaceae
Ananas comosus	662	Bromeliaceae
Micromonas sp. RCC299	652	Mamiellaceae
Brassica oleracea capitata	633	Brassicaceae
Amborella trichopoda	624	Amborellaceae
Zostera marina	621	Zosteraceae
Sphagnum fallax	561	Sphagnaceae
Selaginella moellendorffii	556	Selaginellaceae
Dunaliella salina	550	Chlorophyceae
Coccomyxa subellipsoidea C-169	546	Trebouxiophyceae
Ostreococcus lucimarinus	453	Bathycoccaceae
Physcomitrella patens	438	Poaceae
Marchantia polymorpha	383	Marchantiaceae
