# Supplementary material for: The Cowpea Kinome: Genomic and Transcriptomic Analysis Under Biotic and Abiotic Stresses
Source: Front Plant Sci. 2021 Jun 14;12:667013. doi: 10.3389/fpls.2021.667013 (PMC8238008; doi:10.3389/fpls.2021.667013)
Supplement: Supplementary Table 10 — Bona fide cis-regulatory candidate elements anchored in the promoter regions of genes encoding VuPKs from different families in the RLK-Pelle group, with information on their consensus motif and associated transcription factors (Matrix JASPAR ID). CCREs, candidate cis-regulatory elements. [file Table_10.XLSX]

## Sheet: Plan1
	VuPK family	Order	Motif consensus	Motif e-value	Jaspar matrix ID	Jaspar e-value	TF name (Class or family)
	RLK-Pelle_LRR-XI-1	1	CACACRTTTTCTGTATCTTTCCACAGATAGGGACCCYCTTCMACCAATCC	1.0e-071	MA1416.1	4.21e-03	C2H2
		2	MACWYTGCTYTCTCATAGAGATTCCACATGCAATGCACACA	1.7e-043	MA1021.1	2.02e-03	bHLH
		3	TTGTGGAAAAACCGCGTCTTTGGACTTTGAAAAAGGCTMAG	1.5e-041	MA0969.1	1.94e-04	CG-1 domain
		4	ATATATATATATATATATATATATATATA	3.3e-034	MA1267.1	7.61e-03	Dof-type
		5	YYTKMVTGCAWHTWBATWYCAKWBCYYMWTCMAAACDT	7.3e-031	MA1196.1	2.90e-03	Myb-related
		6	GCAGAGAGTCCACTCCACATTGGTGAATAGAGATGTGAAAAGGACA	6.5e-025	MA1202.1	2.05e-04	MADS box
		7	GAARAARAAARRAAAAAWRAR	4.4e-024	MA1274.1	2.25e-09	Dof-type
		8	AARWTRAMCTTTGAAATWAATRRTTYAYT	2.3e-016	MA1162.1	1.89e-03	CPP
		9	TTTGATTAAATGAAAATCRCGTRTTAATACATTTGAGGTTTTCTATTTS	1.4e-015	MA1277.1	1.57e-03	Dof-type
		10	TAAAHTWATTGTCTTAAGATTTTGAKTTRAAAGTGRTRTCA	6.8e-007	MA1352.1	2.65e-04	Myb-related
	RLK-Pelle_LRK10L-2	1	ATATATATATATATATATATATATATATA	5.9e-071	MA1267.1	1.07e-02	Dof-type
		2	GTCRRGYCCGTYYGRGTCGTCGGGCCCGTCYGGGTCGTCGG	3.2e-056	MA1019.1	1.88e-03	TCP
		3	SSYBBTYBCTCMVTCVAMKTCWHCDNBY	2.7e-037	MA0097.1	3.74e-04	bZIP
		4	GAGTTAGAAGAATTTAGGATGATTTTAGAAACTCGAAGAAGTCCATTAA	3.0e-029	MA1193.1	1.33e-02	Myb-related
		5	CRTWAKTTAAATAWRTSCTAAWMTATTTATKMMAYTYRSCTMMCWAASKA	2.5e-025	MA1401.1	1.04e-03	Myb-related
		6	RTRYTTWWAWVTTTGTWTTCWKDAARATDWDATGTGAARSCARWTARAYA	7.5e-029	MA1325.1	2.23e-03	GATA-type zinc fingers
		7	TWCAMATSTGKTGGAAHTTKTRGCYCTWBAAWAMTTWSMAA	8.5e-022	MA1368.1	3.56e-03	Trihelix
		8	CGGGTAYCCRCGGGTAYSVAT	1.2e-013	MA0128.1	7.85e-03	bZIP
		9	TWAKTCCTMYGCYAWKAKGYMMMCAGCSMTASYVTATGKRT	4.9e-012	MA1056.1	2.14e-03	SBP-type zinc finger
		10	SGAGGWMKGBAHGARSRGTTTGTYTGTWDRMRYCMMARDYCCACMMKWV	8.4e-009	MA1206.1	5.17e-03	B3 domain
	RLK-Pelle_LRR-III	1	CHGKYRCMVMHNYCMABKHTYYNYNBHHHYYTSYHYYCMHM	6.3e-023	MA1404.1	2.64e-06	BBR-BPC
		2	TATATATATATATATATATATATATATATWT	1.1e-020	MA1267.1	1.38e-02	C2H2
		3	AWARAAAAAAAAAARAARAAM	2.0e-010	MA1268.1	6.66e-10	C2H2
	RLK-Pelle_L-LEC	1	TCCGTCGGTAA	1.6e-045	MA1010.1	8.24e-04	AP2/ERF domain
		2	ATATATATATATATATATATATATATATA	7.8e-034	MA1267.1	1.38e-02	C2H2
		3	TTTTYTTTYTC	1.6e-019	MA1281.1	1.73e-05	C2H2
		4	KGWCACGTGKCATGATHKTARSHTGHCATGTGACAT	2.9e-011	MA0941.1	1.57e-05	bZIP
		5	CMWYWCCTAYYTGAHCCAMMTTBTSYTCG	4.8e-011	MA1189.1	5.53e-04	Myb-related
		6	RMGRCAAAYTCTRGGTASSTTCMGTGSMAY	9.1e-003	MA0960.1	3.22e-03	bHLH
		7	SARAGAMMWAGMACACCAAAR	8.5e-005	MA1277.1	1.64e-03	C2H2
	RLK-Pelle_RLCK-VIIa-2	1	YTYTYTTYYTCTTTC	9.2e-041	MA1281.1	5.53e-07	Dof-type
		2	SCNSCAMRBGGYCAACKACBBKRACGDVCACGACRAYCHBV	3.0e-021	MA0097.1	2.09e-03	bZIP
		3	ATATATATATATATATATATATATATATATATATATATAT	5.5e-020	no match	no match	no match
		4	AAWBMGSMAVAWMAYAMACMAKWACAWRMCATHMWWCWMWCTWWCACDYC	2.5e-006	MA1367.1	5.57e-03	Trihelix
	RLK-Pelle_CrRLK1L-1	1	GDKTGTKBKGRWVVARRNRRR	2.0e-031	MA1258.1	1.36e-04	AP2/ERF domain
		2	GTKAGACMRCAAWABRGDRTGARGDCACMWWTWATRWGTWB	3.3e-021	MA1070.1	3.94e-03	bZIP
		3	GGYHSYAATTTTYSTSAMTTTTGTTCAA	2.0e-012	MA1293.1	4.73e-04	bHLH
		4	TAAGTTCACTTCTGYATTGTCTATTGCAAAATGCCAACACTGAAACTC	2.5e-010	MA1299.1	2.58e-03	WRKY
		5	GTTTGAAACGTYAAATAAAHTTAACAWAATTTRRTTAAAAKGACTAWATY	2.5e-008	MA1330.1	4.86e-04	ZF-HD
		6	CAGTCAACYCATATCCATSAATGCWTGAMAHSTTAYHTNHGTG	7.5e-006	MA1093.1	9.54e-04	WRKY
		7	TMYMATWSCTRRKTASCCTARCMKAATWAMRATMRTMACAWATTATCCAT	1.6e-006	MA1073.1	1.62e-03	Myb/SANT domain factors
		8	YCATTTTTATTAACCATAGCTCWTRAAWTGTGAAAAATATGATTGTTTGT	9.1e-004	MA1178.1	2.33e-03	Myb
		9	WTTTTTTTTTYTTTY	4.0e-002	MA1274.1	5.87e-10	Dof-type
	RLK-Pelle_CrRLK1L-1	1	CYYNNMBCCCMCTBYYTYYWNKSCCCWCT	5.7e-060	MA1248.1	1.17e-03	AP2/ERF domain
		2	AWATATATATATATATATATATATATATATATATATAT	1.7e-055	no match	no match	no match
		3	GGAAGCWMRCMCASTAMTATAWGAAACCRCGTCCATCTTTTGGAWGATGC	6.0e-045	MA0969.1	3.20e-05	CG1-domain
		4	GRADWAAATGCACYMAAGAAATTTTGGTGTTCTCATTATGACAGAMTCMA	1.1e-045	MA0972.1	3.75e-03	Myb/SANT domain factors
	RLK-Pelle_LRR-XII-1	1	MTTATATWTATRWWWTTCWCATTTMACTCTTTTCWGTGWAAKKTTTCAAT	1.4e-040	MA1268.1	1.09e-03	C2H2
		2	YTTMMAAAGTCAAAGTGMASTTGRCAAATTTACTATTAAGTTTCYACAAK	1.9e-038	MA1304.1	7.66e-06	WRKY
		3	GAGYWWKKCWTRTGTTGYTTTTCAATTATRTKTAAAATTTSWCTRAART	4.5e-034	MA1368.1	7.19e-04	Trihelix
		4	TTTTTWGGKTATAWTTGACAGTCCTAGSCCCATTTSAWSA	5.6e-019	MA1355.1	8.11e-03	Myb-related
		5	GCTACVTTGAATTTACTTACATGGCATCTTAAGAAYAATAMTGGAATTGA	2.3e-018	MA1334.1	2.19e-03	bZIP
		6	KTWDAWGHTGKTKTTTCTKTTCTTWCKTWAGTTMTWTDRRDTTTDGTAA	1.3e-018	MA1267.1	1.19e-05	C2H2
