# Supplementary material for: The Cowpea Kinome: Genomic and Transcriptomic Analysis Under Biotic and Abiotic Stresses
Source: Front Plant Sci. 2021 Jun 14;12:667013. doi: 10.3389/fpls.2021.667013 (PMC8238008; doi:10.3389/fpls.2021.667013)
Supplement: Supplementary Table 11 — Transcriptional regulation of the 1,178 isoforms of bona fide VuPKs differentially expressed in at least one of the treatments performed in the present work. NEC, not expressed in this contrast; const., constitutive expression; UR, up-regulated expression; DR, down-regulated expression; log2FC, log of the expression ratio obtained from respective treatment vs. control contrast. [file Table_11.XLSX]

## Sheet: Plan1
CpGC ID	Kinase type	Mechanical injury + CPSMV							Mechanical injury + CABMV							Root dehydration
		Log2FC60'	FDR60'	Gene expression	Log2FC16h	FDR16h	Gene expression		Log2FC60'	FDR60'	Gene expression	Log2FC16h	FDR16h	Gene expression		Log2FC25'	FDR25'	Gene expression	Log2FC150'	FDR150'	Gene expression
Vu119259|c2_g2_i8	RLK-Pelle_CrRLK1L-1	0.536867	1	const.	-7.56476	0.0309815	DR		0.783971	0.992981	const.	-0.154636	1	const.		3.93266	0.337089	const.	2.84225	0.376197	const.
Vu133660|c4_g2_i17	TKL_CTR1-DRK-2	0.727518	1	const.	-7.53479	0.00448252	DR		NEC	NEC	const.	NEC	NEC	const.		NEC	NEC	NEC	NEC	NEC	NEC
Vu156680|c0_g1_i8	RLK-Pelle_RLCK-IXb	-1.74938	0.973539	const.	-7.04507	2.41286e-05	DR		NEC	NEC	const.	-1.02426	1	const.		-2.53421	0.50879	const.	0.798774	0.910622	const.
Vu42811|c0_g1_i4	Group-Pl-3	-2.55074	0.635847	const.	-7.01682	0.0025936	DR		-2.04986	0.031384	DR	-0.336308	1	const.		NEC	NEC	NEC	3.03164	0.493719	const.
Vu129968|c1_g2_i2	RLK-Pelle_WAK_LRK10L-1	0.129221	1	const.	-6.90202	0.00341732	DR		NEC	NEC	const.	NEC	NEC	const.		NEC	NEC	NEC	5.01575	0.145953	const.
Vu43268|c1_g2_i11	CAMK_OST1L	7.12167	0.102514	const.	-6.12251	0.435632	const.		-6.94938	0.0835103	const.	-0.513465	1	const.		5.798	0.0361686	UR	1.89537	0.647545	const.
Vu159976|c0_g1_i1	RLK-Pelle_LRR-XII-1	0.769251	1	const.	-5.94473	0.495052	const.		3.59215	0.76916	const.	NEC	NEC	const.		-1.7554	0.0718078	const.	-2.89232	0.00623408	DR
Vu7999|c0_g1_i1	RLK-Pelle_LRR-VI-1	-3.11259	0.626949	const.	-5.91784	0.355147	const.		1.96531	0.644161	const.	-0.640379	1	const.		1.89483	0.0565831	const.	-2.2617	0.00477389	DR
Vu17523|c0_g1_i12	RLK-Pelle_RLCK-IXb	5.7647	0.314224	const.	-5.66917	0.361706	const.		NEC	NEC	const.	NEC	NEC	const.		-6.38293	0.00347221	DR	0.851199	0.93094	const.
Vu27508|c1_g2_i7	RLK-Pelle_RLCK-XII-1	0.633897	1	const.	-5.62323	0.181371	const.		-4.06107	0.698056	const.	NEC	NEC	const.		6.01769	0.0357606	UR	-3.34646	0.470457	const.
Vu64152|c0_g2_i5	RLK-Pelle_RLCK-IXb	NEC	NEC	NEC	-5.59416	0.811622	const.		-4.93425	0.460967	const.	-4.127	1	const.		8.14453	0.00108988	UR	-1.45983	0.746884	const.
Vu119259|c2_g2_i5	RLK-Pelle_CrRLK1L-1	4.94441	0.726044	const.	-5.42021	0.627639	const.		4.31993	0.612117	const.	NEC	NEC	const.		-5.56281	0.0477468	DR	NEC	NEC	NEC
Vu129351|c1_g1_i1	TKL_CTR1-DRK-2	6.53847	0.075488	const.	-5.28685	0.64302	const.		4.25015	0.635101	const.	-0.598203	1	const.		6.35572	0.017912	UR	-5.59489	0.0157113	DR
Vu6321|c3_g6_i5	CK1_CK1-Pl	NEC	NEC	NEC	-5.23936	0.948743	const.		4.45693	0.582927	const.	0.362994	1	const.		1.01955	0.905516	const.	-6.49642	0.0472146	DR
Vu114614|c3_g2_i17	CMGC_CLK	2.96309	0.509584	const.	-5.16728	0.513025	const.		0.793267	1	const.	-1.09155	1	const.		0.531026	0.888663	const.	-4.67816	0.0474557	DR
Vu72737|c2_g1_i2	RLK-Pelle_DLSV	-1.88561	0.979481	const.	-5.08978	0.528496	const.		-6.79934	0.00628725	DR	NEC	NEC	const.		-2.42463	0.839114	const.	0.390009	1	const.
Vu115942|c0_g1_i10	CMGC_CDK-PITSLRE	NEC	NEC	NEC	-5.0659	0.943454	const.		NEC	NEC	const.	NEC	NEC	const.		0.900285	0.894288	const.	-5.47878	0.00668916	DR
Vu159976|c0_g1_i5	RLK-Pelle_LRR-XI-1	-0.84722	1	const.	-4.90399	1	const.		5.44489	0.351586	const.	NEC	NEC	const.		-3.93373	0.000154963	DR	-1.04113	0.610312	const.
Vu154842|c0_g1_i5	RLK-Pelle_RLCK-VIIa-2	-3.8429	0.772796	const.	-4.89798	0.765646	const.		0.921345	1	const.	-1.17217	1	const.		-3.78668	0.0137627	DR	0.469035	0.887596	const.
Vu36350|c0_g1_i1	TKL-Pl-4	-2.66669	0.797234	const.	-4.87592	0.790541	const.		-0.820999	1	const.	-1.22096	1	const.		2.6314	0.00635535	UR	-3.0763	0.00128493	DR
Vu4603|c0_g2_i2	CMGC_CDK-CRK7-CDK9	1.8787	0.986259	const.	-4.84988	0.783483	const.		7.56243	9.28067e-05	UR	0.0484584	1	const.		-0.711989	0.96348	const.	-2.93102	0.736259	const.
Vu140683|c0_g2_i10	CAMK_CAMKL-CHK1	0.101786	1	const.	-4.77564	0.872809	const.		1.57327	0.983274	const.	-0.407598	1	const.		-1.80978	0.148393	const.	3.11903	7.43913e-06	UR
Vu115942|c0_g1_i1	CMGC_CDK-PITSLRE	-3.82737	0.895642	const.	-4.46772	1	const.		NEC	NEC	const.	NEC	NEC	const.		-2.40619	0.00234843	DR	0.594442	0.794156	const.
Vu148579|c1_g3_i8	AGC-Pl	NEC	NEC	NEC	-4.34937	1	const.		6.09781	0.232114	const.	NEC	NEC	const.		0.00492095	1	const.	3.06671	9.49086e-05	UR
Vu47234|c0_g2_i3	TKL-Pl-2	NEC	NEC	NEC	-4.31657	1	const.		6.40624	0.0489163	UR	2.79089	1	const.		-0.350694	0.905516	const.	1.36152	0.612226	const.
Vu115000|c1_g3_i8	RLK-Pelle_WAK	-1.27696	1	const.	-4.1593	1	const.		0.917627	1	const.	1.62728	1	const.		0.815394	0.428845	const.	-4.65881	7.07125e-05	DR
Vu140683|c0_g2_i9	CAMK_CAMKL-CHK1	-0.881694	1	const.	-4.07525	0.882293	const.		3.12574	0.919663	const.	-2.64483	1	const.		-1.04569	0.136678	const.	2.57962	4.49575e-05	UR
Vu86069|c3_g1_i7	RLK-Pelle_LysM	-2.98489	0.646676	const.	-4.05699	1	const.		0.805245	1	const.	0.0114169	1	const.		1.56817	0.702082	const.	-3.3188	0.0466294	DR
Vu115942|c0_g1_i11	CMGC_CDK-PITSLRE	-2.36961	1	const.	-3.96224	1	const.		NEC	NEC	const.	NEC	NEC	const.		-1.66449	0.00426239	DR	1.41776	0.00507649	UR
Vu166971|c1_g1_i14	RLK-Pelle_DLSV	NEC	NEC	NEC	-3.8483	1	const.		-0.435241	1	const.	0.342606	1	const.		0.223259	1	const.	-4.64881	0.0150435	DR
Vu115942|c0_g1_i4	CMGC_CDK-PITSLRE	NEC	NEC	NEC	-3.71299	1	const.		-4.36077	0.652989	const.	NEC	NEC	const.		-0.629812	0.958263	const.	-5.27691	0.0117442	DR
Vu62377|c0_g2_i1	RLK-Pelle_LRR-XI-1	-0.771373	1	const.	-3.63655	1	const.		0.0499951	1	const.	1.10629	1	const.		1.84229	0.260686	const.	-3.15157	0.0129763	DR
Vu65508|c5_g2_i2	RLK-Pelle_Extensin	0.335385	1	const.	-3.56264	0.329027	const.		0.0596758	1	const.	-0.57476	1	const.		0.376467	0.82964	const.	-1.81421	0.020015	DR
Vu34700|c1_g2_i3	RLK-Pelle_LRR-VIII-1	4.47705	0.657952	const.	-3.41747	1	const.		NEC	NEC	const.	NEC	NEC	const.		4.21017	0.417453	const.	6.18516	0.00447306	UR
Vu153259|c1_g2_i2	RLK-Pelle_WAK_LRK10L-1	-1.23184	1	const.	-3.26031	1	const.		NEC	NEC	const.	1.61431	1	const.		10.8585	0.00123207	UR	9.98447	0.000113925	UR
Vu18446|c2_g1_i2	RLK-Pelle_DLSV	NEC	NEC	NEC	-3.20191	1	const.		0.403144	1	const.	0.507524	1	const.		-6.25705	0.000825778	DR	1.13522	0.292532	const.
Vu72492|c0_g2_i15	RLK-Pelle_DLSV	-4.68195	0.517941	const.	-3.14477	1	const.		NEC	NEC	const.	NEC	NEC	const.		-6.09868	0.0247542	DR	5.81476	0.0279221	UR
Vu99330|c1_g1_i11	TKL-Pl-4	-3.94514	0.817535	const.	-3.08181	1	const.		NEC	NEC	const.	-0.602393	1	const.		-7.376	0.000958139	DR	0.706038	0.953809	const.
Vu80547|c3_g2_i5	CMGC_MAPK	-1.40093	1	const.	-2.9742	1	const.		-1.18019	1	const.	0.107201	1	const.		-5.30886	0.0372777	DR	-0.506194	0.955304	const.
Vu165876|c2_g1_i8	RLK-Pelle_DLSV	-1.33354	1	const.	-2.94964	1	const.		NEC	NEC	const.	NEC	NEC	const.		-4.26723	0.152612	const.	5.18514	0.0109837	UR
Vu44028|c1_g4_i4	CK1_CK1	-0.826312	1	const.	-2.94804	0.765327	const.		0.0512668	1	const.	6.66714	0.0156414	UR		-1.76027	0.287915	const.	-1.3238	0.701554	const.
Vu134583|c0_g2_i2	RLK-Pelle_LRR-XI-1	2.08183	1	const.	-2.72596	1	const.		2.45927	0.910662	const.	NEC	NEC	const.		1.22854	0.265561	const.	-3.91821	0.000122095	DR
Vu80547|c3_g2_i7	CMGC_MAPK	-1.81859	0.730397	const.	-2.71024	1	const.		-1.20948	0.291219	const.	0.643424	1	const.		-6.08635	0.0211325	DR	-0.441732	0.993754	const.
Vu148579|c1_g3_i7	AGC-Pl	NEC	NEC	NEC	-2.58243	1	const.		3.5185	0.807885	const.	NEC	NEC	const.		1.29296	0.151196	const.	2.35539	0.00124089	UR
Vu30249|c0_g1_i2	CMGC_CDK-CRK7-CDK9	1.04503	1	const.	-2.57193	1	const.		NEC	NEC	const.	NEC	NEC	const.		-3.26529	0.0118938	DR	1.35892	0.200241	const.
Vu140683|c0_g2_i4	CAMK_CAMKL-CHK1	-0.85748	1	const.	-2.53328	1	const.		-2.324	0.992959	const.	-3.07677	1	const.		-1.35767	0.0648648	const.	2.27755	2.16522e-06	UR
Vu162906|c4_g1_i15	CAMK_CAMKL-CHK1	1.26102	0.477333	const.	-2.45789	1	const.		2.84562	0.0011005	UR	1.76334	1	const.		-1.57417	0.011578	DR	0.133751	0.97065	const.
Vu96717|c0_g1_i1	RLK-Pelle_LRR-VII-3	2.66408	0.981065	const.	-2.42199	1	const.		0.661889	1	const.	NEC	NEC	const.		0.165822	0.905516	const.	-2.36664	0.000211782	DR
Vu68006|c0_g3_i5	RLK-Pelle_PERK-1	1.08041	0.697794	const.	-2.31166	1	const.		0.334783	0.948592	const.	-1.50692	1	const.		0.848918	0.531977	const.	-2.3969	0.0189802	DR
Vu5551|c1_g2_i11	RLK-Pelle_RLCK-VI	2.50676	1	const.	-2.29113	1	const.		2.60583	0.992959	const.	1.97524	1	const.		4.31068	0.0046808	UR	-4.2417	0.300564	const.
Vu156467|c2_g2_i7	CMGC_DYRK-PRP4	0.647968	1	const.	-2.16654	1	const.		-7.6692	0.0117547	DR	NEC	NEC	const.		1.33595	0.556208	const.	-1.22404	0.252299	const.
Vu140717|c1_g1_i15	WNK_NRBP	-1.03062	1	const.	-2.15366	1	const.		-0.348179	1	const.	-1.93899	1	const.		-3.96806	0.329682	const.	4.70165	0.00407188	UR
Vu133660|c4_g1_i4	TKL_CTR1-DRK-2	-2.05138	1	const.	-2.14261	1	const.		NEC	NEC	const.	NEC	NEC	const.		-5.09853	0.274821	const.	8.10237	3.50457e-05	UR
Vu43720|c0_g1_i9	TKL_CTR1-DRK-2	0.867209	1	const.	-2.12515	1	const.		0.872007	1	const.	0.992205	1	const.		-5.51592	0.00405326	DR	0.768177	0.973585	const.
Vu55127|c4_g3_i12	TKL_CTR1-DRK-1	NEC	NEC	NEC	-2.07228	1	const.		1.54985	0.918441	const.	3.47073	1	const.		-1.38262	0.645558	const.	-6.00721	5.5447e-05	DR
Vu149489|c3_g1_i4	RLK-Pelle_SD-2b	-1.32405	1	const.	-2.05417	1	const.		1.79491	1	const.	-0.705863	1	const.		3.31659	0.00412296	UR	4.05518	0.0928802	const.
Vu135795|c5_g2_i7	RLK-Pelle_LRK10L-2	-2.09217	0.933402	const.	-2.03453	1	const.		-0.141816	1	const.	0.902488	1	const.		0.02331	1	const.	3.84863	0.0035059	UR
Vu114614|c3_g2_i16	CMGC_CLK	0.402189	1	const.	-2.00349	1	const.		1.08442	0.505859	const.	-5.683e-05	1	const.		0.191957	1	const.	-1.9876	0.0202733	DR
Vu32285|c0_g1_i1	RLK-Pelle_RLCK-VIIa-2	0.608641	1	const.	-1.99819	1	const.		0.795333	1	const.	-0.167309	1	const.		1.64302	0.000765348	UR	-1.14808	0.212495	const.
Vu15113|c2_g1_i6	RLK-Pelle_RLCK-IXa	1.79296	0.948633	const.	-1.99013	0.727155	const.		-0.107957	1	const.	-0.386317	1	const.		-1.67199	0.713836	const.	-3.60651	0.0196486	DR
Vu31891|c0_g1_i1	RLK-Pelle_LRR-III	-3.76254	0.754482	const.	-1.96942	1	const.		-2.49289	0.658005	const.	-0.109444	1	const.		0.624714	0.854279	const.	-3.13122	0.00235172	DR
Vu68006|c0_g3_i2	RLK-Pelle_PERK-1	1.8667	9.54362e-05	UR	-1.90892	1	const.		0.0289537	1	const.	-0.716738	1	const.		-0.573299	0.504486	const.	0.445563	0.742068	const.
Vu2805|c5_g1_i4	CAMK_CAMKL-CHK1	-0.162509	1	const.	-1.90856	1	const.		2.3016	0.699351	const.	0.520582	1	const.		1.38352	0.0233548	UR	3.08032	6.9803e-15	UR
Vu87216|c2_g4_i1	RLK-Pelle_LRR-XI-1	0.508923	1	const.	-1.8408	1	const.		-1.30742	0.89172	const.	-0.204532	1	const.		-2.21304	0.0479584	DR	1.28518	0.14593	const.
Vu68380|c1_g1_i1	RLK-Pelle_SD-2b	0.316521	1	const.	-1.79522	1	const.		1.00818	0.470295	const.	0.252429	1	const.		0.841008	0.0162695	const.	-1.11678	0.0138688	DR
Vu39417|c0_g1_i2	RLK-Pelle_DLSV	2.54694	0.224121	const.	-1.74987	1	const.		5.58424	0.0109413	UR	1.04532	1	const.		-0.515959	0.661172	const.	-0.0191133	1	const.
Vu133660|c4_g1_i11	TKL_CTR1-DRK-2	-2.47584	0.865141	const.	-1.74966	1	const.		NEC	NEC	const.	NEC	NEC	const.		-5.09178	0.155619	const.	7.50064	3.77164e-06	UR
Vu168096|c3_g1_i6	CMGC_GSK	0.206718	1	const.	-1.72402	1	const.		6.53148	0.00753008	UR	-5.08123	0.951242	const.		-0.859224	0.0461361	const.	1.4589	1.61343e-05	UR
Vu147968|c1_g2_i2	RLK-Pelle_WAK	1.05144	1	const.	-1.72401	1	const.		4.64681	0.15439	const.	NEC	NEC	const.		-0.338152	0.931319	const.	2.62416	1.3014e-09	UR
Vu53817|c0_g4_i2	RLK-Pelle_LRR-XV	0.340825	1	const.	-1.69887	0.658593	const.		0.0699019	1	const.	0.97222	1	const.		0.0568207	1	const.	-1.79129	0.000386972	DR
Vu160131|c0_g3_i1	RLK-Pelle_RLCK-VI	0.852236	1	const.	-1.64367	1	const.		1.85953	0.62172	const.	0.550008	1	const.		-0.0179638	1	const.	1.19219	0.0456953	UR
Vu93109|c4_g4_i5	RLK-Pelle_DLSV	-0.308566	1	const.	-1.6043	1	const.		-1.04607	0.0931859	const.	-0.528546	1	const.		0.146105	1	const.	3.37421	0.0175155	UR
Vu118834|c0_g1_i5	TKL-Pl-4	-0.903693	1	const.	-1.60272	1	const.		-0.162613	1	const.	-0.545659	1	const.		4.88973	0.0013844	UR	-0.690376	0.84291	const.
Vu98933|c0_g1_i1	RLK-Pelle_PERK-1	1.91198	0.805194	const.	-1.58686	1	const.		-0.386	1	const.	-2.04666	1	const.		6.52125	0.0158374	UR	-2.84787	0.298606	const.
Vu53909|c1_g2_i1	RLK-Pelle_RLCK-V	-1.30469	0.971437	const.	-1.57609	1	const.		1.82744	0.318695	const.	-0.266495	1	const.		1.51014	0.00157925	UR	-0.808191	0.413296	const.
Vu68006|c0_g3_i4	RLK-Pelle_PERK-1	0.925403	1	const.	-1.56986	1	const.		0.491205	1	const.	3.45832	1	const.		5.17845	0.0254321	UR	0.147851	1	const.
Vu6321|c3_g2_i6	CK1_CK1-Pl	-0.979851	1	const.	-1.55706	1	const.		-2.50249	0.674025	const.	1.77031	1	const.		-5.51399	0.0504181	const.	7.16747	0.00391605	UR
Vu71262|c2_g1_i4	CAMK_OST1L	0.0499955	1	const.	-1.55346	1	const.		2.54237	0.308947	const.	1.59547	1	const.		-4.2563	1.93876e-11	DR	1.24022	0.049115	UR
Vu115000|c1_g3_i9	RLK-Pelle_WAK	1.45232	1	const.	-1.54994	1	const.		1.60853	1	const.	NEC	NEC	const.		0.381152	0.778273	const.	-2.75898	3.66746e-06	DR
Vu146796|c3_g3_i4	RLK-Pelle_DLSV	1.51287	0.62627	const.	-1.54622	1	const.		2.31425	0.246317	const.	0.880843	1	const.		-1.72059	0.484281	const.	2.93488	0.000792753	UR
Vu83234|c0_g1_i1	RLK-Pelle_LRR-XI-1	0.410815	1	const.	-1.53126	1	const.		2.99978	0.238121	const.	0.128093	1	const.		-6.28699	8.66066e-09	DR	2.77133	0.00065876	UR
Vu101675|c0_g1_i1	CMGC_DYRK-YAK	-0.434135	1	const.	-1.50294	1	const.		-0.689561	1	const.	-0.142174	1	const.		3.24444	0.262709	const.	6.08999	0.00090581	UR
Vu84941|c1_g3_i3	CMGC_CK2	2.16242	0.960672	const.	-1.48294	1	const.		0.939732	0.99408	const.	-1.836	1	const.		-6.40756	0.0177371	DR	5.60216	0.0909042	const.
Vu112208|c3_g2_i2	TKL-Pl-6	-3.69767	0.605306	const.	-1.47641	1	const.		1.03067	1	const.	-2.21376	1	const.		-0.374419	0.568752	const.	-1.02943	0.0475802	DR
Vu31731|c0_g1_i2	CAMK_CAMKL-CHK1	-0.360412	1	const.	-1.46982	0.193803	const.		-2.36909	0.756722	const.	1.21906	1	const.		7.10477	0.0245722	UR	NEC	NEC	NEC
Vu156145|c4_g1_i4	RLK-Pelle_RLCK-VIIa-2	0.185278	1	const.	-1.46192	0.39886	const.		4.20213	3.0011e-05	UR	-2.58502	0.952826	const.		0.108026	0.935649	const.	-0.16957	0.921358	const.
Vu78822|c0_g1_i15	CAMK_CAMKL-CHK1	-0.830085	1	const.	-1.45229	1	const.		-0.95281	1	const.	NEC	NEC	const.		-4.07952	0.0170822	DR	3.93882	0.0026254	UR
Vu168272|c2_g1_i4	CMGC_GSK	1.82937	0.888942	const.	-1.44387	1	const.		0.136758	1	const.	0.99982	1	const.		-7.04615	0.0301001	DR	0.679417	0.938101	const.
Vu23234|c3_g1_i3	RLK-Pelle_CR4L	1.25849	0.772796	const.	-1.43222	0.175524	const.		2.34279	0.0416182	UR	2.36859	1	const.		0.279068	0.905516	const.	0.906804	0.529739	const.
Vu57134|c1_g1_i5	RLK-Pelle_PERK-2	-0.842673	1	const.	-1.43129	1	const.		NEC	NEC	const.	NEC	NEC	const.		2.13319	0.0126036	UR	-1.36212	0.641521	const.
Vu160302|c0_g1_i2	CMGC_GSK	-0.528522	1	const.	-1.41348	1	const.		-0.332363	1	const.	-2.35762	1	const.		4.78112	1.14047e-08	UR	-5.92176	4.48944e-06	DR
Vu119259|c2_g2_i4	RLK-Pelle_CrRLK1L-1	0.21678	1	const.	-1.40834	0.903394	const.		1.21162	0.316965	const.	-0.642372	1	const.		0.395152	0.463187	const.	-2.86089	9.08853e-12	DR
Vu80460|c1_g1_i12	CAMK_OST1L	-1.12995	1	const.	-1.40736	1	const.		-0.122404	1	const.	0.648738	1	const.		-6.0499	0.0253205	DR	0.962813	0.976453	const.
Vu41183|c0_g4_i4	TKL-Pl-7	-0.0313306	1	const.	-1.40311	1	const.		-0.955918	0.698454	const.	1.54083	1	const.		1.0621	0.0999588	const.	-3.04966	0.0123289	DR
Vu66544|c2_g3_i5	RLK-Pelle_CrRLK1L-1	1.18647	0.988483	const.	-1.39439	1	const.		NEC	NEC	const.	NEC	NEC	const.		5.14772	0.0145954	UR	6.22437	0.00552225	UR
Vu55763|c0_g1_i4	RLK-Pelle_L-LEC	1.65459	0.0469062	UR	-1.38014	0.968675	const.		0.823453	0.89397	const.	0.049455	1	const.		-1.09952	0.358133	const.	2.06618	0.276585	const.
Vu68835|c3_g2_i8	RLK-Pelle_LRR-II	1.36251	1	const.	-1.37143	1	const.		2.64724	0.130672	const.	-0.130808	1	const.		-3.01358	0.00742844	DR	1.81127	0.363779	const.
Vu2948|c4_g1_i4	RLK-Pelle_LRR-VII-1	1.75455	0.907802	const.	-1.35408	1	const.		4.05794	0.412833	const.	NEC	NEC	const.		-1.59842	0.45487	const.	-2.96267	0.00811558	DR
Vu140717|c1_g1_i1	WNK_NRBP	1.8429	1	const.	-1.33247	1	const.		-0.327797	1	const.	1.90318	1	const.		-3.85028	0.0868611	const.	6.2916	0.0159838	UR
Vu157132|c0_g1_i8	RLK-Pelle_RLCK-VIIa-2	0.693673	1	const.	-1.31906	1	const.		1.81989	0.0315507	UR	-0.0382252	1	const.		0.890431	0.642352	const.	-3.18536	0.0160111	DR
Vu111269|c0_g1_i1	RLK-Pelle_RLCK-VIIa-2	4.53366	0.630477	const.	-1.2972	1	const.		1.15641	0.991706	const.	-0.816397	1	const.		-0.0216567	1	const.	1.42995	0.0338982	UR
Vu71262|c2_g1_i2	CAMK_OST1L	-1.85873	1	const.	-1.294	1	const.		2.01265	1	const.	-0.219254	1	const.		-3.89768	0.00274313	DR	0.987551	0.852337	const.
Vu103541|c1_g1_i4	RLK-Pelle_RLCK-XVI	-1.47767	1	const.	-1.29387	1	const.		-5.424	0.244674	const.	NEC	NEC	const.		4.43326	0.253576	const.	6.004	0.0273284	UR
Vu58653|c2_g1_i1	RLK-Pelle_LRR-XI-1	1.4353	0.201095	const.	-1.2938	1	const.		0.995176	0.698056	const.	-1.67214	1	const.		0.97439	0.0830479	const.	-1.72315	0.000675415	DR
Vu12984|c2_g1_i4	RLK-Pelle_DLSV	-0.454021	1	const.	-1.27208	1	const.		-0.973924	1	const.	0.537774	1	const.		-1.46884	0.00785418	DR	0.604596	0.6868	const.
Vu163650|c1_g1_i8	RLK-Pelle_RLCK-VIIa-1	0.284365	1	const.	-1.27115	1	const.		0.779036	1	const.	0.250242	1	const.		0.361313	1	const.	-6.67548	9.25226e-05	DR
Vu2755|c0_g2_i7	RLK-Pelle_LRR-I-1	-0.0478743	1	const.	-1.26947	1	const.		NEC	NEC	const.	-2.13382	1	const.		1.10646	0.427856	const.	-4.10952	2.35463e-08	DR
Vu111269|c0_g1_i4	RLK-Pelle_RLCK-VIIa-2	-0.020424	1	const.	-1.24105	1	const.		1.80222	0.317224	const.	0.205953	1	const.		2.49236	6.55701e-20	UR	-0.685446	0.12642	const.
Vu56735|c0_g1_i3	RLK-Pelle_Extensin	2.34249	0.000289496	UR	-1.19524	1	const.		-0.0284327	1	const.	-0.221475	1	const.		-1.26827	0.529607	const.	-1.27549	0.551371	const.
Vu136171|c1_g1_i2	CAMK_AMPK	0.262078	1	const.	-1.16085	0.664049	const.		0.952388	0.679147	const.	0.437799	1	const.		-3.91955	2.26339e-05	DR	1.20256	0.210706	const.
Vu150914|c1_g1_i13	STE_STE11	0.906677	0.902255	const.	-1.13949	1	const.		-0.295657	1	const.	4.28893	1	const.		6.46139	9.65936e-15	UR	0.208295	1	const.
Vu9316|c3_g2_i9	RLK-Pelle_LysM	-1.85624	0.859866	const.	-1.13157	1	const.		-1.89194	0.800171	const.	1.61538	1	const.		1.99351	0.000221961	UR	-1.76622	0.190931	const.
Vu158699|c0_g1_i3	CMGC_MAPK	1.61717	1	const.	-1.12009	1	const.		0.181004	1	const.	-0.599719	1	const.		3.01937	2.6198e-05	UR	-1.71681	0.143393	const.
Vu120122|c0_g1_i8	CMGC_Pl-Tthe	-1.84424	1	const.	-1.11923	1	const.		NEC	NEC	const.	NEC	NEC	const.		-3.35982	0.348677	const.	6.41702	0.0463	UR
Vu159976|c0_g1_i7	RLK-Pelle_LRR-XII-1	3.23365	0.437256	const.	-1.11776	1	const.		7.00862	0.0586235	const.	NEC	NEC	const.		-1.21594	0.064806	const.	-3.57069	9.37967e-10	DR
Vu157608|c3_g4_i2	TKL_CTR1-DRK-2	1.68407	1	const.	-1.11252	1	const.		3.60027	0.60105	const.	0.266952	1	const.		-5.35171	0.0204997	DR	-1.20982	0.733825	const.
Vu111269|c0_g1_i3	RLK-Pelle_RLCK-VIIa-2	1.29197	1	const.	-1.10808	1	const.		0.681004	1	const.	-2.0792	1	const.		1.44715	3.58597e-05	UR	-0.881782	0.18423	const.
Vu47986|c0_g2_i11	RLK-Pelle_SD-2b	-0.865799	0.976382	const.	-1.09323	1	const.		-1.25993	0.811388	const.	-0.465506	1	const.		-1.85409	0.345825	const.	3.0776	1.70871e-06	UR
Vu87216|c2_g8_i4	RLK-Pelle_LRR-XI-1	1.55471	0.895642	const.	-1.08703	1	const.		0.687307	0.798193	const.	-0.400619	1	const.		-8.57668	7.0211e-07	DR	-0.323594	1	const.
Vu164085|c1_g2_i2	RLK-Pelle_LRR-III	1.29808	0.00315833	UR	-1.08611	0.0583238	const.		3.78912	0.735487	const.	NEC	NEC	const.		2.48492	0.657617	const.	-3.33754	0.20679	const.
Vu118286|c0_g1_i1	STE_STE11	1.94151	0.040215	UR	-1.06787	0.437539	const.		4.66513	9.19316e-07	UR	-0.2307	1	const.		1.56537	4.12896e-08	UR	0.931737	0.0212165	const.
Vu121549|c1_g1_i2	RLK-Pelle_LRR-III	0.912063	1	const.	-1.0644	1	const.		-0.933789	1	const.	-2.63243	1	const.		-2.29596	0.514414	const.	6.38239	0.0420616	UR
Vu28061|c0_g2_i8	RLK-Pelle_RLCK-VIIa-1	-0.93114	1	const.	-1.0393	1	const.		0.620564	1	const.	-0.690519	1	const.		1.32202	0.0318586	UR	-1.62808	0.0754876	const.
Vu144823|c0_g1_i2	RLK-Pelle_LRK10L-2	1.01425	1	const.	-1.02671	1	const.		1.36667	0.643708	const.	0.058406	1	const.		2.5045	0.280544	const.	5.76264	0.00871527	UR
Vu167769|c2_g5_i15	RLK-Pelle_DLSV	-0.719121	1	const.	-0.9864	1	const.		1.39163	0.489078	const.	0.308431	1	const.		0.843817	0.698768	const.	2.85809	0.00187447	UR
Vu156552|c1_g1_i3	CMGC_CDK-CRK7-CDK9	0.376388	1	const.	-0.98605	1	const.		-0.0435089	1	const.	1.58368	1	const.		-3.45154	0.120479	const.	4.12491	0.0159929	UR
Vu10937|c0_g1_i1	RLK-Pelle_LRR-IX	-0.652244	0.453957	const.	-0.985171	0.238964	const.		-0.966143	0.299304	const.	-0.554883	1	const.		0.503529	0.308748	const.	-1.01153	0.00420194	DR
Vu156994|c3_g1_i3	RLK-Pelle_LRR-III	1.13698	0.133552	const.	-0.97743	0.441627	const.		0.719507	0.393287	const.	0.120729	1	const.		0.694974	0.0596071	const.	-0.999568	0.000903167	DR
Vu82156|c0_g1_i1	RLK-Pelle_RLCK-VIIa-2	-0.289191	1	const.	-0.97387	1	const.		-2.02121	0.919663	const.	0.172293	1	const.		-3.12476	0.0101114	DR	0.865436	0.0969878	const.
Vu67454|c0_g1_i1	RLK-Pelle_DLSV	0.55516	1	const.	-0.944817	1	const.		2.44231	0.0246347	UR	1.03182	1	const.		-0.295637	0.892083	const.	0.871661	0.205556	const.
Vu13304|c0_g1_i6	RLK-Pelle_LRR-XIIIa	0.483826	0.691382	const.	-0.943707	0.345265	const.		0.325237	0.917895	const.	-0.201305	1	const.		1.42439	0.00265827	UR	-1.74465	1.42752e-06	DR
Vu104766|c3_g4_i5	TKL_CTR1-DRK-2	0.145063	1	const.	-0.94103	1	const.		0.754034	0.957919	const.	-0.0118964	1	const.		-1.59849	0.320259	const.	-1.86181	0.0192457	DR
Vu62522|c0_g2_i2	RLK-Pelle_RLCK-VIIa-2	-6.20695	0.0209811	DR	-0.928251	1	const.		-0.174576	1	const.	-0.665171	1	const.		1.46871	0.0164517	UR	-1.6598	0.207766	const.
Vu156145|c6_g4_i2	RLK-Pelle_RLCK-VIIa-2	-0.377948	1	const.	-0.926068	1	const.		-1.91865	0.498596	const.	-0.656216	1	const.		-0.593222	0.680981	const.	1.15436	0.00475242	UR
Vu45981|c2_g2_i18	CK1_CK1	-0.0959915	1	const.	-0.915776	1	const.		-1.1353	1	const.	-0.744216	1	const.		1.73149	0.0308031	UR	0.408248	0.868043	const.
Vu136418|c1_g1_i21	STE_STE7	-0.341126	1	const.	-0.911622	1	const.		2.30341	0.0133208	UR	-1.94093	1	const.		-0.739297	0.243851	const.	-0.310862	0.733825	const.
Vu155082|c0_g1_i3	STE_STE7	-1.064	1	const.	-0.903283	1	const.		0.486762	1	const.	-0.110091	1	const.		1.88231	0.0171009	UR	0.144581	1	const.
Vu156049|c1_g2_i6	RLK-Pelle_DLSV	-0.123475	1	const.	-0.900071	1	const.		-0.257005	1	const.	0.160569	1	const.		-0.337309	0.835379	const.	1.91101	0.00368973	UR
Vu97180|c0_g2_i1	RLK-Pelle_L-LEC	-0.803482	1	const.	-0.895506	1	const.		2.2814	0.919098	const.	1.44911	1	const.		1.49629	8.53724e-06	UR	-0.379379	0.658557	const.
Vu133660|c4_g1_i5	TKL_CTR1-DRK-2	-1.02921	1	const.	-0.889635	1	const.		0.81866	0.953683	const.	0.0829775	1	const.		0.719718	0.105641	const.	-1.16485	0.0333331	DR
Vu74344|c1_g1_i6	RLK-Pelle_RLCK-V	-0.367743	1	const.	-0.871407	1	const.		-1.35449	1	const.	4.02583	1	const.		-2.75326	0.0407251	DR	-0.777949	0.853008	const.
Vu141868|c1_g1_i3	RLK-Pelle_RLCK-II	-0.720575	1	const.	-0.871269	1	const.		0.850415	1	const.	-3.44832	1	const.		-0.262642	0.960217	const.	1.99287	0.0289632	UR
Vu153870|c3_g1_i5	RLK-Pelle_DLSV	1.55489	0.994318	const.	-0.865504	1	const.		1.6908	0.631009	const.	-1.3161	1	const.		1.15806	0.0126672	UR	2.34755	4.02877e-07	UR
Vu71262|c2_g1_i1	CAMK_OST1L	1.02756	1	const.	-0.855228	1	const.		2.21328	0.292019	const.	-0.240058	1	const.		-3.40836	4.96146e-06	DR	1.94582	2.52834e-06	UR
Vu141910|c2_g2_i12	TKL-Pl-5	-6.51101	0.143295	const.	-0.849778	1	const.		-0.860233	1	const.	1.64056	1	const.		-0.349542	1	const.	2.64903	0.0351865	UR
Vu163650|c1_g1_i7	RLK-Pelle_RLCK-VIIa-1	-1.03318	1	const.	-0.846499	1	const.		0.121768	1	const.	-0.462058	1	const.		0.798549	0.104036	const.	-1.53745	0.00931643	DR
Vu96071|c0_g1_i9	RLK-Pelle_RLCK-XII-1	0.0741791	1	const.	-0.841216	1	const.		-0.320459	1	const.	-1.40945	1	const.		1.99986	0.0257261	UR	-2.73347	0.0525878	const.
Vu147968|c1_g2_i1	RLK-Pelle_WAK	1.88775	0.9293	const.	-0.820558	1	const.		5.45902	0.00189823	UR	1.18765	1	const.		0.630825	0.839114	const.	1.38668	0.100215	const.
Vu15113|c2_g1_i5	RLK-Pelle_RLCK-IXa	2.86858	0.688771	const.	-0.819428	1	const.		5.83954	0.0317962	UR	-3.36073	1	const.		-2.39778	0.511105	const.	0.654965	0.939802	const.
Vu77603|c0_g1_i7	RLK-Pelle_RLCK-IV	-0.329996	0.932229	const.	-0.818321	1	const.		0.428694	1	const.	-6.94968	0.417457	const.		7.46642	0.0165027	UR	NEC	NEC	NEC
Vu4040|c1_g3_i2	RLK-Pelle_DLSV	0.726419	1	const.	-0.793757	1	const.		3.96953	0.000375911	UR	-0.671431	1	const.		-0.625913	0.749469	const.	0.610235	0.733825	const.
Vu53448|c6_g1_i1	RLK-Pelle_CrRLK1L-1	1.53357	0.705601	const.	-0.790954	1	const.		0.995178	1	const.	1.79956	1	const.		4.05872	0.00813187	UR	-0.820959	0.917692	const.
Vu159976|c0_g1_i2	RLK-Pelle_LRR-XII-1	0.350101	1	const.	-0.787047	1	const.		10.444	6.28352e-08	UR	4.59846	1	const.		-3.21127	0.000485712	DR	-0.636217	0.580204	const.
Vu65222|c1_g1_i2	RLK-Pelle_L-LEC	0.275245	1	const.	-0.785651	1	const.		0.899429	1	const.	0.868535	1	const.		0.949144	0.00459887	const.	-1.17619	0.00427662	DR
Vu847|c0_g2_i4	RLK-Pelle_RLCK-IXb	0.141066	1	const.	-0.780427	0.362684	const.		-0.801705	0.4447	const.	0.0073163	1	const.		1.23579	0.00438839	UR	-0.452223	0.496095	const.
Vu5551|c1_g2_i1	RLK-Pelle_RLCK-VI	NEC	NEC	NEC	-0.776453	1	const.		NEC	NEC	const.	NEC	NEC	const.		-1.27732	0.900497	const.	5.90214	0.02559	UR
Vu62522|c0_g2_i3	RLK-Pelle_RLCK-VIIa-2	7.00912	5.42959e-05	UR	-0.77334	1	const.		3.03747	0.636268	const.	3.32515	1	const.		-3.49963	0.60181	const.	4.29525	0.375172	const.
Vu157786|c1_g4_i3	RLK-Pelle_CrRLK1L-1	0.331773	1	const.	-0.762803	1	const.		-0.0955816	1	const.	0.0261906	1	const.		1.99298	8.32329e-05	UR	-2.75671	0.000833129	DR
Vu68380|c1_g1_i2	RLK-Pelle_SD-2b	0.113651	1	const.	-0.751711	1	const.		0.870653	0.697238	const.	-0.257318	1	const.		-1.06846	0.0672567	const.	1.33582	0.00477678	UR
Vu112926|c1_g1_i3	RLK-Pelle_DLSV	0.778965	1	const.	-0.73931	1	const.		3.09831	0.0248857	UR	0.177776	1	const.		0.778202	0.119541	const.	1.17317	0.00266803	UR
Vu8928|c0_g1_i14	RLK-Pelle_RLCK-VIIa-2	-0.87639	0.0643422	const.	-0.731139	0.944199	const.		-0.520491	0.62582	const.	-0.444465	1	const.		1.24414	0.0211515	UR	-2.66331	0.00462905	DR
Vu154220|c0_g2_i1	RLK-Pelle_LRR-III	0.0900676	1	const.	-0.725569	1	const.		0.466764	1	const.	-0.202771	1	const.		-0.173238	1	const.	-2.86413	0.0489151	DR
Vu154978|c0_g1_i2	RLK-Pelle_RLCK-VIIa-2	0.411805	1	const.	-0.724217	1	const.		-0.261137	1	const.	0.548847	1	const.		-0.603552	0.731508	const.	1.93649	0.000940549	UR
Vu96686|c2_g1_i4	RLK-Pelle_LRR-II	-0.991707	1	const.	-0.717638	1	const.		1.51159	0.345378	const.	0.342333	1	const.		1.09035	0.00354737	UR	-1.6154	0.00341361	DR
Vu116133|c4_g1_i6	RLK-Pelle_DLSV	0.35083	1	const.	-0.713004	1	const.		2.03941	0.000166691	UR	-0.541768	1	const.		-0.396033	0.955546	const.	-1.09465	0.735116	const.
Vu141793|c2_g1_i5	STE_STE11	0.123704	1	const.	-0.706232	1	const.		2.30228	0.992959	const.	NEC	NEC	const.		9.42068	0.00286147	UR	NEC	NEC	NEC
Vu68380|c1_g2_i3	RLK-Pelle_SD-2b	0.214043	1	const.	-0.705244	1	const.		2.51142	0.189482	const.	1.8134	1	const.		-1.20994	0.850947	const.	4.11855	0.00240548	UR
Vu102711|c0_g1_i1	RLK-Pelle_LysM	-0.0775231	1	const.	-0.700757	1	const.		-0.474374	1	const.	NEC	NEC	const.		0.905811	0.466611	const.	-2.43993	0.0327161	DR
Vu124254|c0_g1_i1	RLK-Pelle_LRK10L-2	0.0498464	1	const.	-0.694551	1	const.		0.194164	1	const.	-0.16933	1	const.		-1.20919	0.171233	const.	2.55534	2.52095e-11	UR
Vu86994|c0_g1_i1	CMGC_CDK-CRK7-CDK9	1.0024	0.939603	const.	-0.6873	1	const.		0.865045	0.768858	const.	-0.573765	1	const.		-1.57196	0.0552438	const.	1.56557	0.0144212	UR
Vu23689|c1_g1_i1	RLK-Pelle_CR4L	3.38647	0.753736	const.	-0.687055	1	const.		0.699622	1	const.	-0.311504	1	const.		1.47569	0.00729994	UR	0.261338	0.987413	const.
Vu104476|c0_g1_i1	RLK-Pelle_L-LEC	0.215771	1	const.	-0.674982	1	const.		2.96923	0.0386551	UR	2.35393	1	const.		2.87985	0.363748	const.	-2.19377	0.641521	const.
Vu85703|c4_g5_i9	RLK-Pelle_LRR-I-2	0.0129097	1	const.	-0.670823	1	const.		0.818383	0.722643	const.	0.518071	1	const.		-2.45262	6.82881e-05	DR	1.77385	0.00121765	UR
Vu163871|c1_g2_i2	RLK-Pelle_LRR-XIIIa	5.28463	0.0485685	UR	-0.670799	1	const.		1.78421	0.543846	const.	NEC	NEC	const.		-0.285616	0.746401	const.	-1.0368	0.124661	const.
Vu143624|c0_g1_i2	CAMK_CDPK	0.279701	1	const.	-0.670321	1	const.		0.221165	1	const.	-0.526144	1	const.		-1.97419	0.11566	const.	1.13905	0.0359601	UR
Vu39616|c1_g1_i2	RLK-Pelle_LRR-XI-1	-0.654823	1	const.	-0.659762	1	const.		5.90169	0.00748277	UR	NEC	NEC	const.		-0.188061	0.905516	const.	-1.46014	0.267075	const.
Vu24812|c0_g2_i1	RLK-Pelle_LRR-IV	1.7166	1	const.	-0.634032	1	const.		-0.711012	1	const.	-1.31186	1	const.		1.51374	0.172353	const.	-5.29689	2.35833e-07	DR
Vu80774|c3_g1_i8	RLK-Pelle_DLSV	0.936074	0.948633	const.	-0.630128	1	const.		2.24668	0.735715	const.	0.445546	1	const.		1.22585	0.00948325	UR	0.974347	0.39377	const.
Vu92928|c0_g1_i1	RLK-Pelle_DLSV	-0.482135	1	const.	-0.627089	1	const.		-0.350594	1	const.	0.00571754	1	const.		1.93596	0.0323392	UR	0.821185	0.418038	const.
Vu9316|c3_g1_i17	RLK-Pelle_LRK10L-2	-0.0926364	1	const.	-0.617543	1	const.		0.941403	0.93757	const.	0.890396	1	const.		0.226327	1	const.	4.09377	0.00165137	UR
Vu55763|c0_g1_i1	RLK-Pelle_L-LEC	0.774357	0.841591	const.	-0.603926	1	const.		1.77738	0.00317019	UR	0.117764	1	const.		0.814683	0.496936	const.	2.56996	5.66344e-05	UR
Vu140683|c0_g2_i7	CAMK_CAMKL-CHK1	1.73522	0.371239	const.	-0.601666	1	const.		1.33576	0.687695	const.	-0.0341789	1	const.		1.11303	0.839114	const.	4.87086	7.17354e-05	UR
Vu36697|c0_g2_i1	RLK-Pelle_RLCK-VIIa-2	1.55886	0.304215	const.	-0.597343	1	const.		3.37878	0.000150755	UR	-0.380287	1	const.		0.93504	0.0187139	const.	1.01054	0.0468889	UR
Vu27841|c1_g1_i3	RLK-Pelle_RLCK-VIIa-2	1.72784	0.831047	const.	-0.592599	1	const.		-1.48534	0.937654	const.	-2.26739	1	const.		-4.70775	0.124783	const.	-4.92585	0.0319929	DR
Vu62771|c1_g2_i12	RLK-Pelle_LRR-I-1	3.02639	0.0236675	UR	-0.590927	1	const.		0.257713	1	const.	-2.46195	1	const.		-2.95147	0.0719675	const.	0.859314	0.835823	const.
Vu143624|c0_g1_i1	CAMK_CDPK	0.333683	1	const.	-0.576921	1	const.		0.510218	1	const.	0.183768	1	const.		-2.81964	0.00610441	DR	1.76709	0.0457334	UR
Vu84941|c1_g1_i3	CMGC_CK2	-0.0466608	1	const.	-0.566715	1	const.		0.0570651	1	const.	-2.29718	1	const.		-4.83797	0.0148898	DR	0.283408	1	const.
Vu133660|c4_g1_i12	TKL_CTR1-DRK-2	-0.163406	1	const.	-0.562382	1	const.		NEC	NEC	const.	NEC	NEC	const.		-4.45185	0.238287	const.	7.28714	0.00160706	UR
Vu75379|c3_g2_i2	CMGC_MAPK	-0.0122551	1	const.	-0.5578	1	const.		-0.292067	1	const.	0.445939	1	const.		-0.44987	0.698928	const.	2.39482	4.60844e-14	UR
Vu39747|c1_g2_i5	RLK-Pelle_LRR-VI-1	0.316481	1	const.	-0.544725	1	const.		-0.369509	0.946343	const.	0.0929588	1	const.		0.166095	1	const.	1.55999	0.0180483	UR
Vu53448|c6_g1_i3	RLK-Pelle_CrRLK1L-1	0.3097	1	const.	-0.544375	1	const.		-1.72361	0.0100725	DR	0.0328905	1	const.		1.5019	0.559219	const.	2.15529	0.178882	const.
Vu93874|c5_g1_i5	WNK_NRBP	-1.48867	1	const.	-0.543503	1	const.		-0.103028	1	const.	1.69747	1	const.		-3.53032	0.0163257	DR	0.823295	0.724391	const.
Vu119006|c0_g2_i1	RLK-Pelle_CrRLK1L-1	0.987162	0.990255	const.	-0.542031	1	const.		1.11683	0.811259	const.	1.68416	1	const.		1.8146	0.0391104	UR	1.20665	0.558653	const.
Vu76304|c1_g3_i7	CMGC_MAPK	0.689824	1	const.	-0.540545	1	const.		1.26824	0.682421	const.	0.0496483	1	const.		-2.56966	4.78629e-05	DR	-0.101351	1	const.
Vu85703|c4_g5_i10	RLK-Pelle_LRR-I-2	0.157972	1	const.	-0.531902	1	const.		1.71895	0.181512	const.	0.882427	1	const.		-2.03541	0.000142078	DR	1.69596	0.000100655	UR
Vu154380|c2_g2_i1	RLK-Pelle_DLSV	0.300069	1	const.	-0.528939	1	const.		1.57044	0.514397	const.	-0.740434	1	const.		-1.59574	0.439771	const.	4.03125	1.47883e-16	UR
Vu116870|c0_g2_i1	AGC_RSK-2	0.788521	1	const.	-0.522591	1	const.		-0.0532566	1	const.	0.224566	1	const.		0.845895	0.134567	const.	-1.05942	0.0210509	DR
Vu124254|c0_g1_i3	RLK-Pelle_LRK10L-2	-0.384133	1	const.	-0.5221	1	const.		-0.339856	1	const.	0.381132	1	const.		-2.82222	0.0216618	DR	1.26991	0.740092	const.
Vu9571|c0_g1_i1	RLK-Pelle_L-LEC	1.4313	0.927955	const.	-0.522062	1	const.		3.02191	0.012001	UR	0.165801	1	const.		0.368552	0.737377	const.	-1.21493	0.119381	const.
Vu44053|c1_g1_i8	TKL-Pl-4	0.186159	1	const.	-0.507251	1	const.		0.62169	1	const.	1.28704	1	const.		0.615581	0.7295	const.	1.75199	0.0262506	UR
Vu116065|c0_g1_i1	RLK-Pelle_DLSV	-0.675921	1	const.	-0.505461	1	const.		0.211728	1	const.	0.459633	1	const.		1.08988	0.00796463	UR	-0.00493055	1	const.
Vu161607|c3_g2_i3	RLK-Pelle_WAK_LRK10L-1	-2.9381	0.425732	const.	-0.503451	1	const.		0.766396	0.992959	const.	0.437306	1	const.		-1.32548	0.234624	const.	2.03798	0.000337896	UR
Vu87066|c0_g1_i6	RLK-Pelle_RLCK-XVI	0.168722	1	const.	-0.501088	1	const.		-0.0919538	1	const.	-0.0839662	1	const.		-2.09084	0.518006	const.	6.90818	0.00764968	UR
Vu76304|c1_g3_i10	CMGC_MAPK	0.355754	1	const.	-0.500542	1	const.		0.720618	1	const.	0.63332	1	const.		-3.89969	0.00203205	DR	0.266739	1	const.
Vu154842|c0_g1_i8	RLK-Pelle_RLCK-VIIa-2	1.41802	0.775493	const.	-0.498439	1	const.		2.57978	0.126205	const.	-0.309768	1	const.		-0.590045	0.553129	const.	2.39598	1.11844e-07	UR
Vu74102|c0_g1_i4	RLK-Pelle_LRR-I-2	-7.68195	0.00856944	DR	-0.497097	1	const.		-0.465467	1	const.	-4.38215	0.84148	const.		-0.890679	0.915358	const.	8.64067	0.00036874	UR
Vu55127|c4_g3_i2	TKL_CTR1-DRK-1	-0.819639	1	const.	-0.496479	1	const.		2.07144	0.447289	const.	-2.06542	1	const.		0.0268339	1	const.	-8.52423	7.74047e-16	DR
Vu85703|c3_g2_i1	RLK-Pelle_DLSV	2.15905	1	const.	-0.488395	1	const.		NEC	NEC	const.	NEC	NEC	const.		-0.114002	1	const.	1.89393	0.00106989	UR
Vu133660|c4_g3_i1	TKL_CTR1-DRK-2	-1.16587	1	const.	-0.484905	1	const.		-0.43924	1	const.	-0.827924	1	const.		-0.00830588	1	const.	-2.57841	0.0295142	DR
Vu149320|c2_g1_i2	RLK-Pelle_LRR-XI-1	-0.138376	1	const.	-0.482635	1	const.		1.44838	0.905928	const.	4.29148	0.748501	const.		1.02856	0.0204524	UR	0.499671	0.579728	const.
Vu124805|c1_g1_i4	RLK-Pelle_LRR-V	-0.151292	1	const.	-0.482285	1	const.		-0.958293	1	const.	-1.15345	1	const.		1.95613	0.00825792	UR	-1.74169	0.130398	const.
Vu156552|c2_g2_i3	CMGC_CDK-CRK7-CDK9	3.06242	0.135839	const.	-0.482087	1	const.		1.47325	0.720254	const.	0.127025	1	const.		-6.27558	0.0215697	DR	-0.259534	1	const.
Vu55127|c4_g3_i14	TKL_CTR1-DRK-1	-2.05966	0.951374	const.	-0.481174	1	const.		1.90147	0.683909	const.	1.4783	1	const.		-2.34091	0.0057986	DR	0.5908	0.652059	const.
Vu143549|c0_g1_i2	RLK-Pelle_LRR-III	0.0921364	1	const.	-0.476832	1	const.		-0.81199	0.446643	const.	-0.237817	1	const.		0.666212	0.169281	const.	-1.80197	1.08829e-05	DR
Vu46477|c0_g3_i10	TLK	-0.0458314	1	const.	-0.475487	1	const.		0.0814391	1	const.	-1.10814	1	const.		-1.38954	0.204943	const.	1.75877	0.0120733	UR
Vu109668|c0_g1_i2	TKL-Pl-4	-0.58707	1	const.	-0.472904	1	const.		0.0842064	1	const.	0.0257656	1	const.		-3.79866	0.00570794	DR	2.01842	0.283274	const.
Vu135887|c1_g1_i3	RLK-Pelle_LRR-XIV	2.56579	0.726044	const.	-0.464066	1	const.		0.0193511	1	const.	0.876234	1	const.		-2.21192	0.368901	const.	2.73604	0.00643003	UR
Vu42900|c1_g2_i4	RLK-Pelle_DLSV	-0.31243	1	const.	-0.461155	1	const.		0.809055	1	const.	-2.84209	1	const.		-0.85923	0.536238	const.	1.90668	0.00498114	UR
Vu88170|c5_g3_i4	CMGC_RCK	-0.273801	1	const.	-0.454165	1	const.		0.635635	0.634987	const.	0.627611	1	const.		-0.526383	0.681765	const.	1.71603	0.00448221	UR
Vu59808|c2_g2_i1	RLK-Pelle_LRR-III	2.19302	0.00344506	UR	-0.452221	1	const.		2.08279	0.00732668	UR	-0.929539	1	const.		0.375883	0.666281	const.	-0.775369	0.256315	const.
Vu38158|c2_g1_i2	RLK-Pelle_CrRLK1L-1	NEC	NEC	NEC	-0.447116	1	const.		NEC	NEC	const.	NEC	NEC	const.		1.52171	0.171233	const.	-3.64294	0.0176286	DR
Vu47234|c0_g2_i5	TKL-Pl-2	-0.183233	1	const.	-0.446535	1	const.		0.16429	1	const.	0.49876	1	const.		-1.78573	9.39745e-05	DR	1.20571	0.0267551	UR
Vu9905|c6_g7_i3	RLK-Pelle_LRR-VI-1	1.14795	0.0419762	UR	-0.446202	1	const.		-0.193657	1	const.	-0.742359	1	const.		-1.55869	0.00583082	DR	0.574396	0.502853	const.
Vu68469|c0_g1_i2	RLK-Pelle_RLCK-VIIa-2	-0.964339	0.973539	const.	-0.439181	1	const.		0.174784	1	const.	-0.050739	1	const.		2.13065	9.15006e-05	UR	-0.639112	0.578454	const.
Vu154842|c0_g1_i10	RLK-Pelle_RLCK-VIIa-2	0.819084	0.819962	const.	-0.419017	1	const.		4.3249	0.00136408	UR	-1.35816	1	const.		-1.39848	0.00811151	DR	1.14293	0.0735528	const.
Vu113783|c0_g1_i5	RLK-Pelle_PERK-2	-0.316531	1	const.	-0.415926	1	const.		0.665011	1	const.	0.743084	1	const.		1.66662	0.00596999	UR	-1.77185	0.110216	const.
Vu149141|c0_g1_i1	RLK-Pelle_LRR-IX	-0.574601	0.807201	const.	-0.403496	1	const.		-1.0574	0.578599	const.	0.00770887	1	const.		1.13046	0.025372	UR	-1.32804	0.0012322	DR
Vu155248|c0_g3_i3	NAK	0.230169	1	const.	-0.399194	1	const.		-0.0400787	1	const.	0.308356	1	const.		-1.0977	0.028824	DR	0.898893	0.129307	const.
Vu148055|c1_g1_i2	RLK-Pelle_LRR-V	2.64432	1	const.	-0.396411	1	const.		NEC	NEC	const.	NEC	NEC	const.		6.3603	0.0248952	UR	-1.52888	0.811726	const.
Vu46287|c1_g7_i3	RLK-Pelle_CrRLK1L-1	0.0830926	1	const.	-0.392126	1	const.		2.91097	0.806554	const.	NEC	NEC	const.		9.36311	0.00298913	UR	2.79749	0.646799	const.
Vu53955|c0_g1_i5	CAMK_CAMKL-CHK1	0.200507	1	const.	-0.388809	1	const.		1.68642	0.0265176	UR	-0.0201098	1	const.		-0.33228	0.733407	const.	0.365824	0.55581	const.
Vu42900|c1_g2_i7	RLK-Pelle_DLSV	-2.76047	0.764005	const.	-0.377017	1	const.		NEC	NEC	const.	4.34215	1	const.		3.80109	0.0580032	const.	6.57777	0.0115617	UR
Vu131716|c1_g1_i1	RLK-Pelle_LRR-Xb-1	0.151929	1	const.	-0.375429	1	const.		-0.384568	1	const.	1.03145	1	const.		0.100356	1	const.	-2.09551	0.014815	DR
Vu150681|c1_g1_i1	TKL-Pl-4	-0.374299	1	const.	-0.373484	1	const.		0.237973	1	const.	-0.214521	1	const.		1.70924	1.63464e-08	UR	0.0750096	1	const.
Vu140717|c1_g1_i12	WNK_NRBP	-4.40466	0.780713	const.	-0.371619	1	const.		0.298461	1	const.	1.56876	1	const.		-6.4637	0.00033508	DR	2.78274	0.476013	const.
Vu134978|c1_g3_i3	STE_STE11	-2.41136	0.906193	const.	-0.361986	1	const.		-1.66391	0.886416	const.	4.66554	0.84148	const.		2.00963	0.0212749	UR	5.64731	0.0367002	UR
Vu24812|c0_g2_i2	RLK-Pelle_LRR-IV	0.693987	0.935226	const.	-0.359787	1	const.		0.138497	1	const.	0.396161	1	const.		-0.202417	0.839114	const.	-1.6699	0.00155699	DR
Vu58848|c0_g2_i1	RLK-Pelle_LRR-I-1	0.308618	1	const.	-0.357294	1	const.		-0.172505	1	const.	0.274866	1	const.		0.706427	0.213248	const.	-1.08294	0.0106572	DR
Vu735|c4_g2_i2	RLK-Pelle_SD-2b	-0.537343	1	const.	-0.353711	1	const.		2.00836	0.992959	const.	1.46377	1	const.		-0.70735	0.345287	const.	-1.11377	0.0280345	DR
Vu159695|c1_g1_i3	RLK-Pelle_DLSV	-0.245344	1	const.	-0.34961	1	const.		0.0466378	1	const.	-0.587677	1	const.		-1.33446	0.727728	const.	6.16844	0.000184909	UR
Vu155744|c0_g1_i2	WNK_NRBP	0.0981962	1	const.	-0.348855	1	const.		0.539974	0.948006	const.	0.653583	1	const.		-0.348453	0.839114	const.	1.20752	0.0327571	UR
Vu32285|c0_g1_i2	RLK-Pelle_RLCK-VIIa-2	-0.127641	1	const.	-0.344626	1	const.		2.5982	0.000773441	UR	0.78138	1	const.		1.40386	3.12445e-05	UR	0.800879	0.0964953	const.
Vu96902|c1_g1_i5	TKL-Pl-5	0.00777798	1	const.	-0.341428	1	const.		-0.0491652	1	const.	-0.154749	1	const.		1.45361	0.000143923	UR	-0.0224828	1	const.
Vu136418|c1_g1_i5	STE_STE7	-1.85803	1	const.	-0.338011	1	const.		4.19984	0.249207	const.	NEC	NEC	const.		-5.9331	0.000284446	DR	2.74028	0.0445012	UR
Vu57134|c0_g3_i5	RLK-Pelle_PERK-2	1.21295	0.237014	const.	-0.337929	1	const.		0.869289	0.458237	const.	0.849053	1	const.		1.13584	0.0272277	UR	-1.03637	0.273949	const.
Vu49391|c0_g1_i3	RLK-Pelle_DLSV	0.103982	1	const.	-0.322285	1	const.		0.477248	0.910625	const.	-0.438796	1	const.		-0.818318	0.158929	const.	2.14092	3.45654e-08	UR
Vu104766|c3_g4_i3	TKL_CTR1-DRK-2	-0.0563512	1	const.	-0.317607	1	const.		0.407191	0.9146	const.	-0.115888	1	const.		1.00079	0.0193126	UR	-2.2924	6.79e-07	DR
Vu116133|c2_g1_i3	RLK-Pelle_Extensin	0.13061	1	const.	-0.313202	1	const.		0.108688	1	const.	0.190416	1	const.		1.17739	0.0178849	UR	-0.494436	0.351262	const.
Vu148085|c0_g3_i5	CAMK_CDPK	1.81914	0.0415246	UR	-0.311579	1	const.		4.33718	0.118794	const.	-0.999255	1	const.		-0.0118145	1	const.	-0.369744	0.746263	const.
Vu152749|c1_g1_i2	RLK-Pelle_LRR-III	1.69045	0.414551	const.	-0.311375	1	const.		0.903582	0.754532	const.	NEC	NEC	const.		1.27053	0.0438209	UR	-1.77489	0.0138547	DR
Vu16626|c1_g1_i2	RLK-Pelle_CrRLK1L-1	-0.143181	1	const.	-0.310276	1	const.		0.930852	0.53779	const.	-0.240961	1	const.		-0.279731	0.762904	const.	-1.18867	0.00774463	DR
Vu40070|c2_g1_i3	RLK-Pelle_LRR-XI-1	0.42648	1	const.	-0.308439	1	const.		0.272381	1	const.	0.0976734	1	const.		1.02776	0.0439383	UR	-0.593849	0.290733	const.
Vu108306|c1_g3_i1	TKL-Pl-6	0.622736	0.834051	const.	-0.305719	1	const.		2.20725	0.00364636	UR	-0.161991	1	const.		-0.205701	0.839114	const.	-0.528282	0.316514	const.
Vu124906|c0_g1_i4	RLK-Pelle_LRR-XI-1	2.27588	0.82641	const.	-0.305347	1	const.		0.431752	1	const.	0.0476223	1	const.		7.06183	0.00645072	UR	NEC	NEC	NEC
Vu102450|c1_g2_i3	RLK-Pelle_RLCK-X	0.639368	0.653121	const.	-0.304845	1	const.		0.592744	0.790283	const.	-0.206136	1	const.		0.621523	0.211199	const.	-1.23464	0.0403764	DR
Vu55226|c1_g1_i5	AGC_RSK-2	1.16621	0.878029	const.	-0.303208	1	const.		1.00685	0.856969	const.	-0.0154845	1	const.		-1.19432	0.0294025	DR	0.219518	0.850064	const.
Vu65508|c5_g3_i2	RLK-Pelle_Extensin	0.340406	1	const.	-0.302947	1	const.		0.188338	1	const.	-0.206972	1	const.		0.59086	0.250764	const.	-1.10952	0.00264972	DR
Vu49774|c3_g1_i1	RLK-Pelle_LRR-IV	0.542142	0.830082	const.	-0.299143	1	const.		3.09673	2.20944e-05	UR	0.136748	1	const.		-1.02458	0.0181311	DR	0.536959	0.44278	const.
Vu123016|c0_g1_i3	RLK-Pelle_LRR-III	1.5051	0.0984938	const.	-0.296933	1	const.		2.79831	6.04087e-05	UR	0.331263	1	const.		0.476785	0.542186	const.	-1.21911	0.00656879	DR
Vu154286|c0_g1_i8	CMGC_DYRK-PRP4	0.00161177	1	const.	-0.295683	1	const.		0.369914	1	const.	-1.85455	1	const.		1.14537	0.0146696	UR	-0.542269	0.57328	const.
Vu70453|c0_g1_i20	TKL-Pl-4	-0.159512	1	const.	-0.295469	1	const.		7.54562	0.0324687	UR	0.717189	1	const.		2.64883	0.508698	const.	0.380184	1	const.
Vu102878|c2_g3_i1	RLK-Pelle_LRR-XI-1	1.66654	0.138571	const.	-0.288825	1	const.		0.279633	1	const.	-0.317258	1	const.		0.755584	0.229991	const.	-1.04959	0.0347237	DR
Vu85176|c0_g1_i10	WNK_NRBP	0.465463	1	const.	-0.288383	1	const.		-0.173832	1	const.	-0.459708	1	const.		0.910002	0.139836	const.	0.996219	0.0187806	UR
Vu68380|c1_g2_i4	RLK-Pelle_SD-2b	-0.128389	1	const.	-0.283779	1	const.		1.08134	0.861293	const.	-0.801798	1	const.		-3.10364	0.0576448	const.	2.79985	0.00113766	UR
Vu134978|c1_g2_i1	STE_STE11	1.70645	0.893386	const.	-0.278935	1	const.		3.40118	0.0111232	UR	-1.66233	1	const.		-0.225433	0.98263	const.	-0.22443	1	const.
Vu87426|c0_g3_i5	TKL-Pl-6	0.26303	1	const.	-0.276694	1	const.		0.861342	0.731206	const.	0.457938	1	const.		-0.0481271	1	const.	-1.28666	0.0149861	DR
Vu48478|c0_g1_i1	RLK-Pelle_L-LEC	1.26119	0.42948	const.	-0.273976	1	const.		1.36259	0.269022	const.	0.576395	1	const.		1.95147	5.54326e-06	UR	-0.099293	1	const.
Vu90354|c0_g1_i6	CAMK_CDPK	0.501083	0.958701	const.	-0.273666	1	const.		-0.206802	1	const.	0.195041	1	const.		-0.958242	0.034457	const.	2.27025	3.30123e-10	UR
Vu5798|c0_g2_i3	RLK-Pelle_LysM	-0.740308	0.282442	const.	-0.270931	1	const.		-0.896185	0.324503	const.	-1.13278	1	const.		-0.441594	0.635203	const.	-1.21794	0.0150196	DR
Vu88317|c2_g1_i1	RLK-Pelle_LRR-XI-1	0.211021	1	const.	-0.2638	1	const.		0.206103	1	const.	-0.272069	1	const.		1.54926	0.000844938	UR	1.14425	0.394464	const.
Vu41902|c0_g1_i11	CK1_CK1	-0.218285	1	const.	-0.263209	1	const.		0.106435	1	const.	0.393807	1	const.		-1.03721	0.00115831	DR	0.923597	0.00320207	const.
Vu108903|c4_g3_i9	TKL_CTR1-DRK-2	-0.443771	1	const.	-0.261519	1	const.		0.0501233	1	const.	0.923698	1	const.		-5.6405	0.0158539	DR	-1.01672	0.831119	const.
Vu156032|c0_g2_i1	RLK-Pelle_SD-2b	-0.251122	1	const.	-0.261051	1	const.		-1.07548	0.0442765	DR	0.266909	1	const.		1.05166	0.0456998	UR	-1.00283	0.296546	const.
Vu76304|c1_g3_i9	CMGC_MAPK	-0.304036	1	const.	-0.260582	1	const.		1.737	0.409658	const.	-0.52708	1	const.		-2.46485	0.00104631	DR	-0.120178	1	const.
Vu34215|c2_g1_i1	RLK-Pelle_LRK10L-2	-0.306792	1	const.	-0.259565	1	const.		2.92345	0.0373576	UR	1.77946	1	const.		-1.14751	0.24137	const.	-0.128971	1	const.
Vu76304|c1_g3_i2	CMGC_MAPK	0.703145	0.610508	const.	-0.259443	1	const.		0.516344	0.860667	const.	0.149115	1	const.		-1.85549	1.3062e-05	DR	2.03961	1.77589e-09	UR
Vu115507|c0_g1_i1	RLK-Pelle_LRR-Xb-1	0.225272	1	const.	-0.25402	1	const.		-0.379065	0.992959	const.	-0.272199	1	const.		1.09948	0.0131496	UR	-1.01525	0.0390147	DR
Vu59329|c1_g3_i1	TKL-Pl-6	0.80213	0.744453	const.	-0.253173	1	const.		2.19453	0.0256578	UR	0.0540329	1	const.		-1.92038	0.000243262	DR	0.260075	0.84291	const.
Vu65508|c5_g3_i5	RLK-Pelle_Extensin	1.01956	1	const.	-0.253125	1	const.		0.026775	1	const.	0.211441	1	const.		0.163165	1	const.	2.3989	0.0183177	UR
Vu88317|c2_g1_i2	RLK-Pelle_LRR-XI-1	0.239116	1	const.	-0.252673	1	const.		0.456747	0.912582	const.	0.280984	1	const.		1.86302	3.85645e-08	UR	0.019843	1	const.
Vu41547|c0_g1_i1	CAMK_CDPK	-0.482254	0.976099	const.	-0.252196	1	const.		-0.329198	0.992959	const.	-0.508044	1	const.		-1.88092	0.00170962	DR	2.11772	1e-09	UR
Vu63613|c0_g2_i2	RLK-Pelle_RLCK-V	0.0522481	1	const.	-0.251609	1	const.		-0.430686	0.907818	const.	-0.497991	1	const.		-1.08069	0.116602	const.	1.42029	0.0276146	UR
Vu113783|c0_g1_i6	RLK-Pelle_PERK-2	0.577768	0.973539	const.	-0.245109	1	const.		-1.03204	0.806554	const.	0.688283	1	const.		-0.102358	0.989358	const.	-2.25459	0.0153917	DR
Vu97932|c2_g1_i5	WNK_NRBP	-0.171692	1	const.	-0.244611	1	const.		-5.42089	0.00383995	DR	-0.806181	1	const.		0.1006	1	const.	-2.83732	0.000762405	DR
Vu146601|c0_g1_i7	CAMK_CDPK	0.189879	1	const.	-0.242975	1	const.		2.36658	0.0342631	UR	-0.112975	1	const.		-1.46714	0.693355	const.	1.29962	0.0443478	UR
Vu67227|c0_g1_i1	RLK-Pelle_RLCK-XV	0.964093	1	const.	-0.239647	1	const.		0.571339	1	const.	-0.0410596	1	const.		2.27897	1.05e-07	UR	-2.30773	0.000716512	DR
Vu43720|c0_g1_i1	TKL_CTR1-DRK-2	-0.0406704	1	const.	-0.23748	1	const.		-0.225338	1	const.	0.611192	1	const.		-0.771291	0.607953	const.	1.30776	0.0374228	UR
Vu105836|c2_g1_i1	RLK-Pelle_LRR-XII-1	2.56181	1.16689e-06	UR	-0.236906	1	const.		2.44476	0.0454929	UR	0.463331	1	const.		0.995135	0.693906	const.	-1.18384	0.615979	const.
Vu123007|c1_g1_i8	RLK-Pelle_RLCK-V	-0.995404	0.0212955	DR	-0.235056	1	const.		-1.9129	0.00108223	DR	-1.22148	1	const.		-1.51488	0.0229911	DR	1.79481	0.000388526	UR
Vu100181|c0_g1_i3	RLK-Pelle_DLSV	0.024537	1	const.	-0.223662	1	const.		0.907585	0.554458	const.	1.11628	1	const.		-0.59947	0.415362	const.	2.19442	4.23549e-05	UR
Vu134704|c4_g2_i2	RLK-Pelle_RLCK-XV	-0.122001	1	const.	-0.217491	1	const.		0.638028	0.92623	const.	0.100917	1	const.		-1.46061	0.0089702	DR	0.106038	1	const.
Vu112091|c0_g1_i2	AGC_RSK-2	-1.40125	0.679722	const.	-0.217439	1	const.		-0.952618	0.768858	const.	0.194824	1	const.		0.581122	0.524105	const.	-2.7407	0.00141602	DR
Vu2948|c1_g1_i1	RLK-Pelle_LRR-VII-1	0.842585	0.233863	const.	-0.217082	1	const.		0.353942	0.958408	const.	-0.0906719	1	const.		0.689345	0.172756	const.	-1.72342	2.09058e-06	DR
Vu94119|c2_g1_i3	RLK-Pelle_RLCK-Os	1.20492	0.515936	const.	-0.210676	1	const.		3.75592	3.99423e-05	UR	2.37671	1	const.		1.92744	5.34187e-05	UR	-0.000362573	1	const.
Vu45869|c0_g1_i1	RLK-Pelle_L-LEC	-0.51727	0.756316	const.	-0.205423	1	const.		-1.35006	0.047865	DR	0.290864	1	const.		0.237113	1	const.	0.556176	0.850064	const.
Vu28830|c0_g1_i1	RLK-Pelle_WAK_LRK10L-1	0.515326	1	const.	-0.20463	1	const.		3.6567	0.483771	const.	NEC	NEC	const.		2.50938	0.0423052	UR	2.40575	0.0482732	UR
Vu52561|c0_g1_i2	RLK-Pelle_DLSV	-0.13453	1	const.	-0.20324	1	const.		1.80972	0.260794	const.	0.00977988	1	const.		0.565908	0.790941	const.	1.62272	0.00679626	UR
Vu162906|c4_g1_i10	CAMK_CAMKL-CHK1	1.67835	0.19459	const.	-0.203207	1	const.		4.04564	4.64106e-06	UR	-1.06885	0.781082	const.		-6.33113	3.29592e-10	DR	1.59454	0.0425762	UR
Vu66544|c2_g3_i1	RLK-Pelle_CrRLK1L-1	0.454159	1	const.	-0.201877	1	const.		NEC	NEC	const.	NEC	NEC	const.		6.89785	1.12668e-05	UR	5.3012	0.00972699	UR
Vu47986|c0_g2_i14	RLK-Pelle_SD-2b	0.298888	1	const.	-0.194725	1	const.		-3.1408	0.800455	const.	-2.64493	1	const.		1.94178	0.905516	const.	5.26708	1.89962e-06	UR
Vu24835|c0_g2_i1	AGC_RSK-2	-1.00234	1	const.	-0.194706	1	const.		-0.185068	1	const.	-0.256708	1	const.		0.665756	0.427206	const.	1.57956	0.0207799	UR
Vu13432|c2_g3_i1	RLK-Pelle_LRR-III	3.11545	0.35218	const.	-0.194619	1	const.		1.39232	0.686579	const.	-2.20558	1	const.		0.164596	0.905516	const.	-2.40481	4.20298e-05	DR
Vu67103|c2_g2_i3	RLK-Pelle_CrRLK1L-1	1.99954	0.863338	const.	-0.193241	1	const.		-1.24331	1	const.	-2.32042	1	const.		5.37898	5.26706e-07	UR	5.63995	0.00272897	UR
Vu85293|c0_g2_i1	RLK-Pelle_RLCK-X	1.30099	0.763801	const.	-0.19067	1	const.		1.9518	0.389924	const.	0.107336	1	const.		-3.38297	0.014501	DR	1.80525	0.0221168	UR
Vu120176|c0_g2_i2	RLK-Pelle_LRR-XI-1	0.856911	1	const.	-0.188352	1	const.		3.94948	0.113764	const.	1.77554	1	const.		-1.93737	0.000668272	DR	1.5095	0.00307001	UR
Vu39386|c0_g1_i1	RLK-Pelle_LRR-VII-1	1.43062	0.208965	const.	-0.187727	1	const.		0.251072	1	const.	-0.0291802	1	const.		0.375055	0.67316	const.	-2.14911	7.8519e-05	DR
Vu67823|c3_g2_i2	RLK-Pelle_CrRLK1L-1	-0.382098	1	const.	-0.18688	1	const.		-0.117334	1	const.	-0.98513	1	const.		-0.0660442	1	const.	3.47668	0.00160445	UR
Vu164432|c0_g1_i1	AGC_RSK-2	-0.158077	1	const.	-0.184925	1	const.		0.80912	0.93757	const.	-0.426234	1	const.		0.499192	0.396683	const.	-1.64025	0.000657705	DR
Vu140786|c2_g1_i1	RLK-Pelle_PERK-1	0.652094	1	const.	-0.183862	1	const.		1.79158	0.524607	const.	0.130215	1	const.		1.32013	0.000499008	UR	0.603033	0.268871	const.
Vu164872|c2_g1_i1	RLK-Pelle_LRR-III	1.32689	0.00642876	UR	-0.18052	1	const.		0.926866	0.182179	const.	-0.114677	1	const.		0.626932	0.18716	const.	-1.84794	5.076e-06	DR
Vu38228|c0_g1_i1	RLK-Pelle_LRR-Xb-1	0.629388	0.886776	const.	-0.179932	1	const.		0.582032	0.93757	const.	0.0780203	1	const.		-0.874078	0.526155	const.	2.08154	0.000805095	UR
Vu66088|c0_g2_i1	RLK-Pelle_LRR-XI-1	-0.574535	1	const.	-0.179386	1	const.		-0.390653	1	const.	0.302221	1	const.		-1.25777	0.179624	const.	-1.41571	0.0242315	DR
Vu104358|c1_g1_i2	RLK-Pelle_LRR-VII-2	3.17845	0.577314	const.	-0.176949	1	const.		5.5976	0.0270362	UR	NEC	NEC	const.		-1.70556	0.000149298	DR	-1.92344	9.95e-07	DR
Vu161233|c2_g1_i1	STE_STE11	2.56021	1	const.	-0.176573	1	const.		2.0052	0.413783	const.	-0.803359	1	const.		-4.67617	0.0184363	DR	1.53117	0.390776	const.
Vu129351|c1_g1_i13	TKL_CTR1-DRK-2	0.616238	1	const.	-0.174168	1	const.		1.2315	0.784569	const.	-0.240217	1	const.		-1.68487	0.0220425	DR	0.810089	0.563426	const.
Vu157786|c1_g4_i2	RLK-Pelle_CrRLK1L-1	0.465923	1	const.	-0.174004	1	const.		0.142572	1	const.	-1.59515	1	const.		3.44845	0.0010004	UR	-3.25123	0.0279221	DR
Vu162906|c4_g1_i4	CAMK_CAMKL-CHK1	1.13555	0.593586	const.	-0.169936	1	const.		3.02721	5.13103e-08	UR	-1.04293	1	const.		-1.26605	0.000845298	DR	3.32169	1.14005e-18	UR
Vu64442|c0_g1_i1	RLK-Pelle_LRK10L-2	-0.0177453	1	const.	-0.168012	1	const.		1.35499	0.725958	const.	-0.084954	1	const.		3.05146	0.008447	UR	2.11166	0.495659	const.
Vu131878|c0_g1_i1	RLK-Pelle_LRR-XI-1	0.522656	1	const.	-0.166952	1	const.		-0.379698	1	const.	-0.23627	1	const.		0.681673	0.324114	const.	-2.17478	0.000231301	DR
Vu61314|c0_g2_i1	RLK-Pelle_LRR-XII-1	-0.818059	1	const.	-0.16511	1	const.		0.425608	1	const.	2.03811	1	const.		1.41045	0.00878047	UR	-2.81167	0.0438667	DR
Vu48166|c4_g1_i1	TKL-Pl-4	-0.0344996	1	const.	-0.165083	1	const.		0.161714	1	const.	0.0258769	1	const.		-1.62499	0.00888606	DR	1.02092	0.0716836	const.
Vu153385|c1_g2_i10	CAMK_CAMKL-LKB	0.0119013	1	const.	-0.159367	1	const.		5.4394	0.0284798	UR	-1.89327	1	const.		0.268253	0.715538	const.	-1.02569	0.00699637	DR
Vu6321|c3_g2_i22	CK1_CK1-Pl	0.505425	1	const.	-0.158217	1	const.		-7.82601	0.00144349	DR	0.388214	1	const.		-0.967606	0.868085	const.	6.71307	0.00926197	UR
Vu98487|c0_g2_i1	RLK-Pelle_L-LEC	-1.7738	0.427656	const.	-0.154588	1	const.		-0.435155	1	const.	-0.990289	1	const.		0.771004	0.522853	const.	-2.49959	0.00704308	DR
Vu73863|c0_g2_i1	RLK-Pelle_LRR-Xb-2	1.88701	0.00867721	UR	-0.154139	1	const.		5.99843	6.90502e-09	UR	1.80648	1	const.		0.701983	0.0653799	const.	1.99706	9.89561e-12	UR
Vu115942|c0_g1_i13	CMGC_CDK-PITSLRE	0.917427	1	const.	-0.153661	1	const.		0.421896	1	const.	2.90359	0.888484	const.		-3.58548	0.0852622	const.	3.81393	0.0256015	UR
Vu28059|c0_g1_i1	RLK-Pelle_LRR-XI-1	2.35397	0.619516	const.	-0.153314	1	const.		5.12508	0.0327355	UR	2.66343	1	const.		0.460134	0.947334	const.	0.921844	0.90506	const.
Vu77513|c0_g1_i2	RLK-Pelle_L-LEC	1.50423	0.60009	const.	-0.149443	1	const.		2.48722	0.0442903	UR	0.706853	1	const.		-1.21486	0.0564106	const.	-0.742831	0.338201	const.
Vu2805|c5_g1_i1	CAMK_CAMKL-CHK1	0.32643	1	const.	-0.144086	1	const.		2.49482	0.279135	const.	-0.525058	1	const.		9.89771	2.99279e-06	UR	4.12749	0.0153041	UR
Vu137335|c3_g2_i8	RLK-Pelle_DLSV	-1.31972	0.00168634	DR	-0.143827	1	const.		-1.16726	0.166839	const.	-0.186435	1	const.		NEC	NEC	NEC	NEC	NEC	NEC
Vu158699|c0_g1_i1	CMGC_MAPK	0.348149	1	const.	-0.143665	1	const.		0.405879	0.883936	const.	0.0621343	1	const.		-1.1526	0.00320633	DR	1.19078	0.000541622	UR
Vu168171|c0_g1_i2	RLK-Pelle_L-LEC	1.73711	0.516722	const.	-0.141751	1	const.		2.5151	0.130959	const.	0.560621	1	const.		0.119037	0.965506	const.	-1.35932	0.00538264	DR
Vu109668|c0_g1_i1	STE_STE11	-0.501476	1	const.	-0.141642	1	const.		-0.16354	1	const.	-0.270973	1	const.		-0.0853404	1	const.	-3.6052	0.00839717	DR
Vu18098|c0_g1_i1	RLK-Pelle_LRR-XI-1	-0.00128743	1	const.	-0.141551	1	const.		0.490976	1	const.	0.0855486	1	const.		-0.504879	0.627203	const.	1.84805	0.0035776	UR
Vu5234|c6_g1_i2	RLK-Pelle_DLSV	0.951008	0.650469	const.	-0.141129	1	const.		3.60589	0.537293	const.	NEC	NEC	const.		-1.53946	0.619291	const.	2.87561	0.049644	UR
Vu13432|c2_g2_i1	RLK-Pelle_LRR-III	2.17897	0.835374	const.	-0.140759	1	const.		1.64567	0.567984	const.	-2.45452	1	const.		0.400128	0.633865	const.	-3.42033	3.68313e-08	DR
Vu144316|c4_g2_i2	CMGC_CDK-Pl	0.300854	1	const.	-0.136706	1	const.		0.326093	1	const.	0.620245	1	const.		0.753087	0.15561	const.	-1.00354	0.00660028	DR
Vu156467|c2_g2_i2	CMGC_DYRK-PRP4	0.406187	1	const.	-0.136487	1	const.		-0.331417	0.992959	const.	0.0556544	1	const.		-8.66047	8.2185e-16	DR	2.03449	0.0936627	const.
Vu141381|c0_g1_i1	RLK-Pelle_LRR-XI-2	-0.171244	1	const.	-0.134368	1	const.		-0.235395	1	const.	0.50384	1	const.		1.48119	3.11606e-07	UR	0.849854	0.0836955	const.
Vu116133|c4_g1_i8	RLK-Pelle_DLSV	0.658084	0.711513	const.	-0.132957	1	const.		1.54958	0.00119263	UR	-0.514936	1	const.		-1.51573	0.659439	const.	-0.728299	0.880004	const.
Vu79818|c0_g1_i1	RLK-Pelle_L-LEC	0.704454	0.620218	const.	-0.132457	1	const.		1.58277	0.0195776	UR	0.308115	1	const.		0.194643	0.885118	const.	-1.43327	0.0113656	DR
Vu136418|c1_g1_i25	STE_STE7	0.381124	1	const.	-0.132113	1	const.		1.69671	0.201637	const.	-0.215071	1	const.		-4.25397	8.30934e-09	DR	2.61777	7.48291e-10	UR
Vu67823|c2_g3_i1	RLK-Pelle_CrRLK1L-1	-0.0895704	1	const.	-0.131592	1	const.		0.738642	1	const.	0.0176114	1	const.		-0.139627	1	const.	2.79442	0.000266515	UR
Vu73841|c2_g1_i2	TTK	-0.111056	1	const.	-0.129073	1	const.		0.69839	0.93757	const.	-1.02648	1	const.		1.02294	0.0456145	UR	-0.77592	0.423433	const.
Vu46287|c1_g7_i2	RLK-Pelle_CrRLK1L-1	0.211183	1	const.	-0.127861	1	const.		-0.605073	0.548685	const.	0.00691508	1	const.		1.3847	0.0208425	UR	-1.26113	0.00141112	DR
Vu132486|c0_g1_i1	RLK-Pelle_Singleton	0.13299	1	const.	-0.126596	1	const.		-0.489448	0.768858	const.	0.0263669	1	const.		0.348807	0.635688	const.	-1.56141	0.000536731	DR
Vu68879|c0_g1_i1	CAMK_CDPK	0.25927	1	const.	-0.125019	1	const.		0.770096	0.334894	const.	0.263409	1	const.		-1.33817	0.00124069	DR	0.712598	0.101138	const.
Vu156552|c1_g1_i2	CMGC_CDK-CRK7-CDK9	0.164989	1	const.	-0.124554	1	const.		0.829223	1	const.	0.453624	1	const.		-5.91598	0.00889094	DR	3.21452	0.0246286	UR
Vu136171|c1_g1_i9	CAMK_AMPK	0.640968	0.668881	const.	-0.122802	1	const.		-0.755876	0.608441	const.	0.0722729	1	const.		-2.43141	0.106997	const.	1.93354	0.0120032	UR
Vu160302|c0_g1_i17	CMGC_GSK	0.352775	1	const.	-0.120549	1	const.		0.192145	1	const.	-0.0627643	1	const.		-1.71501	1.24969e-05	DR	1.64216	3.32409e-09	UR
Vu55127|c4_g3_i16	TKL_CTR1-DRK-1	2.13541	0.237804	const.	-0.118822	1	const.		0.902857	0.918441	const.	-0.173839	1	const.		-2.363	0.00318871	DR	0.959783	0.438973	const.
Vu134781|c1_g1_i4	RLK-Pelle_SD-2b	-0.186625	1	const.	-0.113836	1	const.		0.139458	1	const.	0.211148	1	const.		1.45789	4.96146e-06	UR	0.667832	0.189204	const.
Vu149320|c2_g1_i4	RLK-Pelle_LRR-XI-1	-2.22202	0.349203	const.	-0.111773	1	const.		3.54925	0.581847	const.	1.01817	1	const.		1.28036	0.000794683	UR	-0.244696	0.850064	const.
Vu63570|c0_g2_i3	RLK-Pelle_SD-2b	0.513784	1	const.	-0.10566	1	const.		0.591701	0.809638	const.	-0.333768	1	const.		-1.68197	0.00161627	DR	2.72513	2.96329e-12	UR
Vu56230|c0_g1_i1	RLK-Pelle_SD-2b	0.195682	1	const.	-0.103477	1	const.		0.316113	0.960925	const.	0.356041	1	const.		0.929584	0.0134871	const.	-1.11466	0.00507592	DR
Vu56905|c1_g2_i4	CAMK_CDPK	0.548517	0.473804	const.	-0.101409	1	const.		2.02035	0.000109553	UR	0.36763	1	const.		-0.14682	0.905516	const.	0.0917751	0.939431	const.
Vu48166|c4_g1_i2	TKL-Pl-4	0.055499	1	const.	-0.0990468	1	const.		-0.656397	0.68777	const.	-0.849661	1	const.		-1.17438	0.103253	const.	1.56015	0.0436969	UR
Vu59876|c2_g1_i2	RLK-Pelle_LRR-II	-0.918652	0.399883	const.	-0.096921	1	const.		-0.587485	0.755227	const.	-0.289046	1	const.		0.856878	0.0431903	const.	-2.36521	3.59133e-16	DR
Vu42900|c1_g2_i3	RLK-Pelle_DLSV	-0.0391425	1	const.	-0.093161	1	const.		-0.0333077	1	const.	0.330933	1	const.		1.12035	0.00214238	UR	-0.287448	0.733825	const.
Vu133602|c0_g1_i1	RLK-Pelle_L-LEC	-0.165346	1	const.	-0.0905063	1	const.		-0.177853	1	const.	0.382775	1	const.		1.9178	4.50197e-05	UR	-0.724173	0.581482	const.
Vu132726|c0_g1_i4	RLK-Pelle_LRR-Xa	0.379549	0.831666	const.	-0.0902355	1	const.		1.74539	0.00299386	UR	0.293253	1	const.		0.266584	0.648375	const.	1.24908	0.000159536	UR
Vu158972|c4_g1_i8	AGC_RSK-2	0.234111	1	const.	-0.0856133	1	const.		-0.222569	1	const.	0.242477	1	const.		-1.60856	0.0405731	DR	0.745111	0.444335	const.
Vu21372|c3_g4_i7	RLK-Pelle_LRR-III	2.97737	1	const.	-0.0834053	1	const.		3.84517	0.610784	const.	5.6275	0.182302	const.		1.52037	0.528399	const.	-6.27286	0.000488141	DR
Vu49391|c0_g1_i1	RLK-Pelle_DLSV	1.025	1	const.	-0.082545	1	const.		1.12941	0.340006	const.	0.391696	1	const.		1.16596	0.00173788	UR	0.788896	0.0833259	const.
Vu25515|c1_g2_i5	CAMK_CDPK	0.182475	1	const.	-0.0820236	1	const.		-0.431163	0.916447	const.	-0.407647	1	const.		-0.861392	0.0792219	const.	1.249	0.0133034	UR
Vu16927|c0_g3_i2	CMGC_SRPK	0.565334	1	const.	-0.0807433	1	const.		0.579521	1	const.	0.276432	1	const.		-2.79536	0.0355409	DR	0.857292	0.556047	const.
Vu5551|c1_g2_i2	RLK-Pelle_RLCK-VI	0.197414	1	const.	-0.0799897	1	const.		2.68064	0.00987208	UR	0.141447	1	const.		-0.408163	0.415788	const.	1.37014	1.50999e-05	UR
Vu99330|c1_g1_i20	TKL-Pl-4	-0.054753	1	const.	-0.0764809	1	const.		-0.33479	0.992959	const.	0.0477671	1	const.		-2.86636	8.70692e-13	DR	0.552064	0.239469	const.
Vu88201|c0_g2_i2	STE_STE7	0.101456	1	const.	-0.0741544	1	const.		0.110287	1	const.	-0.0410732	1	const.		-1.83753	0.0445992	DR	1.60764	0.00319489	UR
Vu116870|c0_g1_i1	AGC_RSK-2	0.913982	0.791194	const.	-0.0741074	1	const.		0.511661	1	const.	0.200844	1	const.		-2.64799	0.00762998	DR	-0.120478	1	const.
Vu134977|c1_g1_i1	CMGC_GSK	-0.632574	0.950151	const.	-0.073741	1	const.		0.0845314	1	const.	0.136436	1	const.		-1.06502	0.0890116	const.	1.76967	2.00283e-06	UR
Vu166568|c3_g1_i3	RLK-Pelle_LRK10L-2	0.534976	0.66685	const.	-0.0727562	1	const.		7.6608	0.0279921	UR	2.49392	1	const.		1.79756	0.0379193	UR	0.175958	0.968891	const.
Vu114761|c0_g2_i6	RLK-Pelle_RLCK-VIIa-1	-0.156815	1	const.	-0.0705872	1	const.		-1.65328	0.911113	const.	0.700576	1	const.		0.278564	1	const.	2.25905	0.0389337	UR
Vu130329|c0_g1_i1	RLK-Pelle_DLSV	0.789761	0.914454	const.	-0.0681774	1	const.		1.01948	0.879513	const.	-0.0292663	1	const.		-1.67204	0.000499358	DR	2.67722	1.45758e-17	UR
Vu83234|c0_g1_i2	RLK-Pelle_LRR-XI-1	1.03344	0.99613	const.	-0.0661752	1	const.		2.28446	0.0330483	UR	0.84187	1	const.		-0.860595	0.122289	const.	0.421913	0.590389	const.
Vu268|c0_g3_i3	RLK-Pelle_RLCK-VIII	0.432929	0.815168	const.	-0.0625389	1	const.		0.156998	1	const.	-0.165725	1	const.		-1.60714	9.76787e-06	DR	1.09521	0.00141602	UR
Vu114614|c3_g2_i11	CMGC_CLK	0.0492207	1	const.	-0.0624107	1	const.		0.388796	0.89025	const.	-0.140407	1	const.		-2.4368	5.79353e-09	DR	1.41622	0.000390771	UR
Vu71835|c1_g1_i1	RLK-Pelle_CR4L	0.714969	0.419958	const.	-0.0617804	1	const.		1.34284	0.0851836	const.	-0.108291	1	const.		0.0903056	0.97863	const.	-1.55729	2.09058e-06	DR
Vu79280|c6_g3_i1	RLK-Pelle_LRR-VIII-1	-4.57269	0.302563	const.	-0.0600928	1	const.		3.08622	0.836768	const.	-0.0640779	1	const.		-0.232991	0.853292	const.	-2.59466	6.94864e-05	DR
Vu47918|c5_g2_i4	RLK-Pelle_Extensin	-0.561266	1	const.	-0.0592718	1	const.		-0.396879	0.988963	const.	-0.243005	1	const.		0.486847	0.536836	const.	-1.00949	0.00606797	DR
Vu136418|c1_g1_i1	STE_STE7	0.222998	1	const.	-0.0579537	1	const.		1.77912	0.0109858	UR	0.0254417	1	const.		-1.70516	0.0695957	const.	0.81415	0.0578147	const.
Vu73027|c0_g1_i1	AGC_RSK-2	0.525556	0.988613	const.	-0.0575851	1	const.		1.63085	0.163784	const.	-0.494617	1	const.		2.19104	2.20182e-15	UR	2.64615	6.90942e-15	UR
Vu104766|c3_g4_i1	TKL_CTR1-DRK-2	0.264248	1	const.	-0.0550362	1	const.		0.245073	1	const.	0.187718	1	const.		0.198436	0.839114	const.	-1.71166	3.15481e-06	DR
Vu44053|c1_g1_i2	TKL-Pl-4	-0.484472	1	const.	-0.0538951	1	const.		0.02259	1	const.	0.267401	1	const.		-0.26075	0.839114	const.	2.12503	0.0032027	UR
Vu106242|c0_g2_i6	CMGC_MAPK	0.330431	1	const.	-0.0533268	1	const.		-0.961952	0.893662	const.	0.767751	1	const.		-1.70843	0.00905941	DR	1.16621	0.0344665	UR
Vu85176|c0_g1_i2	WNK_NRBP	0.931653	1	const.	-0.0518743	1	const.		-2.27882	0.018207	DR	0.409327	1	const.		0.0775469	1	const.	1.55676	0.62664	const.
Vu103827|c0_g3_i1	RLK-Pelle_CrRLK1L-1	1.76185	1	const.	-0.0474237	1	const.		-1.26732	0.95375	const.	-1.1826	1	const.		-1.34539	0.0102802	DR	2.06921	1.48637e-07	UR
Vu6321|c1_g1_i3	CK1_CK1-Pl	1.77805	1	const.	-0.0446769	1	const.		1.30457	0.835123	const.	-0.127471	1	const.		-5.6853	0.00451144	DR	0.803807	0.84291	const.
Vu55127|c4_g3_i11	TKL_CTR1-DRK-1	0.761337	0.237311	const.	-0.0411639	1	const.		1.22183	0.0096475	UR	-0.0774044	1	const.		0.135318	0.877873	const.	-0.800888	0.0148785	const.
Vu75900|c0_g1_i9	IRE1	-0.203063	1	const.	-0.0404126	1	const.		0.243935	1	const.	-0.180143	1	const.		-1.01845	0.0230221	DR	0.480689	0.442902	const.
Vu144809|c1_g2_i1	CMGC_MAPK	-0.0259702	1	const.	-0.0379262	1	const.		-1.54439	0.600264	const.	-0.756025	1	const.		-1.1336	0.637754	const.	1.72618	1.61439e-09	UR
Vu159022|c1_g1_i2	RLK-Pelle_LRK10L-2	0.669544	0.691382	const.	-0.0345832	1	const.		6.25853	0.122796	const.	NEC	NEC	const.		0.0239037	1	const.	2.8733	0.0147434	UR
Vu20752|c0_g4_i1	RLK-Pelle_RLCK-VIIa-2	0.716867	1	const.	-0.0314925	1	const.		2.96991	0.0586235	const.	-0.703681	1	const.		0.102016	0.977981	const.	1.49395	0.00263206	UR
Vu40043|c0_g1_i1	STE_STE11	-0.120795	1	const.	-0.0292477	1	const.		0.26232	0.992959	const.	0.185971	1	const.		-0.73411	0.0913974	const.	1.102	0.00044518	UR
Vu58812|c0_g1_i3	RLK-Pelle_LRR-Xb-1	0.161853	1	const.	-0.0291317	1	const.		0.449924	1	const.	3.88171	1	const.		-0.210929	0.84011	const.	1.26939	0.00935186	UR
Vu27841|c1_g1_i2	RLK-Pelle_RLCK-VIIa-2	0.133332	1	const.	-0.0280651	1	const.		0.0173511	1	const.	0.147339	1	const.		1.39225	0.0111162	UR	-1.65692	0.0587774	const.
Vu161104|c1_g1_i4	RLK-Pelle_RLCK-VIIa-2	1.24881	1	const.	-0.0272201	1	const.		-1.02821	0.918441	const.	-0.372602	1	const.		1.33688	0.000361255	UR	-0.47962	0.352284	const.
Vu133660|c4_g1_i16	TKL_CTR1-DRK-2	0.607319	1	const.	-0.0260677	1	const.		-4.00668	0.696924	const.	-4.13416	1	const.		-3.28289	8.78582e-05	DR	1.38339	0.0230908	UR
Vu76304|c0_g2_i2	CMGC_MAPK	0.102944	1	const.	-0.0254625	1	const.		0.721367	0.629398	const.	0.0734983	1	const.		-1.64038	0.00335307	DR	1.68881	6.57344e-07	UR
Vu53301|c0_g1_i2	RLK-Pelle_L-LEC	0.572944	1	const.	-0.0244945	1	const.		2.39151	0.452295	const.	-0.205897	1	const.		1.9093	3.48497e-08	UR	-0.866565	0.0309874	const.
Vu132726|c0_g1_i3	RLK-Pelle_LRR-Xa	-0.18222	1	const.	-0.0239947	1	const.		-0.0477587	1	const.	0.0786044	1	const.		-0.332458	0.66089	const.	1.23132	0.000138289	UR
Vu66544|c2_g3_i6	RLK-Pelle_CrRLK1L-1	0.127176	1	const.	-0.0238523	1	const.		NEC	NEC	const.	-1.81879	1	const.		6.81051	0.000424398	UR	5.45397	0.00462397	UR
Vu53448|c6_g1_i4	RLK-Pelle_CrRLK1L-1	0.0917413	1	const.	-0.0193682	1	const.		NEC	NEC	const.	NEC	NEC	const.		2.04618	0.0259265	UR	-0.697342	0.847715	const.
Vu97953|c0_g1_i10	TKL-Pl-5	0.297869	1	const.	-0.0191872	1	const.		2.00027	0.767044	const.	2.01751	1	const.		1.41912	0.000328593	UR	-1.91621	0.000155947	DR
Vu114614|c3_g2_i7	CMGC_CLK	-0.0968386	1	const.	-0.0169821	1	const.		-0.181654	1	const.	-0.151833	1	const.		-2.68315	0.0133156	DR	1.54719	0.00198097	UR
Vu162906|c4_g1_i11	CAMK_CAMKL-CHK1	0.124004	1	const.	-0.016833	1	const.		-2.11619	0.232737	const.	-0.132634	1	const.		-3.15136	0.00855388	DR	1.37276	0.401279	const.
Vu114726|c0_g1_i2	CAMK_CDPK	0.349127	1	const.	-0.0148972	1	const.		0.35255	0.949774	const.	-0.076326	1	const.		-0.693172	0.103001	const.	1.45135	3.13827e-05	UR
Vu111527|c3_g3_i1	CAMK_CAMKL-CHK1	-0.487019	0.898271	const.	-0.0145862	1	const.		-0.885741	0.412053	const.	-0.198957	1	const.		-1.77467	1.19898e-09	DR	1.64869	7.12341e-06	UR
Vu157608|c3_g4_i8	TKL_CTR1-DRK-2	0.66716	0.622481	const.	-0.0132469	1	const.		0.339084	0.983255	const.	-0.220015	1	const.		-1.08363	0.0277336	DR	-0.257835	0.84291	const.
Vu71335|c0_g1_i2	RLK-Pelle_RLCK-VIII	0.0822186	1	const.	-0.0116249	1	const.		-0.101269	1	const.	-0.17552	1	const.		-0.31643	0.733407	const.	1.1531	0.00189712	UR
Vu52365|c2_g1_i1	CMGC_SRPK	0.386086	1	const.	-0.0094046	1	const.		0.325766	1	const.	-0.158334	1	const.		-2.10366	0.0131796	DR	0.734887	0.449084	const.
Vu72898|c0_g3_i1	RLK-Pelle_CR4L	0.809642	0.90471	const.	-0.00761892	1	const.		0.497539	0.992959	const.	0.822722	1	const.		1.89738	8.77132e-10	UR	-1.36857	0.00174008	DR
Vu133660|c4_g3_i2	TKL_CTR1-DRK-2	0.119284	1	const.	-0.00590732	1	const.		-0.361464	0.954793	const.	-0.397001	1	const.		0.206641	0.905516	const.	-1.03625	0.0373589	DR
Vu111269|c0_g1_i2	RLK-Pelle_RLCK-VIIa-2	0.502341	0.804768	const.	-0.00561701	1	const.		0.138786	1	const.	0.142192	1	const.		0.519277	0.21237	const.	1.05981	0.0103043	UR
Vu127516|c0_g1_i1	RLK-Pelle_DLSV	-0.0859698	1	const.	-0.00299371	1	const.		1.05184	0.391658	const.	0.411935	1	const.		0.701547	0.141282	const.	1.22218	0.00912303	UR
Vu82156|c0_g1_i2	RLK-Pelle_RLCK-VIIa-2	0.428827	1	const.	-0.00145133	1	const.		-1.37919	0.992959	const.	-0.262779	1	const.		-2.33542	0.00238662	DR	2.01188	3.24201e-08	UR
Vu148367|c3_g1_i10	TKL-Pl-4	0.308941	1	const.	0.00143958	1	const.		-1.41568	0.807885	const.	-0.410461	1	const.		6.0907	0.0210795	UR	-0.0769602	1	const.
Vu116133|c3_g1_i4	RLK-Pelle_DLSV	-1.96941	1	const.	0.00160472	1	const.		6.15817	0.00531062	UR	4.7545	1	const.		-0.616722	0.917604	const.	2.2173	0.398694	const.
Vu46202|c0_g2_i2	WNK_NRBP	0.300811	1	const.	0.00194431	1	const.		0.199366	1	const.	-0.237364	1	const.		-1.42431	0.0376057	DR	-0.290801	0.901464	const.
Vu5260|c1_g1_i2	CAMK_CDPK	-0.264684	1	const.	0.00339412	1	const.		0.399764	0.884876	const.	0.147223	1	const.		-1.6165	0.000903531	DR	0.622819	0.204488	const.
Vu164066|c4_g2_i1	RLK-Pelle_DLSV	1.27252	0.529486	const.	0.00402706	1	const.		3.1616	8.46948e-05	UR	-0.456452	1	const.		0.969412	0.00830895	const.	0.843707	0.0292334	const.
Vu4040|c1_g3_i1	RLK-Pelle_DLSV	4.85288	0.394445	const.	0.00497077	1	const.		7.80767	0.000703617	UR	-1.67507	1	const.		-3.64565	0.540484	const.	2.59834	0.456208	const.
Vu87066|c0_g1_i2	RLK-Pelle_RLCK-XVI	-0.545543	0.881811	const.	0.00591441	1	const.		-1.08145	0.284075	const.	0.0804077	1	const.		-6.40077	0.000256141	DR	2.04552	0.0725621	const.
Vu15635|c0_g1_i1	RLK-Pelle_RLCK-XI	0.217507	1	const.	0.00624978	1	const.		0.564627	0.788569	const.	0.289972	1	const.		0.871037	0.125073	const.	-1.43043	0.00661482	DR
Vu70453|c0_g1_i2	TKL-Pl-4	0.715015	1	const.	0.00630756	1	const.		-0.511032	1	const.	-0.0154899	1	const.		-6.35367	0.0196462	DR	1.9131	0.614927	const.
Vu85176|c0_g1_i3	WNK_NRBP	4.23439	0.876718	const.	0.00721383	1	const.		0.960037	1	const.	NEC	NEC	const.		0.866091	0.934102	const.	4.53529	0.0177653	UR
Vu147838|c0_g1_i1	RLK-Pelle_LRR-I-2	-0.503907	0.930497	const.	0.00872943	1	const.		0.0621167	1	const.	-0.343983	1	const.		-1.83043	0.0135089	DR	0.57826	0.641521	const.
Vu96686|c2_g6_i13	RLK-Pelle_LRR-II	0.605012	1	const.	0.011023	1	const.		-1.40513	0.807241	const.	0.330416	1	const.		2.24895	0.0148587	UR	-3.48045	0.0587765	const.
Vu55226|c1_g1_i2	AGC_RSK-2	0.324283	1	const.	0.0112919	1	const.		0.539122	0.79855	const.	-0.0981756	1	const.		-1.39658	0.0328529	DR	1.0489	0.015017	UR
Vu81317|c0_g1_i3	AGC_NDR	0.272343	1	const.	0.0124059	1	const.		0.0998406	1	const.	0.152947	1	const.		-1.30458	0.00261735	DR	0.823046	0.155409	const.
Vu20752|c0_g3_i3	RLK-Pelle_RLCK-VIIa-2	-0.284881	1	const.	0.014426	1	const.		-0.0017734	1	const.	0.0358434	1	const.		1.01051	0.00041645	UR	0.594918	0.0993763	const.
Vu45340|c0_g1_i1	RLK-Pelle_RLCK-VI	0.0578476	1	const.	0.0169788	1	const.		-0.527013	0.942282	const.	-0.218961	1	const.		-1.16446	0.0786069	const.	1.25885	0.00434397	UR
Vu34587|c0_g1_i5	IRE1	0.542192	0.91158	const.	0.0207902	1	const.		0.696006	0.621955	const.	0.103307	1	const.		-2.27538	5.71264e-06	DR	2.02914	0.000236712	UR
Vu40217|c3_g1_i4	CAMK_OST1L	0.901269	0.472589	const.	0.0236609	1	const.		2.17621	0.00700984	UR	0.167656	1	const.		-2.00041	1.8891e-06	DR	0.80217	0.101568	const.
Vu154842|c0_g1_i2	RLK-Pelle_RLCK-VIIa-2	0.0488171	1	const.	0.0254082	1	const.		6.60198	0.000264943	UR	2.14976	1	const.		0.490709	0.905516	const.	2.1776	0.535875	const.
Vu148051|c2_g1_i1	RLK-Pelle_LRR-Xa	-2.05273	0.0907818	const.	0.0261527	1	const.		-3.30493	0.00469742	DR	-0.0324292	1	const.		NEC	NEC	NEC	NEC	NEC	NEC
Vu119259|c2_g3_i2	RLK-Pelle_CrRLK1L-1	-0.327083	1	const.	0.0273925	1	const.		0.494572	0.861623	const.	-0.177029	1	const.		-0.368336	0.605267	const.	-1.04643	0.0200547	DR
Vu99330|c1_g1_i6	TKL-Pl-4	-0.660202	0.3767	const.	0.0304252	1	const.		-1.01095	0.0374148	DR	0.346886	1	const.		-1.64548	3.08541e-08	DR	0.0231713	1	const.
Vu108140|c0_g1_i7	CMGC_CDKL-Cr	0.612614	1	const.	0.0318298	1	const.		-0.291037	1	const.	0.879373	1	const.		-3.065	0.00752649	DR	1.52658	0.310232	const.
Vu97503|c3_g2_i1	WNK_NRBP	-2.26276	0.438023	const.	0.03637	1	const.		-1.48455	0.612849	const.	0.0839562	1	const.		NEC	NEC	NEC	7.45864	0.000200182	UR
Vu86661|c0_g3_i4	RLK-Pelle_DLSV	1.06627	1	const.	0.0382492	1	const.		-1.25708	1	const.	3.71144	1	const.		2.39468	0.0327047	UR	-3.08304	0.212211	const.
Vu2499|c2_g1_i1	RLK-Pelle_LRR-XI-1	1.28842	0.543863	const.	0.0392593	1	const.		0.145069	1	const.	-0.330721	1	const.		-0.269237	0.839114	const.	-1.53377	0.0254668	DR
Vu71262|c4_g2_i1	CAMK_OST1L	-0.252495	1	const.	0.0396757	1	const.		0.472717	0.93757	const.	-0.130096	1	const.		0.117822	0.957921	const.	-1.12474	0.0278145	DR
Vu108903|c4_g4_i13	TKL_CTR1-DRK-2	0.270651	1	const.	0.0431787	1	const.		1.03134	0.283531	const.	0.0868771	1	const.		-9.1096	8.08392e-09	DR	4.74555	0.0113875	UR
Vu83482|c0_g1_i1	TKL_CTR1-DRK-1	0.963504	0.50123	const.	0.0444871	1	const.		0.494796	0.839678	const.	0.15476	1	const.		0.418047	0.512813	const.	-1.54899	8.03607e-05	DR
Vu97953|c0_g1_i7	TKL-Pl-5	0.0686079	1	const.	0.0493965	1	const.		0.414364	0.866234	const.	-0.122003	1	const.		-0.947317	0.0221345	const.	1.02928	0.00744047	UR
Vu134583|c0_g2_i1	RLK-Pelle_LRR-XI-1	1.76908	1	const.	0.0525766	1	const.		-0.225072	1	const.	-0.603612	1	const.		-1.36777	0.0615399	const.	-2.7125	0.000136273	DR
Vu161104|c1_g1_i7	RLK-Pelle_RLCK-VIIa-2	0.293996	1	const.	0.0551355	1	const.		1.46167	0.0253854	UR	0.129496	1	const.		0.387119	0.534884	const.	-0.312785	0.639074	const.
Vu44028|c1_g2_i6	CK1_CK1	-0.225878	1	const.	0.0558914	1	const.		-0.310263	0.918441	const.	0.129531	1	const.		-1.06588	0.00606997	DR	1.65685	9e-09	UR
Vu111914|c1_g2_i6	RLK-Pelle_PERK-1	-0.373623	0.973211	const.	0.0603766	1	const.		0.336724	0.905928	const.	0.299713	1	const.		1.17137	5.31504e-05	UR	-1.11068	0.000917445	DR
Vu84538|c0_g1_i1	NEK	0.283055	1	const.	0.0619036	1	const.		-0.0530543	1	const.	0.45494	1	const.		-1.68676	0.00130683	DR	-0.348269	0.921042	const.
Vu81533|c1_g1_i6	CAMK_CDPK	0.0346257	1	const.	0.0634666	1	const.		-0.117985	1	const.	-0.408788	1	const.		-0.5992	0.53028	const.	4.13259	2.7719e-10	UR
Vu140683|c0_g2_i5	CAMK_CAMKL-CHK1	1.12787	0.671805	const.	0.064849	1	const.		1.82715	0.244639	const.	-0.8817	1	const.		-1.37774	0.00122077	DR	2.79537	9.74456e-13	UR
Vu164872|c2_g1_i2	RLK-Pelle_LRR-III	1.81799	0.147653	const.	0.0661117	1	const.		1.289	0.622321	const.	0.0426898	1	const.		1.13878	0.00682032	UR	-1.59888	0.000348809	DR
Vu88746|c3_g1_i8	CK1_CK1	0.282068	1	const.	0.0679718	1	const.		0.224481	1	const.	-0.0765193	1	const.		-1.41445	0.000452645	DR	1.02832	0.00654769	UR
Vu74278|c0_g1_i18	NAK	0.581285	0.794892	const.	0.0749355	1	const.		1.25573	0.155975	const.	0.179463	1	const.		-3.24263	0.000546779	DR	3.45484	9.67088e-06	UR
Vu34744|c0_g3_i1	RLK-Pelle_LRR-XII-1	0.14294	1	const.	0.0765875	1	const.		0.638758	0.835625	const.	-0.293943	1	const.		3.42845	9.38256e-07	UR	-1.15663	0.368601	const.
Vu141063|c0_g1_i1	RLK-Pelle_WAK_LRK10L-1	NEC	NEC	NEC	0.0776122	1	const.		2.11116	1	const.	NEC	NEC	const.		2.82046	3.12911e-20	UR	1.08439	0.0128687	UR
Vu161607|c5_g4_i1	RLK-Pelle_WAK_LRK10L-1	0.481209	0.697176	const.	0.0832432	1	const.		1.77467	0.00152859	UR	0.148377	1	const.		0.760682	0.0280932	const.	-0.0973617	0.930675	const.
Vu160886|c3_g2_i2	CMGC_GSK	0.00547001	1	const.	0.0834747	1	const.		0.0829972	1	const.	0.127789	1	const.		-0.636159	0.207289	const.	1.19307	6.26059e-05	UR
Vu47265|c0_g2_i2	CAMK_CDPK	0.477525	1	const.	0.0854812	1	const.		2.86348	0.046644	UR	NEC	NEC	const.		-0.816164	0.426466	const.	-0.229295	0.908544	const.
Vu124282|c3_g3_i1	CAMK_CDPK	0.139325	1	const.	0.087617	1	const.		-0.158764	1	const.	-0.49088	1	const.		-0.666568	0.422627	const.	1.47587	0.012519	UR
Vu120448|c0_g1_i1	RLK-Pelle_LRR-IX	1.79148	0.102514	const.	0.0879623	1	const.		2.47973	0.0140711	UR	-0.0730098	1	const.		0.166363	0.951625	const.	-0.698998	0.648865	const.
Vu22517|c0_g3_i3	AGC_NDR	-0.581174	1	const.	0.0915127	1	const.		-0.737598	1	const.	-0.425189	1	const.		-2.08738	0.0483825	DR	0.00470752	1	const.
Vu12755|c1_g1_i1	CAMK_CAMKL-CHK1	0.194251	1	const.	0.0923885	1	const.		0.374121	0.965935	const.	-0.0111603	1	const.		-2.308	0.00172201	DR	1.82938	4.44013e-05	UR
Vu136418|c1_g1_i23	STE_STE7	-1.56629	0.887701	const.	0.0991603	1	const.		2.10148	0.669392	const.	-0.578226	1	const.		-9.20591	1.07739e-09	DR	10.2202	1.88188e-11	UR
Vu38550|c0_g2_i6	CAMK_CAMKL-CHK1	-0.0783051	1	const.	0.100484	1	const.		0.678998	0.410191	const.	-0.104738	1	const.		-1.09084	0.00841714	DR	0.809165	0.0493183	UR
Vu108426|c0_g1_i3	RLK-Pelle_DLSV	0.435705	1	const.	0.101436	1	const.		0.66821	0.992959	const.	-0.595206	1	const.		-5.15385	1.68685e-06	DR	2.99157	0.00151571	UR
Vu10463|c1_g2_i1	RLK-Pelle_LRK10L-2	0.582568	0.667661	const.	0.105498	1	const.		2.05135	0.00407415	UR	0.606768	1	const.		-1.7628	0.02206	DR	1.36815	0.00382556	UR
Vu160886|c3_g2_i7	CMGC_GSK	0.993309	1	const.	0.106791	1	const.		1.88594	0.513651	const.	NEC	NEC	const.		1.91279	0.116292	const.	-2.96527	1.41946e-05	DR
Vu34941|c2_g3_i2	CMGC_CDK-CRK7-CDK9	1.10942	0.207781	const.	0.10757	1	const.		3.16755	3.31926e-05	UR	-0.459213	1	const.		-0.719911	0.274014	const.	-0.653197	0.212708	const.
Vu162199|c2_g1_i1	RLK-Pelle_RLCK-XI	0.0172921	1	const.	0.108489	1	const.		-0.399549	0.937654	const.	-0.115982	1	const.		-1.07724	0.0647141	const.	1.01797	0.0217399	UR
Vu133042|c1_g3_i2	RLK-Pelle_LRR-XII-1	-0.889131	1	const.	0.108552	1	const.		2.50006	0.918441	const.	0.249533	1	const.		-2.07858	0.107076	const.	-4.09712	2.27537e-05	DR
Vu51185|c0_g1_i1	RLK-Pelle_RLCK-IXb	0.419018	0.895642	const.	0.110811	1	const.		0.362795	1	const.	0.377746	1	const.		-2.03693	0.0314937	DR	2.23004	1e-08	UR
Vu78580|c2_g2_i1	CMGC_SRPK	0.50713	0.92425	const.	0.111387	1	const.		1.18598	0.372513	const.	-0.0972044	1	const.		-0.744734	0.125726	const.	1.02557	0.00909489	UR
Vu119412|c1_g1_i14	CMGC_CDK-CRK7-CDK9	0.41338	1	const.	0.117861	1	const.		2.26816	0.00927505	UR	-0.221102	1	const.		0.721287	0.108968	const.	0.776533	0.0812484	const.
Vu85703|c4_g5_i6	RLK-Pelle_LRR-I-2	-0.0259848	1	const.	0.119677	1	const.		1.02354	0.464559	const.	-0.228122	1	const.		-0.673941	0.367932	const.	1.39023	0.000394342	UR
Vu66088|c0_g1_i1	RLK-Pelle_LRR-XI-1	-0.393662	0.937968	const.	0.120758	1	const.		-0.150564	1	const.	0.120303	1	const.		0.152754	0.905516	const.	-1.46221	0.000266034	DR
Vu111527|c3_g2_i1	CAMK_CAMKL-CHK1	-0.151402	1	const.	0.122046	1	const.		-0.161613	1	const.	-0.0825157	1	const.		-0.0454631	1	const.	-1.39434	0.00049932	DR
Vu133020|c0_g4_i30	CMGC_CDK-CDK8	0.0565175	1	const.	0.123107	1	const.		-0.0650614	1	const.	0.0776161	1	const.		-1.08668	0.0189333	DR	0.910199	0.0821469	const.
Vu57068|c1_g2_i7	AGC-Pl	-0.0719818	1	const.	0.124199	1	const.		0.656643	1	const.	1.66759	1	const.		1.80123	0.000193655	UR	-1.50175	0.461065	const.
Vu34215|c2_g1_i4	RLK-Pelle_LRK10L-2	-0.552025	1	const.	0.128578	1	const.		0.148821	1	const.	NEC	NEC	const.		-0.574978	0.872905	const.	1.3888	0.0403922	UR
Vu148367|c4_g2_i8	CK1_CK1	0.489403	0.827425	const.	0.1313	1	const.		-0.0144659	1	const.	-0.0201789	1	const.		-1.5183	5.88764e-05	DR	0.852342	0.0345351	const.
Vu145956|c3_g1_i4	RLK-Pelle_RKF3	0.25545	1	const.	0.131453	1	const.		3.01869	0.676026	const.	1.73679	1	const.		7.99479	0.00722152	UR	-6.31894	0.0172273	DR
Vu47234|c0_g2_i1	TKL-Pl-2	0.115442	1	const.	0.134338	1	const.		0.058851	1	const.	-0.0700906	1	const.		-0.644065	0.102558	const.	1.12465	6.42766e-05	UR
Vu71262|c5_g2_i12	CAMK_OST1L	-0.0335511	1	const.	0.134543	1	const.		1.19958	0.0486339	UR	0.442041	1	const.		0.242191	0.728285	const.	0.798584	0.0199382	const.
Vu59329|c2_g4_i1	TKL-Pl-6	0.307287	1	const.	0.136284	1	const.		2.11891	0.0548153	const.	0.102317	1	const.		-1.15125	0.0267173	DR	-0.345328	0.733825	const.
Vu76314|c0_g1_i1	CAMK_CAMKL-CHK1	-1.06301	0.00859219	DR	0.141929	1	const.		-1.08348	0.133196	const.	-0.636124	1	const.		-2.37934	1.36816e-09	DR	-0.582759	0.218097	const.
Vu157608|c3_g4_i1	TKL_CTR1-DRK-2	0.275216	1	const.	0.144039	1	const.		0.106336	1	const.	-0.196546	1	const.		-1.40112	0.00503009	DR	-0.250364	0.853603	const.
Vu104285|c0_g1_i2	RLK-Pelle_DLSV	-0.0153618	1	const.	0.147207	1	const.		NEC	NEC	const.	NEC	NEC	const.		0.830992	0.922943	const.	7.90601	0.0014538	UR
Vu88746|c3_g2_i11	CK1_CK1	0.283731	1	const.	0.154147	1	const.		-0.0258966	1	const.	-0.174064	1	const.		-1.76306	4.09441e-07	DR	1.68565	8.70559e-09	UR
Vu165144|c0_g1_i6	WNK_NRBP	-0.0513356	1	const.	0.154406	1	const.		1.0081	0.21595	const.	0.162185	1	const.		0.490135	0.368171	const.	0.995916	0.00652184	UR
Vu134284|c0_g1_i1	RLK-Pelle_LRR-II	0.41844	1	const.	0.156135	1	const.		0.828247	0.515614	const.	0.0874814	1	const.		-0.736085	0.202745	const.	1.42927	0.000230848	UR
Vu144928|c0_g1_i1	RLK-Pelle_LRR-VII-1	2.22274	0.000804131	UR	0.156426	1	const.		0.809282	0.733603	const.	-0.562177	1	const.		0.59305	0.333383	const.	-2.44964	3.55436e-09	DR
Vu93874|c5_g1_i4	WNK_NRBP	0.747515	0.226771	const.	0.159149	1	const.		0.444973	0.866576	const.	0.31185	1	const.		-2.01555	4.2639e-06	DR	0.872734	0.0511147	const.
Vu84347|c0_g1_i1	RLK-Pelle_RLCK-VIIa-2	-0.0509437	1	const.	0.160684	1	const.		-0.312392	0.992959	const.	-0.32183	1	const.		7.04213	0.0097655	UR	4.81963	0.0955349	const.
Vu103420|c1_g1_i2	RLK-Pelle_PERK-1	0.901979	0.183738	const.	0.161221	1	const.		1.21296	0.0570093	const.	-0.25801	1	const.		0.804139	0.0704012	const.	-1.67836	1.06688e-06	DR
Vu6321|c1_g1_i2	CK1_CK1-Pl	0.192931	1	const.	0.161879	1	const.		-0.354262	0.905928	const.	-0.168036	1	const.		-1.77344	1.12215e-07	DR	1.29544	0.000291257	UR
Vu168272|c2_g1_i3	CMGC_GSK	0.0734151	1	const.	0.165152	1	const.		-0.1484	1	const.	0.00788414	1	const.		-1.00359	0.11029	const.	1.29668	0.00490332	UR
Vu81862|c5_g1_i1	RLK-Pelle_CR4L	-0.812241	0.558702	const.	0.169524	1	const.		-2.42088	0.00874775	DR	-0.252665	1	const.		0.151248	1	const.	-1.88579	0.52794	const.
Vu83694|c0_g3_i3	CAMK_CAMKL-CHK1	0.143595	1	const.	0.173203	1	const.		-0.242424	1	const.	-0.256942	1	const.		-2.12844	6.59132e-09	DR	0.971981	0.0448335	const.
Vu161233|c2_g1_i2	STE_STE11	0.092202	1	const.	0.175508	1	const.		1.05329	0.239553	const.	-0.311294	1	const.		-1.93521	1.94707e-05	DR	1.8127	3.37892e-07	UR
Vu148367|c4_g2_i2	CK1_CK1	0.227161	1	const.	0.176365	1	const.		0.054638	1	const.	-0.35325	1	const.		-1.2368	0.0183251	DR	0.745445	0.145272	const.
Vu158441|c2_g2_i1	RLK-Pelle_WAK	1.02063	1	const.	0.176537	1	const.		2.19892	0.800455	const.	1.33205	1	const.		-0.295113	0.978668	const.	2.39349	0.0357418	UR
Vu104285|c0_g1_i18	RLK-Pelle_DLSV	-0.266194	1	const.	0.186559	1	const.		3.82483	0.627076	const.	NEC	NEC	const.		-4.44681	0.414716	const.	7.89448	2.28089e-07	UR
Vu5407|c0_g1_i3	CAMK_CDPK	-0.397518	0.865239	const.	0.188464	1	const.		0.177868	1	const.	-0.609627	1	const.		-1.04073	0.00195646	DR	0.466108	0.425012	const.
Vu70616|c0_g1_i4	CK1_CK1-Pl	0.320194	0.924009	const.	0.189405	1	const.		-0.256406	0.992959	const.	-0.384409	1	const.		-1.40127	3.318e-05	DR	1.16347	0.000453539	UR
Vu69382|c0_g1_i1	RLK-Pelle_DLSV	-0.539349	0.80268	const.	0.191258	1	const.		-0.504465	0.836809	const.	0.00441933	1	const.		0.972607	0.0278644	const.	-1.15555	0.006137	DR
Vu114614|c3_g2_i10	CMGC_CLK	-0.122835	1	const.	0.191374	1	const.		0.442826	0.783732	const.	-0.0541619	1	const.		-1.5441	0.0372741	DR	0.492546	0.608739	const.
Vu148271|c0_g1_i1	RLK-Pelle_LRR-Xb-1	0.0508407	1	const.	0.195708	1	const.		-0.376234	1	const.	-0.217364	1	const.		-1.03203	0.293222	const.	1.87416	3.3546e-05	UR
Vu12258|c0_g1_i1	RLK-Pelle_LRR-XI-1	0.276886	1	const.	0.19611	1	const.		3.17649	0.000319864	UR	-0.0453406	1	const.		0.415676	0.750576	const.	-0.561029	0.602749	const.
Vu141868|c1_g1_i2	RLK-Pelle_RLCK-II	0.399868	0.981954	const.	0.198547	1	const.		1.06662	0.223173	const.	-0.356627	1	const.		1.13767	0.000117551	UR	1.31094	8.1363e-05	UR
Vu134781|c1_g1_i2	RLK-Pelle_SD-2b	0.0641755	1	const.	0.199407	1	const.		0.0013827	1	const.	0.199086	1	const.		0.942901	0.0191646	const.	1.28616	0.00220256	UR
Vu93109|c4_g3_i8	RLK-Pelle_DLSV	-0.371872	1	const.	0.203526	1	const.		5.29656	1.29037e-05	UR	1.24626	1	const.		-0.587933	0.798359	const.	0.590145	0.701293	const.
Vu75401|c0_g1_i6	CMGC_CDK-CDK7	0.0490269	1	const.	0.205084	1	const.		1.77532	0.831014	const.	NEC	NEC	const.		8.09377	0.00823085	UR	-0.774474	0.966036	const.
Vu82823|c0_g2_i2	RLK-Pelle_RLCK-VIIa-2	0.109965	1	const.	0.207829	1	const.		-0.0152565	1	const.	-0.000289137	1	const.		-1.75634	0.000208301	DR	1.60459	0.000106352	UR
Vu55871|c0_g1_i2	RLK-Pelle_CR4L	1.13154	0.275979	const.	0.208489	1	const.		1.57833	0.625684	const.	0.973881	1	const.		0.540138	0.299801	const.	1.86654	1.01e-07	UR
Vu40070|c1_g1_i2	RLK-Pelle_LRR-XI-1	0.872188	0.0786172	const.	0.208641	1	const.		0.903711	0.20358	const.	0.151551	1	const.		-1.48427	0.000750388	DR	0.756039	0.100793	const.
Vu119412|c1_g1_i5	CMGC_CDK-CRK7-CDK9	0.386319	1	const.	0.211491	1	const.		0.632116	1	const.	0.828486	1	const.		-4.01883	0.000522764	DR	1.77176	0.000133838	UR
Vu114761|c0_g2_i1	RLK-Pelle_RLCK-VIIa-1	-0.669764	0.881667	const.	0.211933	1	const.		-0.923036	0.563765	const.	-0.395653	1	const.		-0.44388	0.492748	const.	1.97012	2.95075e-10	UR
Vu158972|c4_g1_i3	AGC_RSK-2	0.178363	1	const.	0.213118	1	const.		-1.01294	0.361857	const.	-0.34798	1	const.		-1.34864	0.0606868	const.	1.13591	0.0283221	UR
Vu111914|c1_g2_i5	RLK-Pelle_PERK-1	0.218657	1	const.	0.219799	1	const.		-0.0671307	1	const.	0.0704532	1	const.		NEC	NEC	NEC	-7.60149	0.0491587	DR
Vu160886|c3_g1_i4	CMGC_GSK	0.301396	1	const.	0.223004	1	const.		0.311567	1	const.	-1.18355	1	const.		-1.74081	0.687609	const.	6.14127	2.73967e-05	UR
Vu160302|c0_g1_i1	CMGC_GSK	0.203677	1	const.	0.223195	1	const.		0.284491	0.935116	const.	0.132994	1	const.		-0.99549	0.00189027	DR	1.01761	0.00980565	UR
Vu145331|c1_g2_i2	RLK-Pelle_LRR-II	0.562999	0.996017	const.	0.223311	1	const.		0.305974	1	const.	0.515829	1	const.		0.837564	0.0809476	const.	-1.25485	0.00480306	DR
Vu54522|c0_g1_i1	RLK-Pelle_L-LEC	0.202134	1	const.	0.224238	1	const.		-0.961415	1	const.	NEC	NEC	const.		-0.902688	0.820586	const.	3.13143	2.63033e-05	UR
Vu162906|c4_g1_i13	CAMK_CAMKL-CHK1	3.22163	0.0174369	UR	0.227668	1	const.		3.50405	0.0371229	UR	1.14503	1	const.		0.0734739	1	const.	2.29218	8.93595e-06	UR
Vu20752|c0_g1_i2	RLK-Pelle_RLCK-VIIa-2	-0.283505	1	const.	0.228841	1	const.		-0.565761	0.895837	const.	-0.309042	1	const.		-1.33925	0.0202982	DR	1.28715	0.0131487	UR
Vu98408|c2_g1_i6	RLK-Pelle_RLCK-VIII	0.60154	0.564816	const.	0.230856	1	const.		1.92099	0.0109635	UR	0.00689737	1	const.		-0.000135638	1	const.	1.90632	2.60512e-08	UR
Vu96686|c2_g6_i4	RLK-Pelle_LRR-II	0.941268	1	const.	0.231005	1	const.		-3.23347	0.253975	const.	2.71202	1	const.		5.29563	0.00156675	UR	-2.34484	0.570459	const.
Vu144218|c2_g1_i3	RLK-Pelle_DLSV	1.56883	1	const.	0.231762	1	const.		1.26321	0.93757	const.	0.968	1	const.		-1.44098	0.162195	const.	2.01526	0.00840993	UR
Vu5375|c0_g1_i1	RLK-Pelle_LRR-III	1.9336	0.371239	const.	0.234344	1	const.		1.93875	0.132905	const.	2.20547	1	const.		1.47566	0.00181425	UR	-2.20681	7.80516e-06	DR
Vu30578|c0_g1_i1	RLK-Pelle_RLCK-VIII	-0.116892	1	const.	0.235156	1	const.		-0.934538	0.457587	const.	0.582996	1	const.		-0.884923	0.132051	const.	1.31	0.00486753	UR
Vu114919|c0_g2_i1	RLK-Pelle_DLSV	0.34769	1	const.	0.235414	1	const.		1.28884	0.918441	const.	2.34655	1	const.		-0.200453	0.932889	const.	1.7061	0.00186508	UR
Vu54470|c4_g7_i1	RLK-Pelle_DLSV	-0.0673137	1	const.	0.235778	1	const.		-0.0412862	1	const.	-0.721676	1	const.		-1.01777	0.0661139	const.	0.997951	0.00306858	UR
Vu135795|c5_g1_i2	RLK-Pelle_LRK10L-2	-0.148755	1	const.	0.236793	1	const.		0.713051	1	const.	1.97544	1	const.		2.35411	6.11582e-11	UR	0.353885	0.672149	const.
Vu13202|c0_g1_i1	CMGC_CDK-CCRK	-0.609321	0.642824	const.	0.239001	1	const.		-0.703478	0.53405	const.	-0.266227	1	const.		-1.00071	0.0976634	const.	1.03492	0.0161729	UR
Vu97503|c3_g3_i2	WNK_NRBP	0.450244	1	const.	0.240341	1	const.		-1.84795	0.703559	const.	-0.58818	1	const.		-5.92934	0.00406782	DR	1.91455	0.659939	const.
Vu80774|c3_g1_i2	RLK-Pelle_DLSV	1.43398	0.329603	const.	0.240875	1	const.		3.25116	0.0182189	UR	1.32701	1	const.		0.0405518	1	const.	0.788268	0.0472832	const.
Vu68835|c3_g1_i2	RLK-Pelle_LRR-II	0.399261	1	const.	0.241492	1	const.		2.66768	0.000120145	UR	-0.441884	1	const.		0.851911	0.159288	const.	0.694541	0.515678	const.
Vu137335|c3_g3_i1	RLK-Pelle_DLSV	-0.45498	0.807201	const.	0.242052	1	const.		0.689849	0.806805	const.	1.1047	1	const.		-1.21611	0.00298435	DR	0.444339	0.544419	const.
Vu134781|c1_g1_i1	RLK-Pelle_SD-2b	0.0396643	1	const.	0.242123	1	const.		0.573403	0.941063	const.	0.0581879	1	const.		1.29025	0.00804519	UR	0.584878	0.546464	const.
Vu148085|c0_g3_i3	CAMK_CDPK	0.178928	1	const.	0.243006	1	const.		-1.0228	0.992959	const.	-1.6961	1	const.		2.33921	2.12966e-05	UR	-1.73033	0.197683	const.
Vu78822|c0_g1_i10	CAMK_CAMKL-CHK1	-1.45812	0.960741	const.	0.244464	1	const.		-0.35966	1	const.	0.408934	1	const.		-1.8108	0.0219338	DR	1.5551	0.0424495	UR
Vu67103|c2_g2_i4	RLK-Pelle_CrRLK1L-1	-1.09272	0.0979052	const.	0.244659	1	const.		-1.25856	0.0102895	DR	-0.321189	1	const.		-2.04437	0.000110841	DR	-1.76626	0.00299285	DR
Vu3993|c2_g1_i1	RLK-Pelle_LRR-III	-6.04311	0.0480323	DR	0.246167	1	const.		0.983322	0.997406	const.	-0.575365	1	const.		2.51548	0.278033	const.	-2.39422	0.134305	const.
Vu66507|c0_g1_i3	STE_STE20-YSK	0.369758	1	const.	0.247102	1	const.		-0.0130285	1	const.	0.758616	1	const.		-4.04603	0.00577396	DR	1.74588	0.187606	const.
Vu7658|c3_g4_i1	CAMK_CAMKL-CHK1	-1.48824	1.33943e-07	DR	0.247332	1	const.		-1.42457	0.0100356	DR	-0.723255	0.56633	const.		0.021282	1	const.	-0.645426	0.0753244	const.
Vu108903|c4_g3_i3	TKL_CTR1-DRK-2	0.6746	0.493895	const.	0.250332	1	const.		0.783117	0.417234	const.	-0.31876	1	const.		-1.84472	0.18207	const.	1.64464	4.94253e-05	UR
Vu16394|c2_g1_i1	RLK-Pelle_DLSV	0.762797	1	const.	0.250752	1	const.		0.574744	1	const.	-0.500041	1	const.		0.173755	0.905516	const.	2.5136	5.20741e-06	UR
Vu84056|c0_g2_i1	AGC-Pl	0.797636	1	const.	0.251144	1	const.		2.33115	0.00228017	UR	0.131206	1	const.		-2.91657	1.34809e-10	DR	2.81958	2.40105e-14	UR
Vu146601|c0_g1_i6	CAMK_CDPK	0.236603	1	const.	0.253742	1	const.		1.55764	0.0246347	UR	0.0785205	1	const.		-0.672273	0.125942	const.	0.971095	0.00913253	const.
Vu161104|c1_g1_i5	RLK-Pelle_RLCK-VIIa-2	-0.144558	1	const.	0.254424	1	const.		4.3691	0.106726	const.	1.37011	1	const.		7.14294	0.0607475	const.	7.36176	0.0401063	UR
Vu108665|c0_g1_i4	CMGC_CLK	-0.189469	1	const.	0.255421	1	const.		0.544734	0.930554	const.	-0.546635	1	const.		0.623742	0.310956	const.	-1.58725	0.000563896	DR
Vu112208|c3_g2_i3	TKL-Pl-6	-1.53916	0.817295	const.	0.255699	1	const.		-0.463775	0.991838	const.	-1.43872	1	const.		-1.31421	0.0412335	DR	1.00716	0.470404	const.
Vu141868|c1_g1_i4	RLK-Pelle_RLCK-II	2.71186	0.702293	const.	0.25604	1	const.		2.81405	0.56184	const.	4.75784	1	const.		1.43646	0.00348539	UR	0.64864	0.641521	const.
Vu122453|c2_g1_i3	CMGC_DYRK-PRP4	0.103933	1	const.	0.257863	1	const.		0.121475	1	const.	0.000781466	1	const.		-1.34336	0.00219762	DR	0.765924	0.125965	const.
Vu53301|c0_g1_i1	RLK-Pelle_L-LEC	0.777759	0.511285	const.	0.260607	1	const.		2.37075	0.00892183	UR	0.519246	1	const.		0.146509	0.857001	const.	0.898575	0.00205884	const.
Vu112035|c0_g1_i1	RLK-Pelle_LRR-XI-1	1.50595	0.47095	const.	0.26088	1	const.		0.31194	1	const.	-0.493571	1	const.		1.43316	0.00228591	UR	-1.60872	0.000407397	DR
Vu3959|c0_g2_i2	RLK-Pelle_Extensin	0.945784	0.515541	const.	0.262219	1	const.		0.730291	0.811944	const.	0.405929	1	const.		0.146707	0.915491	const.	-1.41642	0.00265107	DR
Vu166568|c3_g1_i2	RLK-Pelle_LRK10L-2	0.71031	1	const.	0.264214	1	const.		2.76526	0.668442	const.	NEC	NEC	const.		2.40977	0.510248	const.	4.36249	0.0414389	UR
Vu70453|c0_g1_i8	TKL-Pl-4	-0.0324814	1	const.	0.26437	1	const.		-0.00773696	1	const.	-0.518695	1	const.		-1.12009	0.571547	const.	2.49259	9.51277e-11	UR
Vu112681|c0_g1_i1	RLK-Pelle_LRR-VI-1	2.10259	0.0319552	UR	0.265174	1	const.		1.33748	0.563853	const.	-0.246172	1	const.		0.139945	0.905516	const.	-1.31851	0.0129088	DR
Vu82823|c0_g2_i1	RLK-Pelle_RLCK-VIIa-2	-1.03005	1	const.	0.265485	1	const.		0.352552	1	const.	0.523678	1	const.		-3.03485	0.0219136	DR	2.22841	0.000413354	UR
Vu31895|c0_g1_i1	RLK-Pelle_SD-2b	0.604891	0.693802	const.	0.267736	1	const.		2.5353	0.000427295	UR	-0.00145266	1	const.		0.958202	0.00472776	const.	-0.192009	0.806291	const.
Vu115942|c0_g1_i8	CMGC_CDK-PITSLRE	-0.0819471	1	const.	0.270858	1	const.		-0.059383	1	const.	-0.395796	1	const.		-2.78296	0.588109	const.	7.01501	8.46044e-06	UR
Vu34700|c1_g2_i1	RLK-Pelle_LRR-VIII-1	0.169185	1	const.	0.271309	1	const.		0.251162	1	const.	0.368222	1	const.		-1.90282	5.27781e-07	DR	1.43646	0.000381062	UR
Vu88941|c0_g1_i1	RLK-Pelle_SD-2b	0.522716	0.946384	const.	0.274792	1	const.		1.77853	0.0128106	UR	0.554063	1	const.		1.55501	5.59964e-05	UR	0.933629	0.0590649	const.
Vu29592|c2_g1_i5	CMGC_RCK	0.0558388	1	const.	0.275737	1	const.		-0.142451	1	const.	-0.168667	1	const.		-1.66994	0.000479408	DR	0.571335	0.266957	const.
Vu99330|c1_g1_i9	TKL-Pl-4	-0.129465	1	const.	0.276502	1	const.		-0.901627	0.299454	const.	0.267451	1	const.		-3.87099	2.20098e-17	DR	1.47845	3.30753e-06	UR
Vu100404|c3_g2_i9	RLK-Pelle_WAK	-0.4694	1	const.	0.27697	1	const.		0.41686	1	const.	-0.506266	1	const.		-0.883262	0.0966251	const.	2.64519	9.93336e-09	UR
Vu115485|c0_g1_i1	RLK-Pelle_L-LEC	-0.610986	1	const.	0.27826	1	const.		0.989672	0.89025	const.	2.91235	0.800821	const.		0.388941	0.526232	const.	-1.90857	2.05793e-09	DR
Vu97597|c1_g1_i3	AGC_PDK1	0.615351	0.522755	const.	0.283386	1	const.		0.0686846	1	const.	0.00090829	1	const.		-2.20383	1.00914e-07	DR	0.931029	0.0852176	const.
Vu49848|c4_g1_i13	CMGC_MAPK	0.00560381	1	const.	0.285518	1	const.		-3.36342	0.661291	const.	0.241541	1	const.		3.72339	0.252267	const.	4.81471	0.0497411	UR
Vu157608|c3_g4_i3	TKL_CTR1-DRK-2	0.419378	1	const.	0.289998	1	const.		4.60748	0.203303	const.	0.048766	1	const.		-5.99565	0.00256251	DR	-0.345383	1	const.
Vu159550|c0_g1_i8	STE_STE-Pl	0.916428	0.899386	const.	0.294953	1	const.		-0.384272	0.992959	const.	-0.46799	1	const.		-1.84857	0.198576	const.	3.50254	0.0173429	UR
Vu135795|c3_g1_i1	RLK-Pelle_LRK10L-2	-0.0510306	1	const.	0.299119	1	const.		-0.226064	1	const.	0.019238	1	const.		1.58448	2.64398e-05	UR	2.02623	2.43513e-07	UR
Vu28066|c0_g1_i7	TKL_CTR1-DRK-2	0.150223	1	const.	0.30346	1	const.		0.13768	1	const.	-0.592838	1	const.		-1.79737	0.000256056	DR	0.690656	0.172319	const.
Vu152970|c0_g1_i5	CMGC_CDK-PITSLRE	-0.210291	1	const.	0.306743	1	const.		-0.347071	0.905928	const.	0.0371964	1	const.		-2.26577	9.57492e-06	DR	0.439977	0.515133	const.
Vu141910|c2_g2_i8	TKL-Pl-5	-0.271036	1	const.	0.308449	1	const.		-0.463991	0.884257	const.	-0.326795	1	const.		-2.10036	4.08373e-05	DR	1.61347	0.000159389	UR
Vu85703|c4_g5_i13	RLK-Pelle_LRR-I-2	0.62257	1	const.	0.311019	1	const.		0.818087	1	const.	0.750549	1	const.		-1.45362	0.206718	const.	3.18962	1.4244e-06	UR
Vu2805|c5_g1_i5	CAMK_CAMKL-CHK1	-1.0209	0.857239	const.	0.314885	1	const.		3.684	0.804275	const.	1.9539	1	const.		3.5697	0.337604	const.	3.46795	0.0220215	UR
Vu91204|c4_g2_i1	CAMK_OST1L	-0.260563	1	const.	0.322845	1	const.		-0.157788	1	const.	-0.469413	1	const.		-1.0803	0.00999637	DR	0.592431	0.365957	const.
Vu108903|c4_g4_i5	TKL_CTR1-DRK-2	0.451105	0.784217	const.	0.326091	1	const.		0.533535	0.792162	const.	0.000420795	1	const.		-2.03339	7.14765e-05	DR	1.35384	0.00210591	UR
Vu161104|c1_g1_i6	RLK-Pelle_RLCK-VIIa-2	0.629916	0.853081	const.	0.331524	1	const.		1.48076	0.0782126	const.	-0.270795	1	const.		-1.68984	0.0049835	DR	1.34054	0.00315127	UR
Vu5598|c0_g1_i2	RLK-Pelle_RLCK-VI	-0.503279	0.970878	const.	0.33262	1	const.		-0.51024	0.840128	const.	-0.424485	1	const.		0.723151	0.314325	const.	1.20428	0.0113195	UR
Vu25055|c0_g1_i3	SCY1_SCYL2	0.193062	1	const.	0.341266	1	const.		-0.326315	0.986992	const.	-0.749192	1	const.		-1.86694	0.000109158	DR	1.27337	0.0143209	UR
Vu74618|c0_g1_i1	RLK-Pelle_LRR-XI-1	0.307325	1	const.	0.344363	1	const.		4.32396	0.145385	const.	2.86754	1	const.		0.224176	0.807706	const.	-1.36507	0.000310447	DR
Vu8928|c0_g1_i8	RLK-Pelle_RLCK-VIIa-2	-6.81981	0.09481	const.	0.344392	1	const.		NEC	NEC	const.	NEC	NEC	const.		2.92614	0.0483121	UR	-2.68887	0.0758335	const.
Vu46202|c0_g2_i1	WNK_NRBP	-0.796555	0.516664	const.	0.345998	1	const.		-0.738728	0.678713	const.	-0.0162556	1	const.		-0.0514528	1	const.	-1.01037	0.0132891	DR
Vu64152|c0_g2_i6	RLK-Pelle_RLCK-IXb	-0.10108	1	const.	0.347863	1	const.		0.21668	1	const.	-0.0459022	1	const.		-7.82433	4.88062e-07	DR	1.11823	0.86515	const.
Vu26168|c1_g1_i1	RLK-Pelle_RLCK-VIIa-1	-0.59607	0.978241	const.	0.349017	1	const.		-0.627012	0.91838	const.	-0.411113	1	const.		1.38658	1.53259e-06	UR	0.998689	0.00572037	UR
Vu91869|c0_g2_i8	TKL_CTR1-DRK-2	0.201139	1	const.	0.353228	1	const.		0.275509	0.982148	const.	-0.140931	1	const.		-0.871613	0.087176	const.	1.19164	0.00167857	UR
Vu68159|c2_g1_i2	RLK-Pelle_LRR-Xb-1	-0.0109856	1	const.	0.359686	1	const.		-0.246616	1	const.	-0.00937727	1	const.		-1.28262	5.88235e-05	DR	-3.03451	1.51897e-22	DR
Vu74278|c0_g1_i8	NAK	1.64647	0.910645	const.	0.367171	1	const.		0.528015	0.992959	const.	-0.710934	1	const.		-5.64847	5.21899e-05	DR	0.813006	0.728238	const.
Vu34700|c0_g1_i1	RLK-Pelle_LRR-XI-1	3.3601	0.681866	const.	0.368603	1	const.		-0.0832282	1	const.	NEC	NEC	const.		-0.425352	0.665398	const.	-2.38003	9.59297e-05	DR
Vu59329|c2_g5_i3	TKL-Pl-6	-0.0141128	1	const.	0.370244	1	const.		-0.457184	0.720254	const.	-0.419886	1	const.		-1.58001	1.89798e-05	DR	1.10266	0.00792801	UR
Vu76852|c1_g1_i1	RLK-Pelle_LRR-XI-1	-0.431069	0.958701	const.	0.371703	1	const.		-0.655029	0.459975	const.	-0.266996	1	const.		1.22779	0.0428276	UR	-0.866833	0.2192	const.
Vu3592|c0_g1_i1	RLK-Pelle_RLCK-VI	1.5705	3.86042e-05	UR	0.377007	1	const.		1.34313	0.0347447	UR	0.815805	1	const.		0.325434	0.845838	const.	0.335236	0.722515	const.
Vu6321|c3_g2_i3	CK1_CK1-Pl	0.145485	1	const.	0.382522	1	const.		-0.118909	1	const.	-0.214877	1	const.		-3.93223	0.000295615	DR	0.80566	0.126862	const.
Vu29856|c0_g1_i1	RLK-Pelle_RLCK-VI	0.347869	1	const.	0.388307	1	const.		-0.704806	0.874281	const.	-0.451983	1	const.		-1.24349	0.0827474	const.	1.27605	0.0124857	UR
Vu105352|c2_g4_i10	CMGC_GSKL	1.6598	1	const.	0.389337	1	const.		-2.25827	0.741296	const.	-3.3314	1	const.		-6.87895	0.00256423	DR	-1.66138	0.720757	const.
Vu135795|c5_g2_i4	RLK-Pelle_LRK10L-2	0.0803153	1	const.	0.389431	1	const.		-0.515559	0.763642	const.	0.159098	1	const.		0.132533	1	const.	3.12031	4.90861e-14	UR
Vu144809|c1_g2_i4	CMGC_MAPK	-0.448617	1	const.	0.39139	1	const.		0.809448	1	const.	2.44117	1	const.		1.61877	1.05704e-08	UR	0.499462	0.235145	const.
Vu35358|c0_g1_i4	AGC_NDR	-0.781896	0.26434	const.	0.393864	1	const.		-0.595006	0.702784	const.	0.287751	1	const.		-2.00514	0.00419632	DR	1.35783	0.00985235	UR
Vu54447|c0_g1_i1	RLK-Pelle_LRR-Xb-2	0.361341	1	const.	0.396385	1	const.		1.99389	0.0317962	UR	-0.302031	1	const.		-1.47001	0.00193833	DR	1.76595	2.21686e-05	UR
Vu158871|c0_g2_i1	RLK-Pelle_LRR-III	1.71615	0.12229	const.	0.397035	1	const.		1.35767	0.395607	const.	-1.28547	1	const.		0.0482028	1	const.	-1.74539	2.38541e-06	DR
Vu91204|c4_g2_i4	CAMK_OST1L	-0.0389458	1	const.	0.398749	1	const.		-0.27743	0.947629	const.	-0.065758	1	const.		-1.3946	0.00063559	DR	1.98987	2.26771e-10	UR
Vu112091|c0_g1_i4	AGC_RSK-2	-0.0258456	1	const.	0.399195	1	const.		-0.743049	0.323907	const.	-0.240994	1	const.		0.134632	0.908234	const.	-2.02745	0.0121456	DR
Vu79280|c6_g3_i2	RLK-Pelle_LRR-VIII-1	-1.00983	1	const.	0.406468	1	const.		1.42356	0.905928	const.	0.544232	1	const.		0.643895	0.198624	const.	-1.46509	0.00615939	DR
Vu76468|c0_g2_i1	STE_STE11	1.65379	0.568815	const.	0.407504	1	const.		2.30029	0.155439	const.	-2.62094	1	const.		1.20238	0.0556141	const.	2.97838	1.79773e-15	UR
Vu118729|c2_g2_i7	CAMK_CDPK	-0.309266	1	const.	0.408041	1	const.		-0.471447	0.826087	const.	-0.117844	1	const.		-1.83997	0.000676692	DR	1.54359	0.000535513	UR
Vu160886|c3_g2_i5	CMGC_GSK	0.51632	0.991392	const.	0.417289	1	const.		-0.774985	0.983547	const.	0.505511	1	const.		-7.55277	7.8964e-16	DR	5.33446	1.18614e-11	UR
Vu17248|c1_g1_i1	CAMK_CDPK	0.300697	1	const.	0.41807	1	const.		0.241632	1	const.	-0.0921951	1	const.		-2.00303	2.60184e-06	DR	2.09959	4.98619e-10	UR
Vu121274|c0_g2_i1	RLK-Pelle_LRR-XI-1	0.150669	1	const.	0.425986	1	const.		-0.0305202	1	const.	0.228336	1	const.		-1.15837	0.0399288	DR	0.909286	0.137601	const.
Vu116133|c3_g1_i1	RLK-Pelle_DLSV	2.94783	0.538866	const.	0.426999	1	const.		3.97459	0.00218366	UR	1.02038	1	const.		-0.369565	0.821206	const.	0.0983599	1	const.
Vu162906|c4_g1_i19	CAMK_CAMKL-CHK1	0.070413	1	const.	0.42821	1	const.		0.877017	1	const.	0.306336	1	const.		-3.85457	0.0223927	DR	1.989	0.0549179	const.
Vu85176|c0_g1_i8	WNK_NRBP	-1.57921	1	const.	0.429073	1	const.		3.8994	0.737021	const.	NEC	NEC	const.		-6.06792	0.0142946	DR	1.71772	0.84291	const.
Vu123007|c1_g2_i2	RLK-Pelle_RLCK-V	0.3211	1	const.	0.433576	1	const.		-0.427341	0.91776	const.	-0.490273	1	const.		-0.714216	0.359075	const.	1.51857	0.00219907	UR
Vu71047|c3_g2_i2	RLK-Pelle_RLCK-VI	0.230756	1	const.	0.436154	1	const.		-0.0510624	1	const.	-0.359969	1	const.		-1.77907	0.00994558	DR	0.773813	0.483891	const.
Vu155248|c0_g3_i1	NAK	0.595888	1	const.	0.436588	1	const.		-0.216156	1	const.	0.235806	1	const.		-3.91455	0.0051248	DR	-0.389	0.904207	const.
Vu59808|c2_g2_i2	RLK-Pelle_LRR-III	-0.169603	1	const.	0.440977	1	const.		1.77466	0.661147	const.	0.0927981	1	const.		1.83599	6.22367e-07	UR	-2.42652	0.00541615	DR
Vu90713|c1_g2_i2	RLK-Pelle_L-LEC	-0.0751823	1	const.	0.443736	0.98966	const.		-1.38758	0.661722	const.	-1.06767	1	const.		6.34135	0.0265822	UR	5.42553	0.191555	const.
Vu123770|c0_g1_i3	CAMK_CAMKL-CHK1	0.814009	0.673881	const.	0.451109	1	const.		0.688317	0.912651	const.	0.0345663	1	const.		-4.09312	7.03251e-06	DR	2.89473	0.0024327	UR
Vu23234|c3_g1_i8	RLK-Pelle_CR4L	0.954351	0.566723	const.	0.451897	1	const.		0.947335	0.499782	const.	0.296939	1	const.		1.50268	5.11061e-07	UR	0.623327	0.126884	const.
Vu113182|c0_g1_i4	STE_STE11	-0.00822545	1	const.	0.458732	1	const.		0.19612	1	const.	-0.49568	1	const.		-1.64581	7.77806e-05	DR	1.60862	8.87535e-07	UR
Vu62377|c0_g1_i1	RLK-Pelle_LRR-XI-1	0.861938	0.227867	const.	0.460067	1	const.		-0.476514	0.930316	const.	0.31118	1	const.		-0.0208389	1	const.	-1.52256	0.0150265	DR
Vu64579|c0_g1_i1	RLK-Pelle_LRR-III	3.31021	7.5117e-06	UR	0.460352	1	const.		2.09704	0.0427507	UR	0.466653	1	const.		1.14593	0.00933482	UR	-0.64944	0.416377	const.
Vu866|c2_g1_i2	RLK-Pelle_RKF3	0.07367	1	const.	0.462985	1	const.		-0.359715	1	const.	0.730973	1	const.		1.3541	3.49933e-05	UR	2.25451	2.8983e-10	UR
Vu59276|c0_g2_i1	RLK-Pelle_LRR-Xb-1	0.440847	1	const.	0.464475	1	const.		0.158731	1	const.	-0.196305	1	const.		-1.29644	0.0282851	DR	1.70832	0.00267515	UR
Vu866|c2_g1_i1	RLK-Pelle_RKF3	-0.448943	0.875622	const.	0.4646	1	const.		-0.149567	1	const.	-0.231525	1	const.		1.85211	0.000655027	UR	2.5296	0.00140782	UR
Vu108426|c0_g1_i5	RLK-Pelle_DLSV	0.323262	1	const.	0.467825	1	const.		0.754652	0.272259	const.	0.0984783	1	const.		-0.761987	0.173945	const.	1.46249	0.00038274	UR
Vu162789|c0_g2_i1	RLK-Pelle_LRR-XI-1	-0.121125	1	const.	0.468177	1	const.		-0.131797	1	const.	0.282339	1	const.		-1.58874	0.000535127	DR	-0.0118418	1	const.
Vu97932|c2_g1_i2	WNK_NRBP	-0.498745	0.5035	const.	0.468494	1	const.		-0.85004	0.356585	const.	-0.0745067	1	const.		0.620123	0.162973	const.	-1.79002	2.52095e-11	DR
Vu161278|c0_g1_i1	CAMK_CAMKL-CHK1	-0.775023	0.981893	const.	0.469921	1	const.		-0.357043	1	const.	0.525459	1	const.		-0.587422	0.682018	const.	1.62388	0.000354254	UR
Vu80147|c0_g1_i6	Group-Pl-3	0.241343	1	const.	0.473062	1	const.		-0.276688	1	const.	-0.0572791	1	const.		-2.4493	0.0179995	DR	1.9032	0.00948831	UR
Vu50353|c0_g1_i1	RLK-Pelle_DLSV	0.358036	1	const.	0.475801	1	const.		0.256608	1	const.	0.881127	1	const.		2.21551	0.000213861	UR	-0.592275	0.661727	const.
Vu116133|c1_g2_i1	RLK-Pelle_DLSV	0.00824723	1	const.	0.475964	1	const.		-0.247036	1	const.	-0.666791	1	const.		-0.119379	1	const.	1.22963	0.0463827	UR
Vu59043|c0_g3_i4	RLK-Pelle_RLCK-VI	0.0608478	1	const.	0.480168	1	const.		-3.49815	0.047865	DR	-1.30756	1	const.		-2.25037	2.80052e-09	DR	3.44338	4.96205e-16	UR
Vu59876|c2_g1_i10	RLK-Pelle_LRR-II	-1.6364	1	const.	0.480752	1	const.		-1.30728	0.982359	const.	0.780555	1	const.		-1.2808	0.421891	const.	-2.00583	0.0465704	DR
Vu10671|c0_g1_i1	CAMK_CAMKL-CHK1	-0.258421	1	const.	0.482812	0.882293	const.		-1.33272	0.00216783	DR	0.225392	1	const.		-1.25867	0.000825319	DR	0.421164	0.408491	const.
Vu167591|c3_g1_i6	CMGC_GSK	0.114907	1	const.	0.484958	1	const.		-0.647357	0.530473	const.	-0.0391709	1	const.		-1.17634	0.00864641	DR	1.02502	0.00812203	UR
Vu129812|c0_g1_i1	RLK-Pelle_RLCK-VIIa-1	-0.351776	1	const.	0.487731	1	const.		1.1171	1	const.	NEC	NEC	const.		0.584697	0.839114	const.	2.87744	6.26895e-07	UR
Vu5260|c1_g1_i1	CAMK_CDPK	0.358393	1	const.	0.487772	1	const.		-0.423255	1	const.	-0.449767	1	const.		-3.01225	0.0282196	DR	1.34428	0.181741	const.
Vu57449|c0_g1_i1	CAMK_CDPK	0.420026	1	const.	0.489958	1	const.		-1.33354	0.33704	const.	-0.191949	1	const.		-1.61912	0.000715855	DR	0.288302	0.814349	const.
Vu52931|c2_g1_i1	RLK-Pelle_LRK10L-2	-0.607589	1	const.	0.491249	1	const.		-0.390667	1	const.	-2.44285	1	const.		-1.11866	0.287698	const.	1.74717	0.0152893	UR
Vu84056|c0_g2_i2	AGC-Pl	-0.425019	1	const.	0.493102	1	const.		2.9869	0.165803	const.	-0.782746	1	const.		-0.977707	0.0681702	const.	3.10506	1.78077e-09	UR
Vu80774|c2_g1_i3	RLK-Pelle_DLSV	0.813816	1	const.	0.496172	1	const.		5.68296	0.0170387	UR	2.66784	1	const.		-0.391892	0.963215	const.	1.51962	0.0163954	UR
Vu167769|c2_g5_i7	RLK-Pelle_DLSV	-0.080476	1	const.	0.497213	1	const.		2.1099	0.000183115	UR	-0.159838	1	const.		0.0891442	0.963477	const.	0.593991	0.239463	const.
Vu146310|c1_g1_i1	RLK-Pelle_LRR-VII-2	0.0910819	1	const.	0.498022	1	const.		0.0645541	1	const.	0.961253	1	const.		0.444714	0.503053	const.	-1.50908	0.000618686	DR
Vu2805|c5_g1_i2	CAMK_CAMKL-CHK1	0.66546	0.809423	const.	0.501064	1	const.		1.6279	0.0605393	const.	-0.159385	1	const.		0.878237	0.799476	const.	2.25946	0.00251087	UR
Vu7658|c1_g2_i1	CAMK_CAMKL-CHK1	-0.890989	0.939196	const.	0.501644	1	const.		-0.849294	0.884876	const.	-0.123892	1	const.		-1.46909	0.0948281	const.	1.81311	0.00138797	UR
Vu82713|c0_g1_i1	RLK-Pelle_L-LEC	0.608891	0.815929	const.	0.503392	1	const.		1.82146	0.0179063	UR	-0.180588	1	const.		-1.26113	0.00117688	DR	0.942059	0.0262877	const.
Vu124282|c1_g1_i1	CAMK_CDPK	0.590699	1	const.	0.503409	1	const.		-0.0810453	1	const.	-0.155269	1	const.		-1.60882	0.0120716	DR	1.45076	0.0028893	UR
Vu36375|c0_g2_i1	RLK-Pelle_L-LEC	-0.204767	1	const.	0.503949	1	const.		0.192365	1	const.	-1.88639	1	const.		0.634109	0.575995	const.	-1.40341	0.00971329	DR
Vu5551|c1_g2_i8	RLK-Pelle_RLCK-VI	-0.214235	1	const.	0.50478	1	const.		5.77959	0.0229511	UR	-0.176054	1	const.		0.783888	0.547056	const.	0.601513	0.580204	const.
Vu28066|c0_g1_i6	TKL_CTR1-DRK-2	-1.41829	1	const.	0.506469	1	const.		1.25972	1	const.	3.23144	1	const.		5.63365	0.0210824	UR	0.779355	0.933874	const.
Vu158944|c1_g2_i10	CAMK_CDPK	-0.670753	1	const.	0.517101	1	const.		3.93663	0.0438906	UR	-0.643143	1	const.		-0.155259	1	const.	-0.943744	0.839815	const.
Vu129968|c1_g2_i3	RLK-Pelle_WAK_LRK10L-1	-0.116879	1	const.	0.519299	1	const.		-0.0242984	1	const.	-0.278443	1	const.		-1.0401	0.985739	const.	4.47283	0.00032407	UR
Vu57020|c0_g1_i5	CMGC_RCK	-4.18152	0.71077	const.	0.524947	1	const.		-0.664693	1	const.	-1.60174	1	const.		-4.58803	0.00989458	DR	0.863812	0.850064	const.
Vu2610|c0_g1_i2	CMGC_MAPK	0.693436	1	const.	0.53105	1	const.		2.37391	0.0304308	UR	-0.0430199	1	const.		-1.14956	0.00786694	DR	1.67602	9.84626e-07	UR
Vu96902|c1_g1_i6	TKL-Pl-5	0.166319	1	const.	0.53785	1	const.		1.48493	0.0316476	UR	0.119094	1	const.		-0.290951	0.697311	const.	0.676472	0.207283	const.
Vu159976|c0_g1_i4	RLK-Pelle_LRR-XII-1	0.832952	1	const.	0.545196	1	const.		4.00246	0.001271	UR	0.270396	1	const.		-0.743446	0.101416	const.	-2.55195	2.21251e-06	DR
Vu23176|c0_g1_i1	RLK-Pelle_CR4L	0.419219	1	const.	0.550252	1	const.		1.18129	0.99615	const.	0.567889	1	const.		-1.17823	0.368773	const.	1.37771	0.0331969	UR
Vu97932|c2_g1_i1	WNK_NRBP	-2.5635	1	const.	0.55179	1	const.		-1.38278	0.974103	const.	0.861825	1	const.		-2.13517	0.269552	const.	-2.9664	0.00279237	DR
Vu41902|c0_g1_i4	CK1_CK1	0.180797	1	const.	0.562645	1	const.		-0.449974	0.93757	const.	-0.415699	1	const.		-8.23633	1.07284e-12	DR	3.09991	0.0273088	UR
Vu75401|c0_g1_i9	CMGC_CDK-CDK7	0.158008	1	const.	0.563257	1	const.		-0.417795	1	const.	-0.299311	1	const.		-0.62327	0.945091	const.	3.23827	0.0195805	UR
Vu79280|c6_g2_i5	RLK-Pelle_LRR-VIII-1	2.13357	0.88585	const.	0.565051	1	const.		4.32074	0.452646	const.	NEC	NEC	const.		-1.58799	0.14454	const.	2.80178	0.00111944	UR
Vu140717|c1_g1_i14	WNK_NRBP	0.183977	1	const.	0.56764	1	const.		-0.67805	1	const.	-0.287112	1	const.		1.61391	0.0185085	UR	-2.68863	1.75493e-06	DR
Vu97503|c3_g3_i3	WNK_NRBP	-0.257526	1	const.	0.569025	1	const.		-0.568969	1	const.	-0.296579	1	const.		-1.61418	0.0107461	DR	0.5655	0.590594	const.
Vu90354|c0_g1_i7	CAMK_CDPK	0.232616	1	const.	0.574995	1	const.		-0.431159	0.887951	const.	0.383146	1	const.		-0.992699	0.0249605	DR	1.42996	0.000279742	UR
Vu63915|c0_g1_i1	CAMK_CAMKL-CHK1	0.629812	1	const.	0.578407	0.768644	const.		-0.126565	1	const.	-0.572611	1	const.		-10.343	7.09763e-37	DR	2.50407	0.020153	UR
Vu93279|c1_g2_i16	STE_STE11	0.770971	1	const.	0.582149	1	const.		3.48225	0.807885	const.	NEC	NEC	const.		4.1132	0.182206	const.	6.18988	0.0179608	UR
Vu3862|c0_g1_i5	RLK-Pelle_DLSV	-1.10994	1	const.	0.585111	1	const.		4.00093	0.698056	const.	NEC	NEC	const.		-3.68303	0.0151882	DR	0.42321	0.953729	const.
Vu97932|c2_g1_i8	WNK_NRBP	-0.579427	0.564046	const.	0.587824	0.571081	const.		-2.23555	5.4997e-06	DR	-0.13766	1	const.		0.83943	0.833674	const.	0.309673	0.989102	const.
Vu52395|c1_g1_i4	TKL-Pl-4	0.121697	1	const.	0.592568	1	const.		0.890025	1	const.	0.0683835	1	const.		3.30876	0.00209662	UR	-0.0936591	1	const.
Vu108426|c0_g1_i8	RLK-Pelle_DLSV	0.411543	0.891227	const.	0.594064	1	const.		0.12009	1	const.	0.339369	1	const.		-3.09441	0.000132648	DR	3.16644	1.63964e-06	UR
Vu28583|c0_g1_i1	AGC_RSK-2	2.65473	0.529208	const.	0.597024	1	const.		6.27685	0.0129896	UR	NEC	NEC	const.		-1.30412	0.0708194	const.	-0.447	0.78231	const.
Vu30823|c0_g1_i5	CMGC_MAPK	-1.63679	1	const.	0.599494	1	const.		-1.38343	1	const.	3.5402	1	const.		-3.37468	0.0397035	DR	-0.299002	1	const.
Vu167769|c2_g5_i11	RLK-Pelle_DLSV	0.372523	1	const.	0.600734	1	const.		0.903839	0.851949	const.	-0.551413	1	const.		-1.30694	0.0157945	DR	1.1941	0.0270514	UR
Vu129766|c0_g1_i1	CAMK_CAMKL-CHK1	1.41427	0.820099	const.	0.605365	1	const.		3.49209	0.0272521	UR	-0.462227	1	const.		-0.936312	0.445601	const.	2.50537	2.6e-08	UR
Vu165631|c0_g1_i3	RLK-Pelle_LRR-III	0.0657053	1	const.	0.613876	1	const.		0.523258	0.547488	const.	-0.164312	1	const.		7.25672	0.00634508	UR	0.812533	0.84291	const.
Vu134567|c1_g1_i3	RLK-Pelle_RLCK-VIIa-2	0.527371	1	const.	0.616547	1	const.		0.546612	1	const.	0.285681	1	const.		2.78197	3.32227e-05	UR	0.851951	0.308648	const.
Vu48166|c5_g1_i7	TKL-Pl-4	-0.207535	1	const.	0.617234	0.958269	const.		0.400341	0.910662	const.	-0.175615	1	const.		-1.94622	1.30822e-05	DR	0.855247	0.00562058	const.
Vu74661|c1_g1_i1	RLK-Pelle_RLCK-VIIa-2	0.0877719	1	const.	0.618978	0.958269	const.		1.9163	0.0448729	UR	-0.131813	1	const.		-1.47217	0.016417	DR	0.984161	0.0318293	const.
Vu6321|c3_g2_i13	CK1_CK1-Pl	0.661228	0.613221	const.	0.622533	1	const.		-0.59903	0.690293	const.	-0.446953	1	const.		-3.30429	0.00817578	DR	3.86668	0.00514806	UR
Vu62130|c1_g3_i1	RLK-Pelle_WAK	0.976519	0.835648	const.	0.623421	1	const.		3.75627	0.0169264	UR	1.98877	1	const.		1.81558	0.00899893	UR	0.726052	0.465975	const.
Vu63915|c0_g1_i2	CAMK_CAMKL-CHK1	0.910781	1	const.	0.624452	0.664428	const.		1.43434	0.765299	const.	-0.18181	1	const.		-1.00822	0.0115266	DR	-0.87886	0.0800004	const.
Vu160886|c3_g2_i6	CMGC_GSK	0.564138	1	const.	0.626605	1	const.		0.392481	1	const.	2.35831	1	const.		-0.507841	0.745912	const.	2.16447	0.00352803	UR
Vu64751|c0_g1_i4	RLK-Pelle_LRR-III	-0.102928	1	const.	0.628083	1	const.		3.80631	0.598463	const.	-3.55816	1	const.		-1.59003	0.64662	const.	2.79863	0.0235063	UR
Vu124805|c1_g2_i6	RLK-Pelle_LRR-V	-0.249466	1	const.	0.635403	1	const.		1.40518	1	const.	1.26364	1	const.		2.46854	0.0418417	UR	-3.77499	0.00725153	DR
Vu21728|c0_g1_i9	TKL-Pl-6	0.00451836	1	const.	0.63542	1	const.		0.00329737	1	const.	-0.0933963	1	const.		-8.00378	6.99534e-14	DR	5.00451	0.000156118	UR
Vu7658|c3_g2_i1	CAMK_CAMKL-CHK1	-0.993858	0.0432649	const.	0.635907	1	const.		-1.13639	0.213541	const.	-0.920156	1	const.		-2.51996	1.73285e-09	DR	-0.0524932	1	const.
Vu49848|c4_g1_i6	CMGC_MAPK	-0.245615	1	const.	0.637	1	const.		0.396194	0.772928	const.	-0.331502	1	const.		1.60783	0.294124	const.	2.50347	0.046939	UR
Vu105123|c0_g2_i2	ULK_ULK4	1.58081	0.465297	const.	0.639244	1	const.		0.268563	1	const.	-0.225003	1	const.		-0.387143	0.579379	const.	-1.19143	0.0206053	DR
Vu107929|c0_g1_i1	RLK-Pelle_L-LEC	2.29182	0.31967	const.	0.647463	1	const.		4.08953	0.00851858	UR	-1.92234	0.675017	const.		-0.540992	0.278238	const.	2.56489	2.06525e-11	UR
Vu99330|c1_g1_i4	TKL-Pl-4	-0.240667	1	const.	0.647634	1	const.		-1.32727	0.144486	const.	0.603679	1	const.		-1.11501	0.0162947	DR	0.284482	0.775492	const.
Vu79002|c0_g1_i1	RLK-Pelle_RLCK-VIIa-2	-0.281124	1	const.	0.652119	0.833395	const.		1.86755	0.0213034	UR	-0.441088	1	const.		0.0929537	0.960562	const.	-0.650218	0.187372	const.
Vu124282|c0_g1_i1	CAMK_CDPK	0.438854	1	const.	0.652514	1	const.		-0.330224	1	const.	0.445596	1	const.		-1.51667	0.0532212	const.	1.60166	0.00257099	UR
Vu33074|c3_g1_i3	RLK-Pelle_DLSV	1.55453	0.000445697	UR	0.657431	1	const.		2.95383	0.00586747	UR	1.16327	1	const.		-0.637574	0.933967	const.	2.05727	0.641521	const.
Vu111527|c3_g3_i6	CAMK_CAMKL-CHK1	NEC	NEC	NEC	0.658385	1	const.		-2.25861	1	const.	3.16584	1	const.		-2.56817	0.0285553	DR	2.06669	0.0790157	const.
Vu162906|c4_g1_i8	CAMK_CAMKL-CHK1	0.268785	1	const.	0.667839	1	const.		6.50378	3.50352e-05	UR	-0.424651	1	const.		-4.5105	0.209974	const.	1.35848	0.630664	const.
Vu140717|c1_g1_i23	WNK_NRBP	NEC	NEC	NEC	0.672639	1	const.		0.908731	1	const.	-0.963166	1	const.		-7.13119	6.20723e-06	DR	-2.79901	0.344492	const.
Vu108903|c4_g4_i11	TKL_CTR1-DRK-2	-0.703325	1	const.	0.678392	1	const.		0.927768	0.905928	const.	-0.642358	1	const.		1.77123	0.0621543	const.	-3.47219	0.0111331	DR
Vu133660|c4_g1_i18	TKL_CTR1-DRK-2	4.28512	0.554516	const.	0.684753	1	const.		3.90159	0.386877	const.	0.922944	1	const.		0.873666	0.820486	const.	-3.99259	0.0177864	DR
Vu157629|c1_g1_i3	RLK-Pelle_LRR-VI-2	-0.0280109	1	const.	0.690871	1	const.		0.739739	0.871021	const.	0.201394	1	const.		1.95678	0.905516	const.	5.1929	0.0317965	UR
Vu103186|c0_g1_i3	AGC-Pl	1.72602	1	const.	0.692389	1	const.		0.031419	1	const.	2.17919	0.692097	const.		-2.12941	0.335229	const.	2.99772	0.00505249	UR
Vu76852|c0_g2_i1	RLK-Pelle_LRR-XI-1	1.29627	0.69799	const.	0.693348	1	const.		5.35169	0.000852333	UR	2.90179	1	const.		0.171327	0.983721	const.	2.77131	2.72205e-08	UR
Vu83051|c0_g1_i1	RLK-Pelle_LRR-III	-0.124366	1	const.	0.693349	1	const.		1.15892	0.918441	const.	NEC	NEC	const.		8.08052	1.13571e-06	UR	-4.35313	0.138756	const.
Vu120176|c0_g2_i3	RLK-Pelle_LRR-XI-1	-0.013856	1	const.	0.693995	1	const.		3.22781	0.391908	const.	4.01019	1	const.		0.130818	0.94454	const.	-1.55314	0.00162929	DR
Vu19348|c1_g2_i20	Group-Pl-4	-0.147725	1	const.	0.704668	1	const.		-0.396623	0.992959	const.	-4.23244	8.4025e-06	DR		2.90495	0.715538	const.	-3.64151	0.394042	const.
Vu97503|c3_g2_i7	WNK_NRBP	-1.4024	0.0322167	DR	0.710194	1	const.		-1.39764	0.356547	const.	0.599209	1	const.		-3.2365	9.96641e-05	DR	0.966708	0.0591161	const.
Vu148367|c4_g2_i9	CK1_CK1	1.98667	1	const.	0.71349	1	const.		-0.347885	1	const.	-5.56221	0.84148	const.		-7.11497	0.000844436	DR	-4.79004	0.201299	const.
Vu6321|c3_g6_i10	CK1_CK1-Pl	1.13033	0.121535	const.	0.723028	1	const.		0.0694337	1	const.	-0.363219	1	const.		-2.19879	0.0075504	DR	2.04672	0.0108769	UR
Vu91729|c0_g1_i2	STE_STE11	0.204052	1	const.	0.723278	1	const.		-0.0606123	1	const.	-0.136722	1	const.		-1.15933	0.227338	const.	2.35535	1.13608e-06	UR
Vu2805|c4_g2_i1	CAMK_CAMKL-CHK1	0.935702	0.00256694	const.	0.74615	0.148331	const.		0.690812	0.460023	const.	-0.0554337	1	const.		-0.50552	0.381866	const.	1.94593	4.83277e-12	UR
Vu71262|c2_g1_i3	CAMK_OST1L	-1.40935	1	const.	0.75083	1	const.		0.63715	1	const.	-0.969181	1	const.		-4.38381	0.0269705	DR	-0.277844	1	const.
Vu97597|c1_g1_i8	AGC_PDK1	-2.83141	0.756542	const.	0.756889	1	const.		-0.70993	1	const.	5.3237	0.84148	const.		7.19757	0.0244581	UR	5.88408	0.140924	const.
Vu63613|c0_g2_i4	RLK-Pelle_RLCK-V	-0.335762	0.991392	const.	0.759571	1	const.		-1.24389	0.121213	const.	0.112579	1	const.		-1.22864	0.0085208	DR	-0.369571	0.66059	const.
Vu4040|c1_g3_i3	RLK-Pelle_DLSV	2.06578	0.111816	const.	0.768774	1	const.		4.32418	0.000282092	UR	0.986361	1	const.		-1.26751	0.733148	const.	2.05064	0.183045	const.
Vu67823|c2_g3_i2	RLK-Pelle_CrRLK1L-1	-0.211993	1	const.	0.771893	1	const.		-2.66884	0.93757	const.	NEC	NEC	const.		-0.402273	0.80361	const.	2.40381	1.58555e-05	UR
Vu134704|c4_g2_i3	RLK-Pelle_RLCK-XV	-1.47565	1	const.	0.779453	1	const.		NEC	NEC	const.	NEC	NEC	const.		1.6342	0.0348757	UR	0.0457502	1	const.
Vu167769|c2_g5_i4	RLK-Pelle_DLSV	0.70711	0.767385	const.	0.782489	1	const.		1.72749	0.0151492	UR	-0.109192	1	const.		5.42646	0.115099	const.	-2.75497	0.814349	const.
Vu28587|c0_g1_i6	RLK-Pelle_DLSV	0.491954	1	const.	0.784622	0.777174	const.		0.689087	0.698454	const.	-0.27448	1	const.		-0.57569	0.527914	const.	1.32987	0.00907939	UR
Vu148579|c1_g3_i1	AGC-Pl	4.47553	0.300204	const.	0.787208	1	const.		3.57109	0.0244499	UR	-0.440165	1	const.		0.665115	0.263225	const.	1.01208	0.0726658	const.
Vu7999|c0_g1_i2	RLK-Pelle_LRR-VI-1	0.48856	0.895642	const.	0.78974	0.612106	const.		0.0825332	1	const.	0.18039	1	const.		-2.15099	1.67124e-05	DR	1.86407	1.48515e-07	UR
Vu96071|c0_g1_i8	RLK-Pelle_RLCK-XII-1	1.89099	0.843111	const.	0.790806	1	const.		0.907842	0.92874	const.	-0.565382	1	const.		-1.68473	0.64662	const.	-5.51914	0.0159096	DR
Vu112098|c0_g1_i1	AGC_RSK-2	1.00891	0.935838	const.	0.790983	1	const.		1.07795	0.553459	const.	0.11994	1	const.		1.37345	0.0112289	UR	0.339366	0.803476	const.
Vu46182|c0_g1_i4	Group-Pl-3	-0.0897117	1	const.	0.791131	1	const.		-0.475975	0.9981	const.	-0.00557085	1	const.		-1.93327	0.308179	const.	1.70708	0.0311512	UR
Vu49541|c0_g1_i3	RLK-Pelle_RLCK-VIIa-1	0.808671	1	const.	0.794854	1	const.		-1.27734	0.987019	const.	-0.484316	1	const.		-3.01018	0.028079	DR	-0.620801	0.921042	const.
Vu114237|c5_g1_i2	RLK-Pelle_DLSV	1.47195	0.726044	const.	0.798395	1	const.		NEC	NEC	const.	NEC	NEC	const.		-3.61958	0.0530743	const.	3.00148	0.0114821	UR
Vu58812|c0_g1_i2	RLK-Pelle_LRR-Xb-1	-0.0418618	1	const.	0.79867	0.917877	const.		-0.0597555	1	const.	0.275684	1	const.		1.52266	2.23063e-06	UR	-0.00650237	1	const.
Vu107929|c0_g1_i2	RLK-Pelle_L-LEC	0.798879	1	const.	0.802547	0.925266	const.		3.8322	2.07474e-05	UR	-1.17202	1	const.		1.05684	0.00245398	UR	0.611264	0.223545	const.
Vu148579|c1_g3_i4	AGC-Pl	0.40986	1	const.	0.805267	1	const.		2.32502	0.000650945	UR	0.179681	1	const.		-0.701381	0.233315	const.	1.96767	8.09206e-09	UR
Vu125972|c3_g2_i2	CAMK_CAMKL-CHK1	1.36343	0.098286	const.	0.819085	0.946857	const.		3.45673	7.76884e-08	UR	-0.413547	1	const.		-3.90976	3.14115e-09	DR	3.40278	5.46809e-21	UR
Vu137209|c0_g1_i3	RLK-Pelle_DLSV	0.444797	1	const.	0.830269	1	const.		-0.326496	1	const.	0.71406	1	const.		-1.44623	0.000526769	DR	1.64963	0.000463992	UR
Vu124772|c1_g1_i3	CMGC_CDK-CRK7-CDK9	0.691663	1	const.	0.840181	1	const.		2.77712	0.624712	const.	0.475692	1	const.		3.15694	0.647238	const.	6.32185	0.00385142	UR
Vu134498|c0_g2_i2	CAMK_CDPK	0.58139	0.448633	const.	0.841147	0.769092	const.		1.05298	0.117782	const.	0.00346331	1	const.		-0.611208	0.415752	const.	1.17824	0.00789927	UR
Vu81523|c0_g3_i1	RLK-Pelle_WAK_LRK10L-1	1.27854	0.972422	const.	0.865294	1	const.		1.47937	0.884876	const.	-1.45617	1	const.		-0.278093	0.885022	const.	3.29004	1.09828e-13	UR
Vu106415|c0_g2_i2	CMGC_CDK-Pl	2.24918	0.0310912	UR	0.872954	1	const.		1.27434	0.692769	const.	0.297815	1	const.		0.0846696	0.959617	const.	-1.75744	0.000240191	DR
Vu148406|c0_g2_i1	RLK-Pelle_LRR-V	1.2045	0.239519	const.	0.873413	1	const.		2.86249	9.29126e-06	UR	0.759637	1	const.		0.223436	0.769839	const.	-0.800363	0.0370419	const.
Vu153385|c1_g2_i2	CAMK_CAMKL-LKB	1.63177	0.978435	const.	0.878367	1	const.		-3.64616	0.0166858	DR	-2.81015	0.830727	const.		-2.99436	0.505983	const.	-3.32237	0.643645	const.
Vu21647|c0_g4_i1	RLK-Pelle_RLCK-VIIa-2	0.563222	1	const.	0.880983	1	const.		3.10951	0.0072558	UR	2.60311	0.654745	const.		1.32013	0.000245864	UR	0.204297	0.850064	const.
Vu3862|c0_g1_i15	RLK-Pelle_DLSV	NEC	NEC	NEC	0.882032	1	const.		4.37763	0.481404	const.	NEC	NEC	const.		-6.05978	0.00820335	DR	-1.73464	0.921358	const.
Vu108426|c0_g1_i1	RLK-Pelle_DLSV	0.85029	0.684823	const.	0.883863	1	const.		0.875998	0.364409	const.	-0.170303	1	const.		-0.655734	0.213736	const.	1.40385	7.3359e-06	UR
Vu59043|c0_g3_i1	RLK-Pelle_RLCK-VI	-0.467503	1	const.	0.892733	1	const.		-0.396141	1	const.	0.700242	1	const.		-0.301665	0.693906	const.	1.51777	2.61979e-05	UR
Vu20942|c0_g3_i2	RLK-Pelle_LRR-IX	1.08437	0.0386047	UR	0.894803	0.208516	const.		0.295355	1	const.	-0.510189	1	const.		0.53129	0.251457	const.	-0.200565	0.84291	const.
Vu2010|c0_g1_i1	RLK-Pelle_LRR-I-1	0.691358	0.949768	const.	0.923881	1	const.		-0.164334	1	const.	0.65666	1	const.		-1.3522	0.247656	const.	2.01975	0.000250718	UR
Vu59173|c6_g1_i4	PEK_GCN2	0.486022	1	const.	0.9251	1	const.		1.51482	0.724735	const.	0.501567	1	const.		-3.89909	0.0302377	DR	1.76979	0.382738	const.
Vu49332|c0_g1_i2	RLK-Pelle_RLCK-XI	-0.348807	1	const.	0.941882	1	const.		1.88797	0.566992	const.	-1.80096	1	const.		-0.436311	0.595958	const.	2.2114	3.16266e-08	UR
Vu31731|c0_g1_i1	CAMK_CAMKL-CHK1	-1.07705	0.178841	const.	0.943075	0.365592	const.		0.225945	1	const.	-0.290254	1	const.		-1.7013	5.80522e-06	DR	0.560292	0.189476	const.
Vu63752|c1_g2_i13	RLK-Pelle_LRR-I-1	1.07849	1	const.	0.944981	1	const.		0.251064	1	const.	0.765095	1	const.		1.65706	1.12629e-07	UR	0.232512	0.84291	const.
Vu158291|c0_g2_i4	CAMK_CDPK	0.536052	1	const.	0.953613	1	const.		2.88961	0.066966	const.	-1.26514	1	const.		-1.41687	0.511571	const.	2.60993	0.000143519	UR
Vu149219|c0_g2_i1	RLK-Pelle_LRR-III	0.208834	1	const.	0.958878	1	const.		-0.660898	0.874831	const.	-0.192645	1	const.		1.07369	0.0057757	UR	-1.48648	0.000902347	DR
Vu146575|c0_g1_i4	RLK-Pelle_LRR-XI-1	1.47931	1	const.	0.959125	1	const.		3.11985	0.54546	const.	1.9754	1	const.		-2.42083	0.0837862	const.	4.29472	3.91701e-26	UR
Vu94818|c1_g2_i2	RLK-Pelle_CrRLK1L-1	0.442683	1	const.	0.962505	1	const.		0.0895898	1	const.	-0.635072	1	const.		1.80648	4.70505e-05	UR	-0.165431	0.946306	const.
Vu154286|c0_g1_i1	CMGC_DYRK-PRP4	0.704487	0.538222	const.	0.967183	0.669758	const.		1.03947	0.401712	const.	-0.103583	1	const.		-1.13186	0.0229434	DR	1.86839	4.04185e-05	UR
Vu114776|c0_g1_i3	RLK-Pelle_RLCK-VIIa-1	-3.77147	0.603449	const.	0.968915	1	const.		4.71512	0.249146	const.	4.51668	0.976942	const.		4.17923	0.00235017	UR	-1.70856	0.573531	const.
Vu80547|c3_g2_i8	CMGC_MAPK	-0.611411	1	const.	0.975491	1	const.		-1.10429	0.994309	const.	-0.952833	1	const.		-2.74578	0.0183496	DR	0.930037	0.740739	const.
Vu107823|c5_g1_i7	NEK	6.04882	0.0168584	UR	0.981296	1	const.		-0.00212776	1	const.	-1.24561	1	const.		-5.6362	0.114115	const.	-0.18318	1	const.
Vu20942|c0_g2_i1	RLK-Pelle_LRR-IX	2.40844	0.000125934	UR	0.994393	1	const.		1.43613	0.15287	const.	0.0554167	1	const.		-0.351066	0.839114	const.	-0.149953	0.965945	const.
Vu65927|c0_g1_i3	RLK-Pelle_LRR-VI-2	-0.327113	1	const.	1.01873	1	const.		-1.94335	0.851391	const.	0.496148	1	const.		NEC	NEC	NEC	6.43729	0.0389514	UR
Vu52931|c4_g1_i1	RLK-Pelle_LRK10L-2	-0.783937	1	const.	1.02451	1	const.		0.458059	1	const.	NEC	NEC	const.		-0.0541215	1	const.	1.26236	0.0370252	UR
Vu158944|c1_g2_i13	CAMK_CDPK	-0.766798	1	const.	1.02865	1	const.		1.11584	1	const.	-1.05718	1	const.		1.8837	0.713401	const.	-5.87987	0.0409255	DR
Vu166971|c1_g1_i9	RLK-Pelle_DLSV	0.583753	1	const.	1.03696	1	const.		2.51401	0.992959	const.	2.23918	1	const.		7.32725	3.34334e-07	UR	-5.60782	0.00191322	DR
Vu19348|c1_g2_i4	Group-Pl-4	-0.461568	0.79278	const.	1.03906	1	const.		-1.21731	0.151664	const.	-5.30868	7.92866e-13	DR		-0.176224	1	const.	-2.95625	0.733825	const.
Vu11757|c0_g2_i1	RLK-Pelle_L-LEC	0.151264	1	const.	1.06507	1	const.		-0.232048	1	const.	NEC	NEC	const.		1.28364	0.0343122	UR	-0.216897	0.921042	const.
Vu148579|c1_g3_i5	AGC-Pl	-1.85834	1	const.	1.08546	1	const.		2.84816	0.836768	const.	NEC	NEC	const.		-6.57057	4.49115e-05	DR	2.44414	0.0730715	const.
Vu136958|c5_g4_i3	RLK-Pelle_LRR-VI-2	-0.646021	1	const.	1.1091	1	const.		-3.60058	0.120117	const.	-0.0356755	1	const.		-0.14672	1	const.	2.27082	0.0175514	UR
Vu38775|c1_g1_i2	RLK-Pelle_LRR-II	0.0309495	1	const.	1.11521	1	const.		1.30022	0.76916	const.	-0.25729	1	const.		-1.86997	0.520331	const.	2.7906	0.0217521	UR
Vu156049|c1_g2_i5	RLK-Pelle_DLSV	-2.743	0.549943	const.	1.1241	1	const.		-6.06343	0.0234388	DR	-3.29143	1	const.		2.89622	0.0796558	const.	0.696743	0.921358	const.
Vu82156|c0_g1_i3	RLK-Pelle_RLCK-VIIa-2	-0.65795	1	const.	1.14026	1	const.		1.02238	1	const.	3.12739	1	const.		0.629502	0.424945	const.	-2.19023	5.92383e-07	DR
Vu136958|c5_g3_i4	RLK-Pelle_LRR-VI-2	1.54913	1	const.	1.14122	1	const.		1.99084	1	const.	1.9779	1	const.		0.423103	0.644237	const.	-1.49423	0.0035995	DR
Vu101152|c1_g1_i2	TKL-Pl-4	NEC	NEC	NEC	1.1414	1	const.		NEC	NEC	const.	-0.682436	1	const.		0.610261	0.407331	const.	-2.50642	0.00476319	DR
Vu77603|c0_g1_i4	RLK-Pelle_RLCK-IV	-2.10025	0.824415	const.	1.14372	1	const.		8.06819	0.00471485	UR	NEC	NEC	const.		1.98103	0.633937	const.	-0.60778	0.921589	const.
Vu160302|c0_g1_i18	CMGC_GSK	-2.73482	0.939196	const.	1.15316	1	const.		0.561676	1	const.	-0.0603142	1	const.		-1.41486	0.146478	const.	2.89231	7.50855e-05	UR
Vu47980|c0_g1_i1	RLK-Pelle_DLSV	0.376759	1	const.	1.16071	1	const.		3.91359	0.203303	const.	2.17898	1	const.		-1.31392	0.419035	const.	2.64958	1.12653e-06	UR
Vu148051|c2_g1_i4	RLK-Pelle_LRR-Xa	-1.63343	0.0227932	DR	1.17544	0.77953	const.		-2.51635	0.0624175	const.	0.511478	1	const.		6.50592	0.00946705	UR	0.137944	1	const.
Vu21728|c0_g1_i10	TKL-Pl-6	-2.31907	0.791194	const.	1.18236	1	const.		0.311171	1	const.	1.4164	1	const.		0.476509	0.966174	const.	3.50877	0.000355437	UR
Vu73841|c2_g1_i1	TTK	-0.016985	1	const.	1.19176	1	const.		1.51227	0.802666	const.	0.0480882	1	const.		-4.11518	0.000971561	DR	2.05623	0.248332	const.
Vu103827|c0_g1_i1	RLK-Pelle_CrRLK1L-1	0.458116	1	const.	1.20025	1	const.		NEC	NEC	const.	NEC	NEC	const.		5.27496	0.018827	UR	6.04753	0.00868949	UR
Vu17248|c1_g1_i2	CAMK_CDPK	-0.368325	1	const.	1.21644	1	const.		-0.75376	1	const.	NEC	NEC	const.		-3.35326	1.23554e-08	DR	1.9376	0.00450702	UR
Vu17248|c1_g2_i2	CAMK_CDPK	1.6733	0.243939	const.	1.22185	1	const.		4.44864	0.000650945	UR	0.364217	1	const.		-1.52442	0.354764	const.	3.64818	3.61107e-06	UR
Vu34744|c0_g2_i2	RLK-Pelle_LRR-XII-1	0.919794	0.874674	const.	1.24399	1	const.		1.53013	0.274654	const.	1.56883	1	const.		2.15427	6.07e-07	UR	1.51019	0.142029	const.
Vu154824|c4_g2_i5	RLK-Pelle_LRK10L-2	0.0276366	1	const.	1.26225	1	const.		-0.295311	1	const.	0.664309	1	const.		-0.724915	0.673688	const.	2.27286	1.21057e-05	UR
Vu125500|c0_g2_i1	RLK-Pelle_SD-2b	-0.241575	1	const.	1.28492	1	const.		0.207913	1	const.	-0.788813	1	const.		1.13045	0.00318645	UR	-0.833591	0.0789527	const.
Vu72737|c2_g1_i1	RLK-Pelle_DLSV	-0.311375	1	const.	1.28572	1	const.		-1.01777	0.945189	const.	0.502932	1	const.		-4.76791	0.0182339	DR	1.43001	0.091098	const.
Vu55763|c0_g1_i2	RLK-Pelle_L-LEC	-0.80546	1	const.	1.29576	1	const.		0.521904	1	const.	0.379851	1	const.		-4.00811	0.480073	const.	5.71958	4.33751e-08	UR
Vu104285|c0_g1_i5	RLK-Pelle_DLSV	4.64762	5.08156e-05	UR	1.30702	1	const.		1.66165	0.390771	const.	0.758404	1	const.		3.84842	0.177443	const.	4.86705	0.161816	const.
Vu166137|c0_g1_i1	RLK-Pelle_CrRLK1L-1	1.82888	0.726559	const.	1.31425	1	const.		5.7639	0.000623488	UR	3.45542	1	const.		0.28707	0.893964	const.	2.01739	0.0266475	UR
Vu87833|c0_g1_i2	RLK-Pelle_L-LEC	-0.543755	1	const.	1.34083	1	const.		1.67007	0.564189	const.	0.286092	1	const.		0.257809	0.87787	const.	-1.2267	0.0136503	DR
Vu47986|c0_g2_i21	RLK-Pelle_SD-2b	-0.243918	1	const.	1.34166	1	const.		0.21716	1	const.	-0.0694474	1	const.		-0.125241	1	const.	3.60988	2.41735e-08	UR
Vu25055|c0_g1_i2	SCY1_SCYL2	2.3053	0.690846	const.	1.34997	1	const.		6.56781	0.0166244	UR	0.358384	1	const.		-1.51463	0.615194	const.	0.426777	0.951161	const.
Vu144218|c2_g1_i5	RLK-Pelle_DLSV	1.30333	1	const.	1.38727	1	const.		3.6466	0.0199658	UR	1.11462	1	const.		-0.0419218	1	const.	0.41744	0.682153	const.
Vu80147|c0_g1_i5	Group-Pl-3	-1.48374	1	const.	1.39986	1	const.		-2.1	0.916409	const.	4.24241	1	const.		1.26462	0.923661	const.	4.73833	0.0389295	UR
Vu43788|c0_g2_i1	STE_STE11	-0.898191	0.981065	const.	1.41023	0.804801	const.		0.339285	1	const.	-1.24544	1	const.		-0.28531	0.783209	const.	1.10735	0.0495387	UR
Vu125972|c3_g2_i1	CAMK_CAMKL-CHK1	2.11462	0.746183	const.	1.43203	1	const.		4.28497	0.000230012	UR	-1.3426	1	const.		-3.33146	5.33418e-05	DR	1.5816	0.157614	const.
Vu147968|c1_g2_i3	RLK-Pelle_WAK	2.10373	0.780713	const.	1.43866	1	const.		6.84242	0.0313596	UR	NEC	NEC	const.		-0.653677	0.944446	const.	5.09902	2.2857e-06	UR
Vu115942|c0_g1_i5	CMGC_CDK-PITSLRE	2.07297	0.976382	const.	1.44165	1	const.		0.96227	1	const.	-0.753079	1	const.		-5.81401	1.78381e-08	DR	-0.421548	0.921358	const.
Vu85880|c0_g2_i5	AGC_RSK-2	0.200948	1	const.	1.44368	1	const.		-0.13903	1	const.	NEC	NEC	const.		NEC	NEC	NEC	6.83297	0.0265297	UR
Vu112926|c5_g1_i1	RLK-Pelle_DLSV	0.148391	1	const.	1.51756	1	const.		0.609312	1	const.	-0.438046	1	const.		-1.2234	0.67219	const.	1.88448	0.0105775	UR
Vu63595|c0_g1_i3	RLK-Pelle_WAK_LRK10L-1	0.557849	0.75956	const.	1.54829	0.499768	const.		0.451837	0.93757	const.	0.116266	1	const.		-0.654434	0.293845	const.	1.67008	0.000973369	UR
Vu97932|c2_g1_i6	WNK_NRBP	0.236558	1	const.	1.54854	1	const.		-0.585305	1	const.	-1.31898	1	const.		-2.70003	0.00573366	DR	-1.67279	0.433719	const.
Vu154824|c3_g2_i11	RLK-Pelle_LRK10L-2	1.042	1	const.	1.55063	1	const.		3.37422	0.0418495	UR	2.88416	1	const.		NEC	NEC	NEC	3.96963	0.442073	const.
Vu162906|c4_g1_i7	CAMK_CAMKL-CHK1	0.93228	1	const.	1.57879	1	const.		1.50956	0.905928	const.	-1.1664	1	const.		-8.23121	0.00022272	DR	1.19644	0.769039	const.
Vu122453|c2_g1_i1	CMGC_DYRK-PRP4	1.09613	1	const.	1.63334	1	const.		0.534378	1	const.	4.76032	1	const.		-6.43389	0.0499787	DR	5.9483	0.0636154	const.
Vu46435|c0_g2_i1	RLK-Pelle_LRR-Xa	NEC	NEC	NEC	1.63461	1	const.		1.60701	1	const.	0.567458	1	const.		1.96683	0.0289603	UR	1.45417	0.742967	const.
Vu2805|c5_g1_i3	CAMK_CAMKL-CHK1	-2.89393	1	const.	1.6411	1	const.		1.30149	0.277269	const.	-0.0599787	1	const.		0.204692	0.809233	const.	1.87145	5.692e-08	UR
Vu97503|c3_g2_i5	WNK_NRBP	-0.884175	1	const.	1.65256	1	const.		-1.98532	0.514755	const.	4.01387	1	const.		-4.99077	1.34626e-06	DR	1.51823	0.0242102	UR
Vu45981|c2_g2_i19	CK1_CK1	-0.584961	1	const.	1.66446	1	const.		1.09064	1	const.	0.372238	1	const.		3.65992	0.0181887	UR	1.01842	0.803547	const.
Vu165876|c2_g1_i15	RLK-Pelle_DLSV	2.67836	1	const.	1.6849	1	const.		3.856	0.481508	const.	1.29084	1	const.		-1.19987	0.587637	const.	4.2349	1.08239e-08	UR
Vu50507|c0_g2_i2	RLK-Pelle_LRR-XII-1	-2.1074	1	const.	1.68559	1	const.		NEC	NEC	const.	NEC	NEC	const.		-0.617796	0.461127	const.	-4.2267	4.73198e-12	DR
Vu76468|c0_g3_i1	STE_STE11	4.24076	0.0080984	UR	1.6939	1	const.		4.51007	0.000261102	UR	0.941593	1	const.		1.3897	0.00026025	UR	2.71141	2.15027e-09	UR
Vu130329|c0_g1_i5	RLK-Pelle_DLSV	-0.933997	1	const.	1.69627	1	const.		2.16896	0.564932	const.	-0.545105	1	const.		1.11113	0.000727065	UR	-0.0140317	1	const.
Vu156145|c6_g4_i14	RLK-Pelle_RLCK-VIIa-2	-0.412193	1	const.	1.73735	1	const.		4.67525	0.41555	const.	-1.81833	1	const.		-4.23134	0.00667066	DR	0.39215	0.996603	const.
Vu133020|c0_g4_i16	CMGC_CDK-CDK8	-0.281143	1	const.	1.78366	1	const.		-1.36144	0.990947	const.	-1.04678	1	const.		-0.966802	0.905516	const.	4.82974	0.000776775	UR
Vu84538|c0_g2_i3	NEK	0.960116	1	const.	1.78814	1	const.		0.866517	0.851391	const.	-1.05865	1	const.		-1.56136	0.0286662	DR	0.409235	0.921042	const.
Vu44572|c0_g1_i1	RLK-Pelle_LRR-XIIIa	2.61179	0.448868	const.	1.79527	1	const.		1.16488	0.910662	const.	NEC	NEC	const.		0.411735	0.642732	const.	-1.40743	0.0095466	DR
Vu155129|c0_g1_i1	TKL_Gdt	0.958496	1	const.	1.81856	1	const.		2.79085	0.949207	const.	-0.165535	1	const.		1.43378	0.387842	const.	-3.06912	0.0288412	DR
Vu70406|c0_g1_i1	RLK-Pelle_LRR-III	NEC	NEC	NEC	1.81856	1	const.		2.17967	0.93757	const.	NEC	NEC	const.		0.19194	1	const.	2.54798	0.00843711	UR
Vu4603|c0_g2_i1	CMGC_CDK-CRK7-CDK9	2.12717	0.000353964	UR	1.82124	0.944199	const.		3.21626	0.000401364	UR	1.6965	1	const.		-0.264824	0.983327	const.	0.0697121	1	const.
Vu165144|c0_g1_i8	WNK_NRBP	-0.0815994	1	const.	1.83184	1	const.		-2.82018	0.93757	const.	0.236042	1	const.		-2.34271	0.163993	const.	1.67145	0.0314825	UR
Vu164066|c4_g1_i3	RLK-Pelle_DLSV	2.14586	0.91219	const.	1.83426	1	const.		-2.9668	0.579596	const.	-3.73401	1	const.		-1.15	0.486123	const.	2.65505	0.0197602	UR
Vu10836|c0_g2_i1	RLK-Pelle_LRR-XI-1	NEC	NEC	NEC	1.84582	1	const.		2.44764	0.93757	const.	NEC	NEC	const.		2.18048	0.0245514	UR	-1.05526	0.720306	const.
Vu75945|c2_g1_i6	RLK-Pelle_LRR-II	4.07048	0.746831	const.	1.94077	1	const.		0.0687564	1	const.	-1.06863	1	const.		-1.37663	0.694548	const.	3.18705	0.0282694	UR
Vu161104|c1_g1_i12	RLK-Pelle_RLCK-VIIa-2	-0.256957	1	const.	1.95677	1	const.		-0.456868	0.905928	const.	-0.306609	1	const.		6.73326	0.0367727	UR	-2.7596	0.678701	const.
Vu162906|c4_g1_i3	CAMK_CAMKL-CHK1	2.08453	0.0166318	UR	1.97174	0.753934	const.		3.27709	0.00015897	UR	0.407505	1	const.		-3.19239	2.44746e-10	DR	3.07828	2.14183e-11	UR
Vu141793|c2_g1_i4	STE_STE11	2.53349	0.605594	const.	1.9899	1	const.		0.791277	0.696061	const.	0.958839	1	const.		1.0443	0.0839028	const.	1.25478	0.0275065	UR
Vu161104|c1_g1_i10	RLK-Pelle_RLCK-VIIa-2	-0.119263	1	const.	1.99601	1	const.		0.00651744	1	const.	-0.0487553	1	const.		8.13548	0.0219261	UR	-1.74794	0.578969	const.
Vu135887|c1_g1_i4	RLK-Pelle_LRR-XIV	-0.654237	1	const.	2.06415	1	const.		0.875895	0.815949	const.	-0.252895	1	const.		-0.454789	0.577495	const.	1.26082	0.00168805	UR
Vu5551|c1_g2_i10	RLK-Pelle_RLCK-VI	1.59539	1	const.	2.08523	1	const.		2.029	0.463993	const.	-1.2267	1	const.		0.189743	1	const.	5.21928	0.026831	UR
Vu99330|c1_g1_i16	TKL-Pl-4	-0.32537	1	const.	2.10885	1	const.		-0.379437	1	const.	-0.877864	1	const.		-6.04708	0.00131207	DR	0.501891	0.921358	const.
Vu50507|c0_g2_i1	RLK-Pelle_LRR-XII-1	2.16572	1	const.	2.10902	1	const.		-0.263067	1	const.	NEC	NEC	const.		-1.08414	0.628827	const.	-3.65653	0.00878145	DR
Vu6540|c0_g1_i2	RLK-Pelle_LRR-XI-1	0.760856	1	const.	2.19676	1	const.		2.4132	0.452658	const.	NEC	NEC	const.		0.210383	0.905516	const.	-1.71101	0.00671705	DR
Vu140683|c0_g2_i6	CAMK_CAMKL-CHK1	1.42863	1	const.	2.21229	1	const.		1.69018	0.850926	const.	3.71144	1	const.		-8.71452	1.89749e-17	DR	3.90763	0.000723699	UR
Vu81533|c1_g1_i9	CAMK_CDPK	3.52775	0.826252	const.	2.24877	1	const.		NEC	NEC	const.	NEC	NEC	const.		-4.12481	0.0396665	DR	-2.44143	0.641521	const.
Vu6321|c3_g2_i20	CK1_CK1-Pl	-2.67364	1	const.	2.25993	1	const.		3.90175	0.356458	const.	-1.81885	1	const.		6.16465	0.0121667	UR	-6.4746	0.0484673	DR
Vu49774|c2_g1_i4	RLK-Pelle_LRR-IV	0.605454	1	const.	2.26558	1	const.		0.97651	0.893091	const.	2.68306	1	const.		0.854083	0.261987	const.	-1.89038	0.0233299	DR
Vu57134|c1_g1_i2	RLK-Pelle_PERK-2	0.557127	1	const.	2.33398	0.757361	const.		NEC	NEC	const.	NEC	NEC	const.		-9.17371	1.33978e-05	DR	0.42949	1	const.
Vu145331|c2_g1_i3	RLK-Pelle_LRR-II	-1.42656	1	const.	2.33811	1	const.		2.1836	0.794244	const.	2.66493	1	const.		-1.57374	0.839114	const.	5.38405	0.0280113	UR
Vu144218|c2_g1_i6	RLK-Pelle_DLSV	-1.30565	1	const.	2.37798	1	const.		0.000608273	1	const.	2.81304	1	const.		-2.34584	0.292798	const.	3.21162	0.0262381	UR
Vu94946|c1_g3_i8	RLK-Pelle_LRR-XI-1	0.31585	1	const.	2.42502	1	const.		2.64134	0.838629	const.	0.784661	1	const.		1.44349	0.000568937	UR	1.6275	0.0147454	UR
Vu46287|c1_g7_i4	RLK-Pelle_CrRLK1L-1	0.5319	1	const.	2.47157	1	const.		-0.712015	0.396483	const.	-0.0730575	1	const.		0.761989	0.534522	const.	-1.14667	0.0338515	DR
Vu108903|c4_g3_i8	TKL_CTR1-DRK-2	NEC	NEC	NEC	2.51905	1	const.		3.49454	0.704568	const.	NEC	NEC	const.		-5.4552	0.170551	const.	-6.19321	0.00509719	DR
Vu137335|c3_g3_i2	RLK-Pelle_DLSV	-1.85164	1	const.	2.51906	1	const.		-1.87026	1	const.	NEC	NEC	const.		-2.78315	0.000218854	DR	0.423839	0.79453	const.
Vu21372|c4_g1_i4	RLK-Pelle_DLSV	NEC	NEC	NEC	2.58995	1	const.		NEC	NEC	const.	NEC	NEC	const.		-10.4967	2.79291e-25	DR	-0.980117	0.738496	const.
Vu58568|c2_g1_i1	RLK-Pelle_WAK	1.55432	1	const.	2.60369	1	const.		6.30431	2.05136e-05	UR	3.0273	1	const.		1.44246	0.016792	UR	0.897184	0.0871473	const.
Vu111172|c0_g1_i5	RLK-Pelle_RKF3	2.43803	0.910703	const.	2.61005	1	const.		2.13694	0.93757	const.	-1.81839	1	const.		-6.75572	0.0400556	DR	7.78011	0.00012776	UR
Vu144809|c1_g2_i3	CMGC_MAPK	-0.835975	1	const.	2.63948	0.992279	const.		-0.828889	0.395187	const.	0.995445	0.364312	const.		3.37945	6.53137e-05	UR	-0.136339	0.9784	const.
Vu77603|c0_g1_i2	RLK-Pelle_RLCK-IV	0.127042	1	const.	2.72604	1	const.		-1.19155	0.754637	const.	-5.26095	0.863941	const.		0.173081	0.998908	const.	1.79096	0.0220294	UR
Vu3862|c0_g1_i6	RLK-Pelle_DLSV	1.47566	0.805486	const.	2.80066	0.768276	const.		3.55882	0.222476	const.	-0.0131522	1	const.		-4.69128	0.000252761	DR	2.83031	4.89617e-05	UR
Vu28066|c0_g1_i9	TKL_CTR1-DRK-2	3.40607	0.999681	const.	2.84782	1	const.		1.27983	1	const.	2.4771	1	const.		-0.489329	0.79942	const.	-6.7443	7.65896e-07	DR
Vu84941|c1_g3_i1	CMGC_CK2	-1.10232	1	const.	2.86583	0.569677	const.		-0.144726	1	const.	0.9937	1	const.		-1.54682	0.0732783	const.	-1.33644	0.0336019	DR
Vu2177|c0_g1_i1	RLK-Pelle_LRK10L-2	1.51518	1	const.	2.88635	1	const.		NEC	NEC	const.	NEC	NEC	const.		0.300612	1	const.	6.12069	3.65954e-10	UR
Vu53448|c6_g1_i2	RLK-Pelle_CrRLK1L-1	0.299662	1	const.	2.89554	1	const.		1.57974	0.485703	const.	0.274019	1	const.		1.72344	0.0110568	UR	-0.534777	0.84291	const.
Vu100357|c0_g2_i6	CAMK_CDPK	3.5331	0.327822	const.	2.94163	1	const.		6.55897	0.0101106	UR	NEC	NEC	const.		-2.93449	0.10489	const.	0.466721	0.946033	const.
Vu46477|c0_g3_i9	TLK	5.78018	0.259474	const.	2.96245	1	const.		1.60721	1	const.	NEC	NEC	const.		-5.87234	0.0343494	DR	1.76649	0.793525	const.
Vu76304|c0_g2_i3	CMGC_MAPK	2.30504	0.720632	const.	3.01923	1	const.		-1.05038	0.93757	const.	-2.20181	1	const.		-3.15643	0.00937114	DR	1.9549	0.534872	const.
Vu31731|c0_g1_i3	CAMK_CAMKL-CHK1	1.93491	1	const.	3.10012	1	const.		0.121338	1	const.	0.560071	1	const.		-1.37141	0.000587475	DR	0.863393	0.0682659	const.
Vu111527|c3_g3_i4	CAMK_CAMKL-CHK1	-2.95381	0.762587	const.	3.10395	1	const.		NEC	NEC	const.	NEC	NEC	const.		8.12947	0.007945	UR	-2.15566	0.850064	const.
Vu5928|c0_g1_i3	ULK_Fused	0.699991	1	const.	3.1327	1	const.		0.473915	1	const.	NEC	NEC	const.		-2.1192	0.011852	DR	0.266807	0.889757	const.
Vu21835|c1_g2_i1	RLK-Pelle_CR4L	2.49298	0.74512	const.	3.15267	0.944199	const.		3.66211	0.208367	const.	NEC	NEC	const.		1.93829	0.000916613	UR	4.6397	2.44486e-17	UR
Vu6321|c3_g2_i17	CK1_CK1-Pl	2.54547	1	const.	3.38963	1	const.		2.92177	0.877126	const.	NEC	NEC	const.		3.50128	0.549696	const.	-5.60961	0.0477483	DR
Vu59043|c0_g3_i3	RLK-Pelle_RLCK-VI	NEC	NEC	NEC	3.43544	1	const.		-2.92406	0.93757	const.	2.14275	1	const.		-3.03176	0.0819985	const.	2.60093	0.0274407	UR
Vu97503|c3_g2_i10	WNK_NRBP	-1.02534	1	const.	3.50694	1	const.		-1.01908	0.806554	const.	3.66228	1	const.		3.49365	0.435673	const.	6.44892	0.0374021	UR
Vu133660|c4_g2_i2	TKL_CTR1-DRK-2	NEC	NEC	NEC	3.51906	1	const.		-1.25816	0.93757	const.	5.5071	0.0452466	UR		0.136887	1	const.	-0.64877	0.914913	const.
Vu104285|c0_g1_i19	RLK-Pelle_DLSV	1.15322	1	const.	3.7735	1	const.		NEC	NEC	const.	NEC	NEC	const.		-2.40484	0.607859	const.	4.43265	0.0191498	UR
Vu141619|c2_g1_i3	RLK-Pelle_LysM	1.06773	1	const.	3.89353	0.572431	const.		0.649143	0.744411	const.	-0.0111416	1	const.		2.03444	2.3157e-12	UR	0.68708	0.117413	const.
Vu113783|c0_g1_i7	RLK-Pelle_PERK-2	NEC	NEC	NEC	3.91191	1	const.		2.89681	0.937654	const.	NEC	NEC	const.		-5.18452	0.0329661	DR	-3.61393	0.602749	const.
Vu96902|c1_g1_i9	TKL-Pl-5	-1.9668	1	const.	3.95904	1	const.		0.535836	1	const.	1.66486	1	const.		2.15674	5.752e-05	UR	-0.369191	0.91219	const.
Vu148051|c2_g1_i3	RLK-Pelle_LRR-Xa	-1.12556	1	const.	3.95915	0.365592	const.		3.09265	0.81463	const.	NEC	NEC	const.		-1.20566	0.0269107	DR	-0.331764	0.814349	const.
Vu71262|c5_g2_i8	CAMK_OST1L	0.226086	1	const.	4.15496	1	const.		-0.428755	1	const.	2.26623	1	const.		-0.606392	0.941358	const.	3.59877	0.0207763	UR
Vu86069|c3_g1_i9	RLK-Pelle_LysM	NEC	NEC	NEC	4.39701	1	const.		NEC	NEC	const.	2.72038	1	const.		8.8301	0.000439534	UR	-0.509201	1	const.
Vu20752|c0_g3_i4	RLK-Pelle_RLCK-VIIa-2	-1.39682	1	const.	4.4338	0.969284	const.		-0.933773	1	const.	-2.75801	1	const.		4.31335	0.010339	UR	-1.3738	0.84291	const.
Vu115942|c0_g1_i7	CMGC_CDK-PITSLRE	5.78795	0.366464	const.	4.57851	1	const.		NEC	NEC	const.	5.85141	0.995018	const.		-4.93686	0.000451944	DR	3.72257	0.0124857	UR
Vu10463|c0_g1_i1	RLK-Pelle_LRK10L-2	-3.14377	1	const.	4.61197	0.933556	const.		1.52579	0.0318763	UR	0.544078	1	const.		-2.42463	0.839114	const.	0.714203	0.950813	const.
Vu99330|c1_g1_i13	TKL-Pl-4	-5.62254	0.293433	const.	4.62845	0.918668	const.		0.380545	1	const.	0.137237	1	const.		-4.73213	0.0012314	DR	1.14376	0.431048	const.
Vu152624|c0_g2_i5	RLK-Pelle_DLSV	-3.11407	1	const.	4.93535	0.557215	const.		NEC	NEC	const.	-0.470579	1	const.		-6.13593	0.0234683	DR	2.68785	0.388473	const.
Vu102450|c1_g2_i5	RLK-Pelle_RLCK-X	NEC	NEC	NEC	5.53505	0.619337	const.		-4.84369	0.517363	const.	3.08354	1	const.		6.73338	0.0328504	UR	-3.71204	0.437857	const.
Vu114221|c0_g1_i2	CMGC_GSK	1.02797	1	const.	5.92874	0.312371	const.		0.011017	1	const.	-1.06027	1	const.		-7.07395	0.00584195	DR	1.08003	0.733825	const.
Vu41902|c0_g1_i5	CK1_CK1	-1.82691	1	const.	5.9882	0.188035	const.		0.743197	1	const.	-0.997885	1	const.		-7.41945	2.14089e-08	DR	-0.348996	1	const.
Vu9316|c3_g1_i13	RLK-Pelle_LRK10L-2	-0.810104	1	const.	6.5681	0.0468923	UR		3.68399	0.804275	const.	NEC	NEC	const.		NEC	NEC	NEC	-1.73465	0.921358	const.
Vu156680|c0_g1_i4	RLK-Pelle_RLCK-IXb	-5.75911	0.232231	const.	7.59103	0.00434471	UR		-0.705634	1	const.	-0.8551	1	const.		-5.32065	0.0604563	const.	0.856147	0.746263	const.
Vu23437|c2_g1_i21	TKL-Pl-4	8.84809	0.000156976	UR	7.76918	9.77526e-05	UR		-1.4856	0.93757	const.	-0.696304	1	const.		-1.4989	0.591894	const.	2.53244	0.00600085	UR
Vu47986|c0_g2_i4	RLK-Pelle_SD-2b	NEC	NEC	NEC	NEC	NEC	NEC		NEC	NEC	const.	NEC	NEC	const.		NEC	NEC	NEC	8.36658	2.49176e-26	UR
Vu63752|c1_g2_i2	RLK-Pelle_LRR-I-1	1.12767	1	const.	NEC	NEC	NEC		1.60866	1	const.	NEC	NEC	const.		-1.29105	0.008091	DR	3.04862	2.46334e-17	UR
Vu165876|c2_g1_i6	RLK-Pelle_DLSV	NEC	NEC	NEC	NEC	NEC	NEC		NEC	NEC	const.	NEC	NEC	const.		0.450257	0.905516	const.	3.78645	7.48367e-15	UR
Vu91295|c0_g1_i1	CAMK_CDPK	NEC	NEC	NEC	NEC	NEC	NEC		NEC	NEC	const.	NEC	NEC	const.		-0.610605	0.600746	const.	-5.70173	4.59016e-14	DR
Vu105882|c0_g1_i1	RLK-Pelle_LRR-I-1	NEC	NEC	NEC	NEC	NEC	NEC		NEC	NEC	const.	NEC	NEC	const.		0.544353	0.464973	const.	-3.46094	4.19027e-13	DR
Vu165876|c2_g1_i5	RLK-Pelle_DLSV	NEC	NEC	NEC	NEC	NEC	NEC		4.1203	0.462065	const.	NEC	NEC	const.		-0.708423	0.7295	const.	4.90194	6.09576e-11	UR
Vu21306|c5_g2_i2	RLK-Pelle_LRR-I-1	NEC	NEC	NEC	NEC	NEC	NEC		NEC	NEC	const.	NEC	NEC	const.		-0.832899	0.0798796	const.	-2.25377	4.70343e-09	DR
Vu5234|c11_g6_i1	RLK-Pelle_DLSV	NEC	NEC	NEC	NEC	NEC	NEC		NEC	NEC	const.	NEC	NEC	const.		-0.266434	0.999048	const.	3.57626	4.02171e-08	UR
Vu125413|c4_g1_i2	RLK-Pelle_LRR-XI-1	NEC	NEC	NEC	NEC	NEC	NEC		1.84934	1	const.	NEC	NEC	const.		1.00667	0.0126749	UR	2.163	4.98883e-08	UR
Vu63613|c0_g2_i3	RLK-Pelle_RLCK-V	-2.39353	1	const.	NEC	NEC	NEC		-0.654801	0.968106	const.	NEC	NEC	const.		1.50598	0.104071	const.	-5.07102	7.59218e-08	DR
Vu113057|c0_g2_i2	RLK-Pelle_DLSV	-2.92622	0.458674	const.	NEC	NEC	NEC		0.818161	1	const.	-3.09037	1	const.		0.706642	0.208504	const.	-2.28859	9.04944e-08	DR
Vu33686|c0_g1_i1	STE_STE11	0.85536	1	const.	NEC	NEC	NEC		5.55812	0.00368313	UR	-0.839094	1	const.		3.04425	1.28753e-15	UR	2.57014	2.06e-07	UR
Vu18446|c1_g1_i3	RLK-Pelle_DLSV	4.70453	0.392309	const.	NEC	NEC	NEC		5.88786	0.166701	const.	NEC	NEC	const.		0.50249	0.439433	const.	2.30084	2.21e-07	UR
Vu32588|c3_g2_i13	RLK-Pelle_DLSV	NEC	NEC	NEC	NEC	NEC	NEC		NEC	NEC	const.	NEC	NEC	const.		-1.97212	0.226969	const.	4.26641	1.03246e-06	UR
Vu150636|c0_g1_i1	RLK-Pelle_DLSV	-0.596086	1	const.	NEC	NEC	NEC		0.971435	1	const.	NEC	NEC	const.		2.08401	0.000338122	UR	2.21258	1.1871e-06	UR
Vu133660|c4_g1_i17	TKL_CTR1-DRK-2	0.101796	1	const.	NEC	NEC	NEC		-0.00806812	1	const.	-0.281377	1	const.		2.42128	0.416678	const.	-7.96363	1.30058e-06	DR
Vu21306|c5_g2_i1	RLK-Pelle_LRR-I-1	NEC	NEC	NEC	NEC	NEC	NEC		NEC	NEC	const.	NEC	NEC	const.		0.172502	0.92586	const.	-2.40228	1.37091e-06	DR
Vu79081|c4_g2_i5	RLK-Pelle_DLSV	NEC	NEC	NEC	NEC	NEC	NEC		NEC	NEC	const.	NEC	NEC	const.		-5.14484	0.00927235	DR	4.51622	1.75756e-06	UR
Vu19513|c0_g1_i1	RLK-Pelle_LRR-XI-1	NEC	NEC	NEC	NEC	NEC	NEC		0.78266	1	const.	NEC	NEC	const.		0.0616877	1	const.	-2.20579	5.81947e-06	DR
Vu35418|c0_g1_i3	RLK-Pelle_LRK10L-2	NEC	NEC	NEC	NEC	NEC	NEC		NEC	NEC	const.	NEC	NEC	const.		-0.251316	0.730811	const.	1.35586	1.13199e-05	UR
Vu66544|c2_g3_i2	RLK-Pelle_CrRLK1L-1	NEC	NEC	NEC	NEC	NEC	NEC		1.1257	0.93757	const.	-0.164636	1	const.		-0.994871	0.0265193	DR	1.45607	1.20253e-05	UR
Vu112926|c5_g2_i4	RLK-Pelle_DLSV	NEC	NEC	NEC	NEC	NEC	NEC		2.44764	0.93757	const.	NEC	NEC	const.		0.69954	0.645558	const.	2.43444	1.32605e-05	UR
Vu84736|c0_g1_i1	RLK-Pelle_SD-2b	0.567628	1	const.	NEC	NEC	NEC		0.859084	1	const.	-0.207649	1	const.		1.49403	0.323231	const.	2.83252	1.33363e-05	UR
Vu93279|c1_g2_i18	STE_STE11	NEC	NEC	NEC	NEC	NEC	NEC		0.194831	1	const.	0.0702061	1	const.		-0.209445	0.882485	const.	1.75868	2.8926e-05	UR
Vu135795|c5_g2_i9	RLK-Pelle_LRK10L-2	NEC	NEC	NEC	NEC	NEC	NEC		NEC	NEC	const.	NEC	NEC	const.		-0.0547577	1	const.	1.60927	3.8568e-05	UR
Vu84347|c0_g1_i2	RLK-Pelle_RLCK-VIIa-2	NEC	NEC	NEC	NEC	NEC	NEC		NEC	NEC	const.	NEC	NEC	const.		0.503987	0.399102	const.	-1.54727	7.52863e-05	DR
Vu52931|c2_g2_i1	RLK-Pelle_LRK10L-2	NEC	NEC	NEC	NEC	NEC	NEC		NEC	NEC	const.	NEC	NEC	const.		0.689412	0.064786	const.	1.63296	8.56645e-05	UR
Vu91295|c0_g1_i2	CAMK_CDPK	NEC	NEC	NEC	NEC	NEC	NEC		NEC	NEC	const.	NEC	NEC	const.		-1.78053	0.441343	const.	-6.03419	0.000149673	DR
Vu101152|c1_g1_i7	TKL-Pl-4	NEC	NEC	NEC	NEC	NEC	NEC		NEC	NEC	const.	3.16413	1	const.		-0.0237725	1	const.	-5.67285	0.000165529	DR
Vu148579|c1_g3_i2	AGC-Pl	NEC	NEC	NEC	NEC	NEC	NEC		NEC	NEC	const.	NEC	NEC	const.		1.58982	0.138143	const.	2.62899	0.000310309	UR
Vu19729|c1_g1_i2	STE_STE11	NEC	NEC	NEC	NEC	NEC	NEC		NEC	NEC	const.	NEC	NEC	const.		-1.09703	0.716883	const.	-4.65777	0.000335169	DR
Vu111172|c0_g1_i3	RLK-Pelle_RKF3	3.20837	1	const.	NEC	NEC	NEC		4.32467	0.33524	const.	NEC	NEC	const.		-0.377732	0.66416	const.	1.41558	0.000378975	UR
Vu157786|c1_g2_i2	RLK-Pelle_LRR-VIII-1	NEC	NEC	NEC	NEC	NEC	NEC		NEC	NEC	const.	NEC	NEC	const.		0.0967282	0.974694	const.	-1.83308	0.000407939	DR
Vu19729|c1_g1_i1	STE_STE11	NEC	NEC	NEC	NEC	NEC	NEC		NEC	NEC	const.	NEC	NEC	const.		-2.24704	0.216136	const.	-5.85853	0.000489255	DR
Vu70790|c0_g1_i1	CAMK_OST1L	NEC	NEC	NEC	NEC	NEC	NEC		NEC	NEC	const.	NEC	NEC	const.		6.85233	0.000289138	UR	8.09052	0.000602891	UR
Vu30765|c0_g1_i1	CAMK_OST1L	NEC	NEC	NEC	NEC	NEC	NEC		NEC	NEC	const.	NEC	NEC	const.		8.627	1.06357e-08	UR	7.81667	0.000609521	UR
Vu148874|c0_g1_i1	RLK-Pelle_LRR-XI-1	NEC	NEC	NEC	NEC	NEC	NEC		-0.852838	1	const.	2.15358	1	const.		0.506769	0.39539	const.	-1.66825	0.000746493	DR
Vu142169|c1_g1_i2	RLK-Pelle_DLSV	0.737627	1	const.	NEC	NEC	NEC		3.93098	0.29425	const.	NEC	NEC	const.		0.772149	0.763544	const.	3.08173	0.000902637	UR
Vu80774|c3_g1_i4	RLK-Pelle_DLSV	NEC	NEC	NEC	NEC	NEC	NEC		NEC	NEC	const.	NEC	NEC	const.		-0.492281	1	const.	-7.0979	0.000916641	DR
Vu41045|c0_g1_i1	CAMK_CAMK1-DCAMKL	NEC	NEC	NEC	NEC	NEC	NEC		NEC	NEC	const.	NEC	NEC	const.		-1.64235	0.525901	const.	-5.52536	0.00098821	DR
Vu123330|c0_g1_i2	CAMK_OST1L	NEC	NEC	NEC	NEC	NEC	NEC		NEC	NEC	const.	NEC	NEC	const.		-1.64402	0.515471	const.	-4.50763	0.00127307	DR
Vu137335|c3_g6_i1	RLK-Pelle_DLSV	NEC	NEC	NEC	NEC	NEC	NEC		NEC	NEC	const.	NEC	NEC	const.		-0.461624	0.739185	const.	-1.84032	0.00128493	DR
Vu165838|c0_g2_i1	RLK-Pelle_LRR-XII-1	NEC	NEC	NEC	NEC	NEC	NEC		NEC	NEC	const.	NEC	NEC	const.		-6.00998	2.24971e-11	DR	-6.0541	0.00149739	DR
Vu166175|c1_g1_i1	RLK-Pelle_LRR-VII-3	1.40981	1	const.	NEC	NEC	NEC		-0.0465074	1	const.	NEC	NEC	const.		0.669641	0.356919	const.	-1.52467	0.00150688	DR
Vu112926|c5_g2_i5	RLK-Pelle_DLSV	NEC	NEC	NEC	NEC	NEC	NEC		NEC	NEC	const.	NEC	NEC	const.		0.590438	0.739881	const.	3.34326	0.00182551	UR
Vu35418|c0_g1_i9	RLK-Pelle_LRK10L-2	NEC	NEC	NEC	NEC	NEC	NEC		NEC	NEC	const.	NEC	NEC	const.		-0.561637	0.307792	const.	1.18645	0.00182603	UR
Vu35418|c0_g1_i6	RLK-Pelle_LRK10L-2	NEC	NEC	NEC	NEC	NEC	NEC		NEC	NEC	const.	NEC	NEC	const.		1.78844	2.42463e-06	UR	-1.54984	0.00184411	DR
Vu141373|c0_g1_i2	CMGC_MAPK	NEC	NEC	NEC	NEC	NEC	NEC		NEC	NEC	const.	NEC	NEC	const.		-2.23349	0.356414	const.	-3.20638	0.00208684	DR
Vu11583|c0_g1_i1	AGC_PKA-PKG	NEC	NEC	NEC	NEC	NEC	NEC		NEC	NEC	const.	NEC	NEC	const.		7.89267	3.31383e-09	UR	4.8749	0.00223571	UR
Vu154926|c0_g1_i12	RLK-Pelle_LRR-I-1	NEC	NEC	NEC	NEC	NEC	NEC		NEC	NEC	const.	NEC	NEC	const.		-2.02738	0.0153124	DR	-1.59085	0.00225543	DR
Vu110254|c0_g1_i1	CAMK_CAMKL-CHK1	NEC	NEC	NEC	NEC	NEC	NEC		NEC	NEC	const.	NEC	NEC	const.		7.4583	2.04819e-06	UR	7.14096	0.00235911	UR
Vu70453|c0_g1_i13	TKL-Pl-4	NEC	NEC	NEC	NEC	NEC	NEC		NEC	NEC	const.	4.85903	1	const.		-5.21741	0.142534	const.	-4.71857	0.00306258	DR
Vu14294|c0_g1_i1	CMGC_CDK-Pl	NEC	NEC	NEC	NEC	NEC	NEC		NEC	NEC	const.	NEC	NEC	const.		10.5834	1.3147e-09	UR	5.77909	0.00331445	UR
Vu134109|c0_g1_i1	STE_STE7	NEC	NEC	NEC	NEC	NEC	NEC		NEC	NEC	const.	NEC	NEC	const.		8.3641	3.71553e-06	UR	6.66262	0.00339115	UR
Vu101800|c0_g1_i1	CAMK_CDPK	NEC	NEC	NEC	NEC	NEC	NEC		NEC	NEC	const.	NEC	NEC	const.		-2.33427	0.367018	const.	-3.65352	0.00340761	DR
Vu26922|c0_g1_i1	CAMK_OST1L	NEC	NEC	NEC	NEC	NEC	NEC		NEC	NEC	const.	NEC	NEC	const.		7.65693	8.18725e-07	UR	6.61769	0.00354146	UR
Vu154926|c0_g1_i16	RLK-Pelle_LRR-I-1	NEC	NEC	NEC	NEC	NEC	NEC		NEC	NEC	const.	NEC	NEC	const.		-2.76755	0.00408863	DR	-3.66852	0.00391038	DR
Vu67823|c3_g3_i1	RLK-Pelle_CrRLK1L-1	NEC	NEC	NEC	NEC	NEC	NEC		NEC	NEC	const.	NEC	NEC	const.		-1.65543	0.252178	const.	-1.88839	0.00397997	DR
Vu154926|c0_g1_i7	RLK-Pelle_LRR-I-1	NEC	NEC	NEC	NEC	NEC	NEC		NEC	NEC	const.	NEC	NEC	const.		-2.49861	0.0458014	DR	-4.73636	0.00440759	DR
Vu55552|c0_g1_i1	WEE	NEC	NEC	NEC	NEC	NEC	NEC		NEC	NEC	const.	NEC	NEC	const.		-2.21002	0.645558	const.	4.41177	0.00450533	UR
Vu14831|c0_g1_i1	CAMK_OST1L	NEC	NEC	NEC	NEC	NEC	NEC		NEC	NEC	const.	NEC	NEC	const.		7.72074	9.8513e-07	UR	6.74249	0.00484607	UR
Vu62496|c0_g1_i1	CMGC_RCK	NEC	NEC	NEC	NEC	NEC	NEC		NEC	NEC	const.	NEC	NEC	const.		8.90289	3.6e-08	UR	6.0614	0.00504177	UR
Vu52419|c2_g1_i2	RLK-Pelle_LRR-III	NEC	NEC	NEC	NEC	NEC	NEC		3.41957	0.575798	const.	NEC	NEC	const.		-0.656345	0.839114	const.	3.11521	0.00559113	UR
Vu63186|c0_g1_i1	AGC-Pl	NEC	NEC	NEC	NEC	NEC	NEC		NEC	NEC	const.	NEC	NEC	const.		7.76081	4.82582e-06	UR	5.44879	0.0067552	UR
Vu2755|c0_g2_i17	RLK-Pelle_LRR-I-1	NEC	NEC	NEC	NEC	NEC	NEC		NEC	NEC	const.	NEC	NEC	const.		3.38236	0.150602	const.	3.1338	0.00679803	UR
Vu154926|c0_g1_i13	RLK-Pelle_LRR-I-1	NEC	NEC	NEC	NEC	NEC	NEC		NEC	NEC	const.	NEC	NEC	const.		-5.96474	0.00697815	DR	-6.09905	0.00731243	DR
Vu143032|c3_g1_i17	RLK-Pelle_L-LEC	-0.535886	1	const.	NEC	NEC	NEC		-1.87021	1	const.	NEC	NEC	const.		1.2129	0.634459	const.	3.32407	0.00746698	UR
Vu84235|c3_g1_i1	CAMK_CAMKL-CHK1	NEC	NEC	NEC	NEC	NEC	NEC		NEC	NEC	const.	NEC	NEC	const.		7.45727	4.12488e-05	UR	5.62898	0.00754685	UR
Vu19729|c0_g1_i1	STE_STE11	NEC	NEC	NEC	NEC	NEC	NEC		NEC	NEC	const.	NEC	NEC	const.		-1.36132	0.579351	const.	-3.7166	0.00780086	DR
Vu140717|c1_g1_i26	WNK_NRBP	NEC	NEC	NEC	NEC	NEC	NEC		3.58386	0.617651	const.	NEC	NEC	const.		NEC	NEC	NEC	6.70497	0.00817215	UR
Vu97020|c0_g1_i1	NEK	NEC	NEC	NEC	NEC	NEC	NEC		NEC	NEC	const.	NEC	NEC	const.		8.42738	1.51363e-05	UR	5.28505	0.00861991	UR
Vu16913|c0_g1_i1	CAMK_OST1L	NEC	NEC	NEC	NEC	NEC	NEC		NEC	NEC	const.	NEC	NEC	const.		8.8487	7.01665e-06	UR	5.33859	0.00882262	UR
Vu87901|c0_g1_i1	WEE	NEC	NEC	NEC	NEC	NEC	NEC		NEC	NEC	const.	NEC	NEC	const.		-3.40041	0.226745	const.	2.89906	0.00890254	UR
Vu124805|c1_g2_i2	RLK-Pelle_LRR-V	0.974777	1	const.	NEC	NEC	NEC		-0.222292	0.992959	const.	-0.177243	1	const.		NEC	NEC	NEC	-6.82184	0.00902156	DR
Vu71986|c0_g1_i1	AGC_NDR	NEC	NEC	NEC	NEC	NEC	NEC		NEC	NEC	const.	NEC	NEC	const.		7.46889	4.59148e-07	UR	5.72019	0.00925535	UR
Vu110676|c0_g1_i1	CK1_CK1	NEC	NEC	NEC	NEC	NEC	NEC		NEC	NEC	const.	NEC	NEC	const.		6.71662	2.20611e-05	UR	6.87494	0.009433	UR
Vu2755|c0_g2_i11	RLK-Pelle_LRR-I-1	NEC	NEC	NEC	NEC	NEC	NEC		NEC	NEC	const.	NEC	NEC	const.		-4.55692	0.160995	const.	6.66183	0.00948705	UR
Vu125478|c0_g1_i1	CMGC_CK2	NEC	NEC	NEC	NEC	NEC	NEC		NEC	NEC	const.	NEC	NEC	const.		5.43915	0.000111092	UR	6.40846	0.00992389	UR
Vu153141|c0_g1_i1	CAMK_CDPK	NEC	NEC	NEC	NEC	NEC	NEC		NEC	NEC	const.	NEC	NEC	const.		7.73692	2.40513e-06	UR	5.34584	0.01081	UR
Vu69048|c1_g1_i1	CMGC_MAPK	NEC	NEC	NEC	NEC	NEC	NEC		NEC	NEC	const.	NEC	NEC	const.		8.21175	2.61874e-06	UR	6.18952	0.0109694	UR
Vu16834|c0_g1_i1	CMGC_GSK	NEC	NEC	NEC	NEC	NEC	NEC		NEC	NEC	const.	NEC	NEC	const.		7.59658	7.31347e-08	UR	5.24559	0.0118182	UR
Vu71262|c5_g2_i5	CAMK_OST1L	NEC	NEC	NEC	NEC	NEC	NEC		-0.315631	1	const.	NEC	NEC	const.		NEC	NEC	NEC	5.18875	0.0118788	UR
Vu94818|c1_g2_i4	RLK-Pelle_CrRLK1L-1	1.69482	1	const.	NEC	NEC	NEC		NEC	NEC	const.	-0.284327	1	const.		-0.982868	0.458781	const.	2.81606	0.0121044	UR
Vu167913|c0_g1_i3	CMGC_CDK-Pl	NEC	NEC	NEC	NEC	NEC	NEC		NEC	NEC	const.	NEC	NEC	const.		-3.51991	0.288451	const.	-3.24384	0.012128	DR
Vu123192|c0_g1_i1	CMGC_GSK	NEC	NEC	NEC	NEC	NEC	NEC		NEC	NEC	const.	NEC	NEC	const.		-0.978523	0.862993	const.	-3.86496	0.0125323	DR
Vu109612|c0_g1_i1	CAMK_CDPK	NEC	NEC	NEC	NEC	NEC	NEC		NEC	NEC	const.	NEC	NEC	const.		8.44139	1.88571e-07	UR	5.64057	0.0126921	UR
Vu168106|c0_g1_i1	Group-Pl-3	NEC	NEC	NEC	NEC	NEC	NEC		NEC	NEC	const.	NEC	NEC	const.		7.55485	3.29725e-06	UR	5.36349	0.0140331	UR
Vu96316|c0_g2_i1	PEK_GCN2	NEC	NEC	NEC	NEC	NEC	NEC		NEC	NEC	const.	NEC	NEC	const.		6.7509	0.000100924	UR	6.63636	0.014076	UR
Vu17756|c0_g1_i1	CAMK_OST1L	NEC	NEC	NEC	NEC	NEC	NEC		NEC	NEC	const.	NEC	NEC	const.		8.16736	6.66739e-08	UR	4.95146	0.0141978	UR
Vu97503|c3_g2_i8	WNK_NRBP	NEC	NEC	NEC	NEC	NEC	NEC		NEC	NEC	const.	NEC	NEC	const.		-6.30508	0.0322389	DR	-6.68872	0.0144651	DR
Vu21693|c0_g2_i1	CMGC_MAPK	NEC	NEC	NEC	NEC	NEC	NEC		NEC	NEC	const.	NEC	NEC	const.		8.31721	3.99436e-08	UR	5.04348	0.0144742	UR
Vu105069|c0_g1_i1	CAMK_CDPK	NEC	NEC	NEC	NEC	NEC	NEC		NEC	NEC	const.	NEC	NEC	const.		7.03809	2.2446e-05	UR	6.24872	0.0145221	UR
Vu42751|c0_g1_i1	CMGC_CK2	NEC	NEC	NEC	NEC	NEC	NEC		NEC	NEC	const.	NEC	NEC	const.		7.90511	3.8167e-06	UR	4.6975	0.0145328	UR
Vu40524|c0_g2_i3	RLK-Pelle_DLSV	0.383831	1	const.	NEC	NEC	NEC		NEC	NEC	const.	NEC	NEC	const.		-1.34407	0.567409	const.	-3.09478	0.0145752	DR
Vu80774|c3_g1_i14	RLK-Pelle_DLSV	NEC	NEC	NEC	NEC	NEC	NEC		NEC	NEC	const.	NEC	NEC	const.		-7.56467	0.000352948	DR	3.08285	0.0145904	UR
Vu134006|c2_g2_i1	RLK-Pelle_DLSV	-0.37801	1	const.	NEC	NEC	NEC		NEC	NEC	const.	NEC	NEC	const.		1.23966	0.000161282	UR	-1.0564	0.0153739	DR
Vu90856|c0_g1_i1	RLK-Pelle_WAK	NEC	NEC	NEC	NEC	NEC	NEC		NEC	NEC	const.	NEC	NEC	const.		1.29331	0.1488	const.	-2.88877	0.0156551	DR
Vu96255|c0_g1_i2	NEK	NEC	NEC	NEC	NEC	NEC	NEC		NEC	NEC	const.	NEC	NEC	const.		8.4432	4.81339e-07	UR	7.18247	0.0157664	UR
Vu167243|c0_g1_i1	CAMK_OST1L	NEC	NEC	NEC	NEC	NEC	NEC		NEC	NEC	const.	NEC	NEC	const.		6.97413	0.000202779	UR	6.00754	0.0161761	UR
Vu40298|c0_g1_i1	CAMK_CDPK	NEC	NEC	NEC	NEC	NEC	NEC		NEC	NEC	const.	NEC	NEC	const.		7.56161	4.12123e-05	UR	6.43574	0.0184658	UR
Vu122107|c1_g1_i1	TKL_Gdt	NEC	NEC	NEC	NEC	NEC	NEC		NEC	NEC	const.	NEC	NEC	const.		-3.05992	0.11799	const.	-4.52662	0.0184921	DR
Vu82906|c0_g1_i1	CK1_CK1	NEC	NEC	NEC	NEC	NEC	NEC		NEC	NEC	const.	NEC	NEC	const.		7.64168	6.64546e-07	UR	6.0481	0.0192457	UR
Vu128875|c0_g1_i1	NEK	NEC	NEC	NEC	NEC	NEC	NEC		NEC	NEC	const.	NEC	NEC	const.		8.66363	9.418e-06	UR	6.00252	0.0199851	UR
Vu88902|c1_g2_i1	CAMK_CAMK1-DCAMKL	NEC	NEC	NEC	NEC	NEC	NEC		NEC	NEC	const.	NEC	NEC	const.		8.72897	4.45114e-09	UR	4.62235	0.02005	UR
Vu101152|c1_g1_i10	TKL-Pl-4	NEC	NEC	NEC	NEC	NEC	NEC		NEC	NEC	const.	NEC	NEC	const.		2.45061	0.231601	const.	-3.28993	0.0204147	DR
Vu47093|c0_g2_i2	RLK-Pelle_RLCK-IXb	NEC	NEC	NEC	NEC	NEC	NEC		3.53714	0.625163	const.	NEC	NEC	const.		-0.403964	0.905516	const.	1.78241	0.0206246	UR
Vu27780|c0_g1_i1	CAMK_CDPK	NEC	NEC	NEC	NEC	NEC	NEC		NEC	NEC	const.	NEC	NEC	const.		6.46648	0.00215332	UR	5.9407	0.0208413	UR
Vu74684|c0_g1_i1	Group-Pl-3	NEC	NEC	NEC	NEC	NEC	NEC		NEC	NEC	const.	NEC	NEC	const.		7.79336	9.542e-06	UR	5.90142	0.022971	UR
Vu21693|c0_g3_i1	CMGC_MAPK	NEC	NEC	NEC	NEC	NEC	NEC		NEC	NEC	const.	NEC	NEC	const.		8.13321	2.00412e-07	UR	5.58264	0.0231261	UR
Vu24338|c1_g1_i1	CAMK_CDPK	NEC	NEC	NEC	NEC	NEC	NEC		NEC	NEC	const.	NEC	NEC	const.		2.02449	0.582641	const.	-5.29093	0.0234673	DR
Vu65981|c0_g1_i1	RLK-Pelle_LRR-III	2.04033	0.837369	const.	NEC	NEC	NEC		4.45693	0.582927	const.	NEC	NEC	const.		-0.644091	0.723565	const.	-3.41969	0.0238081	DR
Vu92101|c0_g2_i1	CAMK_AMPK	NEC	NEC	NEC	NEC	NEC	NEC		NEC	NEC	const.	NEC	NEC	const.		9.24234	4.95997e-10	UR	5.10372	0.0250684	UR
Vu117953|c0_g1_i1	CMGC_MAPK	NEC	NEC	NEC	NEC	NEC	NEC		NEC	NEC	const.	NEC	NEC	const.		-0.889351	0.839114	const.	-4.32566	0.0251519	DR
Vu41183|c0_g2_i1	TKL-Pl-7	1.17048	1	const.	NEC	NEC	NEC		1.68185	0.992959	const.	NEC	NEC	const.		3.23561	0.645558	const.	-4.46503	0.0258554	DR
Vu85703|c7_g1_i1	RLK-Pelle_DLSV	NEC	NEC	NEC	NEC	NEC	NEC		NEC	NEC	const.	NEC	NEC	const.		-1.69086	0.23975	const.	2.24956	0.0269469	UR
Vu21693|c0_g1_i3	CMGC_MAPK	NEC	NEC	NEC	NEC	NEC	NEC		NEC	NEC	const.	NEC	NEC	const.		-2.15697	0.511441	const.	-4.3074	0.0296892	DR
Vu17711|c0_g1_i1	RLK-Pelle_LRK10L-2	NEC	NEC	NEC	NEC	NEC	NEC		NEC	NEC	const.	NEC	NEC	const.		0.638907	0.138682	const.	1.0325	0.0307913	UR
Vu133660|c4_g1_i3	TKL_CTR1-DRK-2	-5.23542	0.368779	const.	NEC	NEC	NEC		NEC	NEC	const.	NEC	NEC	const.		NEC	NEC	NEC	5.81588	0.0310259	UR
Vu131689|c1_g4_i5	STE_STE20-Fray	-6.84493	0.195842	const.	NEC	NEC	NEC		NEC	NEC	const.	NEC	NEC	const.		-1.4111	0.00809371	DR	1.22871	0.0310804	UR
Vu83095|c2_g1_i3	CAMK_CAMKL-CHK1	NEC	NEC	NEC	NEC	NEC	NEC		NEC	NEC	const.	NEC	NEC	const.		7.98497	5.09558e-06	UR	5.07457	0.0330188	UR
Vu44932|c0_g2_i1	STE_STE20-Pl	NEC	NEC	NEC	NEC	NEC	NEC		NEC	NEC	const.	NEC	NEC	const.		-2.41448	0.316804	const.	-4.15987	0.0331022	DR
Vu26552|c0_g1_i2	CMGC_CDK-CRK7-CDK9	NEC	NEC	NEC	NEC	NEC	NEC		NEC	NEC	const.	NEC	NEC	const.		8.002	4.893e-06	UR	5.95112	0.0331066	UR
Vu101054|c0_g1_i4	RLK-Pelle_RLCK-IXb	NEC	NEC	NEC	NEC	NEC	NEC		NEC	NEC	const.	NEC	NEC	const.		NEC	NEC	NEC	5.74856	0.0331711	UR
Vu164066|c4_g1_i8	RLK-Pelle_DLSV	NEC	NEC	NEC	NEC	NEC	NEC		NEC	NEC	const.	NEC	NEC	const.		-1.09233	0.528733	const.	2.81894	0.0336003	UR
Vu89267|c0_g1_i1	CMGC_MAPK	NEC	NEC	NEC	NEC	NEC	NEC		NEC	NEC	const.	NEC	NEC	const.		7.95952	1.18878e-05	UR	5.14737	0.0346487	UR
Vu70453|c0_g1_i6	TKL-Pl-4	NEC	NEC	NEC	NEC	NEC	NEC		NEC	NEC	const.	NEC	NEC	const.		NEC	NEC	NEC	5.69718	0.0350778	UR
Vu125163|c0_g1_i1	CAMK_CAMKL-CHK1	NEC	NEC	NEC	NEC	NEC	NEC		NEC	NEC	const.	NEC	NEC	const.		5.87306	0.000116868	UR	5.48194	0.0359136	UR
Vu96028|c0_g1_i1	AGC-Pl	NEC	NEC	NEC	NEC	NEC	NEC		NEC	NEC	const.	NEC	NEC	const.		6.12485	0.00435226	UR	5.06907	0.036758	UR
Vu37693|c0_g1_i1	TKL_Gdt	NEC	NEC	NEC	NEC	NEC	NEC		NEC	NEC	const.	NEC	NEC	const.		7.05955	0.000632336	UR	5.80019	0.0369103	UR
Vu165323|c0_g1_i1	CAMK_OST1L	NEC	NEC	NEC	NEC	NEC	NEC		NEC	NEC	const.	NEC	NEC	const.		3.97156	0.0682655	const.	5.80025	0.0385439	UR
Vu112716|c0_g1_i1	RLK-Pelle_LRR-III	NEC	NEC	NEC	NEC	NEC	NEC		NEC	NEC	const.	NEC	NEC	const.		-3.70369	0.175191	const.	-4.98439	0.0386991	DR
Vu52561|c0_g1_i1	RLK-Pelle_DLSV	4.96644	0.213389	const.	NEC	NEC	NEC		NEC	NEC	const.	NEC	NEC	const.		-3.56212	0.575995	const.	5.54192	0.039076	UR
Vu133711|c0_g1_i1	CK1_CK1	NEC	NEC	NEC	NEC	NEC	NEC		NEC	NEC	const.	NEC	NEC	const.		8.6681	6.55837e-08	UR	4.21714	0.0393921	UR
Vu104768|c0_g1_i1	AGC_PKA-PKG	NEC	NEC	NEC	NEC	NEC	NEC		NEC	NEC	const.	NEC	NEC	const.		8.02709	3.98132e-08	UR	4.38246	0.041802	UR
Vu165876|c2_g1_i7	RLK-Pelle_DLSV	NEC	NEC	NEC	NEC	NEC	NEC		NEC	NEC	const.	NEC	NEC	const.		0.456401	1	const.	3.32913	0.0427464	UR
Vu80774|c3_g1_i17	RLK-Pelle_DLSV	NEC	NEC	NEC	NEC	NEC	NEC		NEC	NEC	const.	NEC	NEC	const.		NEC	NEC	NEC	-5.49308	0.0473806	DR
Vu67823|c3_g3_i2	RLK-Pelle_CrRLK1L-1	NEC	NEC	NEC	NEC	NEC	NEC		NEC	NEC	const.	NEC	NEC	const.		0.892546	0.356685	const.	-1.7068	0.0485556	DR
Vu45048|c0_g1_i1	CAMK_CDPK	NEC	NEC	NEC	NEC	NEC	NEC		NEC	NEC	const.	NEC	NEC	const.		-2.1274	0.349165	const.	-2.54512	0.0498129	DR
Vu61950|c0_g2_i1	RLK-Pelle_LRR-XII-1	NEC	NEC	NEC	NEC	NEC	NEC		NEC	NEC	const.	NEC	NEC	const.		-1.07423	0.018041	DR	1.02307	0.0538492	const.
Vu34722|c0_g1_i3	CAMK_CDPK	NEC	NEC	NEC	NEC	NEC	NEC		NEC	NEC	const.	NEC	NEC	const.		5.61864	0.0406769	UR	4.62294	0.0546393	const.
Vu75082|c0_g1_i1	CMGC_MAPK	NEC	NEC	NEC	NEC	NEC	NEC		NEC	NEC	const.	NEC	NEC	const.		9.09042	8.49448e-09	UR	4.26689	0.0562161	const.
Vu138667|c0_g1_i1	CAMK_CDPK	NEC	NEC	NEC	NEC	NEC	NEC		NEC	NEC	const.	NEC	NEC	const.		8.57206	1.29553e-07	UR	5.02159	0.0563031	const.
Vu69048|c0_g1_i1	CMGC_MAPK	NEC	NEC	NEC	NEC	NEC	NEC		NEC	NEC	const.	NEC	NEC	const.		6.94076	0.000245078	UR	5.50531	0.0585858	const.
Vu115005|c1_g1_i1	NEK	NEC	NEC	NEC	NEC	NEC	NEC		NEC	NEC	const.	NEC	NEC	const.		7.59528	1.0188e-07	UR	4.69975	0.0593619	const.
Vu18150|c0_g2_i1	AGC-Pl	NEC	NEC	NEC	NEC	NEC	NEC		NEC	NEC	const.	NEC	NEC	const.		6.38112	0.000423411	UR	5.4553	0.0606316	const.
Vu8453|c0_g1_i1	CMGC_GSK	NEC	NEC	NEC	NEC	NEC	NEC		NEC	NEC	const.	NEC	NEC	const.		6.52301	0.00011551	UR	4.65937	0.0612863	const.
Vu146553|c0_g1_i1	CAMK_CAMKL-CHK1	NEC	NEC	NEC	NEC	NEC	NEC		NEC	NEC	const.	NEC	NEC	const.		6.2494	7.45043e-06	UR	4.66881	0.0687199	const.
Vu37792|c0_g1_i1	CAMK_OST1L	NEC	NEC	NEC	NEC	NEC	NEC		NEC	NEC	const.	NEC	NEC	const.		6.19167	0.00138948	UR	3.99262	0.0690633	const.
Vu61274|c1_g1_i1	NAK	NEC	NEC	NEC	NEC	NEC	NEC		NEC	NEC	const.	NEC	NEC	const.		7.12897	0.000486921	UR	4.50499	0.0708404	const.
Vu27261|c0_g1_i1	TKL-Cr-3	NEC	NEC	NEC	NEC	NEC	NEC		NEC	NEC	const.	NEC	NEC	const.		6.84364	2.61476e-05	UR	4.71348	0.0710227	const.
Vu47882|c0_g1_i1	CAMK_OST1L	NEC	NEC	NEC	NEC	NEC	NEC		NEC	NEC	const.	NEC	NEC	const.		6.13606	0.000374471	UR	4.16497	0.0714427	const.
Vu135512|c0_g1_i2	CAMK_OST1L	NEC	NEC	NEC	NEC	NEC	NEC		NEC	NEC	const.	NEC	NEC	const.		6.31995	0.0031184	UR	5.79369	0.0732091	const.
Vu61836|c0_g1_i1	CAMK_OST1L	NEC	NEC	NEC	NEC	NEC	NEC		NEC	NEC	const.	NEC	NEC	const.		7.27997	9.00958e-05	UR	4.12524	0.0740366	const.
Vu153784|c2_g1_i1	CAMK_CDPK	NEC	NEC	NEC	NEC	NEC	NEC		NEC	NEC	const.	NEC	NEC	const.		7.81805	1.73156e-05	UR	4.89589	0.0742886	const.
Vu67368|c0_g1_i1	CAMK_CAMKL-CHK1	NEC	NEC	NEC	NEC	NEC	NEC		NEC	NEC	const.	NEC	NEC	const.		7.11061	4.92618e-06	UR	4.43488	0.0763907	const.
Vu102539|c0_g1_i1	STE_STE7	NEC	NEC	NEC	NEC	NEC	NEC		NEC	NEC	const.	NEC	NEC	const.		6.07147	0.00129491	UR	5.00499	0.0815179	const.
Vu69048|c0_g2_i1	CMGC_MAPK	NEC	NEC	NEC	NEC	NEC	NEC		NEC	NEC	const.	NEC	NEC	const.		6.99509	2.58666e-06	UR	4.1294	0.0819498	const.
Vu80774|c3_g1_i7	RLK-Pelle_DLSV	NEC	NEC	NEC	NEC	NEC	NEC		-0.988919	1	const.	1.54905	1	const.		1.40772	0.0393116	UR	1.66815	0.0840524	const.
Vu26072|c0_g2_i1	CAMK_CDPK	NEC	NEC	NEC	NEC	NEC	NEC		NEC	NEC	const.	NEC	NEC	const.		6.39354	0.00283152	UR	4.93399	0.0852891	const.
Vu31628|c0_g1_i1	CAMK_CDPK	NEC	NEC	NEC	NEC	NEC	NEC		NEC	NEC	const.	NEC	NEC	const.		7.2144	0.000105438	UR	5.07002	0.0888819	const.
Vu11699|c1_g1_i2	CMGC_MAPK	NEC	NEC	NEC	NEC	NEC	NEC		NEC	NEC	const.	NEC	NEC	const.		6.32464	0.00102372	UR	4.92252	0.0891307	const.
Vu125972|c3_g2_i4	CAMK_CAMKL-CHK1	1.00844	1	const.	NEC	NEC	NEC		1.4044	1	const.	1.18841	1	const.		-3.98202	0.023439	DR	2.43519	0.0903094	const.
Vu156017|c0_g1_i2	CAMK_Cr-1	NEC	NEC	NEC	NEC	NEC	NEC		NEC	NEC	const.	NEC	NEC	const.		5.83407	0.00239878	UR	5.0552	0.0908699	const.
Vu25758|c0_g1_i1	CMGC_RCK	NEC	NEC	NEC	NEC	NEC	NEC		NEC	NEC	const.	NEC	NEC	const.		6.44614	0.00246779	UR	4.54167	0.091053	const.
Vu139564|c0_g1_i1	CMGC_MAPK	NEC	NEC	NEC	NEC	NEC	NEC		NEC	NEC	const.	NEC	NEC	const.		6.75352	8.08967e-05	UR	3.35809	0.093749	const.
Vu130140|c0_g2_i1	CAMK_OST1L	NEC	NEC	NEC	NEC	NEC	NEC		NEC	NEC	const.	NEC	NEC	const.		7.09654	6.34654e-06	UR	3.83252	0.0967082	const.
Vu93109|c4_g3_i5	RLK-Pelle_DLSV	5.43806	0.0157363	UR	NEC	NEC	NEC		9.83562	1.04022e-10	UR	NEC	NEC	const.		-2.94784	0.255325	const.	2.14904	0.0984345	const.
Vu132459|c0_g1_i1	PEK_GCN2	NEC	NEC	NEC	NEC	NEC	NEC		NEC	NEC	const.	NEC	NEC	const.		5.86927	0.00759375	UR	4.44881	0.0998063	const.
Vu11139|c0_g1_i1	Group-Pl-3	NEC	NEC	NEC	NEC	NEC	NEC		NEC	NEC	const.	NEC	NEC	const.		7.38793	6.18933e-05	UR	4.45501	0.10385	const.
Vu62831|c0_g1_i1	CMGC_MAPK	NEC	NEC	NEC	NEC	NEC	NEC		NEC	NEC	const.	NEC	NEC	const.		6.51395	0.000682987	UR	4.78186	0.108407	const.
Vu19110|c0_g1_i1	CMGC_CDK-Pl	NEC	NEC	NEC	NEC	NEC	NEC		NEC	NEC	const.	NEC	NEC	const.		6.37501	0.000638902	UR	4.37177	0.108785	const.
Vu34722|c0_g1_i1	CAMK_CDPK	NEC	NEC	NEC	NEC	NEC	NEC		NEC	NEC	const.	NEC	NEC	const.		5.77981	0.000676611	UR	4.79175	0.109332	const.
Vu80774|c2_g1_i4	RLK-Pelle_DLSV	2.0591	1	const.	NEC	NEC	NEC		3.41829	0.038233	UR	2.42359	1	const.		NEC	NEC	NEC	4.00646	0.110569	const.
Vu66533|c0_g1_i1	AGC-Pl	NEC	NEC	NEC	NEC	NEC	NEC		NEC	NEC	const.	NEC	NEC	const.		6.93902	0.00077941	UR	3.68025	0.118643	const.
Vu66716|c0_g1_i2	AUR	NEC	NEC	NEC	NEC	NEC	NEC		NEC	NEC	const.	NEC	NEC	const.		7.27301	4.62858e-05	UR	5.28529	0.119836	const.
Vu34722|c0_g1_i2	CAMK_CDPK	NEC	NEC	NEC	NEC	NEC	NEC		NEC	NEC	const.	NEC	NEC	const.		6.61913	0.036323	UR	4.82841	0.119869	const.
Vu151125|c0_g1_i1	CMGC_CK2	NEC	NEC	NEC	NEC	NEC	NEC		NEC	NEC	const.	NEC	NEC	const.		7.12415	0.00049826	UR	3.67094	0.123821	const.
Vu52071|c0_g1_i1	RLK-Pelle_LRR-III	NEC	NEC	NEC	NEC	NEC	NEC		NEC	NEC	const.	NEC	NEC	const.		6.61853	0.00161777	UR	4.70122	0.125136	const.
Vu124185|c0_g1_i1	AGC_PKA-PKG	NEC	NEC	NEC	NEC	NEC	NEC		NEC	NEC	const.	NEC	NEC	const.		6.58113	0.000643169	UR	5.18814	0.1253	const.
Vu47710|c0_g1_i1	CAMK_OST1L	NEC	NEC	NEC	NEC	NEC	NEC		NEC	NEC	const.	NEC	NEC	const.		5.02577	0.0281419	UR	4.12091	0.133508	const.
Vu146575|c0_g1_i3	RLK-Pelle_LRR-XI-1	6.48098	0.0681255	const.	NEC	NEC	NEC		8.32392	0.00302726	UR	NEC	NEC	const.		6.46645	0.103376	const.	5.82226	0.140736	const.
Vu6778|c0_g1_i1	AGC-Pl	NEC	NEC	NEC	NEC	NEC	NEC		NEC	NEC	const.	NEC	NEC	const.		4.77416	0.000410827	UR	4.18764	0.149233	const.
Vu98367|c0_g1_i1	AGC_PKA-PKG	NEC	NEC	NEC	NEC	NEC	NEC		NEC	NEC	const.	NEC	NEC	const.		7.84841	8.366e-06	UR	3.63394	0.151599	const.
Vu30676|c0_g1_i1	CMGC_CDK-CRK7-CDK9	NEC	NEC	NEC	NEC	NEC	NEC		NEC	NEC	const.	NEC	NEC	const.		5.64462	0.00457963	UR	4.85898	0.159326	const.
Vu28142|c0_g1_i1	CMGC_CDKL-Os	NEC	NEC	NEC	NEC	NEC	NEC		NEC	NEC	const.	NEC	NEC	const.		6.12444	0.00474828	UR	4.86143	0.159326	const.
Vu27366|c0_g1_i1	NEK	NEC	NEC	NEC	NEC	NEC	NEC		NEC	NEC	const.	NEC	NEC	const.		6.72057	0.00124252	UR	4.08717	0.162949	const.
Vu108388|c0_g1_i1	CAMK_CAMKL-CHK1	NEC	NEC	NEC	NEC	NEC	NEC		NEC	NEC	const.	NEC	NEC	const.		7.34665	7.08836e-05	UR	3.32906	0.163734	const.
Vu23345|c0_g1_i1	CAMK_CDPK	NEC	NEC	NEC	NEC	NEC	NEC		NEC	NEC	const.	NEC	NEC	const.		5.27115	0.000579018	UR	4.78257	0.167743	const.
Vu32588|c3_g2_i1	RLK-Pelle_DLSV	NEC	NEC	NEC	NEC	NEC	NEC		NEC	NEC	const.	NEC	NEC	const.		-1.86903	0.0223877	DR	-1.46706	0.169548	const.
Vu11699|c1_g1_i1	CMGC_MAPK	NEC	NEC	NEC	NEC	NEC	NEC		NEC	NEC	const.	NEC	NEC	const.		5.87721	0.00054651	UR	3.99764	0.169595	const.
Vu48166|c5_g1_i4	TKL-Pl-4	1.76232	1	const.	NEC	NEC	NEC		-0.926277	1	const.	NEC	NEC	const.		-5.75162	0.00199096	DR	-1.78115	0.172591	const.
Vu111122|c0_g1_i2	PEK_GCN2	NEC	NEC	NEC	NEC	NEC	NEC		NEC	NEC	const.	NEC	NEC	const.		8.02537	1.71393e-06	UR	3.80433	0.173169	const.
Vu140119|c0_g1_i1	NEK	NEC	NEC	NEC	NEC	NEC	NEC		NEC	NEC	const.	NEC	NEC	const.		8.69916	2.54506e-07	UR	3.35483	0.174697	const.
Vu51626|c0_g1_i1	AGC_MAST	NEC	NEC	NEC	NEC	NEC	NEC		NEC	NEC	const.	NEC	NEC	const.		5.9435	0.00672617	UR	4.23381	0.175711	const.
Vu113386|c0_g1_i1	CMGC_CDKL-Cr	NEC	NEC	NEC	NEC	NEC	NEC		NEC	NEC	const.	NEC	NEC	const.		7.17286	0.000111197	UR	4.37298	0.179959	const.
Vu10859|c0_g1_i1	NAK	NEC	NEC	NEC	NEC	NEC	NEC		NEC	NEC	const.	NEC	NEC	const.		7.5233	0.000170235	UR	3.68674	0.181458	const.
Vu15151|c0_g1_i1	CMGC_MAPK	NEC	NEC	NEC	NEC	NEC	NEC		NEC	NEC	const.	NEC	NEC	const.		8.29399	7.98355e-07	UR	3.47356	0.19988	const.
Vu39952|c0_g1_i1	Group-Pl-3	NEC	NEC	NEC	NEC	NEC	NEC		NEC	NEC	const.	NEC	NEC	const.		6.69091	0.000572907	UR	3.76945	0.204063	const.
Vu47050|c0_g1_i1	AGC-Pl	NEC	NEC	NEC	NEC	NEC	NEC		NEC	NEC	const.	NEC	NEC	const.		5.96608	0.00267045	UR	4.10299	0.206144	const.
Vu86059|c0_g1_i1	CAMK_CAMK1-DCAMKL	NEC	NEC	NEC	NEC	NEC	NEC		NEC	NEC	const.	NEC	NEC	const.		5.09108	0.0327861	UR	3.98055	0.207045	const.
Vu155810|c1_g1_i1	STE_STE11	NEC	NEC	NEC	NEC	NEC	NEC		NEC	NEC	const.	NEC	NEC	const.		3.92992	0.0256352	UR	3.98429	0.207357	const.
Vu158441|c2_g3_i2	RLK-Pelle_WAK	NEC	NEC	NEC	NEC	NEC	NEC		NEC	NEC	const.	NEC	NEC	const.		1.52323	0.00147433	UR	-0.992444	0.207485	const.
Vu146020|c0_g1_i1	CAMK_CDPK	NEC	NEC	NEC	NEC	NEC	NEC		NEC	NEC	const.	NEC	NEC	const.		5.90723	0.00759525	UR	4.53471	0.212248	const.
Vu83095|c1_g2_i1	CAMK_CAMKL-CHK1	NEC	NEC	NEC	NEC	NEC	NEC		NEC	NEC	const.	NEC	NEC	const.		7.00685	0.000199595	UR	4.5287	0.2129	const.
Vu110570|c0_g1_i1	CMGC_MAPK	NEC	NEC	NEC	NEC	NEC	NEC		NEC	NEC	const.	NEC	NEC	const.		7.95365	5.28263e-05	UR	3.85391	0.214909	const.
Vu83095|c2_g1_i2	CAMK_CAMKL-CHK1	NEC	NEC	NEC	NEC	NEC	NEC		NEC	NEC	const.	NEC	NEC	const.		6.56658	0.000408591	UR	3.73012	0.223037	const.
Vu109327|c0_g1_i1	NEK	NEC	NEC	NEC	NEC	NEC	NEC		NEC	NEC	const.	NEC	NEC	const.		5.67696	0.0129445	UR	3.84554	0.22585	const.
Vu143393|c0_g1_i1	AGC-Pl	NEC	NEC	NEC	NEC	NEC	NEC		NEC	NEC	const.	NEC	NEC	const.		6.12916	0.00555657	UR	3.69361	0.226536	const.
Vu32884|c0_g1_i1	PEK_PEK	NEC	NEC	NEC	NEC	NEC	NEC		NEC	NEC	const.	NEC	NEC	const.		6.70501	0.00137428	UR	3.62825	0.22694	const.
Vu59919|c0_g1_i1	CK1_CK1	NEC	NEC	NEC	NEC	NEC	NEC		NEC	NEC	const.	NEC	NEC	const.		5.1428	0.0268845	UR	4.44157	0.227079	const.
Vu137966|c0_g1_i1	CAMK_CAMKL-CHK1	NEC	NEC	NEC	NEC	NEC	NEC		NEC	NEC	const.	NEC	NEC	const.		5.76657	0.0110611	UR	3.84953	0.229852	const.
Vu159260|c0_g1_i1	AGC_PKA-PKG	NEC	NEC	NEC	NEC	NEC	NEC		NEC	NEC	const.	NEC	NEC	const.		5.41331	0.0148762	UR	4.42877	0.231738	const.
Vu85703|c4_g5_i3	RLK-Pelle_LRR-I-2	NEC	NEC	NEC	NEC	NEC	NEC		3.89643	0.627079	const.	-2.97211	1	const.		6.52601	0.0191839	UR	-4.88524	0.234689	const.
Vu409|c0_g1_i1	AUR	NEC	NEC	NEC	NEC	NEC	NEC		NEC	NEC	const.	NEC	NEC	const.		7.3094	7.732e-05	UR	4.33863	0.241047	const.
Vu80363|c0_g1_i1	STE_STE20-Fray	NEC	NEC	NEC	NEC	NEC	NEC		NEC	NEC	const.	NEC	NEC	const.		5.43083	0.00225266	UR	4.32841	0.245195	const.
Vu130140|c0_g1_i1	CAMK_CAMKL-CHK1	NEC	NEC	NEC	NEC	NEC	NEC		NEC	NEC	const.	NEC	NEC	const.		5.03752	0.0230773	UR	3.68318	0.248672	const.
Vu6321|c3_g2_i14	CK1_CK1-Pl	3.02267	1	const.	NEC	NEC	NEC		2.64133	0.838629	const.	NEC	NEC	const.		7.51642	0.000726039	UR	-4.62413	0.253328	const.
Vu165838|c0_g1_i1	RLK-Pelle_LRR-XII-1	NEC	NEC	NEC	NEC	NEC	NEC		NEC	NEC	const.	NEC	NEC	const.		-4.89495	1e-09	DR	-1.02416	0.256248	const.
Vu48659|c0_g1_i1	CAMK_OST1L	NEC	NEC	NEC	NEC	NEC	NEC		NEC	NEC	const.	NEC	NEC	const.		8.91872	6.33054e-06	UR	2.93342	0.258507	const.
Vu83503|c0_g1_i1	CAMK_CAMKL-LKB	NEC	NEC	NEC	NEC	NEC	NEC		NEC	NEC	const.	NEC	NEC	const.		6.78247	0.000199731	UR	3.53127	0.262514	const.
Vu12984|c2_g1_i2	RLK-Pelle_DLSV	-0.948986	1	const.	NEC	NEC	NEC		-1.09335	1	const.	2.65854	1	const.		2.36894	4.25802e-05	UR	1.30826	0.265189	const.
Vu55827|c0_g1_i1	CK1_CK1	NEC	NEC	NEC	NEC	NEC	NEC		NEC	NEC	const.	NEC	NEC	const.		6.2162	0.0039701	UR	4.23843	0.269402	const.
Vu109124|c0_g1_i1	AUR	NEC	NEC	NEC	NEC	NEC	NEC		NEC	NEC	const.	NEC	NEC	const.		7.85995	1.29945e-06	UR	3.19597	0.271393	const.
Vu27940|c0_g1_i1	CK1_CK1	NEC	NEC	NEC	NEC	NEC	NEC		NEC	NEC	const.	NEC	NEC	const.		6.58209	0.000587157	UR	3.50207	0.280417	const.
Vu157094|c1_g1_i2	CAMK_Cr-1	NEC	NEC	NEC	NEC	NEC	NEC		NEC	NEC	const.	NEC	NEC	const.		5.55014	0.0126975	UR	4.11918	0.286694	const.
Vu18150|c0_g1_i1	AGC-Pl	NEC	NEC	NEC	NEC	NEC	NEC		NEC	NEC	const.	NEC	NEC	const.		4.62285	0.0264679	UR	3.69342	0.294143	const.
Vu61057|c0_g1_i1	CAMK_CDPK	NEC	NEC	NEC	NEC	NEC	NEC		NEC	NEC	const.	NEC	NEC	const.		6.42092	0.00236803	UR	3.69094	0.294804	const.
Vu66716|c0_g1_i1	AUR	NEC	NEC	NEC	NEC	NEC	NEC		NEC	NEC	const.	NEC	NEC	const.		7.32477	4.83497e-05	UR	2.7731	0.299526	const.
Vu3341|c0_g1_i1	IRE1	NEC	NEC	NEC	NEC	NEC	NEC		NEC	NEC	const.	NEC	NEC	const.		5.90129	0.00683971	UR	3.2746	0.306927	const.
Vu107359|c0_g1_i1	CMGC_DYRK-YAK	NEC	NEC	NEC	NEC	NEC	NEC		NEC	NEC	const.	NEC	NEC	const.		5.10252	0.00841259	UR	3.49913	0.309512	const.
Vu134704|c4_g2_i6	RLK-Pelle_RLCK-XV	0.152487	1	const.	NEC	NEC	NEC		NEC	NEC	const.	NEC	NEC	const.		1.79122	0.000826555	UR	-1.50734	0.310263	const.
Vu74939|c0_g2_i1	AGC_RSK-2	NEC	NEC	NEC	NEC	NEC	NEC		-0.899511	1	const.	4.01063	1	const.		6.04471	0.00615193	UR	-3.74095	0.311265	const.
Vu26552|c0_g1_i1	CMGC_CDK-CRK7-CDK9	NEC	NEC	NEC	NEC	NEC	NEC		NEC	NEC	const.	NEC	NEC	const.		6.50901	0.000813552	UR	3.01604	0.317015	const.
Vu160829|c4_g2_i2	RLK-Pelle_DLSV	NEC	NEC	NEC	NEC	NEC	NEC		NEC	NEC	const.	NEC	NEC	const.		1.53156	1.66334e-05	UR	-0.780933	0.321067	const.
Vu15799|c0_g1_i1	CMGC_DYRK-DRYK2	NEC	NEC	NEC	NEC	NEC	NEC		NEC	NEC	const.	NEC	NEC	const.		7.25351	9.58221e-05	UR	3.23382	0.323335	const.
Vu29657|c0_g1_i1	AGC_MAST	NEC	NEC	NEC	NEC	NEC	NEC		NEC	NEC	const.	NEC	NEC	const.		5.71504	0.0117677	UR	3.31712	0.342768	const.
Vu130365|c0_g1_i1	AGC_PKA-PKG	NEC	NEC	NEC	NEC	NEC	NEC		NEC	NEC	const.	NEC	NEC	const.		5.88196	0.000600932	UR	3.85073	0.34391	const.
Vu100631|c1_g1_i1	CMGC_SRPK	NEC	NEC	NEC	NEC	NEC	NEC		NEC	NEC	const.	NEC	NEC	const.		5.80139	0.00869747	UR	3.67298	0.368328	const.
Vu28045|c0_g1_i1	AGC-Pl	NEC	NEC	NEC	NEC	NEC	NEC		NEC	NEC	const.	NEC	NEC	const.		5.03541	0.0328195	UR	3.69266	0.369203	const.
Vu136010|c0_g1_i1	PEK_PEK	NEC	NEC	NEC	NEC	NEC	NEC		NEC	NEC	const.	NEC	NEC	const.		6.10254	0.00181425	UR	3.69266	0.369203	const.
Vu148866|c1_g1_i1	CMGC_RCK	NEC	NEC	NEC	NEC	NEC	NEC		NEC	NEC	const.	NEC	NEC	const.		6.34988	0.00304714	UR	3.69266	0.369203	const.
Vu14978|c0_g1_i1	CAMK_OST1L	NEC	NEC	NEC	NEC	NEC	NEC		NEC	NEC	const.	NEC	NEC	const.		6.08871	0.00522406	UR	3.31328	0.380261	const.
Vu82947|c0_g1_i2	RLK-Pelle_LRR-XI-1	-0.2686	1	const.	NEC	NEC	NEC		2.00845	0.93757	const.	NEC	NEC	const.		1.12312	0.0105988	UR	-0.598119	0.381084	const.
Vu96009|c0_g1_i1	CAMK_AMPK	NEC	NEC	NEC	NEC	NEC	NEC		NEC	NEC	const.	NEC	NEC	const.		4.8287	0.0365743	UR	3.31474	0.382072	const.
Vu82696|c0_g1_i1	CAMK_CDPK	NEC	NEC	NEC	NEC	NEC	NEC		NEC	NEC	const.	NEC	NEC	const.		6.0374	0.00621835	UR	3.51002	0.393082	const.
Vu157017|c0_g1_i2	NEK	NEC	NEC	NEC	NEC	NEC	NEC		NEC	NEC	const.	NEC	NEC	const.		7.98222	1.1024e-05	UR	3.18222	0.420301	const.
Vu137996|c0_g1_i1	AGC-Pl	NEC	NEC	NEC	NEC	NEC	NEC		NEC	NEC	const.	NEC	NEC	const.		5.54539	0.0161915	UR	2.72059	0.433342	const.
Vu97932|c2_g1_i7	WNK_NRBP	-3.06913	0.967022	const.	NEC	NEC	NEC		-1.50066	0.950069	const.	0.728306	1	const.		-7.12053	0.000284012	DR	-1.91393	0.449031	const.
Vu131982|c0_g1_i1	CK1_CK1	NEC	NEC	NEC	NEC	NEC	NEC		NEC	NEC	const.	NEC	NEC	const.		6.36733	0.00286729	UR	2.72617	0.450794	const.
Vu90972|c0_g1_i1	CAMK_CAMKL-CHK1	NEC	NEC	NEC	NEC	NEC	NEC		NEC	NEC	const.	NEC	NEC	const.		5.36903	0.0191163	UR	2.99791	0.472869	const.
Vu98650|c0_g1_i1	CMGC_MAPK	NEC	NEC	NEC	NEC	NEC	NEC		NEC	NEC	const.	NEC	NEC	const.		4.48613	0.03063	UR	2.05177	0.500466	const.
Vu134006|c3_g2_i1	RLK-Pelle_DLSV	0.666722	1	const.	NEC	NEC	NEC		-1.57663	0.0342788	DR	-0.27269	1	const.		-0.667778	0.65522	const.	1.11009	0.505925	const.
Vu159976|c0_g1_i6	RLK-Pelle_LRR-XII-1	-3.27614	0.992315	const.	NEC	NEC	NEC		3.09726	0.919545	const.	NEC	NEC	const.		-5.72686	0.00155269	DR	-2.52416	0.515678	const.
Vu20752|c0_g2_i15	RLK-Pelle_RLCK-VIIa-2	0.285777	1	const.	NEC	NEC	NEC		1.07188	1	const.	3.31855	1	const.		4.52524	0.0264909	UR	1.80389	0.542748	const.
Vu153784|c0_g1_i1	AGC-Pl	NEC	NEC	NEC	NEC	NEC	NEC		NEC	NEC	const.	NEC	NEC	const.		5.50924	0.0129037	UR	3.07779	0.55917	const.
Vu114013|c0_g1_i1	AUR	NEC	NEC	NEC	NEC	NEC	NEC		NEC	NEC	const.	NEC	NEC	const.		4.88679	0.0413807	UR	3.0778	0.55917	const.
Vu156017|c0_g1_i1	CAMK_AMPK	NEC	NEC	NEC	NEC	NEC	NEC		NEC	NEC	const.	NEC	NEC	const.		5.22772	0.0173251	UR	3.0778	0.55917	const.
Vu29592|c2_g1_i1	CMGC_RCK	-2.90472	1	const.	NEC	NEC	NEC		1.43602	0.63377	const.	-4.1433	1	const.		-1.85598	0.0394793	DR	0.596711	0.559171	const.
Vu145366|c0_g1_i1	AGC-Pl	NEC	NEC	NEC	NEC	NEC	NEC		NEC	NEC	const.	NEC	NEC	const.		5.59571	0.0113051	UR	2.28096	0.571207	const.
Vu75184|c1_g1_i1	CAMK_CAMKL-CHK1	NEC	NEC	NEC	NEC	NEC	NEC		NEC	NEC	const.	NEC	NEC	const.		6.53721	0.000599819	UR	2.52442	0.578659	const.
Vu47605|c0_g1_i1	TKL-Pl-4	NEC	NEC	NEC	NEC	NEC	NEC		NEC	NEC	const.	NEC	NEC	const.		4.74332	0.0452866	UR	3.06365	0.580204	const.
Vu80774|c3_g1_i5	RLK-Pelle_DLSV	2.88932	0.980847	const.	NEC	NEC	NEC		0.0653263	1	const.	-0.123701	1	const.		2.08655	0.00739404	UR	0.94511	0.58316	const.
Vu92709|c0_g1_i1	CMGC_MAPK	NEC	NEC	NEC	NEC	NEC	NEC		NEC	NEC	const.	NEC	NEC	const.		6.01524	0.002493	UR	2.49871	0.601987	const.
Vu2499|c2_g2_i1	RLK-Pelle_RKF3	NEC	NEC	NEC	NEC	NEC	NEC		NEC	NEC	const.	NEC	NEC	const.		-8.56118	0.000646967	DR	1.83079	0.641521	const.
Vu101152|c1_g1_i8	TKL-Pl-4	NEC	NEC	NEC	NEC	NEC	NEC		NEC	NEC	const.	1.61473	1	const.		7.13531	0.00178477	UR	3.09921	0.641521	const.
Vu5587|c0_g1_i1	STE_STE7	NEC	NEC	NEC	NEC	NEC	NEC		NEC	NEC	const.	NEC	NEC	const.		5.59855	0.0112963	UR	2.7892	0.646428	const.
Vu83095|c2_g1_i1	CAMK_CAMKL-CHK1	NEC	NEC	NEC	NEC	NEC	NEC		NEC	NEC	const.	NEC	NEC	const.		3.79997	0.03194	UR	1.90432	0.668697	const.
Vu113628|c2_g1_i3	RLK-Pelle_DLSV	NEC	NEC	NEC	NEC	NEC	NEC		NEC	NEC	const.	NEC	NEC	const.		3.03803	0.0193939	UR	1.56367	0.733825	const.
Vu101561|c1_g1_i1	STE_STE11	NEC	NEC	NEC	NEC	NEC	NEC		NEC	NEC	const.	NEC	NEC	const.		4.77305	0.0299631	UR	2.44997	0.733825	const.
Vu105184|c0_g1_i1	CAMK_CDPK	NEC	NEC	NEC	NEC	NEC	NEC		NEC	NEC	const.	NEC	NEC	const.		4.7488	0.0412469	UR	2.77354	0.746263	const.
Vu21835|c1_g3_i2	RLK-Pelle_CR4L	NEC	NEC	NEC	NEC	NEC	NEC		NEC	NEC	const.	NEC	NEC	const.		1.40899	0.0409984	UR	-0.561974	0.839094	const.
Vu34941|c2_g3_i1	CMGC_CDK-CRK7-CDK9	4.70688	0.435851	const.	NEC	NEC	NEC		6.75242	0.00677552	UR	1.05144	1	const.		-2.09685	0.657428	const.	-1.0347	0.84291	const.
Vu108426|c0_g1_i7	RLK-Pelle_DLSV	2.40928	1	const.	NEC	NEC	NEC		-3.9342	0.607384	const.	NEC	NEC	const.		4.45503	0.0125416	UR	-0.758522	0.84291	const.
Vu98408|c2_g1_i2	RLK-Pelle_RLCK-VIII	4.04778	0.783317	const.	NEC	NEC	NEC		1.88569	0.774173	const.	1.63196	1	const.		2.35019	8.03332e-10	UR	-0.422905	0.84291	const.
Vu28315|c1_g2_i2	RLK-Pelle_DLSV	-0.315132	1	const.	NEC	NEC	NEC		1.39018	1	const.	NEC	NEC	const.		2.38878	0.00483955	UR	0.646152	0.84291	const.
Vu111122|c0_g1_i1	PEK_GCN2	NEC	NEC	NEC	NEC	NEC	NEC		NEC	NEC	const.	NEC	NEC	const.		5.45826	0.0168198	UR	1.87965	0.84291	const.
Vu155810|c0_g1_i1	STE_STE11	NEC	NEC	NEC	NEC	NEC	NEC		NEC	NEC	const.	NEC	NEC	const.		4.68521	0.0298727	UR	2.00885	0.84291	const.
Vu137966|c0_g1_i2	CAMK_CAMKL-CHK1	NEC	NEC	NEC	NEC	NEC	NEC		NEC	NEC	const.	NEC	NEC	const.		5.47141	0.016093	UR	2.00885	0.84291	const.
Vu19516|c0_g1_i1	CAMK_CAMKL-CHK1	NEC	NEC	NEC	NEC	NEC	NEC		NEC	NEC	const.	NEC	NEC	const.		5.3122	0.0198258	UR	2.46185	0.84291	const.
Vu61950|c0_g2_i2	RLK-Pelle_LRR-XII-1	NEC	NEC	NEC	NEC	NEC	NEC		NEC	NEC	const.	NEC	NEC	const.		-2.19948	0.0402957	DR	-0.202065	0.921042	const.
Vu131397|c0_g1_i1	AGC_MAST	NEC	NEC	NEC	NEC	NEC	NEC		NEC	NEC	const.	NEC	NEC	const.		5.67079	0.0375114	UR	1.6373	0.921042	const.
Vu75945|c2_g1_i8	RLK-Pelle_LRR-II	NEC	NEC	NEC	NEC	NEC	NEC		NEC	NEC	const.	NEC	NEC	const.		-6.93667	0.000837656	DR	-0.685486	0.930201	const.
Vu97503|c3_g2_i4	WNK_NRBP	-3.75787	0.948633	const.	NEC	NEC	NEC		NEC	NEC	const.	NEC	NEC	const.		-5.8682	0.0168739	DR	-0.38039	0.937324	const.
Vu142200|c0_g2_i1	RLK-Pelle_RLCK-XV	NEC	NEC	NEC	NEC	NEC	NEC		3.36493	0.692006	const.	NEC	NEC	const.		1.62494	0.0328553	UR	0.37035	0.980624	const.
Vu114919|c0_g1_i10	RLK-Pelle_LRR-XIIIb	6.10399	0.114687	const.	NEC	NEC	NEC		NEC	NEC	const.	NEC	NEC	const.		-7.89921	6.38e-07	DR	-0.253054	1	const.
Vu165838|c0_g2_i2	RLK-Pelle_LRR-XII-1	NEC	NEC	NEC	NEC	NEC	NEC		NEC	NEC	const.	NEC	NEC	const.		-6.44238	1.97289e-14	DR	-0.0323449	1	const.
Vu35319|c0_g1_i2	RLK-Pelle_RLCK-VIII	NEC	NEC	NEC	NEC	NEC	NEC		NEC	NEC	const.	NEC	NEC	const.		-5.37637	0.0195508	DR	-0.0164458	1	const.
Vu125413|c4_g1_i1	RLK-Pelle_LRR-XI-1	NEC	NEC	NEC	NEC	NEC	NEC		NEC	NEC	const.	NEC	NEC	const.		3.1561	0.00403382	UR	0.179686	1	const.
Vu21372|c4_g1_i9	RLK-Pelle_DLSV	1.71098	1	const.	NEC	NEC	NEC		NEC	NEC	const.	NEC	NEC	const.		-4.27669	0.0428005	DR	0.259527	1	const.
Vu31891|c0_g1_i4	RLK-Pelle_LRR-III	NEC	NEC	NEC	NEC	NEC	NEC		NEC	NEC	const.	NEC	NEC	const.		8.9299	0.000726387	UR	NEC	NEC	NEC
Vu136418|c1_g1_i7	STE_STE7	NEC	NEC	NEC	NEC	NEC	NEC		-2.66148	0.93757	const.	3.04262	1	const.		7.54019	0.015273	UR	NEC	NEC	NEC
Vu149141|c0_g1_i2	RLK-Pelle_LRR-IX	NEC	NEC	NEC	NEC	NEC	NEC		2.10667	0.783175	const.	NEC	NEC	const.		7.43456	0.0170687	UR	NEC	NEC	NEC
Vu101152|c1_g1_i5	TKL-Pl-4	NEC	NEC	NEC	NEC	NEC	NEC		NEC	NEC	const.	NEC	NEC	const.		-5.94542	0.0358003	DR	NEC	NEC	NEC
Vu58638|c1_g4_i5	RLK-Pelle_CrRLK1L-1	NEC	NEC	NEC	NEC	NEC	NEC		-1.38583	0.00972027	DR	0.000941887	1	const.		NEC	NEC	NEC	NEC	NEC	NEC
