# Supplementary material for: The Cowpea Kinome: Genomic and Transcriptomic Analysis Under Biotic and Abiotic Stresses
Source: Front Plant Sci. 2021 Jun 14;12:667013. doi: 10.3389/fpls.2021.667013 (PMC8238008; doi:10.3389/fpls.2021.667013)
Supplement: Supplementary Table 12 — Complete NeVOmics tabular output for biological process enrichment analysis of T25 bona fide VuPKs up-regulated. [file Table_12.XLSX]

## Sheet: Significant GO Terms
GO	list_count	back_count	tot_list	tot_back	P	Bonf_corr	Rank	FDR	Sig	Term	entry
GO:0006468	36	222	176	18543	3.33013e-34	6.02753e-32	1	0.000172414	T	protein phosphorylation	C0LGT1;O22932;O65405;O81833;O81906;P42818;P93050;Q2V338;Q38997;Q39016;Q39022;Q39023;Q39030;Q5HZ38;Q6NKZ9;Q6R2K3;Q8GX23;Q8GYA4;Q8RWH3;Q8RWW0;Q8RY17;Q94C40;Q9C660;Q9C8M9;Q9FIU5;Q9LDZ5;Q9LMN6;Q9LMT0;Q9LPZ9;Q9LSC2;Q9LSF1;Q9LT35;Q9S9M5;Q9SXB8;Q9ZR08;Q9ZUF4
GO:0046777	21	125	176	18543	1.51385e-20	2.74006e-18	2	0.000344828	T	protein autophosphorylation	C0LGG9;O22187;P93759;Q2MHE4;Q39008;Q39016;Q84VX4;Q8GX23;Q8RWH3;Q8RWL2;Q8RWW0;Q93YN1;Q9C5H5;Q9FLW0;Q9FMP5;Q9LJD8;Q9LPZ9;Q9SCS2;Q9SCZ4;Q9SR05;Q9ZVP5
GO:0018105	13	59	176	18543	8.97946e-15	1.62528e-12	3	0.000517241	T	peptidyl-serine phosphorylation	P93759;Q08466;Q39016;Q4V3C8;Q84VX4;Q8RWH3;Q8RWL2;Q93Z18;Q9CAI5;Q9FMP5;Q9LE81;Q9SCS2;Q9ZWB3
GO:0035556	15	109	176	18543	1.17051e-13	2.11863e-11	4	0.000689655	T	intracellular signal transduction	P93759;Q2V338;Q38997;Q39016;Q39021;Q39022;Q39023;Q4V3C8;Q5HZ38;Q8RWL2;Q94C40;Q9FMP5;Q9LE81;Q9M1Z5;Q9SCS2
GO:0031098	6	15	176	18543	3.12979e-09	5.66491e-07	5	0.000862069	T	stress-activated protein kinase signaling cascade	Q39008;Q9C5H5;Q9CAD5;Q9LJD8;Q9S7U9;Q9ZVP5
GO:0023014	6	17	176	18543	7.61805e-09	1.37887e-06	6	0.00103448	T	signal transduction by protein phosphorylation	Q39008;Q9C5H5;Q9CAD5;Q9LJD8;Q9S7U9;Q9ZVP5
GO:0007165	13	187	176	18543	2.78115e-08	5.03387e-06	7	0.0012069	T	signal transduction	O22932;O22971;O23145;O80902;Q9C562;Q9FJ54;Q9LYQ8;Q9MAM1;Q9ZWB3;A0A178VPV9;A0A178W0H8;F4JQW5;F4KAV7
GO:0007346	6	24	176	18543	7.84051e-08	1.41913e-05	8	0.00137931	T	regulation of mitotic cell cycle	Q39008;Q9C5H5;Q9CAD5;Q9LJD8;Q9S7U9;Q9ZVP5
GO:0032147	6	27	176	18543	1.68407e-07	3.04817e-05	9	0.00155172	T	activation of protein kinase activity	Q39008;Q9C5H5;Q9CAD5;Q9LJD8;Q9S7U9;Q9ZVP5
GO:0048544	7	50	176	18543	4.36045e-07	7.89241e-05	10	0.00172414	T	recognition of pollen	O64477;O81833;O81906;Q9LPZ9;Q9SXB8;Q9ZR08;A0A178UE31
GO:0009755	5	29	176	18543	7.18448e-06	0.00130039	11	0.00189655	T	hormone-mediated signaling pathway	O22476;Q8VZG8;Q9FII5;Q9LP24;Q9SYQ8
GO:0009789	4	29	176	18543	0.000154749	0.0280095	12	0.00206897	T	positive regulation of abscisic acid-activated signaling pathway	Q38997;Q39016;Q8RWH3;Q9ZVP5
GO:0042742	9	215	176	18543	0.000218641	0.039574	13	0.00224138	T	defense response to bacterium	O04533;Q39023;Q8GYA4;Q944A7;Q9ASS4;Q9FZ59;Q9LYX1;Q9M2S4;Q9ZUF4
GO:1902065	2	3	176	18543	0.000267061	0.048338	14	0.00241379	T	response to L-glutamate	Q39008;Q39023
GO:0007166	3	16	176	18543	0.000429804	0.0777945	15	0.00258621	T	cell surface receptor signaling pathway	Q8RY17;Q9LMN6;Q9S9M5
GO:0071323	2	4	176	18543	0.000530782	0.0960715	16	0.00275862	T	cellular response to chitin	O22808;Q9C5H5
GO:0007059	3	18	176	18543	0.000617601	0.111786	17	0.00293103	T	chromosome segregation	O64629;Q84VX4;A0A178VQP5
GO:0009611	6	115	176	18543	0.000803972	0.145519	18	0.00310345	T	response to wounding	C0LGQ5;Q39008;Q39023;Q9FZ59;Q9LSF1;Q9MAM1
GO:0009409	8	208	176	18543	0.00085287	0.154369	19	0.00327586	T	response to cold	P42818;Q39008;Q39023;Q39030;Q93YN1;Q9FIU5;Q9MAM1;Q9S7U9
GO:0032465	2	5	176	18543	0.00087911	0.159119	20	0.00344828	T	regulation of cytokinesis	O64629;A0A178VQP5
GO:0018107	2	6	176	18543	0.00131043	0.237188	21	0.00362069	T	peptidyl-threonine phosphorylation	Q08466;Q8RWH3
GO:0009631	3	24	176	18543	0.00146915	0.265917	22	0.0037931	T	cold acclimation	Q39008;Q9FIU5;Q9S7U9
GO:0006970	5	89	176	18543	0.00158786	0.287403	23	0.00396552	T	response to osmotic stress	P42818;Q39008;Q39023;Q9C7T7;Q9ZVP5
GO:0006952	9	288	176	18543	0.00176268	0.319045	24	0.00413793	T	defense response	O04533;O49839;O49840;Q9C5H5;Q9LDZ5;Q9LSF1;Q9LYX1;Q9SII6;Q9SKB2
GO:0010468	4	61	176	18543	0.00268617	0.486197	25	0.00431034	T	regulation of gene expression	Q39021;Q39022;Q39023;Q9M1Z5
GO:0060548	2	9	176	18543	0.0030866	0.558674	26	0.00448276	T	negative regulation of cell death	O22476;Q9ASS4
GO:0010555	2	9	176	18543	0.0030866	0.558674	27	0.00465517	T	response to mannitol	Q9C7T7;Q9MAM1
GO:0002229	3	31	176	18543	0.00310786	0.562522	28	0.00482759	T	defense response to oomycetes	O04533;Q9LYX1;Q9M2S4
GO:0060918	2	10	176	18543	0.00383424	0.693997	29	0.005	T	auxin transport	Q9M1Z5;Q9S7U9
GO:0045727	2	10	176	18543	0.00383424	0.693997	30	0.00517241	T	positive regulation of translation	P42818;Q39030
GO:1901002	2	11	176	18543	0.00465714	0.842943	31	0.00534483	T	positive regulation of response to salt stress	Q39023;Q8RWL2
GO:0051302	2	11	176	18543	0.00465714	0.842943	32	0.00551724	T	regulation of cell division	C0LGQ5;Q9LJD8
GO:0080092	2	12	176	18543	0.00555384	1.00525	33	0.00568966	T	regulation of pollen tube growth	Q39016;Q9FMP5
GO:0055075	2	12	176	18543	0.00555384	1.00525	34	0.00586207	T	potassium ion homeostasis	C0LGQ5;Q9MAM1
GO DB Last-Modified	Wed, 26 Feb 2020 00:00:00 GMT
Input file name	/home/neto/Downloads/NovoNeVOmics/Kin_Seca_25_UP.tsv
Association file name	GO_BP.txt
Total number of background	18543
Total number of list	176
Background with GO Terms	18543
List input with GO Terms	176
Non-singletons value for Bonf_corr	181
Correction Method	FDR
Value	0.01 (1.0%)
https://www.ebi.ac.uk/QuickGO/services/ontology/go/terms/%7Bids%7D/chart?ids=GO%3A0006468%2CGO%3A0046777%2CGO%3A0018105%2CGO%3A0035556%2CGO%3A0031098%2CGO%3A0023014%2CGO%3A0007165%2CGO%3A0007346%2CGO%3A0032147%2CGO%3A0048544%2CGO%3A0009755%2CGO%3A0009789%2CGO%3A0042742%2CGO%3A1902065%2CGO%3A0007166%2CGO%3A0071323%2CGO%3A0007059%2CGO%3A0009611%2CGO%3A0009409%2CGO%3A0032465%2CGO%3A0018107%2CGO%3A00…	Copy and paste the url into your browser
Proteins with no information in UniProtKB	0
