# Supplementary material for: The Cowpea Kinome: Genomic and Transcriptomic Analysis Under Biotic and Abiotic Stresses
Source: Front Plant Sci. 2021 Jun 14;12:667013. doi: 10.3389/fpls.2021.667013 (PMC8238008; doi:10.3389/fpls.2021.667013)
Supplement: Supplementary Table 13 — Complete NeVOmics tabular output for biological process enrichment analysis of T150 bona fide VuPKs up-regulated. [file Table_13.XLSX]

## Sheet: Significant GO Terms
GO	list_count	back_count	tot_list	tot_back	P	Bonf_corr	Rank	FDR	Sig	Term	entry
GO:0006468	57	225	220	19048	4.08366e-61	7.7998e-59	1	0.000131579	T	protein phosphorylation	F4I114;F4ICB6;F4JEQ2;F4JZW1;O22932;O64770;O65405;O65468;O80719;O81832;O81833;O81906;P92958;Q06850;Q0WVM4;Q2V338;Q38997;Q39010;Q39011;Q39016;Q39022;Q39023;Q39024;Q39030;Q39183;Q39192;Q39193;Q6ICW6;Q7X8C5;Q84TI6;Q8GYA4;Q8LEB6;Q8RWC9;Q8RWH3;Q8RY67;Q8S8Y8;Q8VYY5;Q93VD3;Q94C40;Q94F62;Q9C9U2;Q9CAV6;Q9FIU5;Q9LFA2;Q9LFV3;Q9LQQ8;Q9LSF1;Q9LUT0;Q9LZM4;Q9M0E5;Q9M9E9;Q9SXB8;Q9T0J1;Q9XIW0;Q9ZUF4;Q9ZVM9;Q9FNL4
GO:0046777	29	126	220	19048	1.04495e-29	1.99586e-27	2	0.000263158	T	protein autophosphorylation	C0LGE0;C0LGG8;F4I2N7;F4IS56;O04086;O49717;P92958;P93759;Q05609;Q06850;Q39008;Q39011;Q39016;Q42479;Q7X8C5;Q7XJR9;Q84M93;Q8RWH3;Q93YN1;Q96287;Q9C5H5;Q9CAL2;Q9CAL3;Q9FN92;Q9FPR3;Q9LJD8;Q9SCZ4;Q9SR05;Q9ZVP5
GO:0035556	27	107	220	19048	6.75764e-29	1.29071e-26	3	0.000394737	T	intracellular signal transduction	O23236;O49717;P92958;P93759;Q06850;Q2V338;Q38997;Q39016;Q39022;Q39023;Q39024;Q39192;Q39193;Q39238;Q42479;Q6ICW6;Q7XJR9;Q84M93;Q8RWC9;Q8S8Y8;Q93VD3;Q94C40;Q9C5C0;Q9CAV6;Q9M1Z5;Q9M9E9;Q9XIW0
GO:0048544	15	49	220	19048	5.97815e-18	1.14183e-15	4	0.000526316	T	recognition of pollen	O64477;O64770;O81832;O81833;O81906;Q9FLV4;Q9SXB8;Q9XID3;A0A178UE31;A0A178V0J5;A0A178V611;A0A178VV00;A0A1P8AMY7;A0A1P8B5P5;F4I8U6
GO:0018105	12	58	220	19048	2.33115e-12	4.4525e-10	5	0.000657895	T	peptidyl-serine phosphorylation	O49717;P42158;P93759;Q06850;Q08466;Q39016;Q39238;Q42479;Q7XJR9;Q8RWH3;Q9CAI5;Q9ZWB3
GO:0031098	6	15	220	19048	1.01745e-08	1.94334e-06	6	0.000789474	T	stress-activated protein kinase signaling cascade	O80396;Q39008;Q9C5H5;Q9LJD8;Q9S7U9;Q9ZVP5
GO:0023014	6	17	220	19048	2.46772e-08	4.71335e-06	7	0.000921053	T	signal transduction by protein phosphorylation	O80396;Q39008;Q9C5H5;Q9LJD8;Q9S7U9;Q9ZVP5
GO:0007346	6	24	220	19048	2.50835e-07	4.79095e-05	8	0.00105263	T	regulation of mitotic cell cycle	O80396;Q39008;Q9C5H5;Q9LJD8;Q9S7U9;Q9ZVP5
GO:0007165	13	186	220	19048	2.62578e-07	5.01524e-05	9	0.00118421	T	signal transduction	O22932;O22971;O23145;Q2V452;Q39010;Q39011;Q96287;Q9C562;Q9LZW4;Q9MAM1;Q9ZWB3;F4IVM9;F4JQW5
GO:0032147	6	28	220	19048	6.75516e-07	0.000129023	10	0.00131579	T	activation of protein kinase activity	O80396;Q39008;Q9C5H5;Q9LJD8;Q9S7U9;Q9ZVP5
GO:0009738	10	135	220	19048	3.85678e-06	0.000736644	11	0.00144737	T	abscisic acid-activated signaling pathway	O80396;Q38997;Q39023;Q39192;Q39193;Q42479;Q9FPR3;Q9LUT0;Q9SCZ4;Q9ZVP5
GO:0010468	7	60	220	19048	5.72423e-06	0.00109333	12	0.00157895	T	regulation of gene expression	O23236;Q39022;Q39023;Q39024;Q84M93;Q9C5C0;Q9M1Z5
GO:0009789	5	30	220	19048	2.21157e-05	0.0042241	13	0.00171053	T	positive regulation of abscisic acid-activated signaling pathway	Q38997;Q39016;Q8RWH3;Q9LUT0;Q9ZVP5
GO:0006970	7	91	220	19048	8.866e-05	0.0169341	14	0.00184211	T	response to osmotic stress	F4IS56;Q39008;Q39023;Q39193;Q8RWC9;Q9M9E9;Q9ZVP5
GO:0070816	3	9	220	19048	0.00012128	0.0231645	15	0.00197368	T	phosphorylation of RNA polymerase II C-terminal domain	F4I114;F4ICB6;Q9ZVM9
GO:0009729	2	2	220	19048	0.000132798	0.0253644	16	0.00210526	T	detection of brassinosteroid stimulus	O22476;Q39011
GO:0000165	2	2	220	19048	0.000132798	0.0253644	17	0.00223684	T	MAPK cascade	Q39008;Q9FPR3
GO:0009409	10	205	220	19048	0.00014056	0.026847	18	0.00236842	T	response to cold	Q39008;Q39023;Q39024;Q39030;Q93YN1;Q9FIU5;Q9LZW4;Q9MAM1;Q9S7U9;Q9XIW0
GO:0032968	3	12	220	19048	0.000309595	0.0591326	19	0.0025	T	positive regulation of transcription elongation from RNA polymerase II promoter	F4I114;F4ICB6;Q9ZVM9
GO:1902065	2	3	220	19048	0.000395353	0.0755125	20	0.00263158	T	response to L-glutamate	Q39008;Q39023
GO:0000187	2	3	220	19048	0.000395353	0.0755125	21	0.00276316	T	activation of MAPK activity	O80396;Q9C5H5
GO:0007166	3	14	220	19048	0.000503565	0.096181	22	0.00289474	T	cell surface receptor signaling pathway	Q7X8C5;Q8RY67;Q9LZM4
GO:0016310	3	14	220	19048	0.000503565	0.096181	23	0.00302632	T	phosphorylation	O64629;Q39024;Q9C6K9
GO:0002229	4	34	220	19048	0.000611863	0.116866	24	0.00315789	T	defense response to oomycetes	F4ICB6;O80939;Q9FPR3;Q9LXA5
GO:0042742	9	217	220	19048	0.000973098	0.185862	25	0.00328947	T	defense response to bacterium	F4ICB6;O65468;O80939;Q39023;Q8GYA4;Q9ASS4;Q9LXA5;Q9SF86;Q9ZUF4
GO:1900424	2	5	220	19048	0.00129784	0.247887	26	0.00342105	T	regulation of defense response to bacterium	Q9C5H5;Q9FPR3
GO:0045087	4	45	220	19048	0.00178044	0.340063	27	0.00355263	T	innate immune response	F4I2N7;F4IS56;O64770;Q39008
GO:0018107	2	6	220	19048	0.00193194	0.369001	28	0.00368421	T	peptidyl-threonine phosphorylation	Q08466;Q8RWH3
GO:0009631	3	22	220	19048	0.00199018	0.380124	29	0.00381579	T	cold acclimation	Q39008;Q9FIU5;Q9S7U9
GO:0006952	10	295	220	19048	0.00234293	0.447499	30	0.00394737	T	defense response	F4JEQ2;F4JZW1;O49839;O80939;Q94F62;Q9C5H5;Q9LFP7;Q9LQQ8;Q9LSF1;Q9LXA5
GO:0009742	4	51	220	19048	0.00282969	0.54047	31	0.00407895	T	brassinosteroid mediated signaling pathway	O22476;Q39010;Q39011;Q9SCZ4
GO:0009651	9	254	220	19048	0.00285767	0.545815	32	0.00421053	T	response to salt stress	Q39008;Q39024;Q39030;Q39193;Q42479;Q8RWC9;Q9LZW4;Q9MAM1;Q9S7U9
GO:0060548	2	9	220	19048	0.00453181	0.865575	35	0.00460526	T	negative regulation of cell death	O22476;Q9ASS4
GO DB Last-Modified	Wed, 26 Feb 2020 00:00:00 GMT
Input file name	/home/neto/Downloads/NovoNeVOmics/Kin_Seca_150_UP.tsv
Association file name	GO_BP.txt
Total number of background	19048
Total number of list	221
Background with GO Terms	19048
List input with GO Terms	220
Non-singletons value for Bonf_corr	190
Correction Method	FDR
Value	0.01 (1.0%)
https://www.ebi.ac.uk/QuickGO/services/ontology/go/terms/%7Bids%7D/chart?ids=GO%3A0006468%2CGO%3A0046777%2CGO%3A0035556%2CGO%3A0048544%2CGO%3A0018105%2CGO%3A0031098%2CGO%3A0023014%2CGO%3A0007346%2CGO%3A0007165%2CGO%3A0032147%2CGO%3A0009738%2CGO%3A0010468%2CGO%3A0009789%2CGO%3A0006970%2CGO%3A0070816%2CGO%3A0009729%2CGO%3A0000165%2CGO%3A0009409%2CGO%3A0032968%2CGO%3A1902065%2CGO%3A0000187%2CGO%3A00…	Copy and paste the url into your browser
Proteins with no information in UniProtKB	1
#N/D
